# Supplementary material for: Systemic analysis of gene expression profiles in porcine granulosa cells during aging
Source: Oncotarget. 2017 Oct 10;8(57):96588–603. doi: 10.18632/oncotarget.21731 (PMC5722506; doi:10.18632/oncotarget.21731)
Supplement: Supplementary file 2 [file oncotarget-08-96588-s002.xls]

## Sheet: Up-regulated genes
Symble	log2Fold	p-value	qvalue	Diff	Cellular_Component	Biological_Process	Molecular_Function	Pathway
CEBPB	8.01205	5.69314e-94	2.78157e-91	Up	GO:0005654//nucleoplasm	GO:1990440//positive regulation of transcription from RNA polymerase II promoter in response to endoplasmic reticulum stress;GO:0051091//positive regulation of sequence-specific DNA binding transcription factor activity;GO:0045444//fat cell differentiation;GO:0006953//acute-phase response;GO:0045595//regulation of cell differentiation;GO:0051239//regulation of multicellular organismal process;GO:…	GO:0003700//sequence-specific DNA binding transcription factor activity;GO:0019899//enzyme binding;GO:0000977//RNA polymerase II regulatory region sequence-specific DNA binding	K10048//Transcriptional misregulation in cancer;Tuberculosis
RLN2	6.98207	5.67798e-24	1.51318e-22	Up	GO:0005576//extracellular region	GO:2000344//positive regulation of acrosome reaction;GO:0050679//positive regulation of epithelial cell proliferation;GO:0046326//positive regulation of glucose import;GO:0001832//blastocyst growth;GO:0030317//sperm motility;GO:0001556//oocyte maturation	GO:0005179//hormone activity	-
LOC106506455	6.54044	2.46775e-21	5.58086e-20	Up	-	-	-	-
LOC106506613	6.4186	8.92689e-52	1.05203e-49	Up	-	-	-	-
LOC102167859	6.35866	2.02714e-38	1.31328e-36	Up	-	-	-	-
PGM5	6.34764	8.9633e-20	1.7784e-18	Up	GO:0001725//stress fiber;GO:0009898//cytoplasmic side of plasma membrane;GO:0042383//sarcolemma;GO:0014704//intercalated disc;GO:0005914//spot adherens junction;GO:0005829//cytosol;GO:0016010//dystrophin-associated glycoprotein complex;GO:0043034//costamere;GO:0005925//focal adhesion;GO:0030018//Z disc	GO:0006006//glucose metabolic process;GO:0019388//galactose catabolic process;GO:0005978//glycogen biosynthetic process	GO:0004614//phosphoglucomutase activity;GO:0000287//magnesium ion binding	-
PLIN4	6.30555	1.023e-26	3.36013e-25	Up	GO:0044464//cell part	GO:0006810//transport	-	-
STAR	6.16365	0	0	Up	GO:0008074//guanylate cyclase complex, soluble;GO:0016021//integral component of membrane;GO:0005886//plasma membrane;GO:0030061//mitochondrial crista;GO:0005758//mitochondrial intermembrane space;GO:0043005//neuron projection;GO:0005789//endoplasmic reticulum membrane;GO:0043025//neuronal cell body	GO:0071372//cellular response to follicle-stimulating hormone stimulus;GO:0018958//phenol-containing compound metabolic process;GO:0032367//intracellular cholesterol transport;GO:0007584//response to nutrient;GO:0035556//intracellular signal transduction;GO:0044344//cellular response to fibroblast growth factor stimulus;GO:0032869//cellular response to insulin stimulus;GO:0071549//cellular respon…	GO:0005524//ATP binding;GO:0017127//cholesterol transporter activity;GO:0004016//adenylate cyclase activity;GO:0015485//cholesterol binding;GO:0004672//protein kinase activity;GO:0004383//guanylate cyclase activity;GO:0005515//protein binding;GO:0015643//toxic substance binding;GO:0005525//GTP binding	-
CHST9	5.92098	9.32455e-33	4.33029e-31	Up	GO:0016021//integral component of membrane	GO:0006790//sulfur compound metabolic process;GO:0016051//carbohydrate biosynthetic process	GO:0008146//sulfotransferase activity	-
NRSN1	5.55286	9.79928e-12	9.44177e-11	Up	GO:0030426//growth cone;GO:0043025//neuronal cell body;GO:0030133//transport vesicle	GO:0007399//nervous system development	-	-
SCARA5	5.5378	3.83886e-57	5.80832e-55	Up	GO:0005887//integral component of plasma membrane;GO:0016020//membrane;GO:0044464//cell part	GO:0070207//protein homotrimerization;GO:0006898//receptor-mediated endocytosis;GO:0006879//cellular iron ion homeostasis;GO:0006897//endocytosis;GO:0034755//iron ion transmembrane transport;GO:0050789//regulation of biological process;GO:0006950//response to stress;GO:0065008//regulation of biological quality;GO:0044763//single-organism cellular process	GO:0038024//cargo receptor activity;GO:0070287//ferritin receptor activity	K06558//Phagosome
LOC100737434	5.4972	4.32451e-125	4.22576e-122	Up	GO:0005788//endoplasmic reticulum lumen;GO:0005588//collagen type V trimer;GO:0070062//extracellular vesicular exosome	GO:0030199//collagen fibril organization;GO:0030574//collagen catabolic process;GO:0032964//collagen biosynthetic process;GO:0048592//eye morphogenesis;GO:0043588//skin development;GO:0007155//cell adhesion;GO:0045112//integrin biosynthetic process;GO:0035313//wound healing, spreading of epidermal cells;GO:0007411//axon guidance;GO:0043206//extracellular fibril organization;GO:0072358//cardiovasc…	GO:0008201//heparin binding;GO:0005178//integrin binding;GO:0043394//proteoglycan binding;GO:0048407//platelet-derived growth factor binding	K06236//ECM-receptor interaction;Focal adhesion;Protein digestion and absorption;Amoebiasis
HKDC1	5.34657	1.20047e-24	3.38383e-23	Up	-	-	-	K00844//Carbohydrate digestion and absorption;Galactose metabolism;Microbial metabolism in diverse environments;Biosynthesis of secondary metabolites;Starch and sucrose metabolism;Fructose and mannose metabolism;Glycolysis / Gluconeogenesis;Type II diabetes mellitus;Insulin signaling pathway;Amino sugar and nucleotide sugar metabolism;Metabolic pathways;Streptomycin biosynthesis;Butirosin and neo…
LOC100157861	5.34252	8.87659e-11	7.68736e-10	Up	GO:0005887//integral component of plasma membrane;GO:0016323//basolateral plasma membrane	GO:0006833//water transport;GO:0071918//urea transmembrane transport	GO:0005372//water transmembrane transporter activity;GO:0015265//urea channel activity	-
PPP1R3G	5.33734	2.29579e-26	7.38557e-25	Up	-	-	-	K07189//Insulin signaling pathway
CXCL12	5.28767	6.18552e-25	1.7909e-23	Up	GO:0009897//external side of plasma membrane;GO:0070062//extracellular vesicular exosome;GO:0005615//extracellular space	GO:0001667//ameboidal cell migration;GO:0006874//cellular calcium ion homeostasis;GO:1902230//negative regulation of intrinsic apoptotic signaling pathway in response to DNA damage;GO:0070098//chemokine-mediated signaling pathway;GO:0031100//organ regeneration;GO:2000107//negative regulation of leukocyte apoptotic process;GO:1901741//positive regulation of myoblast fusion;GO:0009314//response to …	GO:0008083//growth factor activity;GO:0008009//chemokine activity;GO:0045236//CXCR chemokine receptor binding;GO:0042056//chemoattractant activity	K10031//Leukocyte transendothelial migration;Intestinal immune network for IgA production;Cytokine-cytokine receptor interaction;Rheumatoid arthritis;Axon guidance;NF-kappa B signaling pathway;Chemokine signaling pathway
LOC106504630	5.26322	2.07474e-19	4.00467e-18	Up	-	-	-	-
LOC100738123	5.22452	1.9084e-24	5.28404e-23	Up	GO:0005794//Golgi apparatus;GO:0005788//endoplasmic reticulum lumen;GO:0005615//extracellular space;GO:0030141//secretory granule;GO:0005584//collagen type I trimer	GO:0042542//response to hydrogen peroxide;GO:1902618//cellular response to fluoride;GO:0045893//positive regulation of transcription, DNA-templated;GO:0071364//cellular response to epidermal growth factor stimulus;GO:0071230//cellular response to amino acid stimulus;GO:0060325//face morphogenesis;GO:0043434//response to peptide hormone;GO:0071560//cellular response to transforming growth factor b…	GO:0005201//extracellular matrix structural constituent;GO:0046872//metal ion binding;GO:0042802//identical protein binding;GO:0048407//platelet-derived growth factor binding	K06236//Amoebiasis;ECM-receptor interaction;Protein digestion and absorption;Focal adhesion
LOC102160500	5.22163	3.98876e-10	3.23124e-09	Up	GO:0030054//cell junction;GO:0043197//dendritic spine;GO:0030426//growth cone;GO:0043025//neuronal cell body;GO:0008328//ionotropic glutamate receptor complex;GO:0001750//photoreceptor outer segment;GO:0001917//photoreceptor inner segment;GO:0031526//brush border membrane;GO:0005883//neurofilament;GO:0016324//apical plasma membrane;GO:0060170//ciliary membrane;GO:0014069//postsynaptic density;GO:…	GO:0035176//social behavior;GO:0007416//synapse assembly;GO:0035640//exploration behavior;GO:0030534//adult behavior;GO:0007612//learning;GO:0071625//vocalization behavior;GO:0060292//long term synaptic depression;GO:0007613//memory;GO:0060291//long-term synaptic potentiation;GO:0051968//positive regulation of synaptic transmission, glutamatergic	GO:0035255//ionotropic glutamate receptor binding;GO:0030160//GKAP/Homer scaffold activity;GO:0017124//SH3 domain binding	K15009//Glutamatergic synapse
LOC106507959	5.21726	1.26343e-14	1.63701e-13	Up	-	-	-	-
KCNJ4	5.16114	5.45342e-10	4.34569e-09	Up	GO:0008076//voltage-gated potassium channel complex;GO:0045211//postsynaptic membrane;GO:0043025//neuronal cell body;GO:0030659//cytoplasmic vesicle membrane;GO:0030425//dendrite;GO:0030054//cell junction;GO:0016323//basolateral plasma membrane	GO:0007268//synaptic transmission;GO:0034765//regulation of ion transmembrane transport;GO:0071260//cellular response to mechanical stimulus;GO:0010107//potassium ion import	GO:0005242//inward rectifier potassium channel activity;GO:0030165//PDZ domain binding	K04998//Cholinergic synapse
LOC102164256	5.1105	2.20714e-47	2.18405e-45	Up	-	-	-	K08135//Protein digestion and absorption
LOC100623656	5.10123	1.16411e-09	8.95984e-09	Up	GO:0005737//cytoplasm	GO:0006790//sulfur compound metabolic process	GO:0004062//aryl sulfotransferase activity;GO:0004027//alcohol sulfotransferase activity	-
LOC100737939	5.09959	3.7485e-54	4.99487e-52	Up	-	-	-	K06236//Amoebiasis;ECM-receptor interaction;Focal adhesion;Protein digestion and absorption
LOC100620140	5.03513	1.96192e-09	1.46719e-08	Up	-	-	-	-
TMSB15A	5.03316	4.7534e-46	4.51323e-44	Up	-	GO:0030036//actin cytoskeleton organization	-	-
LOC102168045	5.02905	2.0285e-09	1.5136e-08	Up	-	-	-	-
ROR2	5.00375	8.73012e-174	2.04739e-170	Up	GO:0016021//integral component of membrane;GO:0005622//intracellular	GO:0045893//positive regulation of transcription, DNA-templated;GO:0001756//somitogenesis;GO:0007254//JNK cascade;GO:0030538//embryonic genitalia morphogenesis;GO:0001502//cartilage condensation;GO:0007224//smoothened signaling pathway;GO:0018108//peptidyl-tyrosine phosphorylation;GO:0007169//transmembrane receptor protein tyrosine kinase signaling pathway;GO:0045165//cell fate commitment;GO:0042…	GO:0004714//transmembrane receptor protein tyrosine kinase activity;GO:0005524//ATP binding;GO:0017147//Wnt-protein binding;GO:0005109//frizzled binding	-
KIF1A	4.95562	1.58935e-13	1.83976e-12	Up	GO:0005871//kinesin complex;GO:0043025//neuronal cell body;GO:0043005//neuron projection;GO:0005874//microtubule	GO:0007018//microtubule-based movement	GO:0008017//microtubule binding;GO:0005524//ATP binding;GO:0003777//microtubule motor activity	-
MORC4	4.9391	6.68058e-13	7.22328e-12	Up	-	-	-	-
SDR16C5	4.87328	8.92632e-09	6.12463e-08	Up	GO:0016021//integral component of membrane;GO:0005789//endoplasmic reticulum membrane	GO:0055114//oxidation-reduction process;GO:0043616//keratinocyte proliferation;GO:0042572//retinol metabolic process;GO:0050908//detection of light stimulus involved in visual perception;GO:0042574//retinal metabolic process	GO:0004745//retinol dehydrogenase activity	K15734//Retinol metabolism
MLIP	4.87161	9.37601e-09	6.4095e-08	Up	-	-	-	-
LOC100625032	4.8424	1.86365e-10	1.55373e-09	Up	-	-	-	-
LOC106506445	4.80161	2.90869e-08	1.86074e-07	Up	-	-	-	-
PTX3	4.79657	2.95863e-40	2.11542e-38	Up	GO:0005615//extracellular space;GO:0005634//nucleus	GO:0001878//response to yeast;GO:0048666//neuron development;GO:0006954//inflammatory response;GO:0030901//midbrain development;GO:0050766//positive regulation of phagocytosis;GO:0045944//positive regulation of transcription from RNA polymerase II promoter;GO:0007626//locomotory behavior;GO:0045429//positive regulation of nitric oxide biosynthetic process;GO:0070306//lens fiber cell differentiati…	GO:0001872//(1->3)-beta-D-glucan binding;GO:0001849//complement component C1q binding;GO:0000978//RNA polymerase II core promoter proximal region sequence-specific DNA binding;GO:0001077//RNA polymerase II core promoter proximal region sequence-specific DNA binding transcription factor activity involved in positive regulation of transcription;GO:0046790//virion binding	K01672//Collecting duct acid secretion;Proximal tubule bicarbonate reclamation;Bile secretion;Nitrogen metabolism;Pancreatic secretion;Gastric acid secretion
ISM1	4.79421	9.3798e-158	1.69212e-154	Up	GO:0005576//extracellular region	-	-	-
LOC100738076	4.78014	2.99875e-08	1.91417e-07	Up	GO:0005578//proteinaceous extracellular matrix;GO:0005581//collagen trimer	GO:0007155//cell adhesion	GO:0030023//extracellular matrix constituent conferring elasticity;GO:0005515//protein binding	-
CPXM1	4.75422	1.91808e-108	1.32302e-105	Up	GO:0005615//extracellular space	GO:0006508//proteolysis	GO:0008270//zinc ion binding;GO:0004181//metallocarboxypeptidase activity	-
PAEP	4.73483	3.15603e-08	2.00855e-07	Up	GO:0005576//extracellular region	GO:0032725//positive regulation of granulocyte macrophage colony-stimulating factor production;GO:2000667//positive regulation of interleukin-13 secretion;GO:0006915//apoptotic process;GO:2000778//positive regulation of interleukin-6 secretion	GO:0019841//retinol binding	K01830//Arachidonic acid metabolism;Metabolic pathways
FMOD	4.71654	3.02454e-144	4.43321e-141	Up	GO:0005615//extracellular space;GO:0031012//extracellular matrix	-	-	-
SH3RF2	4.69965	3.05648e-24	8.30596e-23	Up	GO:0005654//nucleoplasm	GO:0010923//negative regulation of phosphatase activity	GO:0008157//protein phosphatase 1 binding;GO:0008270//zinc ion binding;GO:0016874//ligase activity	-
RN18S	4.69425	4.85401e-173	1.03487e-169	Up	-	-	-	-
SLC34A2	4.69366	5.9195e-81	2.04153e-78	Up	GO:0016021//integral component of membrane;GO:0005903//brush border;GO:0016324//apical plasma membrane;GO:0031982//vesicle	GO:0043627//response to estrogen;GO:0044341//sodium-dependent phosphate transport;GO:0001701//in utero embryonic development;GO:0030643//cellular phosphate ion homeostasis;GO:0035435//phosphate ion transmembrane transport;GO:0035725//sodium ion transmembrane transport	GO:0005436//sodium:phosphate symporter activity;GO:0031402//sodium ion binding;GO:0042301//phosphate ion binding;GO:0015321//sodium-dependent phosphate transmembrane transporter activity	K14683//Mineral absorption
NTNG2	4.67828	7.94135e-29	2.99422e-27	Up	GO:0046658//anchored component of plasma membrane;GO:0030424//axon	GO:0007409//axonogenesis	GO:0005515//protein binding	K07522//Axon guidance
ISLR	4.67315	1.78032e-22	4.29549e-21	Up	GO:0070062//extracellular vesicular exosome	-	-	K07523//Axon guidance;K06839//Axon guidance
LOC100524364	4.66494	4.28753e-11	3.83198e-10	Up	-	-	-	-
ADGRF5	4.62863	7.66182e-08	4.63344e-07	Up	GO:0009986//cell surface;GO:0031410//cytoplasmic vesicle;GO:0016021//integral component of membrane	GO:0007186//G-protein coupled receptor signaling pathway;GO:0007166//cell surface receptor signaling pathway	GO:0004930//G-protein coupled receptor activity	-
LOC102164134	4.61876	3.46869e-39	2.32422e-37	Up	-	-	-	K08135//Protein digestion and absorption
IGF1	4.59189	3.7113e-18	6.48565e-17	Up	GO:0005615//extracellular space;GO:0042567//insulin-like growth factor ternary complex;GO:0005622//intracellular;GO:0031093//platelet alpha granule lumen;GO:0005829//cytosol;GO:0005886//plasma membrane	GO:0032878//regulation of establishment or maintenance of cell polarity;GO:0034392//negative regulation of smooth muscle cell apoptotic process;GO:0010613//positive regulation of cardiac muscle hypertrophy;GO:0002576//platelet degranulation;GO:0060463//lung lobe morphogenesis;GO:0043568//positive regulation of insulin-like growth factor receptor signaling pathway;GO:0030104//water homeostasis;GO:…	GO:0005178//integrin binding;GO:0005159//insulin-like growth factor receptor binding;GO:0008083//growth factor activity;GO:0005158//insulin receptor binding;GO:0005179//hormone activity	K05459//Dilated cardiomyopathy;Prostate cancer;Glioma;p53 signaling pathway;Pathways in cancer;Transcriptional misregulation in cancer;Melanoma;Long-term depression;Hypertrophic cardiomyopathy (HCM);Progesterone-mediated oocyte maturation;mTOR signaling pathway;Focal adhesion;Oocyte meiosis;Aldosterone-regulated sodium reabsorption
CFAP99	4.57342	1.2579e-10	1.06658e-09	Up	-	-	-	-
LOC100519617	4.57164	1.53032e-38	9.9692e-37	Up	-	-	-	K12567//Dilated cardiomyopathy;Hypertrophic cardiomyopathy (HCM)
LOC100523909	4.56797	1.32569e-07	7.73578e-07	Up	GO:0005789//endoplasmic reticulum membrane	GO:0006805//xenobiotic metabolic process;GO:0055114//oxidation-reduction process;GO:0018917//fluorene metabolic process;GO:0042738//exogenous drug catabolic process;GO:0018879//biphenyl metabolic process;GO:0044281//small molecule metabolic process	GO:0019825//oxygen binding;GO:0070330//aromatase activity;GO:0008144//drug binding;GO:0018585//fluorene oxygenase activity;GO:0020037//heme binding;GO:0005506//iron ion binding	-
LOC100153773	4.54898	7.55583e-44	6.39709e-42	Up	-	-	-	-
LOC106505471	4.54569	2.34455e-29	9.01383e-28	Up	-	-	-	-
MYCN	4.48907	3.66617e-74	1.01152e-71	Up	GO:0005634//nucleus	GO:0048704//embryonic skeletal system morphogenesis;GO:0048712//negative regulation of astrocyte differentiation;GO:2000378//negative regulation of reactive oxygen species metabolic process;GO:0010942//positive regulation of cell death;GO:0045607//regulation of auditory receptor cell differentiation;GO:0048754//branching morphogenesis of an epithelial tube;GO:0045944//positive regulation of trans…	GO:0005515//protein binding	K09109//Transcriptional misregulation in cancer
LAMA4	4.48869	1.90921e-29	7.38857e-28	Up	-	-	-	K06241//Amoebiasis;Pathways in cancer;African trypanosomiasis;Focal adhesion;Small cell lung cancer;ECM-receptor interaction;Toxoplasmosis
LOC100157489	4.4847	2.57224e-07	1.44075e-06	Up	GO:0005886//plasma membrane;GO:0016021//integral component of membrane	GO:0007166//cell surface receptor signaling pathway;GO:0010579//positive regulation of adenylate cyclase activity involved in G-protein coupled receptor signaling pathway	GO:0004930//G-protein coupled receptor activity	-
MATN4	4.48142	1.00098e-08	6.8182e-08	Up	-	-	-	K08133//Protein digestion and absorption;K08132//Protein digestion and absorption
C1QTNF3	4.48138	1.75996e-14	2.23589e-13	Up	GO:0005581//collagen trimer;GO:0005615//extracellular space	GO:0070374//positive regulation of ERK1 and ERK2 cascade;GO:0051897//positive regulation of protein kinase B signaling;GO:0051259//protein oligomerization;GO:0042593//glucose homeostasis	GO:0042802//identical protein binding	K07296//PPAR signaling pathway;Type II diabetes mellitus;Adipocytokine signaling pathway
RSPO2	4.4662	7.24664e-47	6.99376e-45	Up	GO:0005615//extracellular space;GO:0009986//cell surface	GO:0035116//embryonic hindlimb morphogenesis;GO:0001649//osteoblast differentiation;GO:0060441//epithelial tube branching involved in lung morphogenesis;GO:0090263//positive regulation of canonical Wnt signaling pathway;GO:0060437//lung growth;GO:0035115//embryonic forelimb morphogenesis;GO:0071542//dopaminergic neuron differentiation;GO:0060535//trachea cartilage morphogenesis;GO:0030282//bone m…	GO:0008201//heparin binding;GO:0001664//G-protein coupled receptor binding	-
MYOC	4.44479	3.47671e-07	1.91219e-06	Up	GO:0005794//Golgi apparatus;GO:0005741//mitochondrial outer membrane;GO:0016023//cytoplasmic membrane-bounded vesicle;GO:0005929//cilium;GO:0005758//mitochondrial intermembrane space;GO:0005791//rough endoplasmic reticulum;GO:0005578//proteinaceous extracellular matrix;GO:0033268//node of Ranvier;GO:0005743//mitochondrial inner membrane;GO:0005615//extracellular space;GO:0005634//nucleus;GO:00700…	GO:0014734//skeletal muscle hypertrophy;GO:0051897//positive regulation of protein kinase B signaling;GO:0051894//positive regulation of focal adhesion assembly;GO:0007601//visual perception;GO:2000727//positive regulation of cardiac muscle cell differentiation;GO:0030335//positive regulation of cell migration;GO:0035024//negative regulation of Rho protein signal transduction;GO:0051497//negative…	GO:0032027//myosin light chain binding;GO:0003713//transcription coactivator activity;GO:0030971//receptor tyrosine kinase binding;GO:0005109//frizzled binding;GO:0001968//fibronectin binding	-
GALNT15	4.44285	4.71041e-49	4.95375e-47	Up	GO:0016021//integral component of membrane;GO:0030133//transport vesicle;GO:0031902//late endosome membrane;GO:0000139//Golgi membrane	GO:0043687//post-translational protein modification;GO:0007286//spermatid development;GO:0016266//O-glycan processing	GO:0030246//carbohydrate binding;GO:0004653//polypeptide N-acetylgalactosaminyltransferase activity;GO:0046872//metal ion binding	K00710//Mucin type O-Glycan biosynthesis;Metabolic pathways
LOXL1	4.43279	3.95904e-17	6.39005e-16	Up	-	-	-	-
PLIN1	4.42815	9.90646e-24	2.58715e-22	Up	GO:0071944//cell periphery;GO:0005811//lipid particle;GO:0005829//cytosol	GO:0050995//negative regulation of lipid catabolic process;GO:0019433//triglyceride catabolic process;GO:0044281//small molecule metabolic process	GO:0008289//lipid binding	K08768//PPAR signaling pathway
LOC100738989	4.42479	1.22637e-10	1.04357e-09	Up	-	-	-	K06236//Amoebiasis;ECM-receptor interaction;Focal adhesion;Protein digestion and absorption
LOC100736842	4.42052	4.27084e-07	2.32713e-06	Up	GO:0005829//cytosol	GO:0034162//toll-like receptor 9 signaling pathway;GO:0002755//MyD88-dependent toll-like receptor signaling pathway;GO:0034134//toll-like receptor 2 signaling pathway;GO:0038123//toll-like receptor TLR1:TLR2 signaling pathway;GO:0034166//toll-like receptor 10 signaling pathway;GO:0008063//Toll signaling pathway;GO:0016567//protein ubiquitination;GO:0034142//toll-like receptor 4 signaling pathway;…	GO:0016874//ligase activity;GO:0005515//protein binding	-
SLC17A7	4.40131	2.81859e-27	9.62176e-26	Up	GO:0044300//cerebellar mossy fiber;GO:0048786//presynaptic active zone;GO:0060076//excitatory synapse;GO:0034592//synaptic vesicle lumen;GO:0016021//integral component of membrane;GO:0030054//cell junction;GO:0030672//synaptic vesicle membrane	GO:0097401//synaptic vesicle lumen acidification;GO:0035249//synaptic transmission, glutamatergic;GO:1902476//chloride transmembrane transport;GO:0044341//sodium-dependent phosphate transport;GO:0003407//neural retina development;GO:0035435//phosphate ion transmembrane transport;GO:0035725//sodium ion transmembrane transport;GO:0051938//L-glutamate import;GO:0060079//regulation of excitatory post…	GO:0015321//sodium-dependent phosphate transmembrane transporter activity;GO:0005315//inorganic phosphate transmembrane transporter activity;GO:0008068//extracellular-glutamate-gated chloride channel activity;GO:0015319//sodium:inorganic phosphate symporter activity	K12302//Glutamatergic synapse;Nicotine addiction;Retrograde endocannabinoid signaling;Synaptic vesicle cycle
FBXO2	4.39626	5.20731e-26	1.63922e-24	Up	GO:0043197//dendritic spine;GO:0005829//cytosol;GO:0070062//extracellular vesicular exosome;GO:0019005//SCF ubiquitin ligase complex	GO:0031396//regulation of protein ubiquitination;GO:0006516//glycoprotein catabolic process;GO:0031146//SCF-dependent proteasomal ubiquitin-dependent protein catabolic process;GO:0030433//ER-associated ubiquitin-dependent protein catabolic process	GO:0001948//glycoprotein binding;GO:0030246//carbohydrate binding;GO:0001540//beta-amyloid binding	K10099//Protein processing in endoplasmic reticulum;Ubiquitin mediated proteolysis
DAW1	4.39449	2.84995e-15	3.90175e-14	Up	GO:0005929//cilium	-	-	-
LOC106505939	4.39048	5.30878e-07	2.8562e-06	Up	-	-	-	-
LOC106507319	4.36014	1.30021e-31	5.74245e-30	Up	-	-	-	-
CA3	4.35193	6.19362e-11	5.44835e-10	Up	GO:0005829//cytosol	GO:0006730//one-carbon metabolic process;GO:0006470//protein dephosphorylation;GO:0006979//response to oxidative stress	GO:0008270//zinc ion binding;GO:0016791//phosphatase activity;GO:0016151//nickel cation binding;GO:0004089//carbonate dehydratase activity	K01672//Gastric acid secretion;Pancreatic secretion;Bile secretion;Proximal tubule bicarbonate reclamation;Nitrogen metabolism;Collecting duct acid secretion
KIAA1324	4.35141	3.86033e-18	6.73605e-17	Up	-	-	-	-
LOC102723301	4.34193	3.15692e-18	5.53748e-17	Up	-	-	-	-
LOC100620394	4.33034	4.52403e-59	7.47166e-57	Up	-	-	-	K08135//Protein digestion and absorption
LOC106507407	4.32824	6.35587e-12	6.26557e-11	Up	GO:0042765//GPI-anchor transamidase complex	GO:0016255//attachment of GPI anchor to protein	GO:0034235//GPI anchor binding	K05289//Glycosylphosphatidylinositol(GPI)-anchor biosynthesis;Metabolic pathways
FOXO4	4.32405	1.0866e-45	1.01123e-43	Up	GO:0005654//nucleoplasm;GO:0005829//cytosol	GO:0045893//positive regulation of transcription, DNA-templated;GO:0051151//negative regulation of smooth muscle cell differentiation;GO:0007050//cell cycle arrest;GO:0008286//insulin receptor signaling pathway;GO:0008285//negative regulation of cell proliferation;GO:0006357//regulation of transcription from RNA polymerase II promoter;GO:0048863//stem cell differentiation;GO:0070317//negative reg…	GO:0008134//transcription factor binding;GO:0043565//sequence-specific DNA binding;GO:0019899//enzyme binding;GO:0000981//sequence-specific DNA binding RNA polymerase II transcription factor activity	-
LOC102166693	4.32	4.34255e-27	1.46114e-25	Up	-	-	-	K12567//Hypertrophic cardiomyopathy (HCM);Dilated cardiomyopathy
LOC106508142	4.31749	9.27204e-07	4.8354e-06	Up	-	-	-	-
AGTR1	4.306	2.74979e-71	6.64826e-69	Up	GO:0005829//cytosol;GO:0005887//integral component of plasma membrane	GO:0051482//positive regulation of cytosolic calcium ion concentration involved in phospholipase C-activating G-protein coupled signaling pathway;GO:0010744//positive regulation of macrophage derived foam cell differentiation;GO:0002034//regulation of blood vessel size by renin-angiotensin;GO:0007266//Rho protein signal transduction;GO:0001822//kidney development;GO:0002018//renin-angiotensin reg…	GO:0004945//angiotensin type II receptor activity;GO:0031711//bradykinin receptor binding;GO:0046982//protein heterodimerization activity;GO:0001596//angiotensin type I receptor activity	K04166//Neuroactive ligand-receptor interaction;Renin-angiotensin system;Vascular smooth muscle contraction;Calcium signaling pathway
C1QTNF5	4.30014	2.01499e-10	1.67573e-09	Up	GO:0070062//extracellular vesicular exosome	-	-	K07296//PPAR signaling pathway;Type II diabetes mellitus;Adipocytokine signaling pathway
LOC100621575	4.29246	3.98551e-25	1.17866e-23	Up	-	-	-	-
LDHD	4.2678	3.97911e-43	3.28585e-41	Up	GO:0005739//mitochondrion	GO:0055114//oxidation-reduction process	GO:0050660//flavin adenine dinucleotide binding;GO:0016614//oxidoreductase activity, acting on CH-OH group of donors	K00102//Pyruvate metabolism
LOC100518318	4.24931	1.53208e-06	7.7386e-06	Up	-	-	-	-
ADIPOQ	4.23754	1.18793e-07	6.99455e-07	Up	GO:0070062//extracellular vesicular exosome;GO:0009986//cell surface;GO:0048471//perinuclear region of cytoplasm;GO:0071944//cell periphery;GO:0005783//endoplasmic reticulum;GO:0005581//collagen trimer;GO:0005615//extracellular space	GO:2000481//positive regulation of cAMP-dependent protein kinase activity;GO:0043124//negative regulation of I-kappaB kinase/NF-kappaB signaling;GO:0050805//negative regulation of synaptic transmission;GO:0043407//negative regulation of MAP kinase activity;GO:0046326//positive regulation of glucose import;GO:0043123//positive regulation of I-kappaB kinase/NF-kappaB signaling;GO:0032757//positive …	GO:0033691//sialic acid binding;GO:0005179//hormone activity;GO:0042803//protein homodimerization activity	K07296//PPAR signaling pathway;Type II diabetes mellitus;Adipocytokine signaling pathway
LOC102158584	4.23564	1.45498e-27	5.07769e-26	Up	-	-	-	K00488//PPAR signaling pathway;Metabolic pathways;Primary bile acid biosynthesis
COL11A1	4.21462	3.08139e-37	1.8388e-35	Up	-	-	-	K06236//Amoebiasis;Protein digestion and absorption;Focal adhesion;ECM-receptor interaction
LOC106505762	4.20952	2.00003e-06	9.90595e-06	Up	-	-	-	-
LOC100512648	4.20947	1.22276e-07	7.17801e-07	Up	GO:0032281//alpha-amino-3-hydroxy-5-methyl-4-isoxazolepropionic acid selective glutamate receptor complex;GO:0030054//cell junction;GO:0005576//extracellular region;GO:0097060//synaptic membrane;GO:0005634//nucleus;GO:0005737//cytoplasm	GO:0051152//positive regulation of smooth muscle cell differentiation;GO:0007601//visual perception;GO:0009306//protein secretion;GO:0007626//locomotory behavior	GO:0005515//protein binding	-
LOC100738213	4.20734	2.86863e-141	3.95736e-138	Up	GO:0030141//secretory granule;GO:0005615//extracellular space;GO:0005788//endoplasmic reticulum lumen;GO:0005794//Golgi apparatus;GO:0005584//collagen type I trimer	GO:0071356//cellular response to tumor necrosis factor;GO:0030335//positive regulation of cell migration;GO:0007601//visual perception;GO:0034504//protein localization to nucleus;GO:0044691//tooth eruption;GO:0071306//cellular response to vitamin E;GO:0050900//leukocyte migration;GO:0060351//cartilage development involved in endochondral bone morphogenesis;GO:0007605//sensory perception of sound;…	GO:0048407//platelet-derived growth factor binding;GO:0042802//identical protein binding;GO:0046872//metal ion binding;GO:0005201//extracellular matrix structural constituent	K06236//Protein digestion and absorption;Focal adhesion;ECM-receptor interaction;Amoebiasis
LOC100628118	4.19747	2.26025e-06	1.10778e-05	Up	-	-	-	K14211//Protein digestion and absorption
LOC100519735	4.19135	1.70963e-07	9.81737e-07	Up	GO:0030286//dynein complex	GO:0007018//microtubule-based movement;GO:0008152//metabolic process	GO:0016887//ATPase activity;GO:0003777//microtubule motor activity;GO:0005524//ATP binding	K10408//Huntington's disease
TWIST2	4.18732	2.51041e-06	1.22348e-05	Up	GO:0005667//transcription factor complex;GO:0005634//nucleus;GO:0005737//cytoplasm	GO:0008285//negative regulation of cell proliferation;GO:0060325//face morphogenesis;GO:0061303//cornea development in camera-type eye;GO:0032720//negative regulation of tumor necrosis factor production;GO:0000122//negative regulation of transcription from RNA polymerase II promoter;GO:0043392//negative regulation of DNA binding;GO:0043066//negative regulation of apoptotic process;GO:0048701//emb…	GO:0003677//DNA binding;GO:0019904//protein domain specific binding;GO:0003682//chromatin binding;GO:0001076//RNA polymerase II transcription factor binding transcription factor activity;GO:0046983//protein dimerization activity;GO:0003700//sequence-specific DNA binding transcription factor activity	-
UNC79	4.1788	7.21799e-10	5.67851e-09	Up	-	-	-	-
LOC100738537	4.16229	1.879e-07	1.07243e-06	Up	-	-	-	K13342//Peroxisome
PRRT1	4.15292	6.93391e-21	1.50429e-19	Up	-	-	-	-
LOC102161109	4.15186	7.79708e-11	6.7817e-10	Up	-	-	-	-
FHL3	4.1514	4.20055e-13	4.63147e-12	Up	GO:0001725//stress fiber;GO:0005634//nucleus;GO:0030018//Z disc;GO:0005925//focal adhesion	GO:0030036//actin cytoskeleton organization	GO:0003779//actin binding;GO:0008270//zinc ion binding	K14380//Osteoclast differentiation
LOC102160834	4.11066	4.196e-06	1.9748e-05	Up	-	-	-	-
LRRC32	4.10773	1.31182e-41	1.02549e-39	Up	-	-	-	K05401//Herpes simplex infection;Influenza A;Hepatitis C;Toll-like receptor signaling pathway;K06850//Axon guidance
LOC102164530	4.08701	6.90906e-51	7.78997e-49	Up	-	-	-	K08135//Protein digestion and absorption
SARDH	4.0858	1.3514e-10	1.14292e-09	Up	GO:0005759//mitochondrial matrix	GO:0055114//oxidation-reduction process;GO:0035999//tetrahydrofolate interconversion	GO:0050660//flavin adenine dinucleotide binding;GO:0008480//sarcosine dehydrogenase activity;GO:0005542//folic acid binding	K00314//Metabolic pathways;Glycine, serine and threonine metabolism
LOC397571	4.08429	7.91796e-121	6.63186e-118	Up	-	GO:0001501//skeletal system development;GO:0050794//regulation of cellular process;GO:0044763//single-organism cellular process;GO:0009887//organ morphogenesis	-	K06236//Protein digestion and absorption;Focal adhesion;ECM-receptor interaction;Amoebiasis
LOC102166466	4.07272	1.04118e-18	1.90466e-17	Up	-	-	-	K04596//p53 signaling pathway
CRISPLD1	4.05401	2.26614e-13	2.57738e-12	Up	GO:0070062//extracellular vesicular exosome	GO:0060325//face morphogenesis	-	K06560//Tuberculosis;Phagosome;K02330//Base excision repair;HTLV-I infection
LOC780430	4.04532	6.35038e-06	2.89689e-05	Up	GO:0005622//intracellular;GO:0005886//plasma membrane	GO:0007264//small GTPase mediated signal transduction;GO:0043406//positive regulation of MAP kinase activity	GO:0005525//GTP binding	-
LOC100736767	4.04363	5.5962e-07	2.99913e-06	Up	-	-	-	-
COL14A1	4.03885	2.23075e-27	7.68216e-26	Up	GO:0005615//extracellular space;GO:0005614//interstitial matrix;GO:0070062//extracellular vesicular exosome	GO:0030199//collagen fibril organization;GO:0061050//regulation of cell growth involved in cardiac muscle cell development;GO:0048873//homeostasis of number of cells within a tissue;GO:0003229//ventricular cardiac muscle tissue development	GO:0044822//poly(A) RNA binding	K08133//Protein digestion and absorption
THY1	4.03138	4.64735e-23	1.17572e-21	Up	GO:0043209//myelin sheath;GO:0070062//extracellular vesicular exosome;GO:0005925//focal adhesion;GO:0031362//anchored component of external side of plasma membrane;GO:0045121//membrane raft;GO:0016324//apical plasma membrane;GO:0005783//endoplasmic reticulum;GO:0030425//dendrite	GO:0046549//retinal cone cell development;GO:0050860//negative regulation of T cell receptor signaling pathway;GO:0001525//angiogenesis	GO:0005178//integrin binding	K06514//Leukocyte transendothelial migration
LOC100738806	4.0109	1.12451e-06	5.78459e-06	Up	-	-	-	-
FAM198A	4.00513	1.46737e-30	6.05857e-29	Up	-	-	-	-
LOC102159254	4.001	3.52124e-16	5.23321e-15	Up	-	-	-	-
MPP2	3.98057	1.1327e-27	3.96479e-26	Up	-	-	-	K06103//Tight junction
SPATA3	3.97334	1.06834e-05	4.71486e-05	Up	-	-	-	-
SV2B	3.96976	6.07495e-11	5.34997e-10	Up	GO:0016021//integral component of membrane;GO:0008021//synaptic vesicle	GO:0055085//transmembrane transport	GO:0022857//transmembrane transporter activity	K06258//ECM-receptor interaction
LOC106506516	3.96371	1.03916e-06	5.37624e-06	Up	-	-	-	-
SOST	3.94524	1.19762e-07	7.04452e-07	Up	GO:0005615//extracellular space;GO:0005578//proteinaceous extracellular matrix	GO:0071374//cellular response to parathyroid hormone stimulus;GO:0030279//negative regulation of ossification;GO:0045893//positive regulation of transcription, DNA-templated;GO:0030514//negative regulation of BMP signaling pathway;GO:0009612//response to mechanical stimulus;GO:0090090//negative regulation of canonical Wnt signaling pathway;GO:2000054//negative regulation of Wnt signaling pathway …	GO:0008201//heparin binding;GO:0008134//transcription factor binding	-
ACTA2	3.93511	1.00708e-25	3.09542e-24	Up	GO:0005615//extracellular space;GO:0005829//cytosol;GO:0030027//lamellipodium;GO:0070062//extracellular vesicular exosome;GO:0001725//stress fiber;GO:0030175//filopodium;GO:0005884//actin filament;GO:0044297//cell body;GO:0005865//striated muscle thin filament;GO:0030485//smooth muscle contractile fiber	GO:0014829//vascular smooth muscle contraction;GO:0090131//mesenchyme migration;GO:0008217//regulation of blood pressure;GO:0030240//skeletal muscle thin filament assembly;GO:0010628//positive regulation of gene expression;GO:0009615//response to virus;GO:0048741//skeletal muscle fiber development;GO:0072144//glomerular mesangial cell development	GO:0019901//protein kinase binding;GO:0005200//structural constituent of cytoskeleton;GO:0005524//ATP binding	K12313//Vascular smooth muscle contraction
ADAMTS15	3.93022	6.96343e-55	9.60626e-53	Up	GO:0005578//proteinaceous extracellular matrix	GO:0006508//proteolysis	GO:0008270//zinc ion binding;GO:0004222//metalloendopeptidase activity	-
LOC102166575	3.9239	1.59262e-06	8.01849e-06	Up	-	-	-	K06755//Axon guidance
TM7SF2	3.92213	1.91342e-225	1.49579e-221	Up	GO:0043235//receptor complex;GO:0030176//integral component of endoplasmic reticulum membrane;GO:0005637//nuclear inner membrane;GO:0005887//integral component of plasma membrane	GO:0055114//oxidation-reduction process;GO:0006695//cholesterol biosynthetic process	GO:0050613//delta14-sterol reductase activity	K00222//Metabolic pathways;Steroid biosynthesis;Biosynthesis of secondary metabolites
LOC102159321	3.92023	9.95816e-22	2.28735e-20	Up	-	-	-	-
SNAP25	3.91753	1.52733e-11	1.43909e-10	Up	GO:0070033//synaptobrevin 2-SNAP-25-syntaxin-1a-complexin II complex;GO:0048471//perinuclear region of cytoplasm;GO:0008076//voltage-gated potassium channel complex;GO:0043209//myelin sheath;GO:0070044//synaptobrevin 2-SNAP-25-syntaxin-1a complex;GO:0015629//actin cytoskeleton;GO:0005768//endosome;GO:0031083//BLOC-1 complex;GO:0031982//vesicle;GO:0005802//trans-Golgi network;GO:0030175//filopodiu…	GO:0007409//axonogenesis;GO:0030431//sleep;GO:0031629//synaptic vesicle fusion to presynaptic membrane;GO:0032024//positive regulation of insulin secretion;GO:0030252//growth hormone secretion;GO:0014047//glutamate secretion;GO:0016081//synaptic vesicle docking involved in exocytosis;GO:0044281//small molecule metabolic process;GO:0010975//regulation of neuron projection development;GO:0007616//l…	GO:0005249//voltage-gated potassium channel activity;GO:0048306//calcium-dependent protein binding;GO:0047485//protein N-terminus binding;GO:0044325//ion channel binding;GO:0017075//syntaxin-1 binding;GO:0017022//myosin binding;GO:0019904//protein domain specific binding;GO:0005484//SNAP receptor activity	K08508//SNARE interactions in vesicular transport;Synaptic vesicle cycle
FBLN7	3.90107	1.4779e-09	1.12094e-08	Up	-	-	-	K08023//TGF-beta signaling pathway
LOC106507908	3.89228	1.95634e-18	3.51571e-17	Up	-	-	-	-
LOC100513671	3.88164	9.49063e-07	4.9417e-06	Up	-	-	-	-
FBXW12	3.87077	2.19596e-05	9.19965e-05	Up	-	-	-	-
HBB	3.86764	2.529e-06	1.23203e-05	Up	GO:0005833//hemoglobin complex;GO:0000015//phosphopyruvate hydratase complex	GO:0006096//glycolytic process;GO:0015671//oxygen transport	GO:0005344//oxygen transporter activity;GO:0020037//heme binding;GO:0005506//iron ion binding;GO:0000287//magnesium ion binding;GO:0019825//oxygen binding;GO:0004634//phosphopyruvate hydratase activity	K13823//Malaria;African trypanosomiasis
LOC106510402	3.86508	2.26855e-07	1.28074e-06	Up	-	-	-	-
LOC100738836	3.86039	3.50354e-127	3.91262e-124	Up	GO:0005622//intracellular;GO:0042567//insulin-like growth factor ternary complex	GO:0010906//regulation of glucose metabolic process;GO:0051897//positive regulation of protein kinase B signaling;GO:0014912//negative regulation of smooth muscle cell migration;GO:0045668//negative regulation of osteoblast differentiation;GO:0042593//glucose homeostasis;GO:0017148//negative regulation of translation;GO:0043569//negative regulation of insulin-like growth factor receptor signaling…	GO:0031994//insulin-like growth factor I binding;GO:0001968//fibronectin binding;GO:0031995//insulin-like growth factor II binding	K10138//Transcriptional misregulation in cancer;p53 signaling pathway
C15H2orf72	3.86007	8.0336e-100	4.48581e-97	Up	-	-	-	-
KIFC2	3.85916	8.72708e-44	7.33575e-42	Up	-	-	-	-
LOC100512644	3.84268	2.0833e-31	9.0645e-30	Up	-	-	-	-
ITGA8	3.82318	5.67901e-10	4.51497e-09	Up	-	-	-	K06584//Regulation of actin cytoskeleton;ECM-receptor interaction;Arrhythmogenic right ventricular cardiomyopathy (ARVC);Cell adhesion molecules (CAMs);Focal adhesion;Dilated cardiomyopathy;Hypertrophic cardiomyopathy (HCM)
LOC100626804	3.82298	3.21006e-06	1.54109e-05	Up	-	-	-	-
EPOR	3.81943	2.43985e-51	2.83264e-49	Up	GO:0016021//integral component of membrane	GO:0046697//decidualization;GO:0007420//brain development;GO:0007507//heart development;GO:0038162//erythropoietin-mediated signaling pathway	GO:0004900//erythropoietin receptor activity;GO:0042802//identical protein binding	K05079//Hematopoietic cell lineage;Cytokine-cytokine receptor interaction;Jak-STAT signaling pathway
LOC100737044	3.81679	3.05096e-50	3.37505e-48	Up	-	-	-	-
LOC100738160	3.8143	2.831e-05	0.00011658	Up	GO:0009986//cell surface;GO:0005615//extracellular space;GO:0043234//protein complex	GO:0010951//negative regulation of endopeptidase activity;GO:1901318//negative regulation of sperm motility;GO:0090281//negative regulation of calcium ion import;GO:0051259//protein oligomerization;GO:0042742//defense response to bacterium	GO:0004867//serine-type endopeptidase inhibitor activity	-
OCA2	3.80464	2.96934e-05	0.000121764	Up	GO:0033162//melanosome membrane;GO:0016021//integral component of membrane	GO:0055085//transmembrane transport	-	K00274//Amphetamine addiction;Cocaine addiction;Isoquinoline alkaloid biosynthesis;Dopaminergic synapse;Metabolic pathways;Tryptophan metabolism;Biosynthesis of secondary metabolites;Serotonergic synapse;Glycine, serine and threonine metabolism;Tyrosine metabolism;Phenylalanine metabolism;Drug metabolism - cytochrome P450;Alcoholism;Arginine and proline metabolism;Histidine metabolism
FMO1	3.79975	2.97507e-05	0.000121956	Up	GO:0005789//endoplasmic reticulum membrane;GO:0016021//integral component of membrane	GO:0006082//organic acid metabolic process;GO:0017144//drug metabolic process;GO:0070995//NADPH oxidation;GO:0009404//toxin metabolic process	GO:0050661//NADP binding;GO:0050660//flavin adenine dinucleotide binding;GO:0004499//N,N-dimethylaniline monooxygenase activity	K00485//Microbial metabolism in diverse environments;Methane metabolism;Drug metabolism - cytochrome P450
LOC102157539	3.79454	3.13211e-05	0.000128014	Up	-	-	-	K04963//Salivary secretion;Calcium signaling pathway;Alzheimer's disease
KBTBD11	3.78681	1.04175e-53	1.36487e-51	Up	-	-	-	-
LOC106507000	3.78566	3.92628e-06	1.85943e-05	Up	-	-	-	K15290//Synaptic vesicle cycle
LOC100524114	3.78002	3.94778e-27	1.33405e-25	Up	-	-	-	-
GPR153	3.7746	8.37846e-87	3.50878e-84	Up	-	-	-	-
LOC102164851	3.74439	5.95906e-14	7.21114e-13	Up	-	-	-	-
NMNAT3	3.74071	4.24067e-05	0.000169252	Up	GO:0005829//cytosol;GO:0005739//mitochondrion	GO:0009435//NAD biosynthetic process;GO:0006767//water-soluble vitamin metabolic process;GO:0009611//response to wounding;GO:0034628//'de novo' NAD biosynthetic process from aspartate	GO:0005524//ATP binding;GO:0004515//nicotinate-nucleotide adenylyltransferase activity;GO:0000309//nicotinamide-nucleotide adenylyltransferase activity	K06210//Metabolic pathways;Nicotinate and nicotinamide metabolism
PXDN	3.73951	1.99456e-126	2.1262e-123	Up	GO:0005578//proteinaceous extracellular matrix;GO:0005615//extracellular space;GO:0070062//extracellular vesicular exosome;GO:0005783//endoplasmic reticulum	GO:0030198//extracellular matrix organization;GO:0042744//hydrogen peroxide catabolic process;GO:0055114//oxidation-reduction process;GO:0006979//response to oxidative stress;GO:0001960//negative regulation of cytokine-mediated signaling pathway;GO:0006955//immune response	GO:0005152//interleukin-1 receptor antagonist activity;GO:0005201//extracellular matrix structural constituent;GO:0004601//peroxidase activity;GO:0020037//heme binding;GO:0046872//metal ion binding	K00431//Autoimmune thyroid disease;Tyrosine metabolism;Metabolic pathways;Hematopoietic cell lineage;Cytokine-cytokine receptor interaction;Jak-STAT signaling pathway
PPP1R1B	3.73325	2.03569e-08	1.33169e-07	Up	GO:0005829//cytosol	GO:0035556//intracellular signal transduction;GO:0007610//behavior;GO:0032501//multicellular organismal process	GO:0004865//protein serine/threonine phosphatase inhibitor activity;GO:0008599//protein phosphatase type 1 regulator activity;GO:0050780//dopamine receptor binding;GO:0004860//protein kinase inhibitor activity	K15494//Alcoholism;Amphetamine addiction;Dopaminergic synapse;Cocaine addiction
LOC106507007	3.72484	2.03876e-41	1.56764e-39	Up	-	-	-	K15043//Influenza A;K14005//Protein processing in endoplasmic reticulum;K04257//Olfactory transduction
SIGLEC15	3.72461	1.53829e-11	1.44826e-10	Up	-	GO:0044763//single-organism cellular process;GO:0050794//regulation of cellular process;GO:0051239//regulation of multicellular organismal process;GO:0044707//single-multicellular organism process	-	K06491//Prion diseases;Cell adhesion molecules (CAMs);K06473//Hematopoietic cell lineage
LOC106504190	3.72406	4.70778e-05	0.000185964	Up	GO:0030175//filopodium;GO:0030016//myofibril;GO:0032420//stereocilium;GO:0005856//cytoskeleton;GO:0030426//growth cone;GO:0030027//lamellipodium;GO:0048471//perinuclear region of cytoplasm;GO:0070062//extracellular vesicular exosome	GO:0010592//positive regulation of lamellipodium assembly;GO:0071300//cellular response to retinoic acid;GO:0045773//positive regulation of axon extension;GO:0071363//cellular response to growth factor stimulus;GO:0032532//regulation of microvillus length;GO:0042989//sequestering of actin monomers;GO:0051016//barbed-end actin filament capping	GO:0003785//actin monomer binding;GO:0005546//phosphatidylinositol-4,5-bisphosphate binding;GO:0044822//poly(A) RNA binding;GO:0005524//ATP binding;GO:0005080//protein kinase C binding	-
KLHL31	3.72269	3.80977e-27	1.28928e-25	Up	-	-	-	-
DPYSL4	3.7189	1.83413e-07	1.04887e-06	Up	GO:0005737//cytoplasm	GO:0070997//neuron death;GO:0097485//neuron projection guidance	GO:0016810//hydrolase activity, acting on carbon-nitrogen (but not peptide) bonds;GO:0051219//phosphoprotein binding	K07528//Axon guidance
LOC106509851	3.71831	5.07774e-05	0.000199436	Up	-	-	-	-
SP7	3.71821	3.52849e-17	5.7227e-16	Up	GO:0005634//nucleus;GO:0005737//cytoplasm	GO:0060218//hematopoietic stem cell differentiation;GO:2000738//positive regulation of stem cell differentiation;GO:0045944//positive regulation of transcription from RNA polymerase II promoter	GO:0046872//metal ion binding;GO:0017151//DEAD/H-box RNA helicase binding;GO:0003677//DNA binding	-
LOC100520127	3.71101	2.49008e-12	2.56129e-11	Up	GO:0016020//membrane;GO:0022625//cytosolic large ribosomal subunit;GO:0070062//extracellular vesicular exosome;GO:0005925//focal adhesion	GO:0002181//cytoplasmic translation;GO:0000184//nuclear-transcribed mRNA catabolic process, nonsense-mediated decay;GO:0006415//translational termination;GO:0006414//translational elongation;GO:0006413//translational initiation;GO:0019083//viral transcription;GO:0006614//SRP-dependent cotranslational protein targeting to membrane	GO:0044822//poly(A) RNA binding;GO:0003735//structural constituent of ribosome	K02910//Ribosome
RHCG	3.70757	2.99587e-08	1.91285e-07	Up	GO:0016323//basolateral plasma membrane;GO:0005887//integral component of plasma membrane;GO:0070062//extracellular vesicular exosome;GO:0016324//apical plasma membrane;GO:0031410//cytoplasmic vesicle	GO:0006873//cellular ion homeostasis;GO:0072488//ammonium transmembrane transport;GO:0006885//regulation of pH;GO:0070634//transepithelial ammonium transport	GO:0008519//ammonium transmembrane transporter activity;GO:0030506//ankyrin binding	-
HSPB6	3.69675	3.76497e-38	2.40589e-36	Up	GO:0005634//nucleus;GO:0005737//cytoplasm	-	GO:0042803//protein homodimerization activity	-
NPY	3.69551	5.92111e-05	0.000229828	Up	GO:0005615//extracellular space;GO:0005794//Golgi apparatus	GO:0008217//regulation of blood pressure;GO:0090275//negative regulation of somatostatin secretion;GO:0031175//neuron projection development;GO:0090274//positive regulation of somatostatin secretion;GO:0021987//cerebral cortex development;GO:0008343//adult feeding behavior;GO:0007218//neuropeptide signaling pathway;GO:0021954//central nervous system neuron development;GO:0032100//positive regulat…	GO:0031841//neuropeptide Y receptor binding;GO:0005184//neuropeptide hormone activity	K05232//Alcoholism;Adipocytokine signaling pathway
LOC100622295	3.69132	7.31125e-170	1.42886e-166	Up	-	-	-	K10138//Transcriptional misregulation in cancer;p53 signaling pathway
ADAM3A	3.69058	2.24135e-08	1.45809e-07	Up	-	GO:0007338//single fertilization;GO:0006508//proteolysis	GO:0004222//metalloendopeptidase activity;GO:0008270//zinc ion binding	-
LOC102159428	3.68471	3.22735e-14	4.00889e-13	Up	-	-	-	-
PROP1	3.68016	6.19228e-05	0.000239402	Up	GO:0005634//nucleus;GO:0044424//intracellular part;GO:0005667//transcription factor complex	GO:0009953//dorsal/ventral pattern formation;GO:0016477//cell migration;GO:0060070//canonical Wnt signaling pathway;GO:0021984//adenohypophysis development;GO:0060126//somatotropin secreting cell differentiation;GO:0030154//cell differentiation;GO:0043066//negative regulation of apoptotic process;GO:0048523//negative regulation of cellular process;GO:0000122//negative regulation of transcription …	GO:0008013//beta-catenin binding;GO:0001205//RNA polymerase II distal enhancer sequence-specific DNA binding transcription factor activity involved in positive regulation of transcription;GO:0008022//protein C-terminus binding;GO:0043565//sequence-specific DNA binding;GO:0000980//RNA polymerase II distal enhancer sequence-specific DNA binding;GO:0003682//chromatin binding;GO:0003705//RNA polymera…	-
LOC106505038	3.67743	6.17574e-09	4.33763e-08	Up	-	-	-	K06755//Axon guidance
CLIC6	3.6767	2.85883e-08	1.83184e-07	Up	GO:0016020//membrane;GO:0070062//extracellular vesicular exosome;GO:0005634//nucleus;GO:0005737//cytoplasm	GO:1902476//chloride transmembrane transport;GO:0006749//glutathione metabolic process	GO:0005254//chloride channel activity;GO:0004364//glutathione transferase activity	-
IGFBP5	3.66605	3.62689e-140	4.72543e-137	Up	GO:0042567//insulin-like growth factor ternary complex;GO:0005622//intracellular	GO:0048630//skeletal muscle tissue growth;GO:0043568//positive regulation of insulin-like growth factor receptor signaling pathway;GO:0007565//female pregnancy;GO:0048662//negative regulation of smooth muscle cell proliferation;GO:1901862//negative regulation of muscle tissue development;GO:0031069//hair follicle morphogenesis;GO:0001558//regulation of cell growth;GO:0044342//type B pancreatic ce…	GO:0031995//insulin-like growth factor II binding;GO:0031994//insulin-like growth factor I binding;GO:0001968//fibronectin binding	K10138//p53 signaling pathway;Transcriptional misregulation in cancer
TACSTD2	3.65886	4.52488e-08	2.83433e-07	Up	GO:0009925//basal plasma membrane;GO:0070062//extracellular vesicular exosome;GO:0005634//nucleus;GO:0005829//cytosol;GO:0016328//lateral plasma membrane;GO:0005887//integral component of plasma membrane;GO:0005615//extracellular space	GO:0010633//negative regulation of epithelial cell migration;GO:0090191//negative regulation of branching involved in ureteric bud morphogenesis;GO:0007601//visual perception;GO:2000738//positive regulation of stem cell differentiation;GO:1900028//negative regulation of ruffle assembly;GO:1900025//negative regulation of substrate adhesion-dependent cell spreading;GO:0007166//cell surface receptor…	GO:0004872//receptor activity;GO:0005515//protein binding	-
TMEM45A	3.65246	2.32508e-14	2.92217e-13	Up	GO:0016021//integral component of membrane	-	-	-
LOC102162353	3.64084	1.37106e-05	5.95226e-05	Up	-	-	-	-
HMGCLL1	3.6404	7.93719e-05	0.000302671	Up	GO:0048471//perinuclear region of cytoplasm;GO:0005789//endoplasmic reticulum membrane;GO:0005829//cytosol	GO:0046951//ketone body biosynthetic process	GO:0046872//metal ion binding;GO:0004419//hydroxymethylglutaryl-CoA lyase activity	K01640//Biosynthesis of secondary metabolites;Butanoate metabolism;Metabolic pathways;Valine, leucine and isoleucine degradation;Synthesis and degradation of ketone bodies;Geraniol degradation;Peroxisome
LOC102166514	3.62738	8.08387e-05	0.000307864	Up	-	-	-	K07380//Cell adhesion molecules (CAMs)
LOC100521617	3.62193	1.94966e-06	9.67641e-06	Up	GO:0045121//membrane raft;GO:0016021//integral component of membrane;GO:0005783//endoplasmic reticulum	GO:1902043//positive regulation of extrinsic apoptotic signaling pathway via death domain receptors	GO:0019911//structural constituent of myelin sheath	-
LOC102159440	3.62094	8.53723e-05	0.000323606	Up	GO:0005604//basement membrane;GO:0070062//extracellular vesicular exosome;GO:0030054//cell junction;GO:0005938//cell cortex	GO:0007601//visual perception;GO:0050896//response to stimulus	GO:0005509//calcium ion binding	-
LOC100510917	3.61181	1.34292e-28	5.023e-27	Up	-	GO:0008152//metabolic process	GO:0004364//glutathione transferase activity	K00799//Metabolism of xenobiotics by cytochrome P450;Glutathione metabolism;Drug metabolism - cytochrome P450;Prostate cancer;Pathways in cancer
LOC102157895	3.60836	1.16535e-27	4.073e-26	Up	GO:0005578//proteinaceous extracellular matrix	GO:0030199//collagen fibril organization;GO:0030324//lung development;GO:0016485//protein processing;GO:0007283//spermatogenesis;GO:0043588//skin development	GO:0008270//zinc ion binding;GO:0004222//metalloendopeptidase activity	-
MGP	3.60566	2.87393e-08	1.84051e-07	Up	GO:0005783//endoplasmic reticulum;GO:0031012//extracellular matrix;GO:0070062//extracellular vesicular exosome;GO:0005615//extracellular space;GO:0043234//protein complex	GO:0030324//lung development;GO:0048754//branching morphogenesis of an epithelial tube;GO:0051216//cartilage development;GO:0006461//protein complex assembly;GO:0030500//regulation of bone mineralization;GO:0030154//cell differentiation	GO:0005509//calcium ion binding;GO:0048306//calcium-dependent protein binding;GO:0005201//extracellular matrix structural constituent	-
LOC102160155	3.59881	8.09925e-09	5.59316e-08	Up	-	-	-	-
LOC102158165	3.59726	2.83327e-06	1.37002e-05	Up	-	-	-	-
CLDN5	3.59706	0.000100367	0.000375588	Up	GO:0016021//integral component of membrane;GO:0030864//cortical actin cytoskeleton;GO:0005923//tight junction;GO:0070062//extracellular vesicular exosome;GO:0016327//apicolateral plasma membrane	GO:0060325//face morphogenesis;GO:1903142//positive regulation of establishment of endothelial barrier;GO:0007043//cell-cell junction assembly;GO:0060021//palate development;GO:0007612//learning;GO:0007179//transforming growth factor beta receptor signaling pathway;GO:0003151//outflow tract morphogenesis	-	K06087//Tight junction;Pathogenic Escherichia coli infection;Cell adhesion molecules (CAMs);Leukocyte transendothelial migration;Hepatitis C
TDRD1	3.59009	0.000105207	0.000392449	Up	-	-	-	K15979//Epstein-Barr virus infection
CRTAC1	3.58959	0.000105447	0.000393218	Up	-	-	-	-
LOC102158335	3.58906	7.28365e-23	1.80758e-21	Up	-	-	-	-
WNK4	3.5874	2.17017e-24	5.97356e-23	Up	-	-	-	-
ZBTB16	3.58716	6.08979e-10	4.83309e-09	Up	GO:0017053//transcriptional repressor complex;GO:0016605//PML body;GO:0005730//nucleolus;GO:0016607//nuclear speck	GO:0009952//anterior/posterior pattern specification;GO:0045638//negative regulation of myeloid cell differentiation;GO:0032332//positive regulation of chondrocyte differentiation;GO:0009880//embryonic pattern specification;GO:0001823//mesonephros development;GO:0007417//central nervous system development;GO:0000122//negative regulation of transcription from RNA polymerase II promoter;GO:0051138/…	GO:0001206//RNA polymerase II distal enhancer sequence-specific DNA binding transcription factor activity involved in negative regulation of transcription;GO:0046872//metal ion binding;GO:0000980//RNA polymerase II distal enhancer sequence-specific DNA binding;GO:0042803//protein homodimerization activity	K10055//Acute myeloid leukemia;Pathways in cancer;Transcriptional misregulation in cancer
LOC100623939	3.58011	0.000107154	0.000399265	Up	GO:0042383//sarcolemma;GO:0005890//sodium:potassium-exchanging ATPase complex	GO:1902476//chloride transmembrane transport;GO:0008016//regulation of heart contraction;GO:1903278//positive regulation of sodium ion export from cell;GO:0086036//regulation of cardiac muscle cell membrane potential;GO:0006936//muscle contraction;GO:2000649//regulation of sodium ion transmembrane transporter activity	GO:0044325//ion channel binding;GO:0005254//chloride channel activity;GO:0017080//sodium channel regulator activity	-
LOC106509030	3.57851	2.80784e-64	5.72603e-62	Up	-	-	-	-
LOC100739197	3.57535	4.72184e-10	3.79495e-09	Up	GO:0033116//endoplasmic reticulum-Golgi intermediate compartment membrane;GO:0000139//Golgi membrane;GO:0005789//endoplasmic reticulum membrane;GO:0031201//SNARE complex;GO:0042470//melanosome;GO:0016021//integral component of membrane	GO:0045732//positive regulation of protein catabolic process;GO:0006887//exocytosis;GO:0033043//regulation of organelle organization;GO:0006888//ER to Golgi vesicle-mediated transport;GO:0015031//protein transport;GO:0048280//vesicle fusion with Golgi apparatus	GO:0019905//syntaxin binding;GO:0005484//SNAP receptor activity	K08517//SNARE interactions in vesicular transport;Legionellosis;Phagosome
LOC106510734	3.57295	2.07478e-05	8.74352e-05	Up	-	-	-	-
VAX2	3.57196	0.000110173	0.000409797	Up	-	GO:0048513//organ development	GO:0003677//DNA binding	-
LOC100737013	3.57153	0.000110919	0.00041231	Up	GO:0005788//endoplasmic reticulum lumen	GO:0008152//metabolic process	GO:0052689//carboxylic ester hydrolase activity	K01044//Drug metabolism - other enzymes;Metabolic pathways
LOC106507707	3.56752	0.000113888	0.00042241	Up	-	-	-	-
NEURL1B	3.56064	4.43869e-44	3.81305e-42	Up	-	GO:0009987//cellular process	GO:0046872//metal ion binding	-
SFRP1	3.55864	7.13711e-08	4.33401e-07	Up	GO:0070062//extracellular vesicular exosome;GO:0009986//cell surface;GO:0005615//extracellular space;GO:0005829//cytosol;GO:0005578//proteinaceous extracellular matrix	GO:0048546//digestive tract morphogenesis;GO:2000052//positive regulation of non-canonical Wnt signaling pathway;GO:0090263//positive regulation of canonical Wnt signaling pathway;GO:0008584//male gonad development;GO:0090179//planar cell polarity pathway involved in neural tube closure;GO:0071347//cellular response to interleukin-1;GO:2000080//negative regulation of canonical Wnt signaling pathw…	GO:0042802//identical protein binding;GO:0008144//drug binding;GO:0004197//cysteine-type endopeptidase activity;GO:0017147//Wnt-protein binding;GO:0008201//heparin binding;GO:0005109//frizzled binding	K02166//Wnt signaling pathway
LOC102161907	3.55338	1.08385e-23	2.82114e-22	Up	-	-	-	-
FN3K	3.54819	3.90335e-18	6.80099e-17	Up	-	GO:0030393//fructoselysine metabolic process;GO:0016310//phosphorylation;GO:0030389//fructosamine metabolic process;GO:0030855//epithelial cell differentiation	GO:0030387//fructosamine-3-kinase activity	-
LOC102160114	3.54396	8.19959e-16	1.18118e-14	Up	-	-	-	-
HCRTR1	3.54248	1.18755e-06	6.08489e-06	Up	GO:0005887//integral component of plasma membrane	GO:0007631//feeding behavior;GO:0007268//synaptic transmission;GO:0045187//regulation of circadian sleep/wake cycle, sleep;GO:0007218//neuropeptide signaling pathway;GO:1901652//response to peptide;GO:0032870//cellular response to hormone stimulus	GO:0008188//neuropeptide receptor activity;GO:0016499//orexin receptor activity;GO:0017046//peptide hormone binding	K04238//Neuroactive ligand-receptor interaction
LOC100738681	3.5412	7.67253e-31	3.23045e-29	Up	GO:0005886//plasma membrane;GO:0044425//membrane part;GO:0097458//neuron part;GO:0045202//synapse	GO:0051965//positive regulation of synapse assembly	-	K07523//Axon guidance
LOC100523824	3.52058	7.2993e-09	5.07059e-08	Up	GO:0031430//M band;GO:0005739//mitochondrion	GO:0006936//muscle contraction	-	K12567//Hypertrophic cardiomyopathy (HCM);Dilated cardiomyopathy
LOC102164323	3.51569	2.98642e-05	0.0001224	Up	-	-	-	-
OLFML1	3.50841	6.64157e-09	4.64395e-08	Up	-	-	-	-
NUGGC	3.50815	2.11353e-29	8.15238e-28	Up	GO:0005634//nucleus	GO:0016446//somatic hypermutation of immunoglobulin genes;GO:0006974//cellular response to DNA damage stimulus	-	-
MRPS23	3.50683	0.000155568	0.000564766	Up	GO:0005763//mitochondrial small ribosomal subunit;GO:0005743//mitochondrial inner membrane;GO:0031965//nuclear membrane;GO:0045111//intermediate filament cytoskeleton	GO:0032543//mitochondrial translation	GO:0044822//poly(A) RNA binding;GO:0003735//structural constituent of ribosome	-
ADAMTS8	3.49066	6.0865e-53	7.63318e-51	Up	GO:0005578//proteinaceous extracellular matrix	GO:0008285//negative regulation of cell proliferation;GO:0006508//proteolysis;GO:0035435//phosphate ion transmembrane transport	GO:0009673//low-affinity phosphate transmembrane transporter activity;GO:0008270//zinc ion binding;GO:0004222//metalloendopeptidase activity;GO:0008201//heparin binding;GO:0005178//integrin binding	-
TDRKH	3.48449	6.36599e-06	2.90288e-05	Up	GO:0071547//piP-body;GO:0071546//pi-body;GO:0005739//mitochondrion;GO:0005840//ribosome	GO:0034587//piRNA metabolic process;GO:0009566//fertilization;GO:0007140//male meiosis;GO:0007283//spermatogenesis;GO:0006412//translation;GO:0043046//DNA methylation involved in gamete generation	GO:0003723//RNA binding;GO:0003735//structural constituent of ribosome	K15979//Epstein-Barr virus infection
SLCO4C1	3.48354	5.78914e-21	1.26648e-19	Up	GO:0016323//basolateral plasma membrane;GO:0005887//integral component of plasma membrane;GO:0070062//extracellular vesicular exosome	GO:0007275//multicellular organismal development;GO:0098656//anion transmembrane transport;GO:0030154//cell differentiation;GO:0007283//spermatogenesis;GO:0043252//sodium-independent organic anion transport	GO:0015347//sodium-independent organic anion transmembrane transporter activity	-
LOC100737517	3.48288	1.96966e-16	3.00342e-15	Up	GO:0005771//multivesicular body;GO:0008021//synaptic vesicle;GO:0016021//integral component of membrane;GO:0016323//basolateral plasma membrane	GO:0002260//lymphocyte homeostasis;GO:0045944//positive regulation of transcription from RNA polymerase II promoter;GO:0034395//regulation of transcription from RNA polymerase II promoter in response to iron;GO:0060586//multicellular organismal iron ion homeostasis;GO:0006879//cellular iron ion homeostasis;GO:0003158//endothelium development;GO:0060345//spleen trabecula formation;GO:0043066//nega…	GO:0017046//peptide hormone binding;GO:0015093//ferrous iron transmembrane transporter activity;GO:0004872//receptor activity	K14685//Mineral absorption
DES	3.48063	2.18724e-05	9.16638e-05	Up	GO:0030018//Z disc;GO:0042383//sarcolemma;GO:0031594//neuromuscular junction;GO:0070062//extracellular vesicular exosome;GO:0005916//fascia adherens;GO:0005882//intermediate filament	-	GO:0005198//structural molecule activity;GO:0042802//identical protein binding;GO:0008092//cytoskeletal protein binding	K07610//Hypertrophic cardiomyopathy (HCM);Dilated cardiomyopathy;Arrhythmogenic right ventricular cardiomyopathy (ARVC)
RYR3	3.47715	2.27361e-48	2.32842e-46	Up	GO:0048471//perinuclear region of cytoplasm;GO:0033017//sarcoplasmic reticulum membrane;GO:0030314//junctional membrane complex;GO:0005829//cytosol;GO:0016021//integral component of membrane	GO:0071313//cellular response to caffeine;GO:0071286//cellular response to magnesium ion;GO:0051481//negative regulation of cytosolic calcium ion concentration;GO:0006941//striated muscle contraction;GO:0070588//calcium ion transmembrane transport;GO:0071318//cellular response to ATP;GO:0051289//protein homotetramerization;GO:0071277//cellular response to calcium ion	GO:0048763//calcium-induced calcium release activity;GO:0005509//calcium ion binding;GO:0005516//calmodulin binding;GO:0005219//ryanodine-sensitive calcium-release channel activity	K04963//Salivary secretion;Calcium signaling pathway;Alzheimer's disease
CA11	3.47031	2.07587e-06	1.02491e-05	Up	GO:0005576//extracellular region;GO:0016323//basolateral plasma membrane	-	GO:0004089//carbonate dehydratase activity	K01672//Gastric acid secretion;Pancreatic secretion;Bile secretion;Proximal tubule bicarbonate reclamation;Nitrogen metabolism;Collecting duct acid secretion
LOC100523405	3.46177	3.72696e-103	2.18512e-100	Up	GO:0043231//intracellular membrane-bounded organelle	-	GO:0005488//binding;GO:0008237//metallopeptidase activity	-
LOC102159598	3.45257	1.10362e-05	4.85775e-05	Up	-	-	-	K06241//Pathways in cancer;African trypanosomiasis;Amoebiasis;ECM-receptor interaction;Toxoplasmosis;Small cell lung cancer;Focal adhesion
LOC102167584	3.44133	1.57655e-17	2.65041e-16	Up	-	-	-	-
LOC100739440	3.44053	2.69455e-06	1.30833e-05	Up	GO:0005886//plasma membrane;GO:0005622//intracellular	GO:0043406//positive regulation of MAP kinase activity;GO:0007264//small GTPase mediated signal transduction	GO:0005525//GTP binding	-
LOC102165495	3.43339	4.93642e-05	0.000194439	Up	-	-	-	-
LOC102164081	3.43092	0.000232031	0.000814486	Up	-	-	-	-
LOC100520004	3.42827	0.00023346	0.000819136	Up	GO:0070062//extracellular vesicular exosome;GO:0005764//lysosome;GO:0005615//extracellular space	GO:0051603//proteolysis involved in cellular protein catabolic process	GO:0004197//cysteine-type endopeptidase activity	K01373//Lysosome
LOC102157509	3.42136	0.000246048	0.000860985	Up	-	-	-	-
LOC106505973	3.42116	8.16706e-08	4.91238e-07	Up	-	-	-	-
LOC100520329	3.41753	1.59794e-08	1.06011e-07	Up	GO:0009986//cell surface;GO:0005886//plasma membrane;GO:0016021//integral component of membrane	GO:0007155//cell adhesion;GO:0009308//amine metabolic process;GO:0055114//oxidation-reduction process	GO:0005507//copper ion binding;GO:0052593//tryptamine:oxygen oxidoreductase (deaminating) activity;GO:0008131//primary amine oxidase activity;GO:0052595//aliphatic-amine oxidase activity;GO:0048038//quinone binding;GO:0052596//phenethylamine:oxygen oxidoreductase (deaminating) activity;GO:0052594//aminoacetone:oxygen oxidoreductase(deaminating) activity	K00276//Isoquinoline alkaloid biosynthesis;Metabolic pathways;Biosynthesis of secondary metabolites;Glycine, serine and threonine metabolism;Tropane, piperidine and pyridine alkaloid biosynthesis;beta-Alanine metabolism;Phenylalanine metabolism;Tyrosine metabolism
CORO6	3.41727	2.4848e-37	1.49803e-35	Up	-	-	-	-
DLX5	3.41231	0.000254618	0.000887794	Up	GO:0000790//nuclear chromatin;GO:0005737//cytoplasm	GO:0042472//inner ear morphogenesis;GO:1901522//positive regulation of transcription from RNA polymerase II promoter involved in cellular response to chemical stimulus;GO:0030855//epithelial cell differentiation;GO:0030326//embryonic limb morphogenesis;GO:0060166//olfactory pit development;GO:0048646//anatomical structure formation involved in morphogenesis;GO:0030509//BMP signaling pathway;GO:00…	GO:0071837//HMG box domain binding;GO:0001077//RNA polymerase II core promoter proximal region sequence-specific DNA binding transcription factor activity involved in positive regulation of transcription;GO:0000978//RNA polymerase II core promoter proximal region sequence-specific DNA binding	-
LOC106505582	3.40676	6.12208e-05	0.000236844	Up	-	-	-	-
DUOX2	3.40566	4.10017e-10	3.3192e-09	Up	GO:0016021//integral component of membrane;GO:0070062//extracellular vesicular exosome;GO:0016324//apical plasma membrane	GO:0009615//response to virus;GO:0042446//hormone biosynthetic process;GO:0042744//hydrogen peroxide catabolic process;GO:0006590//thyroid hormone generation;GO:0051591//response to cAMP;GO:0019221//cytokine-mediated signaling pathway;GO:0042335//cuticle development;GO:0006979//response to oxidative stress;GO:0055114//oxidation-reduction process	GO:0004601//peroxidase activity;GO:0016174//NAD(P)H oxidase activity;GO:0005509//calcium ion binding;GO:0020037//heme binding	-
ASPHD1	3.40415	5.94587e-07	3.17854e-06	Up	-	-	-	-
RND2	3.40275	7.24994e-117	5.48469e-114	Up	GO:0005769//early endosome;GO:0002080//acrosomal membrane	GO:0048672//positive regulation of collateral sprouting;GO:0007264//small GTPase mediated signal transduction	GO:0047485//protein N-terminus binding;GO:0003924//GTPase activity;GO:0005525//GTP binding	-
LOC106505095	3.40263	5.23874e-12	5.21473e-11	Up	-	-	-	-
COL1A2	3.40132	6.47231e-16	9.42202e-15	Up	GO:0031012//extracellular matrix;GO:0044421//extracellular region part	GO:0048731//system development;GO:0044763//single-organism cellular process;GO:0065007//biological regulation;GO:0051716//cellular response to stimulus	GO:0005515//protein binding	K06236//Amoebiasis;Focal adhesion;Protein digestion and absorption;ECM-receptor interaction
ADAMTSL5	3.39531	1.54114e-05	6.64144e-05	Up	GO:0005576//extracellular region;GO:0031012//extracellular matrix	-	GO:0008237//metallopeptidase activity	-
NID2	3.38833	8.65932e-93	4.14446e-90	Up	-	-	-	-
COL8A2	3.38134	3.42897e-25	1.01922e-23	Up	GO:0005581//collagen trimer;GO:0005604//basement membrane;GO:0005788//endoplasmic reticulum lumen	GO:0016337//single organismal cell-cell adhesion;GO:0030574//collagen catabolic process;GO:0050673//epithelial cell proliferation;GO:0048593//camera-type eye morphogenesis;GO:0022617//extracellular matrix disassembly;GO:0001525//angiogenesis	GO:0030674//protein binding, bridging;GO:0005201//extracellular matrix structural constituent	K07296//Type II diabetes mellitus;PPAR signaling pathway;Adipocytokine signaling pathway
CASC10	3.38031	8.08471e-09	5.58476e-08	Up	-	-	-	-
RPL31	3.3734	1.57123e-203	9.21211e-200	Up	GO:0022625//cytosolic large ribosomal subunit;GO:0016020//membrane;GO:0005925//focal adhesion;GO:0070062//extracellular vesicular exosome	GO:0019083//viral transcription;GO:0006413//translational initiation;GO:0006614//SRP-dependent cotranslational protein targeting to membrane;GO:0002181//cytoplasmic translation;GO:0000184//nuclear-transcribed mRNA catabolic process, nonsense-mediated decay;GO:0006415//translational termination;GO:0006414//translational elongation	GO:0003735//structural constituent of ribosome;GO:0044822//poly(A) RNA binding	K02910//Ribosome
LOC100521521	3.36796	1.72724e-07	9.91611e-07	Up	-	-	-	-
LOC106505421	3.36404	0.000323072	0.00110544	Up	-	-	-	-
SHANK2	3.36387	3.1684e-13	3.53163e-12	Up	-	-	-	K15009//Glutamatergic synapse
LOC102162074	3.36289	3.56765e-06	1.70093e-05	Up	-	-	-	-
LGALS12	3.35934	0.000339769	0.00115835	Up	GO:0005634//nucleus;GO:0005739//mitochondrion	GO:0097193//intrinsic apoptotic signaling pathway	GO:0030395//lactose binding	-
PODNL1	3.35772	4.27945e-63	8.09367e-61	Up	-	-	-	K08764//Peroxisome;Metabolic pathways;Primary bile acid biosynthesis;PPAR signaling pathway
SPTLC3	3.35675	5.61166e-60	9.7485e-58	Up	GO:0017059//serine C-palmitoyltransferase complex	GO:0046520//sphingoid biosynthetic process	GO:0030170//pyridoxal phosphate binding;GO:0004758//serine C-palmitoyltransferase activity	K00654//Sphingolipid metabolism;Metabolic pathways
LOC102159871	3.35032	3.02604e-07	1.67533e-06	Up	-	-	-	-
LOC100626941	3.34552	1.56457e-07	9.03527e-07	Up	GO:0070062//extracellular vesicular exosome	GO:0008152//metabolic process	GO:0019899//enzyme binding;GO:0016787//hydrolase activity;GO:0046872//metal ion binding	K11725//Oxidative phosphorylation;K01101//Microbial metabolism in diverse environments;Aminobenzoate degradation
FAM213B	3.33703	8.61779e-25	2.45869e-23	Up	GO:0070062//extracellular vesicular exosome;GO:0043209//myelin sheath;GO:0005783//endoplasmic reticulum;GO:0005829//cytosol	GO:0055114//oxidation-reduction process;GO:0001516//prostaglandin biosynthetic process;GO:0019371//cyclooxygenase pathway	GO:0047017//prostaglandin-F synthase activity	K15717//Metabolic pathways;Arachidonic acid metabolism
CD38	3.33285	1.8306e-18	3.29987e-17	Up	GO:0044464//cell part;GO:0016020//membrane	GO:0008152//metabolic process;GO:0048522//positive regulation of cellular process;GO:0044763//single-organism cellular process;GO:0002684//positive regulation of immune system process	GO:0016798//hydrolase activity, acting on glycosyl bonds	K01242//Salivary secretion;Hematopoietic cell lineage;Calcium signaling pathway;Epstein-Barr virus infection;Pancreatic secretion;Metabolic pathways;Nicotinate and nicotinamide metabolism
ADGRD1	3.31292	2.5815e-08	1.66505e-07	Up	GO:0016021//integral component of membrane;GO:0005886//plasma membrane	GO:0010579//positive regulation of adenylate cyclase activity involved in G-protein coupled receptor signaling pathway;GO:0007166//cell surface receptor signaling pathway	GO:0004930//G-protein coupled receptor activity	-
COL5A3	3.31013	1.68855e-14	2.14983e-13	Up	GO:0044421//extracellular region part	-	-	K06236//Amoebiasis;ECM-receptor interaction;Protein digestion and absorption;Focal adhesion
LOC100156294	3.30444	7.61603e-21	1.64923e-19	Up	-	-	-	K05701//Vibrio cholerae infection;Salmonella infection;Gap junction;Epithelial cell signaling in Helicobacter pylori infection;Adherens junction;Tight junction;K07521//Axon guidance
TRIM72	3.30404	1.23843e-08	8.36029e-08	Up	GO:0042383//sarcolemma;GO:0030659//cytoplasmic vesicle membrane	GO:0001778//plasma membrane repair;GO:0016567//protein ubiquitination;GO:0046627//negative regulation of insulin receptor signaling pathway;GO:0010832//negative regulation of myotube differentiation;GO:0043569//negative regulation of insulin-like growth factor receptor signaling pathway;GO:0006887//exocytosis;GO:0043161//proteasome-mediated ubiquitin-dependent protein catabolic process;GO:0003012…	GO:0001786//phosphatidylserine binding;GO:0031624//ubiquitin conjugating enzyme binding;GO:0061630//ubiquitin protein ligase activity;GO:0008270//zinc ion binding	-
RND1	3.29254	2.43965e-53	3.12649e-51	Up	GO:0005829//cytosol;GO:0005856//cytoskeleton;GO:0005912//adherens junction;GO:0005886//plasma membrane	GO:0016322//neuron remodeling;GO:0007264//small GTPase mediated signal transduction;GO:0007015//actin filament organization;GO:0007162//negative regulation of cell adhesion;GO:0007411//axon guidance	GO:0005102//receptor binding;GO:0003924//GTPase activity;GO:0005525//GTP binding	K07531//Axon guidance
LOC100520244	3.29062	2.06259e-06	1.01921e-05	Up	GO:0016461//unconventional myosin complex;GO:0070062//extracellular vesicular exosome;GO:0005859//muscle myosin complex;GO:0005829//cytosol	GO:0030049//muscle filament sliding;GO:0007519//skeletal muscle tissue development	GO:0003774//motor activity;GO:0008307//structural constituent of muscle;GO:0005515//protein binding;GO:0005509//calcium ion binding	K12751//Vascular smooth muscle contraction
ACBD3	3.28882	6.98289e-60	1.18669e-57	Up	GO:0005794//Golgi apparatus;GO:0016020//membrane	GO:0006629//lipid metabolic process	GO:0034237//protein kinase A regulatory subunit binding	K13239//Peroxisome;Fatty acid metabolism
LOC106506544	3.28753	0.000466271	0.00155062	Up	-	-	-	-
LOC100627460	3.2861	0.000472321	0.00156919	Up	-	GO:0006468//protein phosphorylation;GO:0055013//cardiac muscle cell development;GO:0060541//respiratory system development;GO:0001701//in utero embryonic development	GO:0005524//ATP binding;GO:0004672//protein kinase activity	-
SLITRK1	3.28419	0.000476436	0.00158039	Up	GO:0016021//integral component of membrane	GO:0035264//multicellular organism growth;GO:0051965//positive regulation of synapse assembly;GO:0007409//axonogenesis;GO:0042592//homeostatic process;GO:0030534//adult behavior	-	K06838//Axon guidance
COL9A1	3.2838	0.000139468	0.000510087	Up	-	-	-	K08131//Protein digestion and absorption
LOC100524825	3.28377	0.000484412	0.00160508	Up	GO:0016021//integral component of membrane;GO:0005886//plasma membrane	GO:0086010//membrane depolarization during action potential;GO:0034765//regulation of ion transmembrane transport;GO:0030317//sperm motility;GO:0035725//sodium ion transmembrane transport;GO:0070588//calcium ion transmembrane transport;GO:0070509//calcium ion import	GO:0005272//sodium channel activity;GO:0005245//voltage-gated calcium channel activity;GO:0005515//protein binding	K05668//ABC transporters;K05315//MAPK signaling pathway
DGAT2	3.28202	0.000478014	0.00158498	Up	GO:0005811//lipid particle;GO:0005739//mitochondrion;GO:0048471//perinuclear region of cytoplasm;GO:0030176//integral component of endoplasmic reticulum membrane	GO:0042572//retinol metabolic process;GO:0035356//cellular triglyceride homeostasis;GO:0042632//cholesterol homeostasis;GO:0055089//fatty acid homeostasis;GO:0071400//cellular response to oleic acid;GO:0019432//triglyceride biosynthetic process;GO:0034383//low-density lipoprotein particle clearance;GO:0046339//diacylglycerol metabolic process;GO:0035336//long-chain fatty-acyl-CoA metabolic proces…	GO:0042803//protein homodimerization activity;GO:0050252//retinol O-fatty-acyltransferase activity;GO:0003846//2-acylglycerol O-acyltransferase activity;GO:0004144//diacylglycerol O-acyltransferase activity	K11160//Metabolic pathways;Glycerolipid metabolism;Fat digestion and absorption
LOC102168038	3.28202	0.000478014	0.00158498	Up	-	-	-	-
LOC106505783	3.28201	6.82976e-06	3.10169e-05	Up	-	-	-	-
LOC106510057	3.28026	5.06734e-19	9.47681e-18	Up	-	-	-	-
LOC100620598	3.2779	0.000488755	0.00161805	Up	-	-	-	K01537//Purine metabolism
FAM78B	3.27627	2.99885e-70	6.96327e-68	Up	-	-	-	-
LOC102160252	3.27469	0.000191341	0.00068238	Up	-	-	-	-
SCN7A	3.27374	0.00050608	0.0016714	Up	-	-	-	-
LOC100511614	3.26786	2.1684e-15	3.00374e-14	Up	-	-	-	K12490//Endocytosis;K07526//Axon guidance
LOC106504678	3.26624	1.80542e-06	8.99719e-06	Up	-	-	-	-
LOC100626446	3.26252	0.00053209	0.00175089	Up	-	-	-	K02975//Ribosome
LOC102165045	3.24791	2.14547e-06	1.05616e-05	Up	-	-	-	-
LOC102166121	3.24061	0.000600898	0.00195944	Up	-	-	-	-
SFRP5	3.23667	3.2275e-11	2.93605e-10	Up	GO:0005615//extracellular space;GO:0016021//integral component of membrane	GO:0090090//negative regulation of canonical Wnt signaling pathway;GO:0008285//negative regulation of cell proliferation;GO:0007163//establishment or maintenance of cell polarity;GO:0006915//apoptotic process;GO:0035414//negative regulation of catenin import into nucleus;GO:0035567//non-canonical Wnt signaling pathway;GO:0030154//cell differentiation;GO:0007601//visual perception;GO:0043433//nega…	GO:0017147//Wnt-protein binding;GO:0004930//G-protein coupled receptor activity;GO:0042813//Wnt-activated receptor activity	K02222//Wnt signaling pathway
NKX3-2	3.23656	3.28411e-06	1.57438e-05	Up	-	GO:0048523//negative regulation of cellular process;GO:0001501//skeletal system development;GO:0009887//organ morphogenesis;GO:0044763//single-organism cellular process	GO:0003677//DNA binding	-
SHD	3.23637	1.21139e-14	1.57306e-13	Up	-	-	-	K04364//Chemokine signaling pathway;Osteoclast differentiation;Pathways in cancer;Endometrial cancer;Renal cell carcinoma;Dorso-ventral axis formation;T cell receptor signaling pathway;Insulin signaling pathway;Focal adhesion;Fc epsilon RI signaling pathway;B cell receptor signaling pathway;Natural killer cell mediated cytotoxicity;Hepatitis C;Acute myeloid leukemia;Gap junction;Chronic myeloid l…
OXTR	3.23551	7.81859e-06	3.52133e-05	Up	GO:0005887//integral component of plasma membrane	GO:0042711//maternal behavior;GO:0001992//regulation of systemic arterial blood pressure by vasopressin;GO:0045777//positive regulation of blood pressure;GO:0007186//G-protein coupled receptor signaling pathway;GO:0035176//social behavior;GO:0032870//cellular response to hormone stimulus;GO:0007565//female pregnancy;GO:1901652//response to peptide;GO:0045907//positive regulation of vasoconstricti…	GO:0004990//oxytocin receptor activity;GO:0005000//vasopressin receptor activity;GO:0042277//peptide binding	K04229//Neuroactive ligand-receptor interaction;Calcium signaling pathway
ZPLD1	3.23088	5.56124e-05	0.000216937	Up	-	-	-	K13912//Salivary secretion
TUBB4A	3.22546	4.60968e-85	1.80177e-82	Up	GO:0005929//cilium;GO:0043025//neuronal cell body;GO:0033269//internode region of axon;GO:0043209//myelin sheath;GO:0005634//nucleus;GO:0070062//extracellular vesicular exosome;GO:0005874//microtubule;GO:0005829//cytosol	GO:0000086//G2/M transition of mitotic cell cycle;GO:0051084//'de novo' posttranslational protein folding;GO:0007017//microtubule-based process;GO:0051258//protein polymerization;GO:0006996//organelle organization;GO:0030030//cell projection organization	GO:0005515//protein binding;GO:0005525//GTP binding;GO:0003924//GTPase activity;GO:0005200//structural constituent of cytoskeleton	K07375//Gap junction;Phagosome;Pathogenic Escherichia coli infection
LCT	3.22304	6.44507e-09	4.51059e-08	Up	-	-	-	K01229//Metabolic pathways;Galactose metabolism;Carbohydrate digestion and absorption
NIPAL2	3.22177	4.73479e-09	3.37304e-08	Up	GO:0016021//integral component of membrane	GO:0015693//magnesium ion transport	GO:0015095//magnesium ion transmembrane transporter activity	-
EPHB6	3.22131	6.12464e-09	4.30431e-08	Up	GO:0005887//integral component of plasma membrane	GO:0048013//ephrin receptor signaling pathway;GO:0006468//protein phosphorylation	GO:0005003//ephrin receptor activity;GO:0005524//ATP binding	K05114//Axon guidance
NRGN	3.22006	1.90851e-17	3.17436e-16	Up	GO:0005622//intracellular	GO:0007399//nervous system development;GO:0035556//intracellular signal transduction	GO:0005516//calmodulin binding	-
NOVA2	3.21919	1.51188e-05	6.52494e-05	Up	GO:0005634//nucleus	GO:0051252//regulation of RNA metabolic process	GO:0044822//poly(A) RNA binding	-
LOC106505127	3.21402	0.000679382	0.00219008	Up	-	-	-	-
LOC100517582	3.20773	1.37019e-09	1.04364e-08	Up	-	-	-	K08023//TGF-beta signaling pathway
LOC106504967	3.20743	5.03282e-08	3.12579e-07	Up	-	-	-	-
FREM1	3.20639	0.000681743	0.00219649	Up	-	-	-	-
LOC100626442	3.20437	4.29663e-105	2.72336e-102	Up	-	-	-	-
TAC3	3.20135	0.00070221	0.00225964	Up	GO:0005576//extracellular region;GO:0070062//extracellular vesicular exosome	GO:0007217//tachykinin receptor signaling pathway;GO:0007218//neuropeptide signaling pathway;GO:0007186//G-protein coupled receptor signaling pathway	-	-
LOC106505263	3.1985	2.64613e-79	8.61902e-77	Up	-	-	-	-
GRID1	3.19655	0.000718678	0.00230946	Up	-	-	-	K05206//Neuroactive ligand-receptor interaction
LOC100738062	3.19635	0.000213297	0.000753011	Up	GO:0005829//cytosol	GO:0006090//pyruvate metabolic process;GO:0006084//acetyl-CoA metabolic process;GO:0006631//fatty acid metabolic process	GO:0005524//ATP binding;GO:0008289//lipid binding;GO:0052689//carboxylic ester hydrolase activity;GO:0003986//acetyl-CoA hydrolase activity	K01067//Pyruvate metabolism
LOC102163452	3.1908	1.37824e-80	4.68441e-78	Up	-	-	-	-
LOC100738559	3.19033	6.16314e-05	0.000238315	Up	-	-	-	-
LOC102165017	3.18489	1.38742e-06	7.05194e-06	Up	-	-	-	-
LOC106507232	3.18286	4.93466e-52	5.96534e-50	Up	-	-	-	-
LOC102159522	3.18269	1.33332e-08	8.95192e-08	Up	-	-	-	-
GAS1	3.17776	7.269e-188	2.43532e-184	Up	GO:0005886//plasma membrane;GO:0031225//anchored component of membrane	GO:0060628//regulation of ER to Golgi vesicle-mediated transport;GO:0010955//negative regulation of protein processing;GO:0035924//cellular response to vascular endothelial growth factor stimulus;GO:0045930//negative regulation of mitotic cell cycle;GO:0044767//single-organism developmental process	GO:0005515//protein binding	K06232//Hedgehog signaling pathway
NPFFR2	3.1775	0.000296151	0.00102087	Up	GO:0005887//integral component of plasma membrane;GO:0015629//actin cytoskeleton	GO:0007268//synaptic transmission;GO:0043408//regulation of MAPK cascade;GO:2000479//regulation of cAMP-dependent protein kinase activity;GO:0032870//cellular response to hormone stimulus;GO:1901652//response to peptide;GO:0007218//neuropeptide signaling pathway;GO:0045761//regulation of adenylate cyclase activity	GO:0031628//opioid receptor binding;GO:0008188//neuropeptide receptor activity;GO:0042277//peptide binding	K08375//Neuroactive ligand-receptor interaction
SYT10	3.17015	2.01935e-07	1.14851e-06	Up	GO:0030672//synaptic vesicle membrane;GO:0030054//cell junction;GO:0016021//integral component of membrane	GO:0017158//regulation of calcium ion-dependent exocytosis	GO:0042803//protein homodimerization activity;GO:0046982//protein heterodimerization activity;GO:0046872//metal ion binding	K15290//Synaptic vesicle cycle
PLP1	3.1688	0.000842869	0.00267121	Up	GO:0043209//myelin sheath;GO:0005887//integral component of plasma membrane	GO:0010628//positive regulation of gene expression;GO:0061564//axon development;GO:0007229//integrin-mediated signaling pathway;GO:0014002//astrocyte development;GO:0006954//inflammatory response;GO:0048469//cell maturation;GO:0042759//long-chain fatty acid biosynthetic process;GO:0007268//synaptic transmission;GO:0021762//substantia nigra development;GO:0022010//central nervous system myelination	GO:0019911//structural constituent of myelin sheath;GO:0005515//protein binding	-
GMFB	3.16251	1.83827e-05	7.81847e-05	Up	GO:0005622//intracellular	GO:0007626//locomotory behavior;GO:0007399//nervous system development;GO:0007165//signal transduction;GO:0007612//learning;GO:0043085//positive regulation of catalytic activity;GO:0034316//negative regulation of Arp2/3 complex-mediated actin nucleation	GO:0004860//protein kinase inhibitor activity;GO:0008083//growth factor activity;GO:0008047//enzyme activator activity;GO:0071933//Arp2/3 complex binding;GO:0004871//signal transducer activity;GO:0003779//actin binding	-
SULT4A1	3.16068	1.53845e-07	8.89981e-07	Up	GO:0005829//cytosol	GO:0008202//steroid metabolic process;GO:0050427//3'-phosphoadenosine 5'-phosphosulfate metabolic process;GO:0006805//xenobiotic metabolic process	GO:0018723//3-phenanthrol sulfotransferase activity;GO:0034930//1-hydroxypyrene sulfotransferase activity;GO:0050694//galactose 3-O-sulfotransferase activity;GO:0050698//proteoglycan sulfotransferase activity;GO:0017095//heparan sulfate 6-O-sulfotransferase activity;GO:0005515//protein binding;GO:0018725//trans-3,4-dihydrodiolphenanthrene sulfotransferase activity;GO:0016232//HNK-1 sulfotransfera…	-
FBN1	3.15897	4.61102e-107	3.08965e-104	Up	GO:0005604//basement membrane;GO:0001527//microfibril;GO:0070062//extracellular vesicular exosome;GO:0005615//extracellular space	GO:0007507//heart development;GO:0001501//skeletal system development;GO:0043010//camera-type eye development;GO:0048048//embryonic eye morphogenesis;GO:0090287//regulation of cellular response to growth factor stimulus;GO:0048050//post-embryonic eye morphogenesis	GO:0005178//integrin binding;GO:0005201//extracellular matrix structural constituent;GO:0005509//calcium ion binding	-
CLEC1A	3.15461	3.13701e-06	1.50818e-05	Up	GO:0016020//membrane	-	-	-
NGFR	3.15436	0.000273924	0.000949885	Up	GO:0005635//nuclear envelope;GO:0043204//perikaryon;GO:0005768//endosome;GO:0005576//extracellular region;GO:0005794//Golgi apparatus;GO:0032590//dendrite membrane;GO:0009897//external side of plasma membrane;GO:0032809//neuronal cell body membrane;GO:0005654//nucleoplasm;GO:0045121//membrane raft;GO:0005887//integral component of plasma membrane;GO:0045334//clathrin-coated endocytic vesicle;GO:0…	GO:0007411//axon guidance;GO:0032224//positive regulation of synaptic transmission, cholinergic;GO:0043410//positive regulation of MAPK cascade;GO:0043281//regulation of cysteine-type endopeptidase activity involved in apoptotic process;GO:0043524//negative regulation of neuron apoptotic process;GO:0031293//membrane protein intracellular domain proteolysis;GO:0048146//positive regulation of fibro…	GO:0048406//nerve growth factor binding;GO:0070678//preprotein binding;GO:0017137//Rab GTPase binding;GO:0005035//death receptor activity;GO:0001540//beta-amyloid binding;GO:0031625//ubiquitin protein ligase binding;GO:0005168//neurotrophin TRKA receptor binding	K02583//Cytokine-cytokine receptor interaction;Neurotrophin signaling pathway;Transcriptional misregulation in cancer
NAT8L	3.15154	2.53184e-34	1.28521e-32	Up	GO:0031966//mitochondrial membrane;GO:0030867//rough endoplasmic reticulum membrane;GO:0016021//integral component of membrane	GO:0051586//positive regulation of dopamine uptake involved in synaptic transmission	GO:0017188//aspartate N-acetyltransferase activity	-
LOC102158401	3.14991	1.33215e-14	1.71941e-13	Up	-	-	-	-
LOC106504167	3.14775	1.02083e-37	6.28361e-36	Up	-	-	-	-
CCR4	3.13802	1.32847e-24	3.73118e-23	Up	GO:0005829//cytosol;GO:0000932//cytoplasmic mRNA processing body;GO:0005887//integral component of plasma membrane;GO:0005654//nucleoplasm;GO:0048471//perinuclear region of cytoplasm;GO:0009897//external side of plasma membrane;GO:0030014//CCR4-NOT complex	GO:0043928//exonucleolytic nuclear-transcribed mRNA catabolic process involved in deadenylation-dependent decay;GO:0048255//mRNA stabilization;GO:0002507//tolerance induction;GO:0006397//mRNA processing;GO:0035195//gene silencing by miRNA;GO:0010606//positive regulation of cytoplasmic mRNA processing body assembly;GO:0006935//chemotaxis;GO:0006355//regulation of transcription, DNA-templated;GO:00…	GO:0046872//metal ion binding;GO:0005515//protein binding;GO:0003729//mRNA binding;GO:0016493//C-C chemokine receptor activity;GO:0003700//sequence-specific DNA binding transcription factor activity;GO:0004535//poly(A)-specific ribonuclease activity	K04179//Cytokine-cytokine receptor interaction;Chemokine signaling pathway
PRRG3	3.13628	2.26788e-07	1.28067e-06	Up	-	-	-	-
LOC106507828	3.13074	1.4218e-12	1.49659e-11	Up	-	-	-	-
ALDOC	3.13059	1.65169e-104	1.01935e-101	Up	GO:0070062//extracellular vesicular exosome;GO:0005739//mitochondrion	GO:0006096//glycolytic process;GO:0030855//epithelial cell differentiation;GO:0030388//fructose 1,6-bisphosphate metabolic process	GO:0004332//fructose-bisphosphate aldolase activity;GO:0008092//cytoskeletal protein binding	K01623//Sulfur metabolism;Biosynthesis of secondary metabolites;Microbial metabolism in diverse environments;Pentose phosphate pathway;Fructose and mannose metabolism;Glycolysis / Gluconeogenesis;Metabolic pathways;Phenylalanine, tyrosine and tryptophan biosynthesis;Carbon fixation in photosynthetic organisms;Cysteine and methionine metabolism
LOC100737091	3.12961	1.05383e-92	4.9429e-90	Up	-	-	-	K06237//Small cell lung cancer;Protein digestion and absorption;Focal adhesion;ECM-receptor interaction;Amoebiasis;Pathways in cancer
MMP17	3.12868	2.38725e-08	1.54828e-07	Up	GO:0005887//integral component of plasma membrane;GO:0031225//anchored component of membrane;GO:0005578//proteinaceous extracellular matrix	GO:0043085//positive regulation of catalytic activity;GO:0006954//inflammatory response;GO:0006508//proteolysis	GO:0008270//zinc ion binding;GO:0008047//enzyme activator activity;GO:0004222//metalloendopeptidase activity;GO:0005509//calcium ion binding	-
LOC102160111	3.12732	0.00100946	0.00315863	Up	-	-	-	-
LOC106507902	3.12402	4.85083e-06	2.25628e-05	Up	-	-	-	-
LOC100739142	3.12208	0.000369248	0.00124886	Up	-	-	-	-
LOC106507387	3.11931	1.80665e-06	9.0014e-06	Up	GO:0016020//membrane	-	-	-
VSTM2L	3.11922	1.00046e-05	4.43027e-05	Up	GO:0016021//integral component of membrane	-	GO:0005515//protein binding	-
PRSS16	3.11864	9.15435e-05	0.000345102	Up	GO:0005764//lysosome;GO:0005768//endosome	GO:0006508//proteolysis	GO:0008236//serine-type peptidase activity	-
LOC100520848	3.11439	0.00102463	0.00320157	Up	-	-	GO:0008270//zinc ion binding	K04511//Wnt signaling pathway
SLC16A8	3.11367	0.000357487	0.00121276	Up	GO:0005887//integral component of plasma membrane	GO:0050900//leukocyte migration;GO:0006090//pyruvate metabolic process;GO:0007596//blood coagulation;GO:0035879//plasma membrane lactate transport	GO:0015129//lactate transmembrane transporter activity	-
SPHKAP	3.11194	7.26944e-07	3.84577e-06	Up	GO:0005739//mitochondrion;GO:0030018//Z disc;GO:0070062//extracellular vesicular exosome	GO:0010738//regulation of protein kinase A signaling	GO:0051018//protein kinase A binding	-
LOC100737722	3.11168	4.76929e-43	3.92454e-41	Up	-	-	-	-
FAM101B	3.11076	3.85651e-24	1.03719e-22	Up	GO:0044424//intracellular part	GO:0001501//skeletal system development;GO:0009888//tissue development;GO:0048513//organ development;GO:0044763//single-organism cellular process;GO:0016043//cellular component organization	-	-
WBSCR17	3.11022	4.57276e-24	1.2256e-22	Up	GO:0000139//Golgi membrane;GO:0016021//integral component of membrane	GO:0006486//protein glycosylation	GO:0046872//metal ion binding;GO:0004653//polypeptide N-acetylgalactosaminyltransferase activity;GO:0030246//carbohydrate binding	K00710//Mucin type O-Glycan biosynthesis;Metabolic pathways
LOC102159212	3.10807	5.36158e-11	4.74669e-10	Up	GO:0031901//early endosome membrane;GO:0008076//voltage-gated potassium channel complex;GO:0005654//nucleoplasm;GO:0005637//nuclear inner membrane	GO:0071805//potassium ion transmembrane transport;GO:0034765//regulation of ion transmembrane transport;GO:0023014//signal transduction by phosphorylation;GO:0042127//regulation of cell proliferation;GO:0042391//regulation of membrane potential;GO:0000160//phosphorelay signal transduction system	GO:0005516//calmodulin binding;GO:0000155//phosphorelay sensor kinase activity;GO:0005251//delayed rectifier potassium channel activity;GO:0030551//cyclic nucleotide binding	-
COX7A1	3.104	9.60924e-23	2.37467e-21	Up	GO:0045277//respiratory chain complex IV;GO:0005746//mitochondrial respiratory chain;GO:0016021//integral component of membrane	GO:1902600//hydrogen ion transmembrane transport	GO:0004129//cytochrome-c oxidase activity	K02270//Huntington's disease;Parkinson's disease;Oxidative phosphorylation;Alzheimer's disease;Cardiac muscle contraction
TF	3.09512	0.00113299	0.00350539	Up	GO:0070062//extracellular vesicular exosome;GO:0048471//perinuclear region of cytoplasm;GO:0005770//late endosome;GO:0005769//early endosome;GO:0072562//blood microparticle;GO:0030139//endocytic vesicle;GO:0005905//coated pit;GO:0009925//basal plasma membrane;GO:0009986//cell surface;GO:0016324//apical plasma membrane;GO:0055037//recycling endosome	GO:0001895//retina homeostasis;GO:0015682//ferric iron transport;GO:0006879//cellular iron ion homeostasis	GO:0008199//ferric iron binding;GO:0015091//ferric iron transmembrane transporter activity	K14736//Mineral absorption
CHD5	3.09321	3.03604e-09	2.22157e-08	Up	-	-	-	-
CRHR1	3.08882	3.75533e-05	0.000151297	Up	GO:0031982//vesicle;GO:0005771//multivesicular body;GO:0005802//trans-Golgi network;GO:0045177//apical part of cell;GO:0030425//dendrite;GO:0043025//neuronal cell body;GO:0005887//integral component of plasma membrane;GO:0005829//cytosol	GO:1901215//negative regulation of neuron death;GO:0060291//long-term synaptic potentiation;GO:0042596//fear response;GO:0007613//memory;GO:0032811//negative regulation of epinephrine secretion;GO:0035902//response to immobilization stress;GO:0007204//positive regulation of cytosolic calcium ion concentration;GO:0051458//corticotropin secretion;GO:0035641//locomotory exploration behavior;GO:00072…	GO:0051424//corticotropin-releasing hormone binding;GO:0015056//corticotrophin-releasing factor receptor activity;GO:0043404//corticotropin-releasing hormone receptor activity;GO:0032403//protein complex binding;GO:0001965//G-protein alpha-subunit binding	K04578//Neuroactive ligand-receptor interaction;Long-term depression
PHF21B	3.0884	4.1335e-13	4.55968e-12	Up	GO:0005634//nucleus	GO:0006355//regulation of transcription, DNA-templated	GO:0000977//RNA polymerase II regulatory region sequence-specific DNA binding;GO:0003712//transcription cofactor activity;GO:0003682//chromatin binding;GO:0008270//zinc ion binding;GO:0042393//histone binding	-
LOC100511148	3.08805	0.000110817	0.000411998	Up	GO:0005794//Golgi apparatus;GO:0005813//centrosome;GO:0016324//apical plasma membrane;GO:0005739//mitochondrion;GO:0014069//postsynaptic density;GO:0044297//cell body;GO:0045211//postsynaptic membrane;GO:0005874//microtubule;GO:0030054//cell junction;GO:0030424//axon;GO:0043198//dendritic shaft;GO:0043197//dendritic spine	GO:0071363//cellular response to growth factor stimulus;GO:0048814//regulation of dendrite morphogenesis;GO:1902902//negative regulation of autophagic vacuole assembly;GO:0006355//regulation of transcription, DNA-templated;GO:0051654//establishment of mitochondrion localization;GO:0010976//positive regulation of neuron projection development;GO:0007049//cell cycle;GO:0007155//cell adhesion;GO:000…	GO:0003677//DNA binding;GO:0005080//protein kinase C binding;GO:0047485//protein N-terminus binding;GO:0003700//sequence-specific DNA binding transcription factor activity;GO:0043015//gamma-tubulin binding	-
LOC102159869	3.08699	0.00117836	0.00363616	Up	-	-	-	-
LOC100516091	3.08281	6.63994e-17	1.05501e-15	Up	GO:0005829//cytosol;GO:0031901//early endosome membrane	GO:0007175//negative regulation of epidermal growth factor-activated receptor activity	GO:0005515//protein binding;GO:0032266//phosphatidylinositol-3-phosphate binding	K12182//Phagosome;Endocytosis;K12482//Endocytosis
TSPO2	3.08201	6.50003e-10	5.14127e-09	Up	-	-	-	K05770//Neuroactive ligand-receptor interaction;HTLV-I infection
SLC45A1	3.08187	0.000437285	0.00146153	Up	GO:0016021//integral component of membrane	GO:0055085//transmembrane transport	-	-
LOC102162664	3.07882	0.00120158	0.0037015	Up	-	-	-	K06082//Adherens junction
LOC106504210	3.0783	0.00130054	0.00397502	Up	-	-	-	-
LOC100518952	3.07748	0.00121875	0.00374717	Up	GO:0070062//extracellular vesicular exosome	GO:0050691//regulation of defense response to virus by host;GO:1901215//negative regulation of neuron death;GO:0006508//proteolysis;GO:0050792//regulation of viral process	GO:0046872//metal ion binding;GO:0004180//carboxypeptidase activity	-
LOC100626264	3.07748	0.00121875	0.00374717	Up	-	-	-	-
ADIG	3.07341	0.00123712	0.00379901	Up	GO:0005737//cytoplasm;GO:0005634//nucleus;GO:0016020//membrane	GO:0050872//white fat cell differentiation;GO:0050873//brown fat cell differentiation;GO:0045600//positive regulation of fat cell differentiation	-	-
CACNG7	3.07335	1.18245e-05	5.18332e-05	Up	GO:0032281//alpha-amino-3-hydroxy-5-methyl-4-isoxazolepropionic acid selective glutamate receptor complex;GO:0005891//voltage-gated calcium channel complex	GO:0070588//calcium ion transmembrane transport;GO:2000311//regulation of alpha-amino-3-hydroxy-5-methyl-4-isoxazole propionate selective glutamate receptor activity;GO:0019226//transmission of nerve impulse	GO:0016247//channel regulator activity;GO:0005245//voltage-gated calcium channel activity	K04872//Dilated cardiomyopathy;Hypertrophic cardiomyopathy (HCM);MAPK signaling pathway;Arrhythmogenic right ventricular cardiomyopathy (ARVC);Cardiac muscle contraction
LOC102158452	3.07328	4.93752e-10	3.95339e-09	Up	-	-	-	-
LOC100154821	3.07144	1.76256e-05	7.51966e-05	Up	-	-	-	-
LOC106506506	3.06867	0.00126164	0.0038672	Up	-	-	-	-
MLXIPL	3.0662	3.98942e-05	0.000159877	Up	-	-	-	-
LOC100738235	3.06447	0.000153667	0.000558123	Up	-	-	-	K01120//Purine metabolism;Morphine addiction
C8G	3.06233	1.06845e-16	1.66936e-15	Up	GO:0072562//blood microparticle;GO:0070062//extracellular vesicular exosome	-	-	K03999//Prion diseases;Systemic lupus erythematosus;Amoebiasis;Complement and coagulation cascades
LOC106505107	3.05194	0.000160486	0.000580912	Up	GO:0005634//nucleus;GO:0005739//mitochondrion;GO:0005811//lipid particle;GO:0030496//midbody;GO:0016020//membrane	GO:0055114//oxidation-reduction process	GO:0016491//oxidoreductase activity	-
PSP-I	3.0517	2.80211e-10	2.30337e-09	Up	GO:0005576//extracellular region	GO:0007338//single fertilization	-	K14616//Vitamin digestion and absorption;K13912//Salivary secretion
GPR162	3.0514	9.22441e-06	4.10807e-05	Up	GO:0016020//membrane	GO:0007165//signal transduction	GO:0004871//signal transducer activity	K01689//Biosynthesis of secondary metabolites;RNA degradation;Microbial metabolism in diverse environments;Methane metabolism;Metabolic pathways;Glycolysis / Gluconeogenesis
DDIT4	3.05006	1.13251e-21	2.59624e-20	Up	-	-	-	K08270//mTOR signaling pathway
HIST1H2BD	3.03991	3.00505e-16	4.50029e-15	Up	GO:0000788//nuclear nucleosome;GO:0005654//nucleoplasm;GO:0070062//extracellular vesicular exosome	GO:0006334//nucleosome assembly;GO:0042742//defense response to bacterium;GO:0006955//immune response	GO:0003677//DNA binding	K11252//Systemic lupus erythematosus;Alcoholism
LOC106509088	3.03934	6.9198e-68	1.48884e-65	Up	-	-	-	-
LOC106507242	3.03833	0.00146676	0.00442993	Up	-	-	-	-
LOC106506082	3.03653	2.05358e-05	8.66043e-05	Up	-	-	-	-
LOC102163071	3.03531	0.00148937	0.00449435	Up	GO:0000139//Golgi membrane	GO:0018279//protein N-linked glycosylation via asparagine;GO:0043687//post-translational protein modification;GO:0006491//N-glycan processing	GO:0008454//alpha-1,3-mannosylglycoprotein 4-beta-N-acetylglucosaminyltransferase activity	K13748//N-Glycan biosynthesis;Metabolic pathways
LOC102164167	3.03531	0.00148937	0.00449435	Up	-	-	-	K10408//Huntington's disease
TMEM255A	3.02951	3.40776e-23	8.6774e-22	Up	GO:0016020//membrane;GO:0016021//integral component of membrane	-	-	-
RGCC	3.02803	5.99337e-60	1.0335e-57	Up	-	-	-	-
ENO2	3.02129	5.60306e-130	6.57014e-127	Up	GO:0043209//myelin sheath;GO:0070062//extracellular vesicular exosome;GO:0005886//plasma membrane;GO:0000015//phosphopyruvate hydratase complex;GO:0043204//perikaryon;GO:0005615//extracellular space;GO:0001917//photoreceptor inner segment	GO:0006094//gluconeogenesis;GO:0061621//canonical glycolysis	GO:0004634//phosphopyruvate hydratase activity;GO:0000287//magnesium ion binding;GO:0005515//protein binding	K01689//Metabolic pathways;Glycolysis / Gluconeogenesis;Microbial metabolism in diverse environments;RNA degradation;Biosynthesis of secondary metabolites;Methane metabolism
NFASC	3.02069	5.00773e-05	0.000197016	Up	GO:0043194//axon initial segment;GO:0005886//plasma membrane;GO:0033270//paranode region of axon;GO:0005622//intracellular;GO:0016021//integral component of membrane;GO:0033010//paranodal junction;GO:0097454//Schwann cell microvillus;GO:0005925//focal adhesion;GO:0043209//myelin sheath;GO:0070062//extracellular vesicular exosome;GO:0033268//node of Ranvier	GO:0045162//clustering of voltage-gated sodium channels;GO:0071205//protein localization to juxtaparanode region of axon;GO:0034113//heterotypic cell-cell adhesion;GO:0002175//protein localization to paranode region of axon;GO:0019226//transmission of nerve impulse;GO:0007422//peripheral nervous system development;GO:0050808//synapse organization;GO:0072661//protein targeting to plasma membrane;G…	GO:0019904//protein domain specific binding;GO:0086080//protein binding involved in heterotypic cell-cell adhesion	K06757//Cell adhesion molecules (CAMs)
NXPH4	3.01875	2.58194e-05	0.000106982	Up	-	-	-	-
EMILIN3	3.01872	9.04041e-16	1.29594e-14	Up	GO:0005615//extracellular space;GO:0005604//basement membrane;GO:0005737//cytoplasm;GO:0070062//extracellular vesicular exosome	GO:0090051//negative regulation of cell migration involved in sprouting angiogenesis;GO:0030948//negative regulation of vascular endothelial growth factor receptor signaling pathway	GO:0005515//protein binding	-
PLA2G3	3.01561	2.80205e-16	4.21242e-15	Up	GO:0005576//extracellular region;GO:0042629//mast cell granule;GO:0005814//centriole;GO:0005886//plasma membrane	GO:0019372//lipoxygenase pathway;GO:0043303//mast cell degranulation;GO:0001675//acrosome assembly;GO:0007288//sperm axoneme assembly;GO:0046470//phosphatidylcholine metabolic process;GO:0016042//lipid catabolic process	GO:0005509//calcium ion binding;GO:0004623//phospholipase A2 activity	K01047//GnRH signaling pathway;MAPK signaling pathway;Ether lipid metabolism;Linoleic acid metabolism;Arachidonic acid metabolism;Vascular smooth muscle contraction;Glutamatergic synapse;alpha-Linolenic acid metabolism;Pancreatic secretion;VEGF signaling pathway;Glycerophospholipid metabolism;Serotonergic synapse;Toxoplasmosis;Fat digestion and absorption;Fc gamma R-mediated phagocytosis;Fc epsil…
CAPN11	3.01509	0.00156989	0.00471471	Up	GO:0001669//acrosomal vesicle	GO:0006508//proteolysis	GO:0004198//calcium-dependent cysteine-type endopeptidase activity;GO:0005509//calcium ion binding	-
GALNT14	3.01358	0.00169405	0.00505972	Up	GO:0016021//integral component of membrane;GO:0000139//Golgi membrane	GO:0043687//post-translational protein modification;GO:0006486//protein glycosylation;GO:0016266//O-glycan processing	GO:0030246//carbohydrate binding;GO:0004653//polypeptide N-acetylgalactosaminyltransferase activity;GO:0046872//metal ion binding;GO:0016757//transferase activity, transferring glycosyl groups	K00710//Metabolic pathways;Mucin type O-Glycan biosynthesis
KDF1	3.01328	3.79493e-07	2.07698e-06	Up	GO:0030054//cell junction;GO:0031252//cell leading edge;GO:0005938//cell cortex	GO:0061436//establishment of skin barrier;GO:0010482//regulation of epidermal cell division;GO:0003334//keratinocyte development;GO:0016331//morphogenesis of embryonic epithelium;GO:0048589//developmental growth;GO:0010839//negative regulation of keratinocyte proliferation;GO:0060887//limb epidermis development;GO:0045606//positive regulation of epidermal cell differentiation;GO:2000647//negative…	-	-
LOC106505547	3.01138	0.00160575	0.0048193	Up	-	-	-	-
LOC102163007	3.00906	6.10105e-05	0.000236069	Up	-	-	-	-
LOC106507265	3.00893	3.23052e-07	1.7818e-06	Up	-	-	-	-
DAPK2	3.00655	2.69227e-09	1.98301e-08	Up	GO:0031410//cytoplasmic vesicle	GO:0006468//protein phosphorylation;GO:2001242//regulation of intrinsic apoptotic signaling pathway;GO:0043276//anoikis	GO:0042802//identical protein binding;GO:0004683//calmodulin-dependent protein kinase activity;GO:0005516//calmodulin binding;GO:0005524//ATP binding	K08803//Bladder cancer;Pathways in cancer
KCNE4	3.00386	1.42188e-25	4.33065e-24	Up	-	-	-	-
LOC100624115	2.99617	6.59778e-05	0.000254116	Up	-	-	-	-
LOC106508241	2.98812	1.57107e-76	4.66389e-74	Up	-	-	-	K06237//Small cell lung cancer;Focal adhesion;Protein digestion and absorption;ECM-receptor interaction;Amoebiasis;Pathways in cancer
NOXA1	2.98546	2.81916e-05	0.000116154	Up	-	-	-	K08010//Leishmaniasis;Leukocyte transendothelial migration;Phagosome;Osteoclast differentiation
SERTM1	2.98517	2.23861e-11	2.07018e-10	Up	GO:0016020//membrane	-	-	-
LOC106506928	2.98456	0.00178703	0.00530902	Up	-	-	-	-
TTC40	2.98443	9.40598e-12	9.07778e-11	Up	-	-	-	-
LOC100522735	2.98277	4.03318e-07	2.20275e-06	Up	GO:0005886//plasma membrane;GO:0016021//integral component of membrane	GO:0003333//amino acid transmembrane transport;GO:0015807//L-amino acid transport	GO:0015171//amino acid transmembrane transporter activity	-
LOC102166134	2.98251	7.39021e-05	0.000282871	Up	-	-	-	-
PPGRP-S	2.98163	1.72427e-08	1.13877e-07	Up	-	GO:0009253//peptidoglycan catabolic process	GO:0008745//N-acetylmuramoyl-L-alanine amidase activity;GO:0008270//zinc ion binding	-
ABAT	2.97916	7.24769e-07	3.83599e-06	Up	GO:0070062//extracellular vesicular exosome;GO:0005759//mitochondrial matrix;GO:0005829//cytosol;GO:0032144//4-aminobutyrate transaminase complex	GO:0042135//neurotransmitter catabolic process;GO:0048148//behavioral response to cocaine;GO:0009058//biosynthetic process;GO:0009450//gamma-aminobutyric acid catabolic process	GO:0032145//succinate-semialdehyde dehydrogenase binding;GO:0046872//metal ion binding;GO:0042803//protein homodimerization activity;GO:0047298//(S)-3-amino-2-methylpropionate transaminase activity;GO:0051537//2 iron, 2 sulfur cluster binding;GO:0003867//4-aminobutyrate transaminase activity;GO:0030170//pyridoxal phosphate binding	K13524//Propanoate metabolism;Alanine, aspartate and glutamate metabolism;Metabolic pathways;beta-Alanine metabolism;Valine, leucine and isoleucine degradation;GABAergic synapse;Butanoate metabolism
FRMD1	2.97248	1.28928e-08	8.68107e-08	Up	-	-	-	-
PARK2	2.971	1.2777e-15	1.80185e-14	Up	GO:0005783//endoplasmic reticulum;GO:0019005//SCF ubiquitin ligase complex;GO:0005739//mitochondrion;GO:0005794//Golgi apparatus;GO:0097413//Lewy body;GO:0048471//perinuclear region of cytoplasm;GO:0005634//nucleus;GO:1990452//Parkin-FBXW7-Cul1 ubiquitin ligase complex;GO:0005829//cytosol;GO:0016235//aggresome;GO:0071797//LUBAC complex;GO:0043005//neuron projection	GO:0071287//cellular response to manganese ion;GO:1903378//positive regulation of oxidative stress-induced neuron intrinsic apoptotic signaling pathway;GO:0051881//regulation of mitochondrial membrane potential;GO:0097237//cellular response to toxic substance;GO:1902803//regulation of synaptic vesicle transport;GO:0010637//negative regulation of mitochondrial fusion;GO:0010629//negative regulatio…	GO:1990444//F-box domain binding;GO:0003779//actin binding;GO:0031624//ubiquitin conjugating enzyme binding;GO:0017124//SH3 domain binding;GO:0042826//histone deacetylase binding;GO:0008270//zinc ion binding;GO:0001664//G-protein coupled receptor binding;GO:0030544//Hsp70 protein binding;GO:1990381//ubiquitin-specific protease binding;GO:0030165//PDZ domain binding;GO:0015631//tubulin binding;GO:…	K04556//Protein processing in endoplasmic reticulum;Parkinson's disease;Ubiquitin mediated proteolysis
COL6A1	2.96661	1.56726e-12	1.6416e-11	Up	-	-	-	K06238//Focal adhesion;Protein digestion and absorption;ECM-receptor interaction
DMBT1	2.96632	0.000281083	0.00097241	Up	GO:0005578//proteinaceous extracellular matrix;GO:0030658//transport vesicle membrane;GO:0005615//extracellular space;GO:0070062//extracellular vesicular exosome;GO:0030670//phagocytic vesicle membrane;GO:0016021//integral component of membrane;GO:0042589//zymogen granule membrane;GO:0019898//extrinsic component of membrane	GO:0015031//protein transport;GO:0006898//receptor-mediated endocytosis;GO:0001833//inner cell mass cell proliferation;GO:0030858//positive regulation of epithelial cell differentiation	GO:0005044//scavenger receptor activity;GO:0035375//zymogen binding	K13912//Salivary secretion
LOC106505056	2.96081	0.00196922	0.00578867	Up	-	-	-	-
CLIC5	2.95856	4.21832e-28	1.51498e-26	Up	GO:0034707//chloride channel complex;GO:0005634//nucleus;GO:0070062//extracellular vesicular exosome;GO:0015629//actin cytoskeleton;GO:0005938//cell cortex;GO:0032420//stereocilium;GO:0005886//plasma membrane;GO:0016023//cytoplasmic membrane-bounded vesicle;GO:0005794//Golgi apparatus;GO:0005815//microtubule organizing center	GO:0034765//regulation of ion transmembrane transport;GO:0006749//glutathione metabolic process;GO:0060088//auditory receptor cell stereocilium organization;GO:1902476//chloride transmembrane transport;GO:0002024//diet induced thermogenesis;GO:0007605//sensory perception of sound;GO:0050885//neuromuscular process controlling balance;GO:0008104//protein localization;GO:0007565//female pregnancy	GO:0005254//chloride channel activity;GO:0005244//voltage-gated ion channel activity;GO:0005515//protein binding;GO:0004364//glutathione transferase activity	-
TCEAL2	2.95835	2.40887e-10	1.99269e-09	Up	GO:0005634//nucleus	GO:0006357//regulation of transcription from RNA polymerase II promoter	GO:0050699//WW domain binding	-
KRT19	2.95707	8.65746e-12	8.40028e-11	Up	GO:0070062//extracellular vesicular exosome;GO:0043034//costamere;GO:1990357//terminal web;GO:0030018//Z disc;GO:0042383//sarcolemma;GO:0005882//intermediate filament	GO:0045214//sarcomere organization;GO:0043627//response to estrogen;GO:0007219//Notch signaling pathway;GO:0060706//cell differentiation involved in embryonic placenta development	GO:0008307//structural constituent of muscle	K07604//Pathogenic Escherichia coli infection;Staphylococcus aureus infection
LOC106508819	2.95434	1.1142e-05	4.90156e-05	Up	-	-	-	-
PCSK1N	2.95338	3.30618e-82	1.1748e-79	Up	GO:0043227//membrane-bounded organelle	-	-	-
CYP27A1	2.95297	3.96968e-07	2.17009e-06	Up	GO:0005743//mitochondrial inner membrane	GO:0055114//oxidation-reduction process	GO:0005506//iron ion binding;GO:0020037//heme binding;GO:0016705//oxidoreductase activity, acting on paired donors, with incorporation or reduction of molecular oxygen;GO:0004497//monooxygenase activity	K00488//Primary bile acid biosynthesis;Metabolic pathways;PPAR signaling pathway
EPS8L1	2.95289	5.71116e-07	3.05655e-06	Up	GO:0043234//protein complex;GO:0032587//ruffle membrane;GO:0005737//cytoplasm;GO:0070062//extracellular vesicular exosome	GO:0043547//positive regulation of GTPase activity;GO:1900029//positive regulation of ruffle assembly;GO:0035023//regulation of Rho protein signal transduction	GO:0030676//Rac guanyl-nucleotide exchange factor activity;GO:0003779//actin binding;GO:0042608//T cell receptor binding	K07365//Pathogenic Escherichia coli infection;T cell receptor signaling pathway;ErbB signaling pathway;Axon guidance
ADGRB2	2.9511	4.65501e-27	1.55956e-25	Up	GO:0005886//plasma membrane;GO:0016021//integral component of membrane	GO:0007166//cell surface receptor signaling pathway;GO:0007422//peripheral nervous system development;GO:0051965//positive regulation of synapse assembly;GO:0007186//G-protein coupled receptor signaling pathway;GO:0016525//negative regulation of angiogenesis	GO:0004930//G-protein coupled receptor activity	-
BCL2L10	2.95068	0.000833373	0.00264398	Up	-	-	-	K04539//Cholinergic synapse;Alcoholism;Serotonergic synapse;Chemokine signaling pathway;Morphine addiction;GABAergic synapse;Retrograde endocannabinoid signaling;Dopaminergic synapse;Glutamatergic synapse
LOC106506165	2.94905	2.46648e-11	2.27106e-10	Up	-	-	-	-
KCNE2	2.94478	1.10215e-05	4.8531e-05	Up	GO:0005764//lysosome;GO:0008076//voltage-gated potassium channel complex;GO:0009986//cell surface	GO:0035690//cellular response to drug;GO:0086091//regulation of heart rate by cardiac conduction;GO:0060307//regulation of ventricular cardiac muscle cell membrane repolarization;GO:0010107//potassium ion import;GO:0007568//aging;GO:0071435//potassium ion export;GO:1902260//negative regulation of delayed rectifier potassium channel activity;GO:0086005//ventricular cardiac muscle cell action poten…	GO:0005251//delayed rectifier potassium channel activity;GO:1902282//voltage-gated potassium channel activity involved in ventricular cardiac muscle cell action potential repolarization;GO:0005242//inward rectifier potassium channel activity;GO:0042803//protein homodimerization activity;GO:0015459//potassium channel regulator activity;GO:0044325//ion channel binding	K04896//Gastric acid secretion
GABRP	2.9444	4.13764e-09	2.96837e-08	Up	GO:0045211//postsynaptic membrane;GO:0034707//chloride channel complex;GO:1902711//GABA-A receptor complex;GO:0005887//integral component of plasma membrane;GO:0043005//neuron projection;GO:0030054//cell junction	GO:0050877//neurological system process;GO:0007268//synaptic transmission;GO:0007165//signal transduction;GO:1902476//chloride transmembrane transport;GO:0042391//regulation of membrane potential	GO:0005230//extracellular ligand-gated ion channel activity;GO:0004890//GABA-A receptor activity;GO:0005254//chloride channel activity	K05189//GABAergic synapse;Nicotine addiction;Retrograde endocannabinoid signaling;Morphine addiction;Neuroactive ligand-receptor interaction
LOC106510123	2.94322	0.000820114	0.00260438	Up	-	-	-	-
SLC6A4	2.9405	5.42736e-09	3.83959e-08	Up	GO:0005829//cytosol;GO:0045121//membrane raft;GO:0005887//integral component of plasma membrane;GO:0043005//neuron projection;GO:0016324//apical plasma membrane;GO:0010008//endosome membrane	GO:0007268//synaptic transmission;GO:0046621//negative regulation of organ growth;GO:0071310//cellular response to organic substance;GO:0009636//response to toxic substance;GO:0021794//thalamus development;GO:0010628//positive regulation of gene expression;GO:0055085//transmembrane transport;GO:0045787//positive regulation of cell cycle;GO:0051259//protein oligomerization;GO:0051610//serotonin up…	GO:0017137//Rab GTPase binding;GO:0051015//actin filament binding;GO:0005335//serotonin:sodium symporter activity;GO:0051378//serotonin binding;GO:0050998//nitric-oxide synthase binding	K05037//Serotonergic synapse
C6H1orf210	2.94043	2.47258e-14	3.10091e-13	Up	-	GO:0002230//positive regulation of defense response to virus by host	-	-
LOC102167439	2.93549	0.00218804	0.00636966	Up	GO:0005615//extracellular space;GO:0005737//cytoplasm;GO:0005581//collagen trimer	GO:0045669//positive regulation of osteoblast differentiation;GO:0032092//positive regulation of protein binding;GO:0090177//establishment of planar polarity involved in neural tube closure;GO:0033690//positive regulation of osteoblast proliferation;GO:0060122//inner ear receptor stereocilium organization;GO:0043932//ossification involved in bone remodeling;GO:0060071//Wnt signaling pathway, plan…	GO:0017147//Wnt-protein binding;GO:0005109//frizzled binding	-
VWF	2.93369	4.31739e-07	2.34922e-06	Up	GO:0005578//proteinaceous extracellular matrix;GO:0070062//extracellular vesicular exosome;GO:0033093//Weibel-Palade body;GO:0005783//endoplasmic reticulum	GO:0051260//protein homooligomerization;GO:0031589//cell-substrate adhesion;GO:0030168//platelet activation	GO:0005178//integrin binding;GO:0042803//protein homodimerization activity;GO:0005518//collagen binding;GO:0001948//glycoprotein binding;GO:0051087//chaperone binding;GO:0002020//protease binding;GO:0019865//immunoglobulin binding;GO:0047485//protein N-terminus binding	K03900//Focal adhesion;ECM-receptor interaction;Complement and coagulation cascades
SYT13	2.93344	2.13998e-06	1.0539e-05	Up	GO:0005887//integral component of plasma membrane;GO:0030133//transport vesicle	GO:0016079//synaptic vesicle exocytosis;GO:0017158//regulation of calcium ion-dependent exocytosis;GO:0048791//calcium ion-dependent exocytosis of neurotransmitter	GO:0005544//calcium-dependent phospholipid binding;GO:0030276//clathrin binding;GO:0019905//syntaxin binding;GO:0005509//calcium ion binding	K15290//Synaptic vesicle cycle
LOC106506626	2.93271	1.50501e-07	8.72356e-07	Up	-	-	-	-
LOC100623505	2.93213	0.000118203	0.000437513	Up	-	-	-	-
LOC106508635	2.92791	1.48425e-05	6.41515e-05	Up	-	-	-	-
VWA1	2.92608	1.58881e-28	5.91439e-27	Up	GO:0005604//basement membrane;GO:0005840//ribosome;GO:0070062//extracellular vesicular exosome;GO:0005615//extracellular space;GO:0005622//intracellular;GO:0005578//proteinaceous extracellular matrix;GO:0005614//interstitial matrix	GO:0048266//behavioral response to pain;GO:0044699//single-organism process;GO:0009987//cellular process;GO:0006412//translation;GO:0030198//extracellular matrix organization	GO:0042802//identical protein binding;GO:0003735//structural constituent of ribosome	K08132//Protein digestion and absorption
FRZB	2.92518	2.43418e-11	2.24219e-10	Up	GO:0016021//integral component of membrane;GO:0005615//extracellular space	GO:0043065//positive regulation of apoptotic process;GO:0014033//neural crest cell differentiation;GO:0061037//negative regulation of cartilage development;GO:0090103//cochlea morphogenesis;GO:0090090//negative regulation of canonical Wnt signaling pathway;GO:0030308//negative regulation of cell growth;GO:0008285//negative regulation of cell proliferation;GO:0060029//convergent extension involved…	GO:0042813//Wnt-activated receptor activity;GO:0004930//G-protein coupled receptor activity;GO:0017147//Wnt-protein binding	K02185//Wnt signaling pathway
ST6GAL2	2.92441	0.00225572	0.00654312	Up	GO:0016021//integral component of membrane;GO:0032580//Golgi cisterna membrane	GO:0007275//multicellular organismal development;GO:0018279//protein N-linked glycosylation via asparagine;GO:0040007//growth;GO:0009311//oligosaccharide metabolic process;GO:0006488//dolichol-linked oligosaccharide biosynthetic process;GO:0016266//O-glycan processing;GO:0043687//post-translational protein modification;GO:0097503//sialylation	GO:0003835//beta-galactoside alpha-2,6-sialyltransferase activity;GO:0016491//oxidoreductase activity	K00779//Other types of O-glycan biosynthesis;N-Glycan biosynthesis;Metabolic pathways
LOC102159819	2.92383	0.00100443	0.00314436	Up	-	-	-	-
TTR	2.92355	0.00101855	0.00318451	Up	GO:0005615//extracellular space;GO:0043234//protein complex;GO:0070062//extracellular vesicular exosome	GO:0042572//retinol metabolic process;GO:0070327//thyroid hormone transport;GO:0042403//thyroid hormone metabolic process	GO:0042802//identical protein binding;GO:0070324//thyroid hormone binding;GO:0005179//hormone activity;GO:0036094//small molecule binding;GO:0046982//protein heterodimerization activity	K07127//Metabolic pathways;Purine metabolism;Microbial metabolism in diverse environments
KCNJ5	2.92266	1.20294e-14	1.56296e-13	Up	GO:0005887//integral component of plasma membrane	GO:0010107//potassium ion import;GO:0034765//regulation of ion transmembrane transport	GO:0015467//G-protein activated inward rectifier potassium channel activity	K04999//Morphine addiction;Retrograde endocannabinoid signaling;Serotonergic synapse;Dopaminergic synapse
PRELP	2.91984	0.000263642	0.000916806	Up	GO:0070062//extracellular vesicular exosome;GO:0031012//extracellular matrix	GO:0007569//cell aging	-	-
ACKR1	2.91871	0.00231165	0.00669377	Up	GO:0016020//membrane;GO:0005768//endosome	GO:0007165//signal transduction	GO:0019956//chemokine binding;GO:0004888//transmembrane signaling receptor activity	K06574//Malaria
LOC106505759	2.91597	0.00233629	0.00675678	Up	-	-	-	-
LSS	2.91312	1.54963e-89	6.85698e-87	Up	GO:0005811//lipid particle;GO:0005789//endoplasmic reticulum membrane	GO:0006695//cholesterol biosynthetic process	GO:0000250//lanosterol synthase activity	K01852//Metabolic pathways;Biosynthesis of secondary metabolites;Steroid biosynthesis
DUSP15	2.91211	1.0278e-33	5.05324e-32	Up	-	-	-	-
LOC100739699	2.91131	3.7054e-15	5.02017e-14	Up	-	-	-	K04550//Malaria;Alzheimer's disease
NRXN3	2.91027	0.00249283	0.00716971	Up	-	-	-	K07377//Cell adhesion molecules (CAMs)
LOC106510192	2.91027	0.00249283	0.00716971	Up	-	-	-	-
GP9	2.90959	1.03193e-11	9.91751e-11	Up	-	-	-	K06263//Hematopoietic cell lineage;ECM-receptor interaction
DMKN	2.90886	1.00877e-06	5.23055e-06	Up	GO:0070062//extracellular vesicular exosome	-	GO:0005515//protein binding	-
FHAD1	2.90824	4.02655e-06	1.90423e-05	Up	-	-	-	-
LOC106506919	2.90805	0.00240867	0.00695068	Up	-	-	-	-
LOC106510682	2.90597	1.08229e-22	2.66338e-21	Up	-	-	-	-
LOC100523351	2.90557	9.33428e-06	4.15305e-05	Up	-	-	-	-
LOC102168069	2.90533	1.49223e-17	2.51045e-16	Up	-	-	-	K04963//Salivary secretion;Alzheimer's disease;Calcium signaling pathway
COL5A1	2.9018	5.31635e-17	8.49313e-16	Up	GO:0005578//proteinaceous extracellular matrix	GO:0048513//organ development;GO:0009888//tissue development;GO:0016043//cellular component organization;GO:0044763//single-organism cellular process;GO:0009653//anatomical structure morphogenesis	GO:0005488//binding	K06236//Protein digestion and absorption;Focal adhesion;ECM-receptor interaction;Amoebiasis
FLYWCH1	2.90059	1.056e-39	7.26254e-38	Up	GO:0005737//cytoplasm;GO:0005654//nucleoplasm	-	-	-
PCK1	2.89774	5.98209e-05	0.000231887	Up	GO:0005829//cytosol;GO:0070062//extracellular vesicular exosome	GO:0006094//gluconeogenesis;GO:0046327//glycerol biosynthetic process from pyruvate;GO:0061402//positive regulation of transcription from RNA polymerase II promoter in response to acidic pH;GO:0051365//cellular response to potassium ion starvation;GO:0016310//phosphorylation;GO:0032868//response to insulin;GO:0006475//internal protein amino acid acetylation	GO:0016301//kinase activity;GO:0004613//phosphoenolpyruvate carboxykinase (GTP) activity;GO:0030145//manganese ion binding;GO:0005525//GTP binding;GO:0000287//magnesium ion binding;GO:0031406//carboxylic acid binding	K01596//Proximal tubule bicarbonate reclamation;Glycolysis / Gluconeogenesis;PPAR signaling pathway;Microbial metabolism in diverse environments;Biosynthesis of secondary metabolites;Metabolic pathways;Adipocytokine signaling pathway;Citrate cycle (TCA cycle);Pyruvate metabolism;Insulin signaling pathway
LOC102158705	2.89414	1.41037e-45	1.30221e-43	Up	GO:0005578//proteinaceous extracellular matrix;GO:0005788//endoplasmic reticulum lumen;GO:0005615//extracellular space	GO:0007155//cell adhesion;GO:0043687//post-translational protein modification;GO:0036066//protein O-linked fucosylation	GO:0005515//protein binding	-
LOC100623508	2.88985	0.000554579	0.00181953	Up	GO:0005737//cytoplasm;GO:0005604//basement membrane;GO:0016021//integral component of membrane;GO:0005654//nucleoplasm	GO:0048266//behavioral response to pain;GO:0048935//peripheral nervous system neuron development;GO:1903431//positive regulation of cell maturation;GO:0030854//positive regulation of granulocyte differentiation;GO:0071425//hematopoietic stem cell proliferation;GO:0001701//in utero embryonic development;GO:0030853//negative regulation of granulocyte differentiation;GO:0032743//positive regulation …	GO:0004114//3',5'-cyclic-nucleotide phosphodiesterase activity;GO:0005524//ATP binding;GO:0046982//protein heterodimerization activity;GO:0000977//RNA polymerase II regulatory region sequence-specific DNA binding;GO:0005509//calcium ion binding;GO:0042803//protein homodimerization activity;GO:0070491//repressing transcription factor binding;GO:0001047//core promoter binding;GO:0001228//RNA polyme…	K08367//Chronic myeloid leukemia;Acute myeloid leukemia;Pathways in cancer;Transcriptional misregulation in cancer
MFAP5	2.8879	0.00261209	0.0074788	Up	GO:0001527//microfibril	GO:0060216//definitive hemopoiesis;GO:0043206//extracellular fibril organization	-	K10989//Intestinal immune network for IgA production;Primary immunodeficiency
HSD17B1	2.88595	1.11593e-46	1.07257e-44	Up	GO:0005654//nucleoplasm;GO:0031965//nuclear membrane;GO:0005737//cytoplasm	GO:0006703//estrogen biosynthetic process;GO:0055114//oxidation-reduction process	GO:0004303//estradiol 17-beta-dehydrogenase activity	K00044//Steroid hormone biosynthesis;Fatty acid elongation;Metabolic pathways;Biosynthesis of unsaturated fatty acids
LOC100525236	2.88465	4.12667e-13	4.55644e-12	Up	-	-	-	-
DCN	2.88012	6.96787e-56	1.00252e-53	Up	GO:0005615//extracellular space;GO:0005578//proteinaceous extracellular matrix	GO:0010508//positive regulation of autophagy;GO:0019800//peptide cross-linking via chondroitin 4-sulfate glycosaminoglycan	GO:0005518//collagen binding;GO:0005539//glycosaminoglycan binding;GO:0050840//extracellular matrix binding;GO:0044822//poly(A) RNA binding	K04660//TGF-beta signaling pathway
SGSM1	2.87841	4.41258e-27	1.48258e-25	Up	GO:0005794//Golgi apparatus	-	GO:0005515//protein binding	K13136//RNA transport
MST1	2.86752	6.44125e-10	5.09822e-09	Up	GO:0005829//cytosol;GO:0005654//nucleoplasm;GO:0043234//protein complex;GO:0005615//extracellular space;GO:0070062//extracellular vesicular exosome	GO:0008285//negative regulation of cell proliferation;GO:0001841//neural tube formation;GO:0090090//negative regulation of canonical Wnt signaling pathway;GO:0007346//regulation of mitotic cell cycle;GO:0030317//sperm motility;GO:0035329//hippo signaling;GO:0033138//positive regulation of peptidyl-serine phosphorylation;GO:0031098//stress-activated protein kinase signaling cascade;GO:0046777//pro…	GO:0005524//ATP binding;GO:0000287//magnesium ion binding;GO:0004709//MAP kinase kinase kinase activity;GO:0042803//protein homodimerization activity;GO:0043539//protein serine/threonine kinase activator activity;GO:0008134//transcription factor binding;GO:0004252//serine-type endopeptidase activity	K01315//Staphylococcus aureus infection;Influenza A;Complement and coagulation cascades;Neuroactive ligand-receptor interaction;K05460//Focal adhesion;Cytokine-cytokine receptor interaction;Renal cell carcinoma;Malaria;Melanoma;Pathways in cancer
LOC100738803	2.86379	7.45478e-09	5.174e-08	Up	GO:0030054//cell junction;GO:0030672//synaptic vesicle membrane;GO:0005887//integral component of plasma membrane	GO:0006836//neurotransmitter transport;GO:0007420//brain development;GO:0015824//proline transport;GO:0032328//alanine transport;GO:0003333//amino acid transmembrane transport;GO:0015816//glycine transport;GO:0015820//leucine transport	GO:0005328//neurotransmitter:sodium symporter activity;GO:0015171//amino acid transmembrane transporter activity	-
LOC106504324	2.86313	1.99632e-10	1.66079e-09	Up	-	-	-	-
USH1G	2.86261	7.59052e-08	4.59151e-07	Up	GO:0015629//actin cytoskeleton;GO:0001917//photoreceptor inner segment;GO:0036064//ciliary basal body;GO:0032391//photoreceptor connecting cilium;GO:0005737//cytoplasm	GO:0007605//sensory perception of sound;GO:0045494//photoreceptor cell maintenance;GO:0042472//inner ear morphogenesis;GO:0050957//equilibrioception;GO:0050953//sensory perception of light stimulus;GO:0060122//inner ear receptor stereocilium organization	GO:0042803//protein homodimerization activity;GO:0030507//spectrin binding	-
LOC100737860	2.86236	7.21037e-08	4.37736e-07	Up	GO:0044425//membrane part;GO:0031988//membrane-bounded vesicle;GO:0043231//intracellular membrane-bounded organelle;GO:0044444//cytoplasmic part	-	-	K12471//Endocytosis
HSD11B2	2.86045	9.64988e-10	7.49864e-09	Up	GO:0005783//endoplasmic reticulum	GO:0055114//oxidation-reduction process;GO:0007565//female pregnancy	GO:0016491//oxidoreductase activity	K00071//Aldosterone-regulated sodium reabsorption;Steroid hormone biosynthesis
LOC102159180	2.8604	4.32518e-07	2.35237e-06	Up	GO:0016021//integral component of membrane	-	-	-
LOC100627587	2.86026	1.58647e-14	2.03089e-13	Up	GO:0044424//intracellular part	GO:0006468//protein phosphorylation;GO:0044763//single-organism cellular process	GO:0043167//ion binding;GO:0000166//nucleotide binding;GO:0004674//protein serine/threonine kinase activity	K04441//Retrograde endocannabinoid signaling;Dopaminergic synapse;Progesterone-mediated oocyte maturation;T cell receptor signaling pathway;Osteoclast differentiation;Shigellosis;VEGF signaling pathway;Leukocyte transendothelial migration;Toxoplasmosis;Toll-like receptor signaling pathway;Hepatitis C;Epithelial cell signaling in Helicobacter pylori infection;Chagas disease (American trypanosomias…
LOC102160302	2.85926	0.000113622	0.000421491	Up	-	-	-	-
IDI1	2.85837	9.19397e-15	1.20726e-13	Up	GO:0005777//peroxisome	GO:0008299//isoprenoid biosynthetic process;GO:0050992//dimethylallyl diphosphate biosynthetic process;GO:0006695//cholesterol biosynthetic process	GO:0000287//magnesium ion binding;GO:0016787//hydrolase activity;GO:0004452//isopentenyl-diphosphate delta-isomerase activity;GO:0030145//manganese ion binding	K01823//Terpenoid backbone biosynthesis;Metabolic pathways;Biosynthesis of secondary metabolites
IFI27L2	2.85515	1.42778e-190	5.58073e-187	Up	-	-	-	-
CLDN11	2.85467	2.68556e-16	4.03989e-15	Up	GO:0070062//extracellular vesicular exosome;GO:0005886//plasma membrane;GO:0043209//myelin sheath;GO:0016021//integral component of membrane;GO:0045178//basal part of cell;GO:0005923//tight junction	GO:0007283//spermatogenesis;GO:0008366//axon ensheathment;GO:0007155//cell adhesion	GO:0005198//structural molecule activity	K06087//Tight junction;Cell adhesion molecules (CAMs);Leukocyte transendothelial migration;Pathogenic Escherichia coli infection;Hepatitis C
LOC102161422	2.85367	2.27525e-20	4.74725e-19	Up	-	-	-	K04550//Alzheimer's disease;Malaria
LOC100737925	2.85245	6.07175e-20	1.22097e-18	Up	GO:0005886//plasma membrane;GO:0005912//adherens junction;GO:0005882//intermediate filament;GO:0030057//desmosome;GO:0005654//nucleoplasm	GO:0086091//regulation of heart rate by cardiac conduction;GO:0045110//intermediate filament bundle assembly;GO:0090002//establishment of protein localization to plasma membrane;GO:0086073//bundle of His cell-Purkinje myocyte adhesion involved in cell communication;GO:0048496//maintenance of organ identity;GO:0086019//cell-cell signaling involved in cardiac conduction;GO:0098911//regulation of ve…	GO:0005080//protein kinase C binding;GO:0045294//alpha-catenin binding;GO:0019215//intermediate filament binding;GO:0032947//protein complex scaffold	K12642//Arrhythmogenic right ventricular cardiomyopathy (ARVC)
STEAP2	2.85124	1.7971e-07	1.0287e-06	Up	GO:0005829//cytosol;GO:0030140//trans-Golgi network transport vesicle;GO:0005887//integral component of plasma membrane;GO:0030173//integral component of Golgi membrane;GO:0005769//early endosome	GO:0015677//copper ion import;GO:0045055//regulated secretory pathway;GO:0006893//Golgi to plasma membrane transport;GO:0006897//endocytosis;GO:0097461//ferric iron import into cell;GO:0055114//oxidation-reduction process;GO:0009725//response to hormone	GO:0008823//cupric reductase activity;GO:0052851//ferric-chelate reductase (NADPH) activity;GO:0005215//transporter activity	K14738//Mineral absorption
LOC106504776	2.8426	0.000571531	0.0018707	Up	-	-	-	-
ADAMTS9	2.83803	1.42656e-08	9.53695e-08	Up	GO:0005578//proteinaceous extracellular matrix;GO:0005615//extracellular space	GO:0045636//positive regulation of melanocyte differentiation;GO:0006508//proteolysis	GO:0004222//metalloendopeptidase activity;GO:0008270//zinc ion binding	-
LOC102157665	2.83392	0.000519877	0.00171358	Up	-	-	-	-
LOC106509825	2.83116	0.00145737	0.00440497	Up	-	-	-	-
ADAMTS14	2.83019	4.78294e-10	3.83748e-09	Up	GO:0005578//proteinaceous extracellular matrix	GO:0006508//proteolysis;GO:0030199//collagen fibril organization	GO:0008270//zinc ion binding;GO:0004222//metalloendopeptidase activity	-
PEX5L	2.82732	1.48312e-19	2.8937e-18	Up	-	-	-	K13342//Peroxisome
COL4A6	2.82604	1.5334e-71	3.78539e-69	Up	GO:0005587//collagen type IV trimer	GO:0071230//cellular response to amino acid stimulus;GO:0030198//extracellular matrix organization	GO:0005201//extracellular matrix structural constituent	K06237//Protein digestion and absorption;Focal adhesion;Small cell lung cancer;ECM-receptor interaction;Amoebiasis;Pathways in cancer
LOC102162310	2.82503	4.56357e-08	2.85476e-07	Up	-	-	-	-
PTPRU	2.82444	4.09126e-28	1.47386e-26	Up	GO:0005911//cell-cell junction;GO:0016020//membrane	GO:0060070//canonical Wnt signaling pathway;GO:0034109//homotypic cell-cell adhesion;GO:0034394//protein localization to cell surface;GO:0030336//negative regulation of cell migration;GO:0035335//peptidyl-tyrosine dephosphorylation;GO:0008285//negative regulation of cell proliferation	GO:0004725//protein tyrosine phosphatase activity;GO:0008013//beta-catenin binding	-
C4H1orf111	2.82346	2.04868e-05	8.64284e-05	Up	-	-	-	-
ATP6AP1	2.8233	1.05648e-57	1.65177e-55	Up	GO:0044444//cytoplasmic part;GO:0043231//intracellular membrane-bounded organelle;GO:0098588//bounding membrane of organelle;GO:0016469//proton-transporting two-sector ATPase complex;GO:0044446//intracellular organelle part;GO:0070062//extracellular vesicular exosome	GO:0051240//positive regulation of multicellular organismal process;GO:0007165//signal transduction;GO:0034220//ion transmembrane transport;GO:0055080//cation homeostasis;GO:0048522//positive regulation of cellular process;GO:0015992//proton transport	GO:0005215//transporter activity;GO:0005488//binding	K03662//Lysosome;Vibrio cholerae infection;Tuberculosis;Metabolic pathways;Oxidative phosphorylation;Epithelial cell signaling in Helicobacter pylori infection;Rheumatoid arthritis;Phagosome
ABCA4	2.82068	4.3124e-29	1.64714e-27	Up	GO:0043231//intracellular membrane-bounded organelle;GO:0042622//photoreceptor outer segment membrane;GO:0005887//integral component of plasma membrane	GO:0033700//phospholipid efflux;GO:0007601//visual perception;GO:0055085//transmembrane transport;GO:0006649//phospholipid transfer to membrane;GO:0033344//cholesterol efflux;GO:0045494//photoreceptor cell maintenance;GO:0045332//phospholipid translocation;GO:0008152//metabolic process	GO:0005524//ATP binding;GO:0004012//phospholipid-translocating ATPase activity;GO:0042626//ATPase activity, coupled to transmembrane movement of substances;GO:0017127//cholesterol transporter activity;GO:0005515//protein binding	K05644//ABC transporters
LOC102159666	2.82066	4.77719e-07	2.58681e-06	Up	-	-	-	-
LOC102166628	2.81962	0.0033812	0.00944674	Up	-	-	-	-
B3GAT1	2.81833	0.00351458	0.00978324	Up	GO:0000139//Golgi membrane;GO:0005796//Golgi lumen;GO:0016021//integral component of membrane	GO:0006486//protein glycosylation;GO:0030204//chondroitin sulfate metabolic process;GO:0005975//carbohydrate metabolic process;GO:0050650//chondroitin sulfate proteoglycan biosynthetic process	GO:0015018//galactosylgalactosylxylosylprotein 3-beta-glucuronosyltransferase activity;GO:0008499//UDP-galactose:beta-N-acetylglucosamine beta-1,3-galactosyltransferase activity;GO:0046872//metal ion binding	K00735//Glycosaminoglycan biosynthesis - heparan sulfate;Glycosaminoglycan biosynthesis - chondroitin sulfate;Metabolic pathways
LIPG	2.81381	3.90112e-11	3.50399e-10	Up	-	-	-	K01046//alpha-Linolenic acid metabolism;Glycerophospholipid metabolism;Metabolic pathways;Glycerolipid metabolism
LOC102167220	2.81187	3.61855e-21	8.05145e-20	Up	-	-	-	-
SYNGR4	2.81186	0.00349599	0.00973728	Up	GO:0030672//synaptic vesicle membrane;GO:0031594//neuromuscular junction	-	-	K04403//Leishmaniasis;Epstein-Barr virus infection;Osteoclast differentiation;NOD-like receptor signaling pathway;MAPK signaling pathway;Toxoplasmosis;Toll-like receptor signaling pathway;Herpes simplex infection;NF-kappa B signaling pathway
LOC106505360	2.81128	4.90434e-07	2.6526e-06	Up	-	-	-	-
CCL19	2.81089	0.0034916	0.00972737	Up	GO:0005622//intracellular;GO:0005615//extracellular space	GO:0002548//monocyte chemotaxis;GO:0070374//positive regulation of ERK1 and ERK2 cascade;GO:0051209//release of sequestered calcium ion into cytosol;GO:0043552//positive regulation of phosphatidylinositol 3-kinase activity;GO:0071347//cellular response to interleukin-1;GO:0007186//G-protein coupled receptor signaling pathway;GO:0042346//positive regulation of NF-kappaB import into nucleus;GO:0071…	GO:0031735//CCR10 chemokine receptor binding;GO:0008009//chemokine activity	K05512//NF-kappa B signaling pathway;Chemokine signaling pathway;Cytokine-cytokine receptor interaction
LOC100738863	2.80959	8.1218e-15	1.07308e-13	Up	GO:0005604//basement membrane	GO:0044763//single-organism cellular process;GO:0051216//cartilage development;GO:0060350//endochondral bone morphogenesis	-	K06255//ECM-receptor interaction
ADCY5	2.80937	1.56264e-08	1.03786e-07	Up	GO:0005886//plasma membrane;GO:0072372//primary cilium;GO:0005829//cytosol;GO:0016021//integral component of membrane	GO:0045087//innate immune response;GO:0061178//regulation of insulin secretion involved in cellular response to glucose stimulus;GO:0006833//water transport;GO:0055085//transmembrane transport;GO:0071377//cellular response to glucagon stimulus;GO:0048011//neurotrophin TRK receptor signaling pathway;GO:0019933//cAMP-mediated signaling;GO:0007173//epidermal growth factor receptor signaling pathway;…	GO:0004016//adenylate cyclase activity;GO:0008179//adenylate cyclase binding;GO:0005524//ATP binding;GO:0046982//protein heterodimerization activity;GO:0046872//metal ion binding	K08045//Morphine addiction;Cocaine addiction;Glutamatergic synapse;Oocyte meiosis;HTLV-I infection;Pancreatic secretion;Vascular smooth muscle contraction;GnRH signaling pathway;Salivary secretion;Dilated cardiomyopathy;Gastric acid secretion;Cholinergic synapse;Alcoholism;Amphetamine addiction;Progesterone-mediated oocyte maturation;Dopaminergic synapse;GABAergic synapse;Purine metabolism;Retrog…
STAB2	2.80937	0.00351133	0.00977536	Up	GO:0005887//integral component of plasma membrane;GO:0005737//cytoplasm	GO:0042742//defense response to bacterium;GO:0010468//regulation of gene expression;GO:0030193//regulation of blood coagulation;GO:0006898//receptor-mediated endocytosis;GO:0007155//cell adhesion	GO:0030169//low-density lipoprotein particle binding;GO:0005041//low-density lipoprotein receptor activity;GO:0005044//scavenger receptor activity;GO:0005540//hyaluronic acid binding	-
LOC102161367	2.80884	5.84183e-19	1.08819e-17	Up	GO:0005856//cytoskeleton;GO:0005654//nucleoplasm;GO:0005634//nucleus;GO:0005737//cytoplasm	GO:0043569//negative regulation of insulin-like growth factor receptor signaling pathway;GO:0044238//primary metabolic process;GO:0045944//positive regulation of transcription from RNA polymerase II promoter;GO:1902589//single-organism organelle organization;GO:0050794//regulation of cellular process;GO:0044260//cellular macromolecule metabolic process;GO:0006325//chromatin organization;GO:004232…	GO:0005488//binding;GO:0005515//protein binding;GO:0003682//chromatin binding	-
PACAPR	2.80863	8.27964e-12	8.06036e-11	Up	GO:0016021//integral component of membrane;GO:0005901//caveola;GO:0005923//tight junction;GO:0009986//cell surface;GO:0000139//Golgi membrane;GO:0005768//endosome;GO:0005791//rough endoplasmic reticulum;GO:0043005//neuron projection;GO:0043235//receptor complex	GO:0010524//positive regulation of calcium ion transport into cytosol;GO:0060548//negative regulation of cell death;GO:0030154//cell differentiation;GO:0007283//spermatogenesis;GO:0019933//cAMP-mediated signaling;GO:0042493//response to drug;GO:0030819//positive regulation of cAMP biosynthetic process;GO:0007166//cell surface receptor signaling pathway;GO:0007186//G-protein coupled receptor signa…	GO:0004999//vasoactive intestinal polypeptide receptor activity;GO:0008179//adenylate cyclase binding;GO:0030306//ADP-ribosylation factor binding;GO:0042923//neuropeptide binding	K04587//Neuroactive ligand-receptor interaction
LOC106509922	2.80612	0.000247243	0.000864522	Up	-	-	-	-
AGT	2.80606	8.62877e-09	5.93089e-08	Up	GO:0005615//extracellular space	GO:0042310//vasoconstriction;GO:0003081//regulation of systemic arterial blood pressure by renin-angiotensin	-	K09821//Renin-angiotensin system
PDGFD	2.80024	2.81562e-71	6.73796e-69	Up	-	-	-	K05450//Melanoma;Prostate cancer;Gap junction;Cytokine-cytokine receptor interaction;Regulation of actin cytoskeleton;Focal adhesion
LOC102165420	2.79732	4.29649e-07	2.33839e-06	Up	-	-	GO:0005515//protein binding	-
ADSSL1	2.78619	0.000264745	0.00092025	Up	-	-	-	-
LOC100738150	2.78585	0.000118512	0.000438451	Up	GO:0005795//Golgi stack;GO:0070062//extracellular vesicular exosome;GO:0031228//intrinsic component of Golgi membrane;GO:0002178//palmitoyltransferase complex	GO:0050821//protein stabilization;GO:0043001//Golgi to plasma membrane protein transport;GO:0018230//peptidyl-L-cysteine S-palmitoylation	GO:0005515//protein binding	K05546//Metabolic pathways;N-Glycan biosynthesis;Protein processing in endoplasmic reticulum
LOC106510403	2.78465	4.87373e-08	3.03421e-07	Up	-	-	-	-
MGARP	2.78463	1.95837e-139	2.41725e-136	Up	GO:0031307//integral component of mitochondrial outer membrane	GO:0071456//cellular response to hypoxia;GO:0019896//axon transport of mitochondrion;GO:0071383//cellular response to steroid hormone stimulus;GO:0006626//protein targeting to mitochondrion;GO:0097211//cellular response to gonadotropin-releasing hormone;GO:0010822//positive regulation of mitochondrion organization;GO:0008090//retrograde axon cargo transport;GO:0008089//anterograde axon cargo tran…	GO:0005515//protein binding	-
INHBE	2.78391	0.00028991	0.00100073	Up	GO:0005615//extracellular space	GO:0060395//SMAD protein signal transduction;GO:0043408//regulation of MAPK cascade;GO:0042981//regulation of apoptotic process;GO:0048468//cell development;GO:0010862//positive regulation of pathway-restricted SMAD protein phosphorylation	GO:0005160//transforming growth factor beta receptor binding;GO:0008083//growth factor activity;GO:0005179//hormone activity;GO:0005125//cytokine activity	K04667//TGF-beta signaling pathway;Cytokine-cytokine receptor interaction
SLC26A7	2.78283	4.03486e-05	0.000161587	Up	GO:0005887//integral component of plasma membrane;GO:0016323//basolateral plasma membrane;GO:0055038//recycling endosome membrane	GO:1902358//sulfate transmembrane transport;GO:0001696//gastric acid secretion;GO:1902476//chloride transmembrane transport;GO:0019532//oxalate transport;GO:0042391//regulation of membrane potential;GO:0051453//regulation of intracellular pH;GO:0015701//bicarbonate transport	GO:0008271//secondary active sulfate transmembrane transporter activity;GO:0019531//oxalate transmembrane transporter activity;GO:0015301//anion:anion antiporter activity;GO:0005254//chloride channel activity;GO:0015106//bicarbonate transmembrane transporter activity	K13962//Gastric acid secretion
ADD2	2.78079	2.26941e-84	8.72493e-82	Up	GO:0016023//cytoplasmic membrane-bounded vesicle;GO:0016020//membrane;GO:0008290//F-actin capping protein complex;GO:0097481//neuronal postsynaptic density	GO:0032092//positive regulation of protein binding;GO:0030097//hemopoiesis;GO:0051017//actin filament bundle assembly;GO:0051016//barbed-end actin filament capping	GO:0005198//structural molecule activity;GO:0051015//actin filament binding;GO:0046982//protein heterodimerization activity;GO:0030507//spectrin binding;GO:0042803//protein homodimerization activity	-
SCN3B	2.78021	4.9322e-30	1.96384e-28	Up	GO:0030018//Z disc;GO:0001518//voltage-gated sodium channel complex	GO:0019233//sensory perception of pain;GO:0010765//positive regulation of sodium ion transport;GO:0086012//membrane depolarization during cardiac muscle cell action potential;GO:0010460//positive regulation of heart rate;GO:0060371//regulation of atrial cardiac muscle cell membrane depolarization;GO:0072659//protein localization to plasma membrane;GO:0086005//ventricular cardiac muscle cell actio…	GO:0044325//ion channel binding;GO:0086006//voltage-gated sodium channel activity involved in cardiac muscle cell action potential;GO:0017080//sodium channel regulator activity	-
NRTN	2.77931	0.000754652	0.00241414	Up	-	GO:0044763//single-organism cellular process;GO:0048731//system development	-	-
LOC102166195	2.7784	0.00184311	0.00545214	Up	-	-	-	-
GXYLT2	2.77815	3.18792e-45	2.87551e-43	Up	GO:0016021//integral component of membrane	GO:0016266//O-glycan processing	GO:0035252//UDP-xylosyltransferase activity	K13676//Other types of O-glycan biosynthesis
LOC106510272	2.77701	2.64739e-07	1.48107e-06	Up	-	-	-	-
LOC100739211	2.77701	7.80532e-16	1.12785e-14	Up	-	-	-	-
LOC397380	2.77334	1.80657e-29	7.00292e-28	Up	-	-	-	-
SERPINI1	2.77251	1.28322e-32	5.92405e-31	Up	GO:0070062//extracellular vesicular exosome;GO:0005615//extracellular space	GO:0010951//negative regulation of endopeptidase activity	GO:0004867//serine-type endopeptidase inhibitor activity	K03982//Chagas disease (American trypanosomiasis);Complement and coagulation cascades;p53 signaling pathway;K13963//Amoebiasis
LOC102158881	2.77229	2.77509e-36	1.56446e-34	Up	GO:0005576//extracellular region;GO:0016021//integral component of membrane;GO:0000139//Golgi membrane;GO:0005886//plasma membrane;GO:0005654//nucleoplasm;GO:0005789//endoplasmic reticulum membrane;GO:0015629//actin cytoskeleton;GO:0005829//cytosol;GO:0043235//receptor complex	GO:0045665//negative regulation of neuron differentiation;GO:0048663//neuron fate commitment;GO:0030900//forebrain development;GO:0045944//positive regulation of transcription from RNA polymerase II promoter;GO:0000122//negative regulation of transcription from RNA polymerase II promoter;GO:0007220//Notch receptor processing;GO:0072104//glomerular capillary formation;GO:0048661//positive regulati…	GO:0005509//calcium ion binding;GO:0019899//enzyme binding	K02599//Notch signaling pathway;Prion diseases;Dorso-ventral axis formation
LOC102157684	2.77057	0.000152312	0.00055363	Up	-	-	-	-
TMEM88B	2.77027	0.00201257	0.00590648	Up	-	-	-	-
THPO	2.76883	0.00189792	0.00559523	Up	GO:0005576//extracellular region	GO:0038163//thrombopoietin-mediated signaling pathway;GO:0008283//cell proliferation;GO:0001934//positive regulation of protein phosphorylation;GO:0030099//myeloid cell differentiation;GO:0051897//positive regulation of protein kinase B signaling;GO:0070374//positive regulation of ERK1 and ERK2 cascade;GO:0045654//positive regulation of megakaryocyte differentiation;GO:1902533//positive regulatio…	GO:0005102//receptor binding;GO:0005179//hormone activity;GO:0005125//cytokine activity	K06854//Hematopoietic cell lineage
DPEP2	2.7673	1.2243e-05	5.35377e-05	Up	-	-	-	-
LOC106510387	2.76575	5.63117e-26	1.7679e-24	Up	-	-	-	-
C16H5orf49	2.76342	4.91714e-26	1.54996e-24	Up	-	-	-	-
LRRC56	2.7593	4.10886e-15	5.53798e-14	Up	-	-	-	-
SLC46A1	2.75818	2.16053e-30	8.81194e-29	Up	GO:0016021//integral component of membrane;GO:0005737//cytoplasm;GO:0016324//apical plasma membrane;GO:0009986//cell surface	GO:0015884//folic acid transport;GO:0055085//transmembrane transport;GO:0015886//heme transport	GO:0005542//folic acid binding;GO:0008517//folic acid transporter activity;GO:0015232//heme transporter activity	K14613//Vitamin digestion and absorption;Mineral absorption
RUNX2	2.75769	2.2386e-47	2.20587e-45	Up	GO:0032991//macromolecular complex;GO:0031981//nuclear lumen	GO:0048705//skeletal system morphogenesis;GO:0048598//embryonic morphogenesis;GO:0071773//cellular response to BMP stimulus;GO:2000026//regulation of multicellular organismal development;GO:0045944//positive regulation of transcription from RNA polymerase II promoter;GO:0009966//regulation of signal transduction;GO:0042475//odontogenesis of dentin-containing tooth;GO:0045667//regulation of osteob…	GO:0000977//RNA polymerase II regulatory region sequence-specific DNA binding;GO:0008134//transcription factor binding;GO:0003700//sequence-specific DNA binding transcription factor activity	K09278//Transcriptional misregulation in cancer
LOC102162060	2.75159	7.98167e-05	0.00030417	Up	-	-	-	-
TMEM255B	2.74909	0.000380106	0.00128281	Up	-	-	-	-
LOC106506946	2.74659	0.000388252	0.00130767	Up	-	-	-	-
ISLR2	2.74621	6.85534e-21	1.48862e-19	Up	GO:0005886//plasma membrane;GO:0009986//cell surface;GO:0016021//integral component of membrane	GO:0045773//positive regulation of axon extension	-	K06838//Axon guidance
LOC100518170	2.74612	4.55604e-100	2.60606e-97	Up	-	-	-	-
PCSK9	2.74582	7.02697e-06	3.1857e-05	Up	GO:0005764//lysosome;GO:0005794//Golgi apparatus;GO:0005783//endoplasmic reticulum;GO:0005615//extracellular space;GO:0005769//early endosome;GO:0031232//extrinsic component of external side of plasma membrane;GO:0005770//late endosome;GO:0048471//perinuclear region of cytoplasm	GO:0008202//steroid metabolic process;GO:0042632//cholesterol homeostasis;GO:0001822//kidney development;GO:0009267//cellular response to starvation;GO:0007041//lysosomal transport;GO:0043525//positive regulation of neuron apoptotic process;GO:0001889//liver development;GO:0044255//cellular lipid metabolic process;GO:0032869//cellular response to insulin stimulus;GO:0016540//protein autoprocessin…	GO:0019871//sodium channel inhibitor activity;GO:0034190//apolipoprotein receptor binding;GO:0030547//receptor inhibitor activity;GO:0050750//low-density lipoprotein particle receptor binding;GO:0030169//low-density lipoprotein particle binding;GO:0070326//very-low-density lipoprotein particle receptor binding;GO:0034185//apolipoprotein binding;GO:0034189//very-low-density lipoprotein particle bi…	-
GRIN2D	2.74446	1.74324e-07	9.99863e-07	Up	GO:0045211//postsynaptic membrane;GO:0017146//N-methyl-D-aspartate selective glutamate receptor complex;GO:0005622//intracellular;GO:0030054//cell junction;GO:0030425//dendrite	GO:0048011//neurotrophin TRK receptor signaling pathway;GO:0000186//activation of MAPKK activity;GO:0007265//Ras protein signal transduction;GO:0034765//regulation of ion transmembrane transport;GO:0008344//adult locomotory behavior;GO:0045087//innate immune response;GO:0060079//regulation of excitatory postsynaptic membrane potential;GO:0035235//ionotropic glutamate receptor signaling pathway;GO…	GO:0022843//voltage-gated cation channel activity;GO:0042165//neurotransmitter binding;GO:0005515//protein binding;GO:0005234//extracellular-glutamate-gated ion channel activity;GO:0016595//glutamate binding;GO:0004972//N-methyl-D-aspartate selective glutamate receptor activity	K05212//Long-term potentiation;Glutamatergic synapse;Cocaine addiction;Calcium signaling pathway;Nicotine addiction;Amphetamine addiction;Amyotrophic lateral sclerosis (ALS);Alcoholism;Neuroactive ligand-receptor interaction;Alzheimer's disease
PLXNA4	2.73847	7.37172e-25	2.11865e-23	Up	-	-	-	K06820//Axon guidance
LOC106505171	2.73272	0.000955043	0.00299996	Up	-	-	-	-
CGNL1	2.73131	1.64476e-09	1.24149e-08	Up	GO:0005923//tight junction;GO:0016459//myosin complex	GO:0008152//metabolic process	GO:0003774//motor activity	K06102//Tight junction
WISP2	2.73077	1.7382e-20	3.66585e-19	Up	GO:0005578//proteinaceous extracellular matrix;GO:0005615//extracellular space;GO:0070062//extracellular vesicular exosome;GO:0005886//plasma membrane	GO:0007165//signal transduction;GO:0060548//negative regulation of cell death;GO:0007267//cell-cell signaling;GO:0001558//regulation of cell growth;GO:0007155//cell adhesion	GO:0008201//heparin binding;GO:0005178//integrin binding;GO:0005520//insulin-like growth factor binding	-
LOC102165140	2.72988	2.25783e-38	1.45869e-36	Up	-	-	-	-
HP	2.72935	2.06601e-44	1.79452e-42	Up	GO:0005576//extracellular region;GO:0005615//extracellular space	GO:0007219//Notch signaling pathway;GO:0002376//immune system process;GO:0006508//proteolysis;GO:0006953//acute-phase response;GO:0042742//defense response to bacterium	GO:0030492//hemoglobin binding;GO:0016209//antioxidant activity;GO:0004252//serine-type endopeptidase activity	K01330//Complement and coagulation cascades;Pertussis;Phagosome;Systemic lupus erythematosus;Staphylococcus aureus infection;K14477//African trypanosomiasis
SLC27A2	2.72781	5.77721e-06	2.65453e-05	Up	GO:0005779//integral component of peroxisomal membrane;GO:0005788//endoplasmic reticulum lumen;GO:0070062//extracellular vesicular exosome;GO:0030176//integral component of endoplasmic reticulum membrane;GO:0005739//mitochondrion	GO:0001561//fatty acid alpha-oxidation;GO:0044539//long-chain fatty acid import;GO:0006635//fatty acid beta-oxidation;GO:0097089//methyl-branched fatty acid metabolic process;GO:0001676//long-chain fatty acid metabolic process;GO:0042760//very long-chain fatty acid catabolic process;GO:0006699//bile acid biosynthetic process	GO:0031957//very long-chain fatty acid-CoA ligase activity;GO:0004467//long-chain fatty acid-CoA ligase activity;GO:0015245//fatty acid transporter activity;GO:0005102//receptor binding;GO:0019899//enzyme binding;GO:0005524//ATP binding;GO:0050197//phytanate-CoA ligase activity;GO:0070251//pristanate-CoA ligase activity	K08746//Peroxisome;PPAR signaling pathway
ABHD4	2.7247	2.5111e-59	4.17661e-57	Up	-	-	-	-
LOC100625356	2.72394	8.88652e-11	7.69312e-10	Up	-	-	-	K14735//Mineral absorption
LOC100739629	2.72079	1.24373e-07	7.29019e-07	Up	GO:0005886//plasma membrane;GO:0005737//cytoplasm;GO:0005615//extracellular space	GO:0060178//regulation of exocyst localization;GO:0032484//Ral protein signal transduction;GO:0051056//regulation of small GTPase mediated signal transduction	GO:0005096//GTPase activator activity;GO:0046982//protein heterodimerization activity	-
LHCGR	2.71957	2.16768e-85	8.7649e-83	Up	GO:0005887//integral component of plasma membrane	GO:0090030//regulation of steroid hormone biosynthetic process;GO:0007190//activation of adenylate cyclase activity;GO:0042700//luteinizing hormone signaling pathway;GO:0007200//phospholipase C-activating G-protein coupled receptor signaling pathway;GO:0007283//spermatogenesis;GO:0009755//hormone-mediated signaling pathway;GO:0001541//ovarian follicle development;GO:0060065//uterus development;GO…	GO:0035472//choriogonadotropin hormone receptor activity;GO:0038106//choriogonadotropin hormone binding;GO:0008528//G-protein coupled peptide receptor activity;GO:0004964//luteinizing hormone receptor activity	K04248//Calcium signaling pathway;Neuroactive ligand-receptor interaction
FAM69B	2.7151	4.86665e-57	7.2696e-55	Up	GO:0005789//endoplasmic reticulum membrane;GO:0016021//integral component of membrane	-	GO:0005515//protein binding	-
OTOG	2.70902	0.00285077	0.00809889	Up	-	-	-	K03900//Complement and coagulation cascades;Focal adhesion;ECM-receptor interaction
DNAH5	2.70372	8.90529e-06	3.97728e-05	Up	-	-	-	K01509//Purine metabolism;K10408//Huntington's disease
MYH7	2.69349	0.00119079	0.00367213	Up	GO:0030018//Z disc;GO:0005925//focal adhesion;GO:0032982//myosin filament;GO:0001725//stress fiber;GO:0005859//muscle myosin complex;GO:0005654//nucleoplasm	GO:0030049//muscle filament sliding;GO:0002026//regulation of the force of heart contraction;GO:0060070//canonical Wnt signaling pathway;GO:0055010//ventricular cardiac muscle tissue morphogenesis;GO:0048739//cardiac muscle fiber development;GO:0060420//regulation of heart growth;GO:0014728//regulation of the force of skeletal muscle contraction;GO:0002027//regulation of heart rate;GO:0007512//ad…	GO:0019901//protein kinase binding;GO:0005516//calmodulin binding;GO:0005524//ATP binding;GO:0051015//actin filament binding;GO:0030898//actin-dependent ATPase activity;GO:0000146//microfilament motor activity	K10352//Cardiac muscle contraction;Tight junction;Hypertrophic cardiomyopathy (HCM);Viral myocarditis;Salmonella infection;Regulation of actin cytoskeleton;Vascular smooth muscle contraction;Dilated cardiomyopathy
CIDEC	2.69142	9.8199e-08	5.83767e-07	Up	GO:0005783//endoplasmic reticulum;GO:0005634//nucleus;GO:0005829//cytosol;GO:0005811//lipid particle	GO:0042981//regulation of apoptotic process;GO:0097194//execution phase of apoptosis;GO:0034389//lipid particle organization;GO:0006355//regulation of transcription, DNA-templated	-	K02311//Apoptosis;K02310//Apoptosis
LZTS1	2.68819	6.93487e-23	1.73018e-21	Up	GO:0030425//dendrite;GO:0098590//plasma membrane region;GO:0044463//cell projection part	GO:0016242//negative regulation of macroautophagy;GO:0006355//regulation of transcription, DNA-templated	GO:0043565//sequence-specific DNA binding;GO:0003700//sequence-specific DNA binding transcription factor activity;GO:0005515//protein binding	-
C14H10orf10	2.68785	0.00282025	0.00802093	Up	GO:0005739//mitochondrion	-	-	-
CTU1	2.68372	6.99603e-34	3.49087e-32	Up	GO:0005829//cytosol	GO:0034227//tRNA thio-modification;GO:0002098//tRNA wobble uridine modification	GO:0000049//tRNA binding;GO:0005515//protein binding	K14168//Sulfur relay system
CNTN1	2.67964	2.33187e-11	2.15049e-10	Up	GO:0070062//extracellular vesicular exosome;GO:0005886//plasma membrane;GO:0043209//myelin sheath;GO:0031225//anchored component of membrane	GO:0010628//positive regulation of gene expression;GO:0007411//axon guidance;GO:0010976//positive regulation of neuron projection development;GO:0007155//cell adhesion;GO:0007219//Notch signaling pathway;GO:0021549//cerebellum development;GO:0010765//positive regulation of sodium ion transport	GO:0030246//carbohydrate binding;GO:0001948//glycoprotein binding	K06759//Cell adhesion molecules (CAMs)
GABBR2	2.67437	0.000332726	0.00113615	Up	GO:0043005//neuron projection;GO:0030054//cell junction;GO:0005737//cytoplasm;GO:0045211//postsynaptic membrane;GO:0038039//G-protein coupled receptor heterodimeric complex	GO:0007268//synaptic transmission;GO:0007214//gamma-aminobutyric acid signaling pathway;GO:0007194//negative regulation of adenylate cyclase activity	GO:0004965//G-protein coupled GABA receptor activity;GO:0005515//protein binding	K04615//Neuroactive ligand-receptor interaction;Morphine addiction;GABAergic synapse
SNPH	2.67371	2.22998e-13	2.53748e-12	Up	GO:0016020//membrane;GO:0005739//mitochondrion;GO:0005881//cytoplasmic microtubule	GO:0016081//synaptic vesicle docking involved in exocytosis	GO:0017075//syntaxin-1 binding	-
ASB4	2.67305	0.000809142	0.00257302	Up	GO:0031462//Cul2-RING ubiquitin ligase complex;GO:0031466//Cul5-RING ubiquitin ligase complex	GO:2001214//positive regulation of vasculogenesis;GO:0051865//protein autoubiquitination;GO:0035556//intracellular signal transduction	GO:0061630//ubiquitin protein ligase activity;GO:0031625//ubiquitin protein ligase binding	-
ADGRA2	2.67268	2.45278e-13	2.77618e-12	Up	-	-	-	-
PNPLA3	2.67165	7.1934e-09	5.00444e-08	Up	GO:0016021//integral component of membrane;GO:0005789//endoplasmic reticulum membrane	GO:0036153//triglyceride acyl-chain remodeling;GO:0044281//small molecule metabolic process;GO:0019433//triglyceride catabolic process;GO:0019432//triglyceride biosynthetic process;GO:0046474//glycerophospholipid biosynthetic process	GO:0004806//triglyceride lipase activity;GO:0004623//phospholipase A2 activity;GO:0051264//mono-olein transacylation activity;GO:0051265//diolein transacylation activity	K13534//Metabolic pathways;Glycerolipid metabolism
PSD	2.67127	2.94027e-07	1.63092e-06	Up	-	-	-	K12494//Endocytosis
BPI	2.66708	6.97675e-16	1.01249e-14	Up	GO:0005615//extracellular space;GO:0005737//cytoplasm;GO:0070062//extracellular vesicular exosome	GO:0032717//negative regulation of interleukin-8 production;GO:0043031//negative regulation of macrophage activation;GO:0032720//negative regulation of tumor necrosis factor production;GO:0032715//negative regulation of interleukin-6 production	GO:0001530//lipopolysaccharide binding	K05399//NF-kappa B signaling pathway;Salmonella infection;Tuberculosis;Toll-like receptor signaling pathway
RAI2	2.66687	1.51228e-28	5.63848e-27	Up	-	-	-	-
ENPP5	2.66453	1.49807e-42	1.22414e-40	Up	-	GO:0008152//metabolic process	GO:0003824//catalytic activity	-
ICA	2.66046	0.000805105	0.00256122	Up	GO:0005615//extracellular space	GO:0043086//negative regulation of catalytic activity	GO:0004857//enzyme inhibitor activity	K14736//Mineral absorption
FCGBP	2.6597	3.82748e-08	2.41426e-07	Up	-	-	-	K10955//Vibrio cholerae infection;Amoebiasis
LOC106510670	2.65711	0.000135271	0.000496071	Up	-	-	-	-
GADD45G	2.6571	5.83008e-104	3.50582e-101	Up	GO:0005737//cytoplasm;GO:0005634//nucleus	GO:0007275//multicellular organismal development;GO:0000185//activation of MAPKKK activity;GO:0006469//negative regulation of protein kinase activity;GO:0043065//positive regulation of apoptotic process;GO:1900745//positive regulation of p38MAPK cascade;GO:0051726//regulation of cell cycle;GO:0030154//cell differentiation;GO:0000186//activation of MAPKK activity;GO:0046330//positive regulation of…	-	K04402//Cell cycle;MAPK signaling pathway;p53 signaling pathway;NF-kappa B signaling pathway
LOC100524748	2.65386	7.50981e-10	5.90017e-09	Up	-	-	-	K10352//Dilated cardiomyopathy;Regulation of actin cytoskeleton;Vascular smooth muscle contraction;Salmonella infection;Hypertrophic cardiomyopathy (HCM);Viral myocarditis;Tight junction;Cardiac muscle contraction
CEBPD	2.65304	4.80452e-146	7.5117e-143	Up	-	GO:0006366//transcription from RNA polymerase II promoter;GO:0006355//regulation of transcription, DNA-templated	GO:0005515//protein binding;GO:0003700//sequence-specific DNA binding transcription factor activity;GO:0043565//sequence-specific DNA binding	-
LOC100625335	2.65235	0.000643614	0.00208539	Up	-	-	-	K14616//Vitamin digestion and absorption
LOC100621949	2.65041	1.24136e-07	7.27989e-07	Up	GO:0005615//extracellular space	-	-	-
FSD1	2.64992	2.8577e-11	2.61078e-10	Up	GO:0032154//cleavage furrow;GO:0005634//nucleus;GO:0005737//cytoplasm;GO:0005815//microtubule organizing center;GO:0005874//microtubule	GO:0007067//mitotic nuclear division;GO:0051301//cell division	-	K08285//Ubiquitin mediated proteolysis
CHGB	2.64982	1.0517e-41	8.24898e-40	Up	GO:0030141//secretory granule	GO:0006887//exocytosis	-	-
FAM89B	2.64838	9.57349e-70	2.17978e-67	Up	-	-	-	-
ARHGEF16	2.64629	0.000284618	0.000983913	Up	-	GO:0090004//positive regulation of establishment of protein localization to plasma membrane;GO:0060326//cell chemotaxis;GO:0035023//regulation of Rho protein signal transduction	GO:0017048//Rho GTPase binding;GO:0005089//Rho guanyl-nucleotide exchange factor activity;GO:0030971//receptor tyrosine kinase binding;GO:0030165//PDZ domain binding	K13744//Bacterial invasion of epithelial cells
LOC100737477	2.64447	3.46303e-111	2.46106e-108	Up	GO:0005615//extracellular space;GO:0070062//extracellular vesicular exosome;GO:0005604//basement membrane;GO:0001527//microfibril	GO:0007507//heart development;GO:0001501//skeletal system development;GO:0043010//camera-type eye development;GO:0048048//embryonic eye morphogenesis;GO:0090287//regulation of cellular response to growth factor stimulus;GO:0048050//post-embryonic eye morphogenesis	GO:0005509//calcium ion binding;GO:0005178//integrin binding;GO:0005201//extracellular matrix structural constituent	-
PGLYRP2	2.63861	9.35912e-07	4.87756e-06	Up	GO:0070062//extracellular vesicular exosome;GO:0016020//membrane	GO:0032827//negative regulation of natural killer cell differentiation involved in immune response;GO:0016045//detection of bacterium;GO:0009253//peptidoglycan catabolic process;GO:0002221//pattern recognition receptor signaling pathway;GO:0044117//growth of symbiont in host;GO:0050830//defense response to Gram-positive bacterium;GO:0032689//negative regulation of interferon-gamma production;GO:0…	GO:0008745//N-acetylmuramoyl-L-alanine amidase activity;GO:0008270//zinc ion binding;GO:0042834//peptidoglycan binding;GO:0016019//peptidoglycan receptor activity	-
ZMYND12	2.63828	4.67288e-05	0.000184798	Up	GO:0005622//intracellular	-	-	-
CDH7	2.63788	0.00187966	0.00555046	Up	GO:0016021//integral component of membrane;GO:0005886//plasma membrane	GO:0007156//homophilic cell adhesion via plasma membrane adhesion molecules	GO:0005509//calcium ion binding	-
LOC102158582	2.6355	2.18346e-08	1.42241e-07	Up	-	-	-	-
LOC102160446	2.63253	0.00353947	0.00984459	Up	-	-	-	-
C1QTNF6	2.6307	9.34152e-72	2.33061e-69	Up	GO:0005581//collagen trimer;GO:0005615//extracellular space	GO:0070208//protein heterotrimerization	GO:0042802//identical protein binding	K01227//Other glycan degradation;K07296//Adipocytokine signaling pathway;Type II diabetes mellitus;PPAR signaling pathway
MFSD4	2.62915	1.50722e-20	3.19596e-19	Up	GO:0016021//integral component of membrane	GO:0055085//transmembrane transport	-	K00232//PPAR signaling pathway;Fatty acid metabolism;Peroxisome;Propanoate metabolism;Biosynthesis of unsaturated fatty acids;beta-Alanine metabolism;alpha-Linolenic acid metabolism;Valine, leucine and isoleucine degradation;Metabolic pathways
LOC102162680	2.62805	0.00102673	0.00320625	Up	-	-	-	-
SLPI	2.62576	0.000166904	0.00060219	Up	GO:0070062//extracellular vesicular exosome;GO:0031012//extracellular matrix;GO:0005615//extracellular space	GO:0045071//negative regulation of viral genome replication;GO:0019731//antibacterial humoral response;GO:0045087//innate immune response;GO:0032091//negative regulation of protein binding;GO:0010951//negative regulation of endopeptidase activity;GO:0032496//response to lipopolysaccharide	GO:0019899//enzyme binding;GO:0004867//serine-type endopeptidase inhibitor activity	-
LMTK3	2.62553	2.06574e-07	1.17387e-06	Up	-	-	-	-
DFNB31	2.62531	3.92251e-19	7.4366e-18	Up	GO:0032420//stereocilium;GO:0032391//photoreceptor connecting cilium;GO:1990075//periciliary membrane compartment;GO:0005884//actin filament;GO:0002142//stereocilia ankle link complex;GO:0001917//photoreceptor inner segment;GO:0032426//stereocilium bundle tip;GO:0036064//ciliary basal body	GO:0021694//cerebellar Purkinje cell layer formation;GO:0060122//inner ear receptor stereocilium organization;GO:1990227//paranodal junction maintenance;GO:0045184//establishment of protein localization;GO:0010628//positive regulation of gene expression	GO:0042803//protein homodimerization activity;GO:0046982//protein heterodimerization activity	-
LOC100511106	2.62461	0.00180642	0.00535781	Up	GO:0016021//integral component of membrane;GO:0043197//dendritic spine;GO:0030175//filopodium;GO:0044295//axonal growth cone;GO:0043025//neuronal cell body;GO:0005886//plasma membrane;GO:0070062//extracellular vesicular exosome	GO:0001764//neuron migration;GO:0070588//calcium ion transmembrane transport;GO:0048863//stem cell differentiation;GO:0003407//neural retina development;GO:0007416//synapse assembly;GO:0051491//positive regulation of filopodium assembly;GO:0048812//neuron projection morphogenesis	GO:0005262//calcium channel activity;GO:0005515//protein binding	-
LOC100739831	2.62144	1.96703e-11	1.83277e-10	Up	-	-	-	K08269//mTOR signaling pathway;Regulation of autophagy;K08803//Pathways in cancer;Bladder cancer
HBQ1	2.61674	0.000440786	0.00147234	Up	GO:0005833//hemoglobin complex	GO:0015671//oxygen transport	GO:0019825//oxygen binding;GO:0005506//iron ion binding;GO:0020037//heme binding;GO:0005515//protein binding;GO:0005344//oxygen transporter activity	-
LYVE1	2.61631	1.38217e-08	9.25872e-08	Up	GO:0071944//cell periphery	-	-	K06256//Shigellosis;Hematopoietic cell lineage;Epstein-Barr virus infection;ECM-receptor interaction
JAG2	2.61292	9.2323e-05	0.000347649	Up	GO:0005887//integral component of plasma membrane;GO:0048471//perinuclear region of cytoplasm	GO:0007049//cell cycle;GO:0008584//male gonad development;GO:0042127//regulation of cell proliferation;GO:0001666//response to hypoxia;GO:0030334//regulation of cell migration;GO:0003016//respiratory system process;GO:0001701//in utero embryonic development;GO:0007420//brain development;GO:0007283//spermatogenesis;GO:1990134//epithelial cell apoptotic process involved in palatal shelf morphogenes…	GO:0008083//growth factor activity;GO:0005509//calcium ion binding;GO:0005112//Notch binding	K06052//Notch signaling pathway
PPFIA2	2.61126	1.11613e-11	1.06839e-10	Up	-	-	-	K04437//Salmonella infection;Focal adhesion;MAPK signaling pathway;K02936//Ribosome
LOC100738112	2.60723	0.000796495	0.00253624	Up	-	-	-	K04257//Olfactory transduction
UPK3A	2.60644	3.92605e-05	0.00015758	Up	GO:0005789//endoplasmic reticulum membrane;GO:0016021//integral component of membrane;GO:0016324//apical plasma membrane;GO:0070062//extracellular vesicular exosome	GO:0001822//kidney development;GO:0006833//water transport;GO:0030855//epithelial cell differentiation;GO:0000902//cell morphogenesis;GO:0060157//urinary bladder development;GO:0055078//sodium ion homeostasis;GO:0015840//urea transport;GO:0055075//potassium ion homeostasis	GO:0005515//protein binding	-
CRABP2	2.60579	1.30532e-08	8.7765e-08	Up	GO:0005654//nucleoplasm;GO:0070062//extracellular vesicular exosome;GO:0005783//endoplasmic reticulum	GO:0006810//transport;GO:0035115//embryonic forelimb morphogenesis;GO:0042573//retinoic acid metabolic process;GO:0048385//regulation of retinoic acid receptor signaling pathway;GO:0048672//positive regulation of collateral sprouting	GO:0005215//transporter activity;GO:0019841//retinol binding;GO:0001972//retinoic acid binding;GO:0016918//retinal binding	K08752//PPAR signaling pathway;K08756//PPAR signaling pathway
FAM83F	2.60385	0.000932698	0.00293488	Up	-	-	-	-
LOC106505560	2.60213	0.000923333	0.00290775	Up	-	-	-	-
LRP1	2.60092	2.45035e-42	1.95461e-40	Up	-	-	-	K04550//Alzheimer's disease;Malaria
SCP2	2.59798	1.51101e-72	3.93735e-70	Up	GO:0070062//extracellular vesicular exosome;GO:0005782//peroxisomal matrix;GO:0000800//lateral element;GO:0005829//cytosol;GO:0005615//extracellular space;GO:0043234//protein complex;GO:0005654//nucleoplasm;GO:0031315//extrinsic component of mitochondrial outer membrane;GO:0005783//endoplasmic reticulum	GO:0007140//male meiosis;GO:0072659//protein localization to plasma membrane;GO:1901373//lipid hydroperoxide transport;GO:0034699//response to luteinizing hormone;GO:0045542//positive regulation of cholesterol biosynthetic process;GO:0009566//fertilization;GO:0071397//cellular response to cholesterol;GO:0008285//negative regulation of cell proliferation;GO:0032355//response to estradiol;GO:000714…	GO:0042803//protein homodimerization activity;GO:0003988//acetyl-CoA C-acyltransferase activity;GO:0008525//phosphatidylcholine transporter activity;GO:0005518//collagen binding;GO:0003677//DNA binding;GO:0005102//receptor binding;GO:0046982//protein heterodimerization activity;GO:0017127//cholesterol transporter activity;GO:0070538//oleic acid binding;GO:0033814//propanoyl-CoA C-acyltransferase …	K08764//PPAR signaling pathway;Peroxisome;Metabolic pathways;Primary bile acid biosynthesis
LOC100519180	2.59701	1.45837e-82	5.34401e-80	Up	-	-	-	K06237//Pathways in cancer;Amoebiasis;ECM-receptor interaction;Small cell lung cancer;Protein digestion and absorption;Focal adhesion
LOC100739782	2.59248	6.60932e-10	5.22595e-09	Up	-	-	GO:0044822//poly(A) RNA binding	-
MXRA8	2.59218	8.03256e-151	1.34557e-147	Up	GO:0016021//integral component of membrane;GO:0009986//cell surface;GO:0070062//extracellular vesicular exosome	GO:0060857//establishment of glial blood-brain barrier	-	-
TST	2.59159	2.06356e-26	6.65674e-25	Up	GO:0070062//extracellular vesicular exosome;GO:0005615//extracellular space;GO:0005743//mitochondrial inner membrane;GO:0005759//mitochondrial matrix	GO:0035928//rRNA import into mitochondrion;GO:0008152//metabolic process;GO:0030855//epithelial cell differentiation	GO:0004792//thiosulfate sulfurtransferase activity;GO:0005515//protein binding;GO:0008097//5S rRNA binding	K01011//Cysteine and methionine metabolism;Sulfur relay system;Metabolic pathways
PCYT1B	2.58859	1.98291e-59	3.32166e-57	Up	GO:0005783//endoplasmic reticulum	GO:0001541//ovarian follicle development;GO:0006657//CDP-choline pathway;GO:0009058//biosynthetic process;GO:0007283//spermatogenesis	GO:0004105//choline-phosphate cytidylyltransferase activity;GO:0003824//catalytic activity	K00968//Phosphonate and phosphinate metabolism;Metabolic pathways;Glycerophospholipid metabolism
KCNK3	2.58671	1.50336e-45	1.37186e-43	Up	GO:0005887//integral component of plasma membrane;GO:0005829//cytosol	GO:0071294//cellular response to zinc ion;GO:0071805//potassium ion transmembrane transport;GO:0007420//brain development;GO:0042493//response to drug;GO:0030322//stabilization of membrane potential;GO:0051481//negative regulation of cytosolic calcium ion concentration;GO:0090102//cochlea development;GO:0007268//synaptic transmission;GO:0071456//cellular response to hypoxia	GO:0042803//protein homodimerization activity;GO:0046982//protein heterodimerization activity;GO:0044548//S100 protein binding;GO:0022841//potassium ion leak channel activity;GO:0005252//open rectifier potassium channel activity;GO:0008022//protein C-terminus binding	-
LOC106505692	2.58499	6.28786e-07	3.35143e-06	Up	-	-	-	-
MYRF	2.58278	1.39037e-78	4.46671e-76	Up	GO:0005634//nucleus;GO:0044425//membrane part;GO:0005783//endoplasmic reticulum	GO:0031643//positive regulation of myelination;GO:0032286//central nervous system myelin maintenance;GO:0045893//positive regulation of transcription, DNA-templated	GO:0016787//hydrolase activity	-
LOC100739304	2.58221	1.01202e-10	8.70334e-10	Up	GO:0005777//peroxisome	GO:0006695//cholesterol biosynthetic process;GO:0008299//isoprenoid biosynthetic process;GO:0050992//dimethylallyl diphosphate biosynthetic process	GO:0016787//hydrolase activity;GO:0000287//magnesium ion binding;GO:0004452//isopentenyl-diphosphate delta-isomerase activity;GO:0030145//manganese ion binding	K01823//Terpenoid backbone biosynthesis;Metabolic pathways;Biosynthesis of secondary metabolites
LAD1	2.58093	0.000942174	0.0029631	Up	-	-	-	-
PPAPDC3	2.58079	2.5667e-31	1.10472e-29	Up	-	-	-	-
LOC100622966	2.57758	4.87282e-05	0.000192095	Up	-	-	-	K07200//Insulin signaling pathway;Hypertrophic cardiomyopathy (HCM);Adipocytokine signaling pathway
LOC100737159	2.57606	0.000982847	0.00307987	Up	GO:0070062//extracellular vesicular exosome;GO:0031012//extracellular matrix	-	-	K06755//Axon guidance
LOC106506217	2.57325	2.4871e-07	1.39773e-06	Up	-	-	-	-
TMEM59L	2.56593	1.41064e-38	9.21515e-37	Up	GO:0000139//Golgi membrane;GO:0016021//integral component of membrane	-	-	-
CITED1	2.56481	3.46289e-56	5.01307e-54	Up	GO:0005634//nucleus;GO:0005737//cytoplasm;GO:0005829//cytosol	GO:0043627//response to estrogen;GO:0043524//negative regulation of neuron apoptotic process;GO:0051591//response to cAMP;GO:0045893//positive regulation of transcription, DNA-templated;GO:0009888//tissue development;GO:0009725//response to hormone;GO:0030511//positive regulation of transforming growth factor beta receptor signaling pathway;GO:0006913//nucleocytoplasmic transport;GO:0071105//resp…	GO:0044212//transcription regulatory region DNA binding;GO:0008022//protein C-terminus binding;GO:0003700//sequence-specific DNA binding transcription factor activity;GO:0042803//protein homodimerization activity;GO:0070410//co-SMAD binding;GO:0005515//protein binding;GO:0003713//transcription coactivator activity;GO:0003682//chromatin binding;GO:0050693//LBD domain binding	-
LOC102167052	2.56447	3.28563e-75	9.28369e-73	Up	-	-	-	-
EFEMP2	2.56377	2.05171e-71	5.01216e-69	Up	GO:0070062//extracellular vesicular exosome	-	GO:0005509//calcium ion binding	K08023//TGF-beta signaling pathway
LRRN4CL	2.56358	3.08268e-07	1.70427e-06	Up	GO:0016020//membrane	-	-	-
LOC102160272	2.56269	0.00027763	0.000962023	Up	-	-	-	-
LOC102165207	2.56256	1.03596e-06	5.362e-06	Up	-	-	-	-
S1PR5	2.56017	2.61466e-10	2.15573e-09	Up	GO:0005886//plasma membrane	GO:0007186//G-protein coupled receptor signaling pathway	GO:0004930//G-protein coupled receptor activity	K04295//Neuroactive ligand-receptor interaction
LOC102165264	2.5551	1.3584e-05	5.90165e-05	Up	-	-	-	-
C8H4orf48	2.55428	1.05632e-15	1.50047e-14	Up	GO:0005576//extracellular region	-	-	-
LOC106510322	2.55367	1.16889e-13	1.37408e-12	Up	GO:0019028//viral capsid;GO:0019031//viral envelope	GO:0006508//proteolysis;GO:0015074//DNA integration;GO:0090502//RNA phosphodiester bond hydrolysis, endonucleolytic;GO:0019068//virion assembly	GO:0004190//aspartic-type endopeptidase activity;GO:0003676//nucleic acid binding;GO:0005198//structural molecule activity;GO:0008270//zinc ion binding;GO:0004523//RNA-DNA hybrid ribonuclease activity	K04257//Olfactory transduction;K15043//Influenza A
LOC102163064	2.55307	0.00268129	0.00765822	Up	-	-	-	-
COL6A2	2.55303	1.15702e-14	1.50424e-13	Up	GO:0043234//protein complex;GO:0005615//extracellular space;GO:0005578//proteinaceous extracellular matrix;GO:0042383//sarcolemma;GO:0070062//extracellular vesicular exosome	GO:0070208//protein heterotrimerization	-	K06238//Protein digestion and absorption;Focal adhesion;ECM-receptor interaction
SGPP2	2.55179	9.50087e-08	5.65663e-07	Up	GO:0016021//integral component of membrane;GO:0005789//endoplasmic reticulum membrane	GO:0030148//sphingolipid biosynthetic process;GO:0006670//sphingosine metabolic process;GO:0016311//dephosphorylation	GO:0042392//sphingosine-1-phosphate phosphatase activity	K04717//Sphingolipid metabolism
GPR32	2.55005	4.47509e-06	2.0923e-05	Up	GO:0005887//integral component of plasma membrane	GO:0007186//G-protein coupled receptor signaling pathway	GO:0004930//G-protein coupled receptor activity	K04173//Staphylococcus aureus infection;Neuroactive ligand-receptor interaction
FAM101A	2.54916	1.60257e-16	2.45805e-15	Up	GO:0032432//actin filament bundle;GO:0005737//cytoplasm	GO:1900158//negative regulation of bone mineralization involved in bone maturation;GO:0061182//negative regulation of chondrocyte development;GO:0048705//skeletal system morphogenesis;GO:0061572//actin filament bundle organization	GO:0031005//filamin binding	-
LOC100155118	2.5471	5.24932e-07	2.82615e-06	Up	GO:0005829//cytosol;GO:0005859//muscle myosin complex;GO:0070062//extracellular vesicular exosome;GO:0016461//unconventional myosin complex	GO:0030049//muscle filament sliding;GO:0007519//skeletal muscle tissue development	GO:0005515//protein binding;GO:0008307//structural constituent of muscle;GO:0003774//motor activity;GO:0005509//calcium ion binding	K12751//Vascular smooth muscle contraction
CALML6	2.54688	0.000775442	0.00247458	Up	GO:0005634//nucleus;GO:0005737//cytoplasm	-	GO:0005509//calcium ion binding	K02183//Pertussis;Melanogenesis;Alzheimer's disease;Phototransduction;Dopaminergic synapse;Calcium signaling pathway;Insulin signaling pathway;Amphetamine addiction;Alcoholism;Glioma;Gastric acid secretion;Salivary secretion;GnRH signaling pathway;Vascular smooth muscle contraction;Phototransduction - fly;Tuberculosis;Neurotrophin signaling pathway;Plant-pathogen interaction;Long-term potentiatio…
MST1R	2.54633	3.50059e-11	3.16728e-10	Up	-	-	-	-
FAP	2.54321	2.25258e-05	9.42339e-05	Up	GO:0009986//cell surface;GO:0045177//apical part of cell;GO:0032587//ruffle membrane;GO:0016021//integral component of membrane;GO:0005925//focal adhesion;GO:0071438//invadopodium membrane;GO:0031258//lamellipodium membrane;GO:0045178//basal part of cell;GO:0005615//extracellular space	GO:1902362//melanocyte apoptotic process;GO:0010716//negative regulation of extracellular matrix disassembly;GO:0097325//melanocyte proliferation;GO:0071850//mitotic cell cycle arrest;GO:0060244//negative regulation of cell proliferation involved in contact inhibition;GO:1900119//positive regulation of execution phase of apoptosis;GO:0007155//cell adhesion;GO:0051603//proteolysis involved in cell…	GO:0004252//serine-type endopeptidase activity;GO:0008239//dipeptidyl-peptidase activity;GO:0002020//protease binding;GO:0042803//protein homodimerization activity;GO:0005178//integrin binding	-
LOC102164551	2.54078	2.32305e-05	9.70432e-05	Up	GO:0005874//microtubule;GO:0005737//cytoplasm;GO:0030529//ribonucleoprotein complex;GO:0019898//extrinsic component of membrane	GO:0015031//protein transport;GO:0050890//cognition	GO:0019900//kinase binding;GO:0003723//RNA binding;GO:0008017//microtubule binding;GO:0050811//GABA receptor binding;GO:0019894//kinesin binding	-
CASKIN1	2.54008	0.00146582	0.00442767	Up	GO:0005737//cytoplasm	GO:0007165//signal transduction	GO:0019904//protein domain specific binding	-
ZBBX	2.53987	0.000313583	0.00107564	Up	-	-	-	-
LOC100624559	2.53854	9.83569e-11	8.47728e-10	Up	-	-	-	-
LOC106506577	2.53651	4.283e-08	2.68641e-07	Up	-	-	-	-
KCNB1	2.53625	0.000128761	0.00047368	Up	GO:0008076//voltage-gated potassium channel complex;GO:0032809//neuronal cell body membrane;GO:0032590//dendrite membrane;GO:0030424//axon;GO:0030054//cell junction;GO:0045211//postsynaptic membrane;GO:0043204//perikaryon;GO:0042383//sarcolemma;GO:0016328//lateral plasma membrane;GO:0005622//intracellular;GO:0030425//dendrite	GO:0071805//potassium ion transmembrane transport;GO:2000671//regulation of motor neuron apoptotic process;GO:1900454//positive regulation of long term synaptic depression;GO:0044281//small molecule metabolic process;GO:0045956//positive regulation of calcium ion-dependent exocytosis;GO:0071333//cellular response to glucose stimulus;GO:0051260//protein homooligomerization;GO:0034765//regulation o…	GO:0032182//small conjugating protein binding;GO:0047485//protein N-terminus binding;GO:0005251//delayed rectifier potassium channel activity;GO:0015271//outward rectifier potassium channel activity;GO:0046982//protein heterodimerization activity;GO:0044325//ion channel binding	K04885//Taste transduction
BDKRB2	2.53611	1.94584e-06	9.65999e-06	Up	GO:0005886//plasma membrane;GO:0005768//endosome;GO:0016021//integral component of membrane	GO:0033137//negative regulation of peptidyl-serine phosphorylation;GO:0009612//response to mechanical stimulus;GO:0042311//vasodilation;GO:0032496//response to lipopolysaccharide;GO:0009651//response to salt stress;GO:0007186//G-protein coupled receptor signaling pathway;GO:1902239//negative regulation of intrinsic apoptotic signaling pathway in response to osmotic stress by p53 class mediator;GO…	GO:0042277//peptide binding;GO:0031702//type 1 angiotensin receptor binding;GO:0004947//bradykinin receptor activity;GO:0002020//protease binding;GO:0046982//protein heterodimerization activity	K03916//Neuroactive ligand-receptor interaction;Complement and coagulation cascades;Chagas disease (American trypanosomiasis);Regulation of actin cytoskeleton;Endocrine and other factor-regulated calcium reabsorption;Calcium signaling pathway;K03915//Neuroactive ligand-receptor interaction;Complement and coagulation cascades;Regulation of actin cytoskeleton;Calcium signaling pathway
CTHRC1	2.53573	1.66065e-06	8.34822e-06	Up	GO:0005737//cytoplasm;GO:0005581//collagen trimer;GO:0005615//extracellular space;GO:0005578//proteinaceous extracellular matrix	GO:0016477//cell migration;GO:0060071//Wnt signaling pathway, planar cell polarity pathway;GO:0090177//establishment of planar polarity involved in neural tube closure;GO:0060122//inner ear receptor stereocilium organization;GO:0033690//positive regulation of osteoblast proliferation;GO:0043932//ossification involved in bone remodeling;GO:0045669//positive regulation of osteoblast differentiation…	GO:0005109//frizzled binding;GO:0017147//Wnt-protein binding	K13649//Endocytosis
LOC100737253	2.5308	0.000398516	0.00133878	Up	-	-	-	-
AATK	2.53035	1.42208e-07	8.26534e-07	Up	-	-	-	-
CHST13	2.52768	0.000133737	0.000490907	Up	GO:0016021//integral component of membrane	GO:0030206//chondroitin sulfate biosynthetic process;GO:0016051//carbohydrate biosynthetic process	GO:0001537//N-acetylgalactosamine 4-O-sulfotransferase activity;GO:0047756//chondroitin 4-sulfotransferase activity	K07779//Sulfur metabolism;Glycosaminoglycan biosynthesis - chondroitin sulfate
LOC106509334	2.52617	2.02844e-05	8.56365e-05	Up	-	-	-	-
LOC100515463	2.52497	0.00350648	0.00976304	Up	-	-	-	K02599//Notch signaling pathway;Dorso-ventral axis formation;Prion diseases
LOC100525922	2.52393	2.84138e-11	2.59688e-10	Up	-	-	-	K06793//Cell adhesion molecules (CAMs);K06560//Tuberculosis;Phagosome
C6H16orf74	2.51661	5.17596e-08	3.20789e-07	Up	-	-	-	-
C6H19orf68	2.5153	6.74293e-25	1.94508e-23	Up	-	-	-	-
LOC106506715	2.51514	0.0031003	0.00874212	Up	-	-	-	-
LOC106510404	2.51441	1.85635e-06	9.23331e-06	Up	-	-	-	-
LOC106506220	2.51391	2.04093e-13	2.33141e-12	Up	-	-	-	-
LOC102165025	2.51213	1.93103e-05	8.18553e-05	Up	-	-	-	-
LOC102157989	2.5114	3.04635e-16	4.55922e-15	Up	GO:0070062//extracellular vesicular exosome;GO:0005829//cytosol	GO:0051056//regulation of small GTPase mediated signal transduction;GO:0043547//positive regulation of GTPase activity	GO:0005096//GTPase activator activity	-
PITX3	2.51013	0.000975427	0.00305743	Up	GO:0005634//nucleus	GO:0071542//dopaminergic neuron differentiation;GO:0002089//lens morphogenesis in camera-type eye;GO:0006366//transcription from RNA polymerase II promoter;GO:0030901//midbrain development;GO:0045893//positive regulation of transcription, DNA-templated	GO:0003700//sequence-specific DNA binding transcription factor activity;GO:0043565//sequence-specific DNA binding	-
LOC106507781	2.50945	0.000190579	0.000680077	Up	-	-	-	-
PRKCZ	2.50631	2.13841e-06	1.05335e-05	Up	GO:0035748//myelin sheath abaxonal region;GO:0005635//nuclear envelope;GO:0016324//apical plasma membrane;GO:0045179//apical cortex;GO:0005768//endosome;GO:0016363//nuclear matrix;GO:0043203//axon hillock;GO:0031941//filamentous actin;GO:0005923//tight junction;GO:0031252//cell leading edge;GO:0005815//microtubule organizing center;GO:0048471//perinuclear region of cytoplasm;GO:0070062//extracell…	GO:0047496//vesicle transport along microtubule;GO:0051899//membrane depolarization;GO:0030010//establishment of cell polarity;GO:0050732//negative regulation of peptidyl-tyrosine phosphorylation;GO:2001181//positive regulation of interleukin-10 secretion;GO:0006954//inflammatory response;GO:0018105//peptidyl-serine phosphorylation;GO:0045630//positive regulation of T-helper 2 cell differentiatio…	GO:0046872//metal ion binding;GO:0019901//protein kinase binding;GO:0005524//ATP binding;GO:0071889//14-3-3 protein binding;GO:0043560//insulin receptor substrate binding;GO:0043274//phospholipase binding;GO:0015459//potassium channel regulator activity;GO:0004697//protein kinase C activity;GO:0019904//protein domain specific binding	K06069//Chemokine signaling pathway;Endocytosis;Insulin signaling pathway;Tight junction;Type II diabetes mellitus
LOC106505005	2.50568	2.51058e-05	0.000104228	Up	-	-	-	-
LOC106507654	2.50559	0.000335184	0.00114405	Up	-	-	-	-
RUNDC3A	2.50447	3.62773e-49	3.83232e-47	Up	-	-	-	K12482//Endocytosis
LOC100515575	2.50216	6.72433e-06	3.05915e-05	Up	GO:0043209//myelin sheath;GO:0005739//mitochondrion;GO:0005856//cytoskeleton;GO:0097227//sperm annulus	GO:0031398//positive regulation of protein ubiquitination;GO:2001244//positive regulation of intrinsic apoptotic signaling pathway;GO:0043065//positive regulation of apoptotic process;GO:0007049//cell cycle;GO:0030382//sperm mitochondrion organization;GO:0051301//cell division;GO:0048240//sperm capacitation;GO:0007420//brain development	GO:0005525//GTP binding	K04557//Parkinson's disease
LOC106505804	2.50127	5.72746e-52	6.88823e-50	Up	GO:0019031//viral envelope;GO:0019028//viral capsid	GO:0006508//proteolysis;GO:0015074//DNA integration;GO:0090502//RNA phosphodiester bond hydrolysis, endonucleolytic;GO:0019068//virion assembly	GO:0003676//nucleic acid binding;GO:0005198//structural molecule activity;GO:0004190//aspartic-type endopeptidase activity;GO:0004523//RNA-DNA hybrid ribonuclease activity;GO:0008270//zinc ion binding	K11149//Retinol metabolism;Metabolic pathways;K14005//Protein processing in endoplasmic reticulum;K04006//Hematopoietic cell lineage;Complement and coagulation cascades;Viral myocarditis
LOC100152024	2.50066	8.97218e-39	5.91055e-37	Up	-	GO:0008380//RNA splicing	GO:0003676//nucleic acid binding	-
LOC102159210	2.50032	0.000312849	0.00107343	Up	-	-	-	-
FAM78A	2.49954	4.6218e-33	2.19414e-31	Up	-	-	-	-
CRMP1	2.49933	1.86016e-24	5.16267e-23	Up	GO:0043025//neuronal cell body;GO:0030425//dendrite;GO:0005829//cytosol;GO:0005815//microtubule organizing center;GO:0005819//spindle	GO:0000226//microtubule cytoskeleton organization;GO:0007411//axon guidance;GO:0006139//nucleobase-containing compound metabolic process	GO:0016810//hydrolase activity, acting on carbon-nitrogen (but not peptide) bonds;GO:0005515//protein binding	K07528//Axon guidance
VASN	2.49924	8.25498e-40	5.74468e-38	Up	GO:0044464//cell part;GO:0043227//membrane-bounded organelle	GO:0050896//response to stimulus;GO:0009987//cellular process	-	K07523//Axon guidance;K06839//Axon guidance
MROH7	2.49711	0.00207476	0.00606925	Up	-	-	-	-
ACKR2	2.49655	3.0184e-08	1.92515e-07	Up	GO:0016021//integral component of membrane;GO:0005884//actin filament;GO:0005886//plasma membrane	GO:0006935//chemotaxis;GO:0007186//G-protein coupled receptor signaling pathway;GO:0006898//receptor-mediated endocytosis;GO:0070098//chemokine-mediated signaling pathway	GO:0019957//C-C chemokine binding;GO:0005044//scavenger receptor activity;GO:0016493//C-C chemokine receptor activity	-
LOC100739389	2.49603	0.000971332	0.00304541	Up	-	-	-	-
PAQR7	2.49274	1.02635e-09	7.94651e-09	Up	GO:0005886//plasma membrane;GO:0016021//integral component of membrane	GO:0043401//steroid hormone mediated signaling pathway;GO:0007275//multicellular organismal development;GO:0048477//oogenesis	GO:0005496//steroid binding;GO:0003707//steroid hormone receptor activity	K07987//Natural killer cell mediated cytotoxicity
TACR2	2.4916	2.92161e-09	2.14252e-08	Up	GO:0005887//integral component of plasma membrane	GO:0007218//neuropeptide signaling pathway;GO:0007166//cell surface receptor signaling pathway;GO:0045987//positive regulation of smooth muscle contraction;GO:0007217//tachykinin receptor signaling pathway;GO:0007268//synaptic transmission;GO:0070472//regulation of uterine smooth muscle contraction	GO:0016497//substance K receptor activity	K04223//Calcium signaling pathway;Neuroactive ligand-receptor interaction
LOC102166801	2.49003	1.25549e-10	1.06531e-09	Up	-	-	-	K07986//Natural killer cell mediated cytotoxicity
LOC100525581	2.48948	9.17559e-09	6.27913e-08	Up	-	-	-	K08565//Lysosome
KCND1	2.4862	1.62006e-17	2.71772e-16	Up	GO:0008076//voltage-gated potassium channel complex;GO:0030425//dendrite	GO:0051260//protein homooligomerization;GO:0071805//potassium ion transmembrane transport;GO:0034765//regulation of ion transmembrane transport	GO:0005251//delayed rectifier potassium channel activity;GO:0046872//metal ion binding	-
LOC102161730	2.48514	2.93386e-05	0.000120415	Up	-	-	-	-
TMEM229B	2.47647	1.88279e-09	1.41116e-08	Up	GO:0016021//integral component of membrane	-	-	-
LOC106508947	2.4747	2.28128e-52	2.78649e-50	Up	GO:0005615//extracellular space;GO:0005578//proteinaceous extracellular matrix;GO:0005581//collagen trimer;GO:0070062//extracellular vesicular exosome	GO:0035987//endodermal cell differentiation;GO:0007155//cell adhesion	-	K08132//Protein digestion and absorption
SLC28A2	2.46585	3.20689e-11	2.91843e-10	Up	GO:0005887//integral component of plasma membrane	GO:1901642//nucleoside transmembrane transport	GO:0005415//nucleoside:sodium symporter activity	-
SELM	2.46383	8.0311e-12	7.83466e-11	Up	GO:0005794//Golgi apparatus;GO:0005783//endoplasmic reticulum	GO:0035934//corticosterone secretion;GO:0060612//adipose tissue development;GO:0035264//multicellular organism growth;GO:0010269//response to selenium ion;GO:0042445//hormone metabolic process	-	-
EMC7	2.46356	6.06227e-13	6.59427e-12	Up	-	-	-	-
LOC100625778	2.46245	2.34723e-24	6.42324e-23	Up	GO:0005829//cytosol;GO:0015629//actin cytoskeleton;GO:0005654//nucleoplasm;GO:0005789//endoplasmic reticulum membrane;GO:0043235//receptor complex;GO:0005576//extracellular region;GO:0005886//plasma membrane;GO:0000139//Golgi membrane	GO:0048522//positive regulation of cellular process;GO:0007220//Notch receptor processing;GO:0006357//regulation of transcription from RNA polymerase II promoter;GO:0048513//organ development;GO:0048514//blood vessel morphogenesis;GO:0007219//Notch signaling pathway;GO:0006367//transcription initiation from RNA polymerase II promoter;GO:0045596//negative regulation of cell differentiation;GO:0030…	GO:0005515//protein binding	K02599//Prion diseases;Dorso-ventral axis formation;Notch signaling pathway
PDE4B	2.46121	2.10196e-32	9.60918e-31	Up	GO:0016020//membrane;GO:0005829//cytosol;GO:0043197//dendritic spine;GO:0060076//excitatory synapse;GO:0030018//Z disc;GO:0005634//nucleus;GO:0048471//perinuclear region of cytoplasm;GO:0000930//gamma-tubulin complex;GO:0008021//synaptic vesicle;GO:0005891//voltage-gated calcium channel complex;GO:0005813//centrosome;GO:0014069//postsynaptic density;GO:0071944//cell periphery	GO:0030593//neutrophil chemotaxis;GO:0008152//metabolic process;GO:0035690//cellular response to drug;GO:0006198//cAMP catabolic process;GO:0071872//cellular response to epinephrine stimulus;GO:0032729//positive regulation of interferon-gamma production;GO:0050852//T cell receptor signaling pathway;GO:1901841//regulation of high voltage-gated calcium channel activity;GO:0032743//positive regulati…	GO:0030552//cAMP binding;GO:0004114//3',5'-cyclic-nucleotide phosphodiesterase activity;GO:0004115//3',5'-cyclic-AMP phosphodiesterase activity;GO:0043015//gamma-tubulin binding;GO:0046872//metal ion binding;GO:0044325//ion channel binding	K01120//Morphine addiction;Purine metabolism
LOC100623668	2.46102	6.88734e-06	3.12482e-05	Up	GO:0016021//integral component of membrane;GO:0016012//sarcoglycan complex;GO:0044424//intracellular part;GO:0042383//sarcolemma	GO:0060047//heart contraction;GO:0061024//membrane organization;GO:0007517//muscle organ development;GO:0048738//cardiac muscle tissue development;GO:0055001//muscle cell development	-	K12564//Arrhythmogenic right ventricular cardiomyopathy (ARVC);Viral myocarditis;Hypertrophic cardiomyopathy (HCM);Dilated cardiomyopathy
PDE1A	2.45964	0.00188782	0.00556966	Up	-	GO:0008152//metabolic process;GO:0007165//signal transduction	GO:0005516//calmodulin binding;GO:0046872//metal ion binding;GO:0004117//calmodulin-dependent cyclic-nucleotide phosphodiesterase activity;GO:0048101//calcium- and calmodulin-regulated 3',5'-cyclic-GMP phosphodiesterase activity	K13755//Purine metabolism;Olfactory transduction;Calcium signaling pathway;Morphine addiction;Taste transduction
LOC100514555	2.45937	2.15189e-06	1.05843e-05	Up	GO:0005635//nuclear envelope;GO:0005737//cytoplasm	GO:0050790//regulation of catalytic activity;GO:0046856//phosphatidylinositol dephosphorylation;GO:0010506//regulation of autophagy;GO:0035335//peptidyl-tyrosine dephosphorylation	GO:0030234//enzyme regulator activity;GO:0004438//phosphatidylinositol-3-phosphatase activity;GO:0004725//protein tyrosine phosphatase activity;GO:0052629//phosphatidylinositol-3,5-bisphosphate 3-phosphatase activity;GO:0005515//protein binding	K01112//Fructose and mannose metabolism
LOC100624958	2.45605	6.57267e-13	7.11645e-12	Up	-	-	-	-
LOC106508407	2.45487	0.00104159	0.0032476	Up	-	-	-	-
LOC102160476	2.45439	5.85721e-05	0.000227536	Up	-	-	-	-
LOC102158099	2.45421	3.37429e-07	1.85847e-06	Up	-	-	-	-
SPINK2	2.44864	9.37813e-05	0.000352687	Up	GO:0043005//neuron projection;GO:0001669//acrosomal vesicle	GO:0002176//male germ cell proliferation;GO:1900004//negative regulation of serine-type endopeptidase activity;GO:0009566//fertilization;GO:0007286//spermatid development;GO:0072520//seminiferous tubule development;GO:0043065//positive regulation of apoptotic process	GO:0008233//peptidase activity	K06254//ECM-receptor interaction
ABLIM1	2.44466	3.42411e-13	3.81121e-12	Up	-	-	-	K07520//Axon guidance
SLC46A1	2.44336	4.61208e-07	2.50029e-06	Up	GO:0016021//integral component of membrane;GO:0009986//cell surface;GO:0016324//apical plasma membrane;GO:0005737//cytoplasm	GO:0015886//heme transport;GO:0055085//transmembrane transport;GO:0015884//folic acid transport	GO:0005542//folic acid binding;GO:0008517//folic acid transporter activity;GO:0015232//heme transporter activity	K14613//Mineral absorption;Vitamin digestion and absorption
LOC102159413	2.43974	9.18464e-08	5.48366e-07	Up	-	-	-	K06252//Focal adhesion;ECM-receptor interaction
LOC100625641	2.43909	4.05376e-05	0.000162233	Up	GO:0005743//mitochondrial inner membrane;GO:0016021//integral component of membrane	GO:0034220//ion transmembrane transport;GO:0015746//citrate transport;GO:0055072//iron ion homeostasis	GO:0015137//citrate transmembrane transporter activity	K03351//Oocyte meiosis;Cell cycle;Ubiquitin mediated proteolysis;Progesterone-mediated oocyte maturation;Meiosis - yeast;HTLV-I infection;Cell cycle - yeast
LOC100512173	2.43905	6.2058e-07	3.3107e-06	Up	-	-	-	K03373//Glycosphingolipid biosynthesis - ganglio series;Metabolic pathways
LOC100623750	2.43625	0.00311849	0.00879025	Up	-	-	-	-
PPIL6	2.4347	0.000155805	0.000565536	Up	-	GO:0000413//protein peptidyl-prolyl isomerization;GO:0006457//protein folding	GO:0003755//peptidyl-prolyl cis-trans isomerase activity	-
HSPA2	2.43446	1.63732e-112	1.19995e-109	Up	GO:0043209//myelin sheath;GO:0070062//extracellular vesicular exosome;GO:0072562//blood microparticle;GO:0000795//synaptonemal complex;GO:0005829//cytosol;GO:0001673//male germ cell nucleus;GO:0009986//cell surface;GO:0036128//CatSper complex;GO:0005739//mitochondrion	GO:0009409//response to cold;GO:0007275//multicellular organismal development;GO:0042026//protein refolding;GO:0090084//negative regulation of inclusion body assembly;GO:0009408//response to heat;GO:0070194//synaptonemal complex disassembly;GO:0007141//male meiosis I;GO:0031662//positive regulation of cyclin-dependent protein serine/threonine kinase activity involved in G2/M transition of mitotic…	GO:0051082//unfolded protein binding;GO:0051861//glycolipid binding;GO:0005524//ATP binding;GO:0019899//enzyme binding	K03283//Endocytosis;Epstein-Barr virus infection;Protein processing in endoplasmic reticulum;Spliceosome;Influenza A;Legionellosis;Measles;MAPK signaling pathway;Prion diseases;Antigen processing and presentation;Toxoplasmosis
LOC100514209	2.43379	4.08778e-05	0.000163483	Up	GO:0005576//extracellular region	GO:0006810//transport;GO:0006629//lipid metabolic process	GO:0005215//transporter activity;GO:0036094//small molecule binding	K01830//Metabolic pathways;Arachidonic acid metabolism
GAS6	2.43182	2.73199e-58	4.35854e-56	Up	-	-	-	-
ZNF474	2.42979	1.12473e-50	1.2501e-48	Up	-	-	GO:0046872//metal ion binding	-
LOC100155756	2.42531	1.8973e-19	3.66821e-18	Up	-	-	-	-
CTTNBP2	2.42491	1.042e-11	1.00028e-10	Up	GO:0043197//dendritic spine;GO:0005938//cell cortex	-	-	-
ANPEP	2.42475	6.50905e-06	2.96466e-05	Up	GO:0009897//external side of plasma membrane;GO:0070062//extracellular vesicular exosome;GO:0005793//endoplasmic reticulum-Golgi intermediate compartment;GO:0005765//lysosomal membrane;GO:0005615//extracellular space;GO:0016021//integral component of membrane	GO:0046718//viral entry into host cell;GO:0030154//cell differentiation;GO:0006508//proteolysis;GO:0001525//angiogenesis;GO:0043171//peptide catabolic process	GO:0070006//metalloaminopeptidase activity;GO:0001618//virus receptor activity;GO:0008270//zinc ion binding;GO:0042277//peptide binding	K11140//Metabolic pathways;Renin-angiotensin system;Glutathione metabolism;Hematopoietic cell lineage
LOC100626748	2.42363	2.05006e-18	3.67851e-17	Up	-	-	-	-
NLGN3	2.42325	4.35824e-08	2.73287e-07	Up	GO:0005615//extracellular space;GO:0030054//cell junction;GO:0005887//integral component of plasma membrane;GO:0030139//endocytic vesicle;GO:0043025//neuronal cell body;GO:0060076//excitatory synapse;GO:0030425//dendrite;GO:0060077//inhibitory synapse;GO:0009986//cell surface	GO:0097151//positive regulation of inhibitory postsynaptic membrane potential;GO:0051968//positive regulation of synaptic transmission, glutamatergic;GO:1900271//regulation of long-term synaptic potentiation;GO:0061002//negative regulation of dendritic spine morphogenesis;GO:2000463//positive regulation of excitatory postsynaptic membrane potential;GO:2000809//positive regulation of synaptic vesi…	GO:0097110//scaffold protein binding;GO:0042043//neurexin family protein binding;GO:0004104//cholinesterase activity;GO:0004872//receptor activity;GO:0050839//cell adhesion molecule binding	K07378//Cell adhesion molecules (CAMs)
ANKRD9	2.42308	8.36204e-20	1.66192e-18	Up	-	GO:0043066//negative regulation of apoptotic process	-	-
CA12	2.4218	3.04588e-05	0.000124641	Up	GO:0016021//integral component of membrane	GO:0055064//chloride ion homeostasis;GO:0006730//one-carbon metabolic process	GO:0008270//zinc ion binding;GO:0004089//carbonate dehydratase activity	K01672//Bile secretion;Nitrogen metabolism;Proximal tubule bicarbonate reclamation;Pancreatic secretion;Gastric acid secretion;Collecting duct acid secretion
LOC100626715	2.41915	1.49585e-06	7.56862e-06	Up	-	-	-	-
LOC100513604	2.41911	1.24991e-07	7.32455e-07	Up	-	-	-	-
WASF3	2.41688	8.20245e-27	2.72085e-25	Up	GO:0070062//extracellular vesicular exosome;GO:0044424//intracellular part	GO:0008360//regulation of cell shape;GO:0030041//actin filament polymerization;GO:0007399//nervous system development	-	K06083//Adherens junction;Fc gamma R-mediated phagocytosis
ADRA1B	2.41514	2.57232e-08	1.65959e-07	Up	GO:0031965//nuclear membrane;GO:0005887//integral component of plasma membrane;GO:0005829//cytosol	GO:0055117//regulation of cardiac muscle contraction;GO:0008542//visual learning;GO:0007512//adult heart development;GO:0045987//positive regulation of smooth muscle contraction;GO:0007267//cell-cell signaling;GO:0007626//locomotory behavior;GO:0001975//response to amphetamine;GO:0042593//glucose homeostasis;GO:0035265//organ growth;GO:0045907//positive regulation of vasoconstriction;GO:0043278//…	GO:0046982//protein heterodimerization activity;GO:0004937//alpha1-adrenergic receptor activity	K04136//Neuroactive ligand-receptor interaction;Calcium signaling pathway;Salivary secretion;Vascular smooth muscle contraction
LOC106506033	2.41446	1.75274e-14	2.22793e-13	Up	-	-	-	-
CDH23	2.41398	2.36612e-25	7.13243e-24	Up	-	-	-	-
LOC100626516	2.41268	0.000337081	0.00115002	Up	-	-	-	-
TMEM160	2.41261	9.48772e-29	3.5601e-27	Up	GO:0016021//integral component of membrane;GO:0005739//mitochondrion	-	-	-
TTBK1	2.41107	1.42452e-06	7.22644e-06	Up	-	-	-	-
ADAM19	2.41014	4.60845e-31	1.96862e-29	Up	GO:0016021//integral component of membrane	GO:0007507//heart development;GO:0006509//membrane protein ectodomain proteolysis	GO:0017124//SH3 domain binding;GO:0004222//metalloendopeptidase activity;GO:0008270//zinc ion binding	-
LOC100626400	2.40948	0.000282173	0.000976037	Up	GO:0016020//membrane	-	-	-
LOC100524609	2.40829	0.00178582	0.0053061	Up	-	-	-	-
LOC106506382	2.40698	1.52031e-08	1.0137e-07	Up	-	-	-	-
POMC	2.40521	1.60866e-17	2.70052e-16	Up	GO:0005737//cytoplasm	GO:0050794//regulation of cellular process;GO:0050896//response to stimulus;GO:0044237//cellular metabolic process;GO:0043400//cortisol secretion	GO:0005179//hormone activity;GO:0031779//melanocortin receptor binding	K05228//Melanogenesis;Adipocytokine signaling pathway
MCT7	2.40373	0.00253475	0.00728047	Up	GO:0005576//extracellular region	GO:0006508//proteolysis	GO:0004252//serine-type endopeptidase activity	-
LOC100513827	2.4037	1.74334e-13	2.00416e-12	Up	-	-	-	-
LOC100738261	2.40083	2.49513e-53	3.16358e-51	Up	-	-	-	-
TUB	2.39658	1.96759e-44	1.72179e-42	Up	GO:0005929//cilium;GO:0016020//membrane;GO:0005576//extracellular region;GO:0005829//cytosol;GO:0005737//cytoplasm;GO:0005634//nucleus	GO:0050766//positive regulation of phagocytosis;GO:0045494//photoreceptor cell maintenance;GO:0060041//retina development in camera-type eye;GO:0007605//sensory perception of sound;GO:0050896//response to stimulus;GO:0097500//receptor localization to nonmotile primary cilium;GO:0044707//single-multicellular organism process;GO:0006910//phagocytosis, recognition	GO:0035091//phosphatidylinositol binding;GO:0032403//protein complex binding	-
C12H17orf97	2.39589	7.78554e-07	4.10491e-06	Up	-	-	-	-
NLGN2	2.39423	6.14753e-50	6.70567e-48	Up	GO:0005615//extracellular space;GO:0030054//cell junction;GO:0005887//integral component of plasma membrane;GO:0060077//inhibitory synapse;GO:0009986//cell surface;GO:0042734//presynaptic membrane;GO:0045211//postsynaptic membrane	GO:2000809//positive regulation of synaptic vesicle clustering;GO:2000463//positive regulation of excitatory postsynaptic membrane potential;GO:2000311//regulation of alpha-amino-3-hydroxy-5-methyl-4-isoxazole propionate selective glutamate receptor activity;GO:0032024//positive regulation of insulin secretion;GO:0032230//positive regulation of synaptic transmission, GABAergic;GO:0051968//positiv…	GO:0042043//neurexin family protein binding;GO:0004104//cholinesterase activity;GO:0004872//receptor activity;GO:0050839//cell adhesion molecule binding	K07378//Cell adhesion molecules (CAMs)
LOC106507965	2.39189	1.19641e-06	6.12624e-06	Up	-	-	-	-
TUSC5	2.38825	0.00146284	0.00441924	Up	-	-	-	-
LOC106504317	2.38554	3.83298e-20	7.87828e-19	Up	-	-	-	-
CLDN4	2.38401	0.00331293	0.00927589	Up	GO:0005886//plasma membrane;GO:0005923//tight junction;GO:0016021//integral component of membrane	GO:0016338//calcium-independent cell-cell adhesion via plasma membrane cell-adhesion molecules	GO:0042802//identical protein binding	K06087//Hepatitis C;Tight junction;Pathogenic Escherichia coli infection;Leukocyte transendothelial migration;Cell adhesion molecules (CAMs)
EFR3B	2.38388	4.53441e-80	1.51916e-77	Up	-	-	-	-
KCNN1	2.38315	0.00323509	0.00908505	Up	GO:0016021//integral component of membrane;GO:0043025//neuronal cell body;GO:0005886//plasma membrane	GO:0071805//potassium ion transmembrane transport	GO:0005516//calmodulin binding;GO:0016286//small conductance calcium-activated potassium channel activity	-
DPP6	2.38279	2.9747e-07	1.64885e-06	Up	GO:0008076//voltage-gated potassium channel complex;GO:0070062//extracellular vesicular exosome	GO:0072659//protein localization to plasma membrane;GO:0006508//proteolysis;GO:1901381//positive regulation of potassium ion transmembrane transport;GO:0019228//neuronal action potential	GO:0008239//dipeptidyl-peptidase activity;GO:0008236//serine-type peptidase activity;GO:0015459//potassium channel regulator activity	K01278//Protein digestion and absorption
ANKRD37	2.38083	8.41717e-10	6.58657e-09	Up	-	-	-	-
TMEM141	2.37995	2.26441e-51	2.64204e-49	Up	GO:0016020//membrane	-	-	-
LOC100738906	2.37483	0.00182063	0.00539381	Up	-	-	-	-
LOC100626525	2.37245	8.01417e-06	3.60261e-05	Up	-	-	-	K06082//Adherens junction
ANKRD31	2.37168	0.00351528	0.00978405	Up	-	-	-	-
EGFL6	2.37099	0.000553002	0.00181486	Up	-	-	-	K06824//ECM-receptor interaction
ECHDC2	2.36916	2.38451e-48	2.43137e-46	Up	GO:0005739//mitochondrion	GO:0006631//fatty acid metabolic process	GO:0016829//lyase activity	K05607//Metabolic pathways;Valine, leucine and isoleucine degradation
RTN1	2.36816	7.35237e-05	0.000281469	Up	GO:0030176//integral component of endoplasmic reticulum membrane	GO:0030182//neuron differentiation	GO:0005515//protein binding	K00688//Insulin signaling pathway;Starch and sucrose metabolism
DNAH8	2.36733	0.000451643	0.0015056	Up	GO:0097228//sperm principal piece;GO:0030286//dynein complex	GO:0008152//metabolic process;GO:0007018//microtubule-based movement	GO:0005524//ATP binding;GO:0003777//microtubule motor activity;GO:0016887//ATPase activity	K10408//Huntington's disease
FLYWCH2	2.36447	8.51495e-22	1.96935e-20	Up	-	-	GO:0044822//poly(A) RNA binding	-
MRC2	2.36127	4.07186e-64	8.23217e-62	Up	-	-	-	K06560//Tuberculosis;Phagosome
LOC100153629	2.361	2.08558e-07	1.18429e-06	Up	-	-	-	-
LOC100155758	2.36069	2.22275e-26	7.16044e-25	Up	-	-	-	-
CPE	2.35998	1.04616e-05	4.62131e-05	Up	GO:0030658//transport vesicle membrane;GO:0005794//Golgi apparatus;GO:0070062//extracellular vesicular exosome	GO:0030070//insulin processing;GO:0003214//cardiac left ventricle morphogenesis;GO:0072657//protein localization to membrane;GO:0016055//Wnt signaling pathway	GO:0042043//neurexin family protein binding;GO:0008270//zinc ion binding;GO:0004181//metallocarboxypeptidase activity;GO:0050839//cell adhesion molecule binding	K01294//Type I diabetes mellitus
TEKT1	2.35967	0.00218365	0.00635844	Up	GO:0005929//cilium;GO:0005874//microtubule;GO:0005737//cytoplasm;GO:0005634//nucleus	-	GO:0005515//protein binding	K04688//TGF-beta signaling pathway;Acute myeloid leukemia;Fc gamma R-mediated phagocytosis;ErbB signaling pathway;Insulin signaling pathway;mTOR signaling pathway
LOC100624645	2.35934	1.52279e-12	1.59644e-11	Up	-	-	GO:0008270//zinc ion binding	-
IGLON5	2.35931	1.82062e-10	1.52055e-09	Up	GO:0009986//cell surface;GO:0005886//plasma membrane;GO:0005911//cell-cell junction;GO:0043025//neuronal cell body;GO:0005576//extracellular region;GO:0043005//neuron projection	GO:0050767//regulation of neurogenesis;GO:0016337//single organismal cell-cell adhesion	-	-
LOC100623180	2.3573	7.17408e-46	6.78413e-44	Up	GO:0005887//integral component of plasma membrane	GO:0022602//ovulation cycle process;GO:0042700//luteinizing hormone signaling pathway;GO:0007190//activation of adenylate cyclase activity;GO:0009755//hormone-mediated signaling pathway;GO:0007283//spermatogenesis;GO:0008585//female gonad development;GO:0007200//phospholipase C-activating G-protein coupled receptor signaling pathway;GO:0060065//uterus development;GO:0007189//adenylate cyclase-act…	GO:0004964//luteinizing hormone receptor activity;GO:0008528//G-protein coupled peptide receptor activity	K04248//Neuroactive ligand-receptor interaction;Calcium signaling pathway
SFXN2	2.35718	0.0011746	0.00362601	Up	GO:0016021//integral component of membrane;GO:0005743//mitochondrial inner membrane	GO:0034220//ion transmembrane transport;GO:0055072//iron ion homeostasis	GO:0015075//ion transmembrane transporter activity	K03351//Ubiquitin mediated proteolysis;Cell cycle;Oocyte meiosis;Progesterone-mediated oocyte maturation;Meiosis - yeast;Cell cycle - yeast;HTLV-I infection
MMP2	2.35635	2.42677e-82	8.7558e-80	Up	GO:0030017//sarcomere;GO:0005578//proteinaceous extracellular matrix;GO:0005615//extracellular space;GO:0005634//nucleus;GO:0005886//plasma membrane;GO:0005739//mitochondrion;GO:0005581//collagen trimer	GO:0001666//response to hypoxia;GO:0001525//angiogenesis;GO:0022617//extracellular matrix disassembly;GO:0001957//intramembranous ossification;GO:0030574//collagen catabolic process;GO:0060325//face morphogenesis;GO:0035987//endodermal cell differentiation;GO:0007411//axon guidance;GO:0071230//cellular response to amino acid stimulus;GO:0001955//blood vessel maturation;GO:0006508//proteolysis;GO:…	GO:0008270//zinc ion binding;GO:0004252//serine-type endopeptidase activity;GO:0005515//protein binding;GO:0004222//metalloendopeptidase activity	K01398//GnRH signaling pathway;Leukocyte transendothelial migration;Pathways in cancer;Bladder cancer
LOC100628161	2.35572	2.77425e-09	2.04083e-08	Up	-	GO:0006351//transcription, DNA-templated	GO:0003676//nucleic acid binding	-
HPCAL4	2.35553	0.000101402	0.000378975	Up	GO:0005622//intracellular	GO:0007417//central nervous system development;GO:0007165//signal transduction	GO:0008022//protein C-terminus binding;GO:0005246//calcium channel regulator activity;GO:0005509//calcium ion binding;GO:0019904//protein domain specific binding	K13764//Phototransduction
SEMA3B	2.35478	5.11793e-55	7.10211e-53	Up	-	-	-	K06840//Axon guidance
FBXO44	2.35429	2.63406e-48	2.66267e-46	Up	GO:0019005//SCF ubiquitin ligase complex	-	GO:0005515//protein binding	-
LOC100625801	2.35285	0.00200652	0.00589095	Up	-	-	-	-
LOC100525175	2.34959	2.85738e-19	5.47478e-18	Up	-	GO:0009409//response to cold;GO:0008284//positive regulation of cell proliferation;GO:0050873//brown fat cell differentiation;GO:0040015//negative regulation of multicellular organism growth;GO:0043066//negative regulation of apoptotic process;GO:0045944//positive regulation of transcription from RNA polymerase II promoter;GO:0042742//defense response to bacterium	GO:0003682//chromatin binding	-
CTF1	2.34914	1.82123e-09	1.36677e-08	Up	GO:0005576//extracellular region	GO:0007166//cell surface receptor signaling pathway;GO:0007517//muscle organ development;GO:0007267//cell-cell signaling;GO:0008284//positive regulation of cell proliferation;GO:0007399//nervous system development;GO:0042517//positive regulation of tyrosine phosphorylation of Stat3 protein;GO:0007165//signal transduction	GO:0005146//leukemia inhibitory factor receptor binding	K05422//Cytokine-cytokine receptor interaction;Jak-STAT signaling pathway
LOC100524737	2.34844	1.42986e-53	1.85266e-51	Up	-	GO:0006281//DNA repair	GO:0003677//DNA binding	-
LOC100156236	2.348	1.46827e-06	7.43874e-06	Up	GO:0005887//integral component of plasma membrane;GO:0009986//cell surface;GO:0060076//excitatory synapse	GO:2000310//regulation of N-methyl-D-aspartate selective glutamate receptor activity;GO:0002087//regulation of respiratory gaseous exchange by neurological system process;GO:0060080//regulation of inhibitory postsynaptic membrane potential;GO:0048709//oligodendrocyte differentiation;GO:0097104//postsynaptic membrane assembly;GO:0035176//social behavior;GO:2000969//positive regulation of alpha-ami…	GO:0042043//neurexin family protein binding;GO:0097110//scaffold protein binding	K07378//Cell adhesion molecules (CAMs)
ANKS6	2.34737	5.16125e-50	5.65615e-48	Up	GO:0005929//cilium;GO:0005737//cytoplasm	-	-	-
MMP23B	2.34621	3.38925e-81	1.18634e-78	Up	GO:0016021//integral component of membrane;GO:0005789//endoplasmic reticulum membrane;GO:0031012//extracellular matrix	GO:0006508//proteolysis;GO:0000003//reproduction	GO:0004222//metalloendopeptidase activity;GO:0008270//zinc ion binding	-
DCC	2.34228	0.000498622	0.00164839	Up	-	-	-	K06765//Axon guidance;Pathways in cancer;Colorectal cancer
AKR1C4	2.33995	5.37198e-39	3.57908e-37	Up	-	GO:0055114//oxidation-reduction process;GO:0001516//prostaglandin biosynthetic process	GO:0016491//oxidoreductase activity	K00092//Metabolic pathways;Primary bile acid biosynthesis;Steroid hormone biosynthesis;Metabolism of xenobiotics by cytochrome P450;K00212//Arachidonic acid metabolism;Metabolism of xenobiotics by cytochrome P450;Steroid hormone biosynthesis;Metabolic pathways;Primary bile acid biosynthesis;K05295//Steroid hormone biosynthesis;K00037//Steroid hormone biosynthesis;Metabolism of xenobiotics by cyto…
C1QL4	2.3399	0.00103078	0.00321716	Up	GO:0005615//extracellular space;GO:0005581//collagen trimer	GO:0048147//negative regulation of fibroblast proliferation;GO:0045599//negative regulation of fat cell differentiation;GO:0070373//negative regulation of ERK1 and ERK2 cascade	GO:0042802//identical protein binding	K03987//Chagas disease (American trypanosomiasis);Pertussis;Complement and coagulation cascades;Systemic lupus erythematosus;Prion diseases;Staphylococcus aureus infection;K07296//PPAR signaling pathway;Type II diabetes mellitus;Adipocytokine signaling pathway
LOC100516109	2.33893	5.03833e-29	1.91817e-27	Up	GO:0044464//cell part	-	-	K02583//Transcriptional misregulation in cancer;Neurotrophin signaling pathway;Cytokine-cytokine receptor interaction
LOC106506926	2.3385	0.00247153	0.00711281	Up	-	-	-	-
LOC102164427	2.33588	3.95327e-06	1.87146e-05	Up	-	-	-	-
IRX3	2.33553	2.08347e-22	4.99607e-21	Up	-	GO:0009987//cellular process;GO:0048731//system development	-	K15613//Transcriptional misregulation in cancer
CEP170B	2.33352	2.19583e-60	3.87192e-58	Up	-	-	-	-
CLEC14A	2.33126	3.74042e-05	0.000150798	Up	GO:0070062//extracellular vesicular exosome	-	GO:0030246//carbohydrate binding	-
MFAP2	2.33062	5.57364e-05	0.000217384	Up	GO:0001527//microfibril	GO:0030220//platelet formation;GO:0048048//embryonic eye morphogenesis;GO:0048050//post-embryonic eye morphogenesis	GO:0001968//fibronectin binding;GO:0070051//fibrinogen binding	K10989//Primary immunodeficiency;Intestinal immune network for IgA production
LOC100523842	2.32987	1.3668e-24	3.83422e-23	Up	-	-	-	-
LOC100516544	2.32778	3.91689e-07	2.14173e-06	Up	-	-	-	K12567//Dilated cardiomyopathy;Hypertrophic cardiomyopathy (HCM)
LOC102162007	2.32641	1.69547e-06	8.5053e-06	Up	-	-	-	-
KCNA7	2.32443	1.63079e-05	7.00207e-05	Up	GO:0005886//plasma membrane;GO:0016021//integral component of membrane	GO:0071805//potassium ion transmembrane transport;GO:0007268//synaptic transmission	GO:0005251//delayed rectifier potassium channel activity	-
DPT	2.3241	0.000823944	0.0026157	Up	GO:0070062//extracellular vesicular exosome;GO:0005615//extracellular space;GO:0005578//proteinaceous extracellular matrix	GO:0008285//negative regulation of cell proliferation;GO:0030199//collagen fibril organization;GO:0007155//cell adhesion	-	-
LOC106507780	2.32321	2.4339e-16	3.68257e-15	Up	-	-	-	-
LOC100737121	2.31869	0.000158553	0.000574356	Up	-	-	-	-
LOC100620243	2.31843	5.26192e-20	1.06473e-18	Up	-	-	-	K06820//Axon guidance
LOC102164423	2.31626	4.45111e-06	2.08192e-05	Up	-	-	-	-
LOC100520530	2.31595	3.86645e-37	2.2898e-35	Up	GO:0016020//membrane;GO:0015629//actin cytoskeleton;GO:0005737//cytoplasm	GO:0030036//actin cytoskeleton organization	GO:0051015//actin filament binding	K13882//Phagosome;Tuberculosis
IGFBP7	2.31308	9.60503e-50	1.03329e-47	Up	GO:0070062//extracellular vesicular exosome;GO:0031012//extracellular matrix;GO:0005615//extracellular space	GO:0008285//negative regulation of cell proliferation;GO:0007155//cell adhesion;GO:0033554//cellular response to stress	GO:0019838//growth factor binding	-
LOC102163456	2.31253	0.000197259	0.000701034	Up	-	-	-	-
B4GALT6	2.31167	4.66417e-69	1.05177e-66	Up	GO:0016021//integral component of membrane;GO:0032580//Golgi cisterna membrane	GO:0018279//protein N-linked glycosylation via asparagine;GO:0043687//post-translational protein modification;GO:0018146//keratan sulfate biosynthetic process	GO:0046872//metal ion binding;GO:0008378//galactosyltransferase activity	K07553//Sphingolipid metabolism;Metabolic pathways
WDR54	2.30945	2.12477e-17	3.5067e-16	Up	-	-	-	-
LOC102160832	2.30903	1.3444e-06	6.84519e-06	Up	-	-	-	-
GABRB2	2.30841	0.00127623	0.00390682	Up	GO:0045211//postsynaptic membrane;GO:1902711//GABA-A receptor complex;GO:0034707//chloride channel complex;GO:0070062//extracellular vesicular exosome;GO:0005887//integral component of plasma membrane;GO:0030054//cell junction;GO:0043005//neuron projection;GO:0005829//cytosol	GO:0042391//regulation of membrane potential;GO:1902476//chloride transmembrane transport;GO:0071420//cellular response to histamine;GO:0060384//innervation;GO:0090102//cochlea development;GO:0007605//sensory perception of sound;GO:0007214//gamma-aminobutyric acid signaling pathway;GO:0043524//negative regulation of neuron apoptotic process;GO:0051932//synaptic transmission, GABAergic;GO:0060119/…	GO:0004890//GABA-A receptor activity;GO:0005515//protein binding;GO:0005254//chloride channel activity;GO:0005237//inhibitory extracellular ligand-gated ion channel activity	K05181//Nicotine addiction;GABAergic synapse;Retrograde endocannabinoid signaling;Serotonergic synapse;Morphine addiction;Neuroactive ligand-receptor interaction
LMNTD2	2.30801	1.37243e-09	1.04501e-08	Up	-	GO:0048026//positive regulation of mRNA splicing, via spliceosome	-	-
WFDC1	2.30751	3.43392e-25	1.01939e-23	Up	-	-	-	K01537//Purine metabolism
NADK2	2.30629	4.75366e-54	6.26308e-52	Up	-	GO:0006741//NADP biosynthetic process;GO:0019674//NAD metabolic process;GO:0016310//phosphorylation	GO:0003951//NAD+ kinase activity	-
DACT3	2.30424	8.26007e-38	5.17955e-36	Up	-	GO:0048523//negative regulation of cellular process;GO:0016055//Wnt signaling pathway	GO:0005515//protein binding	-
FN3KRP	2.30378	1.42619e-97	7.43269e-95	Up	-	GO:0016310//phosphorylation	GO:0034071//aminoglycoside phosphotransferase activity;GO:0052839//inositol diphosphate tetrakisphosphate kinase activity;GO:0052810//1-phosphatidylinositol-5-kinase activity;GO:0008607//phosphorylase kinase regulator activity;GO:0044605//phosphocholine transferase activity;GO:0043899//phosphoserine:homoserine phosphotransferase activity;GO:0043743//LPPG:FO 2-phospho-L-lactate transferase activit…	-
TMEM38A	2.30093	1.55076e-27	5.40394e-26	Up	GO:0031965//nuclear membrane;GO:0016021//integral component of membrane;GO:0033017//sarcoplasmic reticulum membrane;GO:0070062//extracellular vesicular exosome	GO:0071805//potassium ion transmembrane transport	GO:0005267//potassium channel activity	-
LOC102163370	2.30074	0.000484425	0.00160508	Up	-	-	-	-
LOC106510497	2.30023	1.87632e-08	1.23259e-07	Up	-	-	-	-
KLF15	2.29984	2.05948e-09	1.53427e-08	Up	-	GO:0045893//positive regulation of transcription, DNA-templated;GO:0048731//system development;GO:0030154//cell differentiation	GO:0003677//DNA binding	-
LOC102160003	2.29761	2.84715e-06	1.37645e-05	Up	GO:0019031//viral envelope;GO:0019028//viral capsid	GO:0015074//DNA integration;GO:0006508//proteolysis;GO:0019068//virion assembly;GO:0090502//RNA phosphodiester bond hydrolysis, endonucleolytic	GO:0008270//zinc ion binding;GO:0004523//RNA-DNA hybrid ribonuclease activity;GO:0004190//aspartic-type endopeptidase activity;GO:0005198//structural molecule activity;GO:0003676//nucleic acid binding	K14005//Protein processing in endoplasmic reticulum;K15043//Influenza A;K01330//Systemic lupus erythematosus;Staphylococcus aureus infection;Pertussis;Phagosome;Complement and coagulation cascades;K04006//Hematopoietic cell lineage;Complement and coagulation cascades;Viral myocarditis
PAPPA	2.29753	4.94979e-07	2.6741e-06	Up	-	-	-	-
FAM84A	2.2975	2.39898e-11	2.21064e-10	Up	-	-	-	-
LOC106510246	2.29636	8.92611e-06	3.98506e-05	Up	-	-	-	-
LOC102166638	2.294	7.92719e-08	4.77914e-07	Up	-	-	-	-
LOC100626649	2.2932	7.00494e-52	8.33908e-50	Up	-	-	-	-
C10H1orf95	2.28959	5.70567e-09	4.02314e-08	Up	GO:0016020//membrane	-	-	-
PGAM2	2.28928	8.5988e-05	0.000325835	Up	GO:0070062//extracellular vesicular exosome;GO:0005634//nucleus;GO:0005829//cytosol	GO:0006941//striated muscle contraction;GO:0006096//glycolytic process;GO:0043456//regulation of pentose-phosphate shunt;GO:0007219//Notch signaling pathway;GO:0006094//gluconeogenesis	GO:0046538//2,3-bisphosphoglycerate-dependent phosphoglycerate mutase activity	K01834//Microbial metabolism in diverse environments;Biosynthesis of secondary metabolites;Methane metabolism;Metabolic pathways;Glycine, serine and threonine metabolism;Glycolysis / Gluconeogenesis
SCRN1	2.28685	3.58674e-09	2.59698e-08	Up	GO:0031965//nuclear membrane;GO:0005737//cytoplasm	GO:0006508//proteolysis;GO:0006887//exocytosis	GO:0016805//dipeptidase activity	-
STK33	2.28329	1.55054e-09	1.17339e-08	Up	GO:0048471//perinuclear region of cytoplasm	GO:0046777//protein autophosphorylation	GO:0005524//ATP binding;GO:0004674//protein serine/threonine kinase activity	-
NTF4	2.28036	8.7807e-06	3.92388e-05	Up	GO:0005788//endoplasmic reticulum lumen;GO:0016023//cytoplasmic membrane-bounded vesicle;GO:0005576//extracellular region	GO:0043524//negative regulation of neuron apoptotic process;GO:0042490//mechanoreceptor differentiation;GO:0007616//long-term memory;GO:0045664//regulation of neuron differentiation;GO:0007402//ganglion mother cell fate determination;GO:0048167//regulation of synaptic plasticity;GO:0007169//transmembrane receptor protein tyrosine kinase signaling pathway;GO:0008544//epidermis development;GO:00083…	GO:0005166//neurotrophin p75 receptor binding;GO:0008083//growth factor activity	K12457//MAPK signaling pathway;Neurotrophin signaling pathway
LOC100737279	2.27936	4.29218e-05	0.000171191	Up	-	-	-	-
CDC42EP5	2.27865	4.35134e-22	1.0215e-20	Up	GO:0005737//cytoplasm;GO:0005886//plasma membrane;GO:0005856//cytoskeleton	GO:0031274//positive regulation of pseudopodium assembly;GO:0007266//Rho protein signal transduction;GO:0043547//positive regulation of GTPase activity;GO:0030838//positive regulation of actin filament polymerization;GO:0008360//regulation of cell shape	GO:0005096//GTPase activator activity;GO:0017049//GTP-Rho binding	-
SOBP	2.27618	7.69064e-56	1.09976e-53	Up	GO:0005634//nucleus	GO:0050890//cognition;GO:0007626//locomotory behavior;GO:0090102//cochlea development;GO:0007605//sensory perception of sound;GO:0042472//inner ear morphogenesis	GO:0032184//SUMO polymer binding;GO:0005488//binding	-
LOC100739617	2.27576	1.20142e-30	5.02242e-29	Up	GO:0070062//extracellular vesicular exosome;GO:0005770//late endosome;GO:0005654//nucleoplasm	GO:0006869//lipid transport	GO:0015485//cholesterol binding	-
LOC102160137	2.27453	0.00337019	0.00941821	Up	GO:0005789//endoplasmic reticulum membrane;GO:0016021//integral component of membrane	GO:0030433//ER-associated ubiquitin-dependent protein catabolic process;GO:0007417//central nervous system development;GO:0016567//protein ubiquitination	GO:0070736//protein-glycine ligase activity, initiating;GO:0070737//protein-glycine ligase activity, elongating;GO:0043774//coenzyme F420-2 alpha-glutamyl ligase activity;GO:0018169//ribosomal S6-glutamic acid ligase activity;GO:0005515//protein binding;GO:0043773//coenzyme F420-0 gamma-glutamyl ligase activity;GO:0008270//zinc ion binding;GO:0004842//ubiquitin-protein transferase activity;GO:007…	-
UNC45B	2.27187	6.49091e-06	2.95754e-05	Up	GO:0005829//cytosol	GO:0030154//cell differentiation;GO:0002088//lens development in camera-type eye;GO:0061077//chaperone-mediated protein folding;GO:0007517//muscle organ development	GO:0051879//Hsp90 protein binding	K04460//MAPK signaling pathway
LOC102160706	2.27112	5.70436e-30	2.26743e-28	Up	-	-	-	-
TMEM125	2.26999	0.00144592	0.00437431	Up	-	-	-	-
GALNT12	2.26956	3.41765e-11	3.09941e-10	Up	GO:0000139//Golgi membrane;GO:0016021//integral component of membrane	GO:0043687//post-translational protein modification;GO:0016266//O-glycan processing	GO:0046872//metal ion binding;GO:0004653//polypeptide N-acetylgalactosaminyltransferase activity;GO:0030246//carbohydrate binding	K00710//Metabolic pathways;Mucin type O-Glycan biosynthesis
COLCA2	2.26853	3.00853e-12	3.06499e-11	Up	GO:0005737//cytoplasm	-	-	-
LOC100524517	2.26682	0.000197131	0.000700898	Up	GO:0031012//extracellular matrix;GO:0005615//extracellular space;GO:0031093//platelet alpha granule lumen	GO:0043408//regulation of MAPK cascade;GO:0060395//SMAD protein signal transduction;GO:0016049//cell growth;GO:0048468//cell development;GO:0007179//transforming growth factor beta receptor signaling pathway;GO:0002576//platelet degranulation;GO:0007275//multicellular organismal development;GO:0030168//platelet activation;GO:0010862//positive regulation of pathway-restricted SMAD protein phosphor…	GO:0005125//cytokine activity;GO:0008083//growth factor activity;GO:0005160//transforming growth factor beta receptor binding	K04668//TGF-beta signaling pathway
TRNP1	2.26637	4.61545e-06	2.15363e-05	Up	GO:0005719//nuclear euchromatin	GO:0042127//regulation of cell proliferation;GO:0021696//cerebellar cortex morphogenesis;GO:0061351//neural precursor cell proliferation;GO:0051726//regulation of cell cycle	GO:0003677//DNA binding;GO:0005515//protein binding	-
LOC106509593	2.26565	0.000883713	0.00279235	Up	-	-	-	-
CERS4	2.26495	8.43011e-45	7.48875e-43	Up	GO:0016021//integral component of membrane;GO:0005783//endoplasmic reticulum;GO:0005634//nucleus	GO:0046513//ceramide biosynthetic process	GO:0050291//sphingosine N-acyltransferase activity;GO:0003677//DNA binding	K04710//Sphingolipid metabolism;Metabolic pathways
GULO	2.26449	8.52738e-05	0.000323337	Up	GO:0016021//integral component of membrane;GO:0005789//endoplasmic reticulum membrane	GO:0055114//oxidation-reduction process;GO:0019853//L-ascorbic acid biosynthetic process	GO:0003885//D-arabinono-1,4-lactone oxidase activity;GO:0050660//flavin adenine dinucleotide binding;GO:0050105//L-gulonolactone oxidase activity	K00103//Metabolic pathways;Ascorbate and aldarate metabolism
LOC100625443	2.26435	2.21963e-07	1.25524e-06	Up	-	-	-	K00558//Cysteine and methionine metabolism;Metabolic pathways;Folate biosynthesis
CALR3	2.26259	4.9351e-15	6.60605e-14	Up	GO:0005783//endoplasmic reticulum	GO:0006457//protein folding	GO:0005509//calcium ion binding;GO:0044183//protein binding involved in protein folding;GO:0051082//unfolded protein binding	-
LOC102163742	2.26239	2.53032e-13	2.85981e-12	Up	-	-	-	-
EEPD1	2.26187	3.48964e-22	8.26656e-21	Up	-	GO:0006281//DNA repair	GO:0003677//DNA binding	K10260//Ubiquitin mediated proteolysis
CDC42BPG	2.2615	1.16716e-35	6.39537e-34	Up	GO:0005737//cytoplasm;GO:0031252//cell leading edge	GO:0006468//protein phosphorylation;GO:0035556//intracellular signal transduction;GO:0031532//actin cytoskeleton reorganization	GO:0005515//protein binding;GO:0000287//magnesium ion binding;GO:0005524//ATP binding;GO:0004674//protein serine/threonine kinase activity	-
FAM171A2	2.26077	3.29515e-25	9.8193e-24	Up	GO:0016020//membrane	-	-	-
CCDC155	2.25801	1.13651e-06	5.8425e-06	Up	GO:0000800//lateral element;GO:0000781//chromosome, telomeric region;GO:0005640//nuclear outer membrane	GO:0007283//spermatogenesis;GO:0000724//double-strand break repair via homologous recombination;GO:0090220//chromosome localization to nuclear envelope involved in synapsis;GO:0048477//oogenesis;GO:0007129//synapsis	GO:0070840//dynein complex binding;GO:0042802//identical protein binding	-
FUT2A	2.25793	0.000438322	0.00146474	Up	GO:0016021//integral component of membrane;GO:0070062//extracellular vesicular exosome;GO:0032580//Golgi cisterna membrane	GO:0036065//fucosylation;GO:0006486//protein glycosylation	GO:0008107//galactoside 2-alpha-L-fucosyltransferase activity	K00718//Glycosphingolipid biosynthesis - lacto and neolacto series;Metabolic pathways;Glycosphingolipid biosynthesis - globo series
AQP3	2.25711	0.0011438	0.00353557	Up	GO:0016323//basolateral plasma membrane;GO:0005887//integral component of plasma membrane;GO:0005737//cytoplasm;GO:0005911//cell-cell junction	GO:0042476//odontogenesis;GO:0071918//urea transmembrane transport;GO:0070295//renal water absorption;GO:0009992//cellular water homeostasis;GO:0034220//ion transmembrane transport;GO:0015793//glycerol transport;GO:0002684//positive regulation of immune system process;GO:0032526//response to retinoic acid	GO:0015254//glycerol channel activity;GO:0015204//urea transmembrane transporter activity;GO:0015250//water channel activity	K09876//Vasopressin-regulated water reabsorption
LOC102160596	2.25667	1.91765e-24	5.30338e-23	Up	GO:0005737//cytoplasm;GO:0016607//nuclear speck;GO:0016605//PML body	GO:0008284//positive regulation of cell proliferation;GO:0007224//smoothened signaling pathway;GO:0042771//intrinsic apoptotic signaling pathway in response to DNA damage by p53 class mediator;GO:0045766//positive regulation of angiogenesis;GO:0034333//adherens junction assembly;GO:0060216//definitive hemopoiesis;GO:0060235//lens induction in camera-type eye;GO:0048596//embryonic camera-type eye …	GO:0004674//protein serine/threonine kinase activity;GO:0003677//DNA binding;GO:0005524//ATP binding;GO:0005515//protein binding	-
LOC102159561	2.25534	7.25292e-07	3.83789e-06	Up	-	-	-	-
KIF16B	2.2545	2.89911e-117	2.34448e-114	Up	-	-	-	-
SCG3	2.25402	0.00197249	0.00579685	Up	GO:0030658//transport vesicle membrane;GO:0005576//extracellular region	-	GO:0044822//poly(A) RNA binding	-
LOC100626654	2.25362	0.000161284	0.00058371	Up	GO:0005886//plasma membrane;GO:0070062//extracellular vesicular exosome;GO:0005737//cytoplasm;GO:0005654//nucleoplasm	GO:0006508//proteolysis	GO:0005515//protein binding;GO:0008270//zinc ion binding;GO:0008239//dipeptidyl-peptidase activity;GO:0008237//metallopeptidase activity	-
GGT7	2.25259	6.58537e-72	1.66065e-69	Up	GO:0016021//integral component of membrane	GO:0006750//glutathione biosynthetic process;GO:0006508//proteolysis	GO:0036374//glutathione hydrolase activity;GO:0003840//gamma-glutamyltransferase activity	K00681//Glutathione metabolism;Arachidonic acid metabolism;Taurine and hypotaurine metabolism;Cyanoamino acid metabolism;Metabolic pathways
LOC102163272	2.25059	3.284e-20	6.77364e-19	Up	-	-	-	-
PGBD5	2.24888	1.43818e-12	1.51315e-11	Up	-	-	-	-
ZNF514	2.2483	1.95091e-09	1.45942e-08	Up	-	-	-	-
LOC102158339	2.24513	7.91068e-07	4.16621e-06	Up	-	-	-	-
LOC100515304	2.2451	6.10519e-08	3.74716e-07	Up	GO:0000795//synaptonemal complex	-	-	K13055//Oocyte meiosis
PRRT3	2.2427	1.79387e-11	1.67743e-10	Up	-	-	-	-
LOC102161558	2.24266	1.19372e-07	7.02512e-07	Up	-	-	-	-
LOC102158805	2.2398	0.000751955	0.0024065	Up	-	-	-	-
EXTL1	2.2391	0.0024152	0.0069678	Up	GO:0016021//integral component of membrane	GO:0006486//protein glycosylation;GO:0015012//heparan sulfate proteoglycan biosynthetic process;GO:0006024//glycosaminoglycan biosynthetic process	-	K02368//Glycosaminoglycan biosynthesis - heparan sulfate;Metabolic pathways
EFNA4	2.23897	2.06997e-12	2.14991e-11	Up	GO:0005886//plasma membrane	GO:0007411//axon guidance;GO:0030316//osteoclast differentiation;GO:0048013//ephrin receptor signaling pathway;GO:0046849//bone remodeling	GO:0046875//ephrin receptor binding	K05462//Axon guidance
CXHXorf57	2.23753	0.00343372	0.00958207	Up	-	-	GO:0044822//poly(A) RNA binding	-
PTGFR	2.23627	2.84119e-37	1.70413e-35	Up	GO:0016021//integral component of membrane;GO:0005576//extracellular region;GO:0005886//plasma membrane;GO:0005737//cytoplasm	GO:0071799//cellular response to prostaglandin D stimulus;GO:0043066//negative regulation of apoptotic process;GO:0010628//positive regulation of gene expression;GO:0032355//response to estradiol;GO:0032496//response to lipopolysaccharide;GO:0007186//G-protein coupled receptor signaling pathway;GO:0035584//calcium-mediated signaling using intracellular calcium source;GO:0008284//positive regulati…	GO:0004958//prostaglandin F receptor activity	K04262//Calcium signaling pathway;Neuroactive ligand-receptor interaction
JPH4	2.2325	2.4262e-07	1.36482e-06	Up	GO:0014701//junctional sarcoplasmic reticulum membrane	GO:0060402//calcium ion transport into cytosol;GO:0050877//neurological system process;GO:0060314//regulation of ryanodine-sensitive calcium-release channel activity	-	K04575//Amyotrophic lateral sclerosis (ALS)
SLC16A3	2.23183	1.32779e-34	6.85888e-33	Up	GO:0005887//integral component of plasma membrane;GO:0043229//intracellular organelle	GO:0035879//plasma membrane lactate transport	GO:0015129//lactate transmembrane transporter activity	-
ALDH1L1	2.22908	4.13878e-05	0.000165438	Up	GO:0043234//protein complex;GO:0070062//extracellular vesicular exosome;GO:0005739//mitochondrion	GO:0006730//one-carbon metabolic process;GO:0032259//methylation;GO:0055114//oxidation-reduction process;GO:0009258//10-formyltetrahydrofolate catabolic process;GO:0009058//biosynthetic process	GO:0004029//aldehyde dehydrogenase (NAD) activity;GO:0033721//aldehyde dehydrogenase (NADP+) activity;GO:0032403//protein complex binding;GO:0016155//formyltetrahydrofolate dehydrogenase activity;GO:0008168//methyltransferase activity;GO:0016742//hydroxymethyl-, formyl- and related transferase activity;GO:0004030//aldehyde dehydrogenase [NAD(P)+] activity	K00289//One carbon pool by folate
BTNL9	2.2287	0.00196215	0.00576935	Up	GO:0016021//integral component of membrane	-	-	-
ARIH2OS	2.22783	0.000141455	0.000516728	Up	-	-	-	-
PDK3	2.2248	7.1255e-77	2.17022e-74	Up	GO:0005759//mitochondrial matrix	GO:0097411//hypoxia-inducible factor-1alpha signaling pathway;GO:0071398//cellular response to fatty acid;GO:0018105//peptidyl-serine phosphorylation;GO:0071333//cellular response to glucose stimulus;GO:0010510//regulation of acetyl-CoA biosynthetic process from pyruvate;GO:0010906//regulation of glucose metabolic process;GO:0035357//peroxisome proliferator activated receptor signaling pathway;GO…	GO:0004674//protein serine/threonine kinase activity;GO:0005524//ATP binding;GO:0005515//protein binding;GO:0004740//pyruvate dehydrogenase (acetyl-transferring) kinase activity	-
C2CD4A	2.22368	1.33464e-05	5.80491e-05	Up	-	GO:0032940//secretion by cell;GO:0065007//biological regulation	GO:0005488//binding	-
LOC100623655	2.22152	2.20614e-09	1.63833e-08	Up	GO:0070062//extracellular vesicular exosome;GO:0005765//lysosomal membrane	GO:0050884//neuromuscular process controlling posture;GO:0046716//muscle cell cellular homeostasis;GO:0002026//regulation of the force of heart contraction;GO:0003007//heart morphogenesis;GO:0060048//cardiac muscle contraction;GO:0043181//vacuolar sequestering;GO:0050885//neuromuscular process controlling balance;GO:0009888//tissue development;GO:0002086//diaphragm contraction;GO:0005980//glycoge…	GO:0004558//alpha-1,4-glucosidase activity;GO:0030246//carbohydrate binding	K12316//Lysosome;Metabolic pathways;Starch and sucrose metabolism;Galactose metabolism
LOC106509193	2.22138	0.00253112	0.00727182	Up	-	-	-	-
SLC7A3	2.2199	2.93067e-11	2.67536e-10	Up	GO:0005887//integral component of plasma membrane	GO:1903401//L-lysine transmembrane transport;GO:0097638//L-arginine import across plasma membrane;GO:1903352//L-ornithine transmembrane transport	GO:0015189//L-lysine transmembrane transporter activity;GO:0015181//arginine transmembrane transporter activity;GO:0000064//L-ornithine transmembrane transporter activity;GO:0015297//antiporter activity	-
LOC106505135	2.2198	0.00355417	0.00988291	Up	-	-	-	-
SEZ6L2	2.21926	8.85796e-11	7.67406e-10	Up	GO:0005783//endoplasmic reticulum;GO:0043025//neuronal cell body	GO:0008344//adult locomotory behavior;GO:0060074//synapse maturation;GO:0090036//regulation of protein kinase C signaling;GO:0021680//cerebellar Purkinje cell layer development	-	K04007//Measles;Complement and coagulation cascades;K04006//Hematopoietic cell lineage;Complement and coagulation cascades;Viral myocarditis
EFNA3	2.21881	5.06075e-12	5.05256e-11	Up	GO:0005887//integral component of plasma membrane;GO:0031225//anchored component of membrane;GO:0005576//extracellular region	GO:0007267//cell-cell signaling;GO:0048013//ephrin receptor signaling pathway;GO:0007411//axon guidance	GO:0005005//transmembrane-ephrin receptor activity;GO:0046875//ephrin receptor binding	K05462//Axon guidance
LOC100739118	2.21695	0.000423814	0.00141888	Up	-	-	-	-
CCDC13	2.21591	5.04682e-08	3.13365e-07	Up	-	-	-	-
LOC106509950	2.20939	0.00065577	0.00212009	Up	-	-	-	-
LOC102167547	2.20839	1.64793e-19	3.19663e-18	Up	-	-	-	-
LOC102158108	2.20796	0.00018152	0.000650521	Up	-	-	-	-
INPP5J	2.20582	1.27346e-34	6.59276e-33	Up	-	-	-	K01106//Inositol phosphate metabolism;Phosphatidylinositol signaling system;Insulin signaling pathway;Metabolic pathways
DUOXA2	2.20581	0.000145874	0.000531299	Up	GO:0005789//endoplasmic reticulum membrane;GO:0016021//integral component of membrane	GO:0050727//regulation of inflammatory response;GO:0015031//protein transport;GO:2000609//regulation of thyroid hormone generation;GO:0042743//hydrogen peroxide metabolic process	-	-
LOC100739115	2.20499	1.71443e-06	8.5912e-06	Up	GO:0005615//extracellular space;GO:0005578//proteinaceous extracellular matrix;GO:0005737//cytoplasm	GO:0007267//cell-cell signaling;GO:0007155//cell adhesion;GO:0007165//signal transduction;GO:0060548//negative regulation of cell death	GO:0005178//integrin binding;GO:0008201//heparin binding	-
C6H1orf167	2.20275	1.76391e-43	1.46692e-41	Up	-	-	-	-
LOC106509314	2.20169	0.000142947	0.00052153	Up	-	-	-	-
FAIM2	2.20162	0.0019112	0.00563082	Up	GO:0045211//postsynaptic membrane;GO:0030054//cell junction;GO:0045121//membrane raft;GO:0016021//integral component of membrane	GO:0043524//negative regulation of neuron apoptotic process;GO:0021681//cerebellar granular layer development;GO:2001234//negative regulation of apoptotic signaling pathway;GO:0021702//cerebellar Purkinje cell differentiation;GO:0002931//response to ischemia	-	-
L3MBTL1	2.20055	5.07039e-05	0.000199247	Up	-	-	-	-
SLC2A11	2.20002	5.46071e-36	3.04916e-34	Up	GO:0005887//integral component of plasma membrane	GO:0015992//proton transport;GO:0046323//glucose import	GO:0005355//glucose transmembrane transporter activity;GO:0005351//sugar:proton symporter activity	-
HSPB3	2.19986	7.54167e-05	0.000288339	Up	GO:0005634//nucleus;GO:0005737//cytoplasm	GO:0006986//response to unfolded protein	-	-
ATP4A	2.19928	1.20251e-05	5.26534e-05	Up	GO:0005887//integral component of plasma membrane;GO:0043231//intracellular membrane-bounded organelle	GO:0030007//cellular potassium ion homeostasis;GO:0008152//metabolic process;GO:0015991//ATP hydrolysis coupled proton transport;GO:0006883//cellular sodium ion homeostasis;GO:0036376//sodium ion export from cell;GO:0010107//potassium ion import	GO:0008900//hydrogen:potassium-exchanging ATPase activity;GO:0000287//magnesium ion binding;GO:0005391//sodium:potassium-exchanging ATPase activity;GO:0005524//ATP binding	K01542//Oxidative phosphorylation;Collecting duct acid secretion;Gastric acid secretion
PPP1R14A	2.19815	1.55944e-09	1.17822e-08	Up	GO:0005737//cytoplasm	GO:0042325//regulation of phosphorylation;GO:0043086//negative regulation of catalytic activity	GO:0004864//protein phosphatase inhibitor activity	K12328//Vascular smooth muscle contraction
ACTL6B	2.19811	0.000113363	0.000420728	Up	GO:0005730//nucleolus;GO:0071565//nBAF complex;GO:0016514//SWI/SNF complex	GO:0021510//spinal cord development;GO:0006338//chromatin remodeling;GO:0006333//chromatin assembly or disassembly;GO:0006357//regulation of transcription from RNA polymerase II promoter	GO:0005200//structural constituent of cytoskeleton;GO:0003713//transcription coactivator activity;GO:0005515//protein binding	-
GGT1	2.19765	1.86381e-35	1.01181e-33	Up	GO:0031988//membrane-bounded vesicle;GO:0005886//plasma membrane;GO:0016021//integral component of membrane	GO:0007283//spermatogenesis;GO:0050727//regulation of inflammatory response;GO:0006536//glutamate metabolic process;GO:0006751//glutathione catabolic process;GO:0019344//cysteine biosynthetic process;GO:0002682//regulation of immune system process;GO:0006750//glutathione biosynthetic process;GO:0031638//zymogen activation	GO:0036374//glutathione hydrolase activity;GO:0003840//gamma-glutamyltransferase activity	K00681//Metabolic pathways;Cyanoamino acid metabolism;Taurine and hypotaurine metabolism;Arachidonic acid metabolism;Glutathione metabolism
GAMT	2.1972	7.0779e-33	3.31319e-31	Up	GO:0070062//extracellular vesicular exosome;GO:0005829//cytosol	GO:0006790//sulfur compound metabolic process;GO:0008152//metabolic process;GO:0040014//regulation of multicellular organism growth;GO:0044767//single-organism developmental process;GO:0032501//multicellular organismal process;GO:0006936//muscle contraction;GO:0046498//S-adenosylhomocysteine metabolic process;GO:0044707//single-multicellular organism process;GO:0007283//spermatogenesis;GO:0046128…	GO:0008168//methyltransferase activity;GO:0030731//guanidinoacetate N-methyltransferase activity;GO:0042803//protein homodimerization activity	K00542//Glycine, serine and threonine metabolism;Metabolic pathways;Arginine and proline metabolism
BMPR1B	2.19616	1.82864e-72	4.71267e-70	Up	GO:0016021//integral component of membrane	GO:0007178//transmembrane receptor protein serine/threonine kinase signaling pathway;GO:0060041//retina development in camera-type eye;GO:0060350//endochondral bone morphogenesis;GO:0001550//ovarian cumulus expansion;GO:1902043//positive regulation of extrinsic apoptotic signaling pathway via death domain receptors;GO:0030166//proteoglycan biosynthetic process;GO:0002063//chondrocyte development;…	GO:0004702//receptor signaling protein serine/threonine kinase activity;GO:0005524//ATP binding;GO:0001948//glycoprotein binding;GO:0005025//transforming growth factor beta receptor activity, type I;GO:0046872//metal ion binding;GO:0046332//SMAD binding	K13578//Cytokine-cytokine receptor interaction;TGF-beta signaling pathway
VNN1	2.19354	0.00237916	0.00687399	Up	GO:0070062//extracellular vesicular exosome;GO:0005886//plasma membrane;GO:0031225//anchored component of membrane	GO:0033089//positive regulation of T cell differentiation in thymus;GO:0002544//chronic inflammatory response;GO:0015939//pantothenate metabolic process;GO:1902176//negative regulation of oxidative stress-induced intrinsic apoptotic signaling pathway;GO:0002526//acute inflammatory response;GO:0045087//innate immune response	GO:0017159//pantetheine hydrolase activity	K08069//Pantothenate and CoA biosynthesis
ALS2CL	2.19248	0.000181881	0.000651515	Up	GO:0005737//cytoplasm	GO:0035023//regulation of Rho protein signal transduction;GO:0043547//positive regulation of GTPase activity;GO:0007032//endosome organization	GO:0005096//GTPase activator activity;GO:0005089//Rho guanyl-nucleotide exchange factor activity;GO:0042802//identical protein binding	K04575//Amyotrophic lateral sclerosis (ALS)
C14H10orf116	2.19101	1.72216e-05	7.36202e-05	Up	-	GO:0009987//cellular process	-	-
LOC106510614	2.19081	4.08713e-06	1.92938e-05	Up	-	-	-	-
SAG	2.18966	0.00185632	0.00548707	Up	GO:0001750//photoreceptor outer segment;GO:0005829//cytosol;GO:0001917//photoreceptor inner segment	GO:0007601//visual perception;GO:0007165//signal transduction	GO:0002046//opsin binding;GO:0051219//phosphoprotein binding	K04439//Phototransduction;Endocytosis;Chemokine signaling pathway;Olfactory transduction;Dopaminergic synapse;MAPK signaling pathway;Morphine addiction
LOC102162815	2.18873	1.13693e-10	9.71693e-10	Up	-	-	-	-
LOC100514839	2.18858	2.78777e-42	2.20874e-40	Up	-	-	-	K04550//Alzheimer's disease;Malaria
PAX8	2.18795	2.5931e-16	3.9058e-15	Up	GO:0005634//nucleus	GO:1900218//negative regulation of apoptotic process involved in metanephric nephron tubule development;GO:2000594//positive regulation of metanephric DCT cell differentiation;GO:0071371//cellular response to gonadotropin stimulus;GO:0007417//central nervous system development;GO:0071599//otic vesicle development;GO:0030878//thyroid gland development;GO:0072278//metanephric comma-shaped body morp…	GO:0000979//RNA polymerase II core promoter sequence-specific DNA binding;GO:0003700//sequence-specific DNA binding transcription factor activity	K09293//Transcriptional misregulation in cancer;Pathways in cancer;Thyroid cancer
MAGI2	2.18725	3.7633e-05	0.000151566	Up	GO:0005923//tight junction	GO:0007165//signal transduction	GO:0032947//protein complex scaffold	K05629//Tight junction
RGL3	2.18702	0.00010297	0.00038453	Up	-	GO:0007165//signal transduction	GO:0005085//guanyl-nucleotide exchange factor activity	K08732//Pancreatic cancer;Pathways in cancer;Colorectal cancer
CBX7	2.18672	1.07681e-18	1.96372e-17	Up	GO:0005737//cytoplasm;GO:0000792//heterochromatin;GO:0005654//nucleoplasm;GO:0035102//PRC1 complex;GO:0000790//nuclear chromatin	GO:0048733//sebaceous gland development;GO:0016568//chromatin modification;GO:0042493//response to drug;GO:0000122//negative regulation of transcription from RNA polymerase II promoter	GO:0003727//single-stranded RNA binding;GO:0035064//methylated histone binding;GO:0003682//chromatin binding	-
RASL11A	2.18629	5.22852e-15	6.98686e-14	Up	GO:0016020//membrane;GO:0005730//nucleolus	GO:0007264//small GTPase mediated signal transduction;GO:0045943//positive regulation of transcription from RNA polymerase I promoter	GO:0005525//GTP binding	-
NOXO1	2.18544	0.000170629	0.000614116	Up	-	-	-	K08011//Osteoclast differentiation;Chemokine signaling pathway;Phagosome;Fc gamma R-mediated phagocytosis;Leukocyte transendothelial migration;Leishmaniasis
PTCHD2	2.18498	1.16047e-06	5.95654e-06	Up	GO:0016021//integral component of membrane	GO:0007165//signal transduction	GO:0008158//hedgehog receptor activity	-
SSTR2	2.18418	1.65327e-05	7.08432e-05	Up	GO:0005737//cytoplasm;GO:0038039//G-protein coupled receptor heterodimeric complex;GO:0043005//neuron projection	GO:0007218//neuropeptide signaling pathway;GO:0071392//cellular response to estradiol stimulus;GO:0007193//adenylate cyclase-inhibiting G-protein coupled receptor signaling pathway;GO:0060125//negative regulation of growth hormone secretion;GO:0038170//somatostatin signaling pathway;GO:0071385//cellular response to glucocorticoid stimulus;GO:0007268//synaptic transmission;GO:0008285//negative reg…	GO:0042923//neuropeptide binding;GO:0030165//PDZ domain binding;GO:0046982//protein heterodimerization activity;GO:0004994//somatostatin receptor activity	K04218//Neuroactive ligand-receptor interaction;Gastric acid secretion
TINAGL1	2.1828	8.45832e-07	4.43859e-06	Up	GO:0070062//extracellular vesicular exosome;GO:0031012//extracellular matrix;GO:0005764//lysosome;GO:0005615//extracellular space	GO:0006955//immune response;GO:0007155//cell adhesion;GO:0006898//receptor-mediated endocytosis;GO:0051603//proteolysis involved in cellular protein catabolic process	GO:0005044//scavenger receptor activity;GO:0030247//polysaccharide binding;GO:0043236//laminin binding;GO:0004197//cysteine-type endopeptidase activity	K01363//Antigen processing and presentation;Lysosome
STXBP6	2.18076	8.4759e-34	4.20247e-32	Up	GO:0005886//plasma membrane;GO:0000145//exocyst;GO:0016021//integral component of membrane	GO:0006893//Golgi to plasma membrane transport;GO:0051601//exocyst localization;GO:0035542//regulation of SNARE complex assembly;GO:0006887//exocytosis	GO:0005546//phosphatidylinositol-4,5-bisphosphate binding;GO:0017049//GTP-Rho binding	-
RAB40B	2.1798	7.63999e-20	1.52099e-18	Up	GO:0005622//intracellular;GO:0016020//membrane;GO:0005886//plasma membrane;GO:0010008//endosome membrane	GO:0016567//protein ubiquitination;GO:0007264//small GTPase mediated signal transduction;GO:0006904//vesicle docking involved in exocytosis;GO:0035556//intracellular signal transduction;GO:0006913//nucleocytoplasmic transport;GO:0015031//protein transport;GO:0046907//intracellular transport;GO:0017157//regulation of exocytosis;GO:0032482//Rab protein signal transduction;GO:0009306//protein secret…	GO:0003924//GTPase activity;GO:0000166//nucleotide binding;GO:0005525//GTP binding	-
ALDH2	2.17816	3.34456e-72	8.52572e-70	Up	GO:0005759//mitochondrial matrix;GO:0070062//extracellular vesicular exosome	GO:0006068//ethanol catabolic process;GO:0071398//cellular response to fatty acid;GO:0055093//response to hyperoxia;GO:0032870//cellular response to hormone stimulus;GO:0033574//response to testosterone;GO:0043066//negative regulation of apoptotic process;GO:0001889//liver development;GO:0032570//response to progesterone;GO:0035094//response to nicotine;GO:0055114//oxidation-reduction process;GO:…	GO:0004029//aldehyde dehydrogenase (NAD) activity;GO:0042802//identical protein binding;GO:0070404//NADH binding	K00128//Microbial metabolism in diverse environments;Biosynthesis of secondary metabolites;Two-component system;Lysine degradation;Fatty acid metabolism;Propanoate metabolism;beta-Alanine metabolism;Ascorbate and aldarate metabolism;Pyruvate metabolism;Metabolic pathways;Glycerolipid metabolism;Glycolysis / Gluconeogenesis;Bacterial chemotaxis;Histidine metabolism;Arginine and proline metabolism;…
SLC1A3	2.17668	0.000161414	0.000584089	Up	GO:0043025//neuronal cell body;GO:0005743//mitochondrial inner membrane;GO:0043005//neuron projection;GO:0043197//dendritic spine;GO:0009986//cell surface;GO:0043205//fibril;GO:0005886//plasma membrane;GO:0016323//basolateral plasma membrane;GO:0016021//integral component of membrane	GO:0014047//glutamate secretion;GO:0070779//D-aspartate import;GO:0002230//positive regulation of defense response to virus by host;GO:0021545//cranial nerve development;GO:0048667//cell morphogenesis involved in neuron differentiation;GO:0006836//neurotransmitter transport;GO:0051938//L-glutamate import;GO:0050806//positive regulation of synaptic transmission;GO:0009611//response to wounding;GO:…	GO:0005314//high-affinity glutamate transmembrane transporter activity;GO:0017153//sodium:dicarboxylate symporter activity;GO:0016595//glutamate binding	K05614//Glutamatergic synapse
LOC100516117	2.1764	7.79819e-08	4.71227e-07	Up	GO:0016021//integral component of membrane;GO:0070062//extracellular vesicular exosome	GO:0007411//axon guidance;GO:0001569//patterning of blood vessels	GO:0008046//axon guidance receptor activity	K06841//Axon guidance
PTPN18	2.17598	7.3292e-25	2.10901e-23	Up	GO:0005737//cytoplasm;GO:0044424//intracellular part;GO:0005634//nucleus	GO:0035335//peptidyl-tyrosine dephosphorylation	GO:0004726//non-membrane spanning protein tyrosine phosphatase activity;GO:0005515//protein binding	-
LOC100737666	2.17454	8.83178e-07	4.62225e-06	Up	GO:0005581//collagen trimer;GO:0005576//extracellular region	GO:0051894//positive regulation of focal adhesion assembly;GO:0051716//cellular response to stimulus;GO:0033622//integrin activation;GO:0030198//extracellular matrix organization;GO:0032501//multicellular organismal process;GO:0033627//cell adhesion mediated by integrin	GO:0005178//integrin binding	-
DCT	2.1729	2.45276e-13	2.77618e-12	Up	GO:0033162//melanosome membrane;GO:0005829//cytosol;GO:0016021//integral component of membrane	GO:0002052//positive regulation of neuroblast proliferation;GO:0021847//ventricular zone neuroblast division;GO:0006583//melanin biosynthetic process from tyrosine;GO:0048066//developmental pigmentation;GO:0055114//oxidation-reduction process	GO:0004167//dopachrome isomerase activity;GO:0046872//metal ion binding;GO:0016491//oxidoreductase activity	K01827//Melanogenesis;Tyrosine metabolism;Metabolic pathways
LOC100153984	2.1714	0.000115673	0.000428556	Up	-	GO:0015939//pantothenate metabolic process	GO:0017159//pantetheine hydrolase activity	K08069//Pantothenate and CoA biosynthesis
EPYC	2.17028	0.00316731	0.00891286	Up	GO:0005578//proteinaceous extracellular matrix	GO:0007565//female pregnancy	GO:0005539//glycosaminoglycan binding	-
MYO5B	2.16821	5.10934e-07	2.75458e-06	Up	-	-	-	-
KLF11	2.16815	3.63621e-21	8.08307e-20	Up	-	GO:0043065//positive regulation of apoptotic process;GO:0000083//regulation of transcription involved in G1/S transition of mitotic cell cycle;GO:0000122//negative regulation of transcription from RNA polymerase II promoter;GO:0008285//negative regulation of cell proliferation	GO:0046872//metal ion binding;GO:0044212//transcription regulatory region DNA binding;GO:0000981//sequence-specific DNA binding RNA polymerase II transcription factor activity	-
EFCAB6	2.1668	4.99189e-08	3.10283e-07	Up	-	-	GO:0005509//calcium ion binding	K02183//Insulin signaling pathway;Amphetamine addiction;Calcium signaling pathway;Dopaminergic synapse;Phototransduction;Alzheimer's disease;Melanogenesis;Pertussis;Phosphatidylinositol signaling system;Oocyte meiosis;Olfactory transduction;Long-term potentiation;Plant-pathogen interaction;Tuberculosis;Neurotrophin signaling pathway;Phototransduction - fly;Vascular smooth muscle contraction;GnRH …
PDXP	2.16582	0.00175585	0.00522367	Up	GO:0005856//cytoskeleton;GO:0005829//cytosol;GO:0030027//lamellipodium;GO:0031253//cell projection membrane;GO:0031256//leading edge membrane	GO:0010564//regulation of cell cycle process;GO:0033043//regulation of organelle organization;GO:0051302//regulation of cell division;GO:0006470//protein dephosphorylation;GO:0007015//actin filament organization	GO:0046872//metal ion binding;GO:0004721//phosphoprotein phosphatase activity	K07758//Metabolic pathways;Vitamin B6 metabolism
AEBP1	2.16502	4.34624e-13	4.78761e-12	Up	-	-	-	-
LOC100624021	2.16337	0.000103509	0.000386422	Up	GO:0005634//nucleus	GO:2001244//positive regulation of intrinsic apoptotic signaling pathway;GO:0045944//positive regulation of transcription from RNA polymerase II promoter;GO:0006629//lipid metabolic process;GO:0009791//post-embryonic development;GO:0034378//chylomicron assembly	GO:0001077//RNA polymerase II core promoter proximal region sequence-specific DNA binding transcription factor activity involved in positive regulation of transcription;GO:0043565//sequence-specific DNA binding;GO:0046872//metal ion binding	K12463//Neurotrophin signaling pathway;K10500//Cell cycle;Transcriptional misregulation in cancer
CCDC64	2.16293	3.58702e-16	5.32759e-15	Up	-	-	-	-
LRRC75B	2.16028	3.0629e-05	0.000125294	Up	-	-	-	-
HTRA1	2.15941	1.79484e-55	2.5357e-53	Up	GO:0005615//extracellular space;GO:0005829//cytosol;GO:0070062//extracellular vesicular exosome;GO:0031012//extracellular matrix	GO:0006508//proteolysis;GO:0001890//placenta development;GO:0060718//chorionic trophoblast cell differentiation;GO:0050679//positive regulation of epithelial cell proliferation;GO:0001558//regulation of cell growth;GO:0030514//negative regulation of BMP signaling pathway;GO:0050687//negative regulation of defense response to virus;GO:0030512//negative regulation of transforming growth factor beta…	GO:0004252//serine-type endopeptidase activity;GO:0005520//insulin-like growth factor binding	-
TRPV4	2.15869	2.10178e-07	1.19233e-06	Up	GO:0009986//cell surface;GO:0031410//cytoplasmic vesicle;GO:0016324//apical plasma membrane;GO:0030175//filopodium;GO:0016021//integral component of membrane;GO:0032587//ruffle membrane;GO:0005929//cilium;GO:0030027//lamellipodium;GO:0005881//cytoplasmic microtubule;GO:0030426//growth cone;GO:0005925//focal adhesion;GO:0005829//cytosol;GO:0030864//cortical actin cytoskeleton	GO:0060087//relaxation of vascular smooth muscle;GO:0007231//osmosensory signaling pathway;GO:0007015//actin filament organization;GO:0007204//positive regulation of cytosolic calcium ion concentration;GO:0070588//calcium ion transmembrane transport;GO:0061098//positive regulation of protein tyrosine kinase activity;GO:1902632//positive regulation of membrane hyperpolarization;GO:0030103//vasopre…	GO:0043014//alpha-tubulin binding;GO:0051015//actin filament binding;GO:0008017//microtubule binding;GO:0005516//calmodulin binding;GO:0005524//ATP binding;GO:0042169//SH2 domain binding;GO:0005034//osmosensor activity;GO:0048487//beta-tubulin binding;GO:0005080//protein kinase C binding;GO:0015275//stretch-activated, cation-selective, calcium channel activity	-
DUOXA1	2.15852	0.00026085	0.000907905	Up	GO:0005789//endoplasmic reticulum membrane;GO:0016021//integral component of membrane;GO:0005886//plasma membrane	GO:0045666//positive regulation of neuron differentiation;GO:0050727//regulation of inflammatory response;GO:0015031//protein transport;GO:2000609//regulation of thyroid hormone generation;GO:0042743//hydrogen peroxide metabolic process;GO:2000379//positive regulation of reactive oxygen species metabolic process	-	-
NDFIP1	2.15793	1.35035e-90	6.09008e-88	Up	GO:0005794//Golgi apparatus;GO:0098588//bounding membrane of organelle;GO:0048471//perinuclear region of cytoplasm;GO:0005768//endosome;GO:0044446//intracellular organelle part	GO:0051241//negative regulation of multicellular organismal process;GO:0031398//positive regulation of protein ubiquitination;GO:0030163//protein catabolic process;GO:0051224//negative regulation of protein transport;GO:0006879//cellular iron ion homeostasis;GO:0050777//negative regulation of immune response;GO:0010629//negative regulation of gene expression;GO:0051250//negative regulation of lym…	GO:0004871//signal transducer activity;GO:0005515//protein binding	-
LOC106508092	2.15744	5.86068e-11	5.17488e-10	Up	-	-	-	-
CDYL2	2.15402	1.19618e-06	6.12624e-06	Up	GO:0005634//nucleus	GO:0008152//metabolic process	GO:0035064//methylated histone binding;GO:0003824//catalytic activity	K13239//Fatty acid metabolism;Peroxisome
LIMCH1	2.15381	5.74234e-05	0.000223443	Up	-	GO:0031032//actomyosin structure organization	GO:0008270//zinc ion binding;GO:0003779//actin binding	K06084//Adherens junction
LOC102167481	2.15161	4.56322e-20	9.30578e-19	Up	-	GO:0006691//leukotriene metabolic process	-	K00490//Arachidonic acid metabolism;Metabolic pathways
LOC100524449	2.15129	5.53194e-08	3.42128e-07	Up	-	-	-	-
AAMDC	2.15088	4.43867e-21	9.78342e-20	Up	GO:0005737//cytoplasm	GO:0045600//positive regulation of fat cell differentiation;GO:0043066//negative regulation of apoptotic process;GO:0045944//positive regulation of transcription from RNA polymerase II promoter	-	-
KCNH2	2.15005	7.57133e-12	7.40463e-11	Up	GO:0005635//nuclear envelope;GO:0048471//perinuclear region of cytoplasm;GO:0008076//voltage-gated potassium channel complex;GO:0009986//cell surface	GO:0023014//signal transduction by phosphorylation;GO:0097623//potassium ion export across plasma membrane;GO:0003064//regulation of heart rate by hormone;GO:0086091//regulation of heart rate by cardiac conduction;GO:0035690//cellular response to drug;GO:0007268//synaptic transmission;GO:0021510//spinal cord development;GO:0086013//membrane repolarization during cardiac muscle cell action potenti…	GO:0005251//delayed rectifier potassium channel activity;GO:1902282//voltage-gated potassium channel activity involved in ventricular cardiac muscle cell action potential repolarization;GO:0005242//inward rectifier potassium channel activity;GO:0055131//C3HC4-type RING finger domain binding;GO:0031625//ubiquitin protein ligase binding;GO:0000155//phosphorelay sensor kinase activity;GO:0042803//pr…	-
ACSS3	2.14976	3.55043e-06	1.69375e-05	Up	GO:0005739//mitochondrion	GO:0008152//metabolic process	GO:0003987//acetate-CoA ligase activity;GO:0005524//ATP binding	K01908//Metabolic pathways;Propanoate metabolism;RNA degradation
ADAMTS13	2.14935	1.28004e-24	3.59945e-23	Up	-	-	-	-
ADD1	2.14813	5.0128e-107	3.26556e-104	Up	GO:0005886//plasma membrane;GO:0000139//Golgi membrane;GO:0014069//postsynaptic density;GO:0012507//ER to Golgi transport vesicle membrane;GO:0016021//integral component of membrane;GO:0005925//focal adhesion;GO:0045111//intermediate filament cytoskeleton;GO:0048471//perinuclear region of cytoplasm;GO:0008290//F-actin capping protein complex;GO:0005654//nucleoplasm;GO:0005789//endoplasmic reticul…	GO:0010867//positive regulation of triglyceride biosynthetic process;GO:0007623//circadian rhythm;GO:0000122//negative regulation of transcription from RNA polymerase II promoter;GO:0030218//erythrocyte differentiation;GO:1903146//regulation of mitochondrion degradation;GO:0051017//actin filament bundle assembly;GO:0009749//response to glucose;GO:0055085//transmembrane transport;GO:0071300//cellu…	GO:0003682//chromatin binding;GO:0046982//protein heterodimerization activity;GO:0005516//calmodulin binding;GO:0019901//protein kinase binding;GO:0051015//actin filament binding;GO:0044822//poly(A) RNA binding;GO:0005198//structural molecule activity;GO:0042803//protein homodimerization activity;GO:0042608//T cell receptor binding;GO:0030507//spectrin binding;GO:0032810//sterol response element …	-
SYT3	2.14773	1.43912e-22	3.4902e-21	Up	GO:0005768//endosome;GO:0005886//plasma membrane	GO:0016079//synaptic vesicle exocytosis;GO:0048791//calcium ion-dependent exocytosis of neurotransmitter;GO:0017158//regulation of calcium ion-dependent exocytosis	GO:0005509//calcium ion binding;GO:0019905//syntaxin binding;GO:0030276//clathrin binding;GO:0005544//calcium-dependent phospholipid binding	K15290//Synaptic vesicle cycle
FDX1	2.14767	2.75679e-54	3.69441e-52	Up	GO:0005759//mitochondrial matrix	GO:0042446//hormone biosynthetic process;GO:0006694//steroid biosynthetic process;GO:0008203//cholesterol metabolic process;GO:0055114//oxidation-reduction process	GO:0046872//metal ion binding;GO:0008022//protein C-terminus binding;GO:0009055//electron carrier activity;GO:0051537//2 iron, 2 sulfur cluster binding;GO:0042803//protein homodimerization activity	-
TMEM63C	2.14759	0.00120741	0.00371651	Up	GO:0016020//membrane	GO:0098655//cation transmembrane transport	GO:0005227//calcium activated cation channel activity	K00728//Other types of O-glycan biosynthesis
LOC100627907	2.14088	0.000906061	0.00285681	Up	GO:0030054//cell junction;GO:0043234//protein complex;GO:0030424//axon;GO:0045202//synapse;GO:0042383//sarcolemma;GO:0031234//extrinsic component of cytoplasmic side of plasma membrane;GO:0005737//cytoplasm	GO:0007274//neuromuscular synaptic transmission;GO:0007165//signal transduction;GO:0006941//striated muscle contraction	GO:0030165//PDZ domain binding;GO:0008270//zinc ion binding	-
LOC100523560	2.13849	2.14432e-05	8.99778e-05	Up	-	-	-	-
PRUNE2	2.13822	1.72536e-06	8.64415e-06	Up	-	-	-	K01514//Purine metabolism
LOC100624071	2.13789	2.55769e-12	2.62507e-11	Up	GO:0005730//nucleolus;GO:0005669//transcription factor TFIID complex	GO:0006357//regulation of transcription from RNA polymerase II promoter;GO:0006413//translational initiation;GO:0006367//transcription initiation from RNA polymerase II promoter;GO:0016032//viral process;GO:0006368//transcription elongation from RNA polymerase II promoter	GO:0003712//transcription cofactor activity;GO:0046982//protein heterodimerization activity;GO:0003677//DNA binding;GO:0003743//translation initiation factor activity;GO:0008022//protein C-terminus binding;GO:0003700//sequence-specific DNA binding transcription factor activity	K03127//Herpes simplex infection;Basal transcription factors
PRSS27	2.13678	3.20416e-05	0.000130685	Up	-	-	-	-
EMILIN1	2.13531	7.10937e-40	4.97699e-38	Up	-	-	-	-
LOC100738228	2.13359	2.91163e-38	1.87078e-36	Up	-	-	-	-
CALN1	2.1314	4.53478e-10	3.65087e-09	Up	GO:0005886//plasma membrane;GO:0048471//perinuclear region of cytoplasm;GO:0032588//trans-Golgi network membrane;GO:0016021//integral component of membrane	-	GO:0005509//calcium ion binding	K02183//Dopaminergic synapse;Calcium signaling pathway;Amphetamine addiction;Insulin signaling pathway;Phototransduction;Melanogenesis;Alzheimer's disease;Pertussis;Oocyte meiosis;Olfactory transduction;Phosphatidylinositol signaling system;Tuberculosis;Neurotrophin signaling pathway;Plant-pathogen interaction;Long-term potentiation;Salivary secretion;GnRH signaling pathway;Vascular smooth muscle…
KIF26B	2.13024	1.11471e-16	1.73817e-15	Up	GO:0005874//microtubule;GO:0005871//kinesin complex;GO:0005737//cytoplasm	GO:0007018//microtubule-based movement;GO:0008152//metabolic process;GO:0072092//ureteric bud invasion;GO:0030010//establishment of cell polarity;GO:0022409//positive regulation of cell-cell adhesion	GO:0016887//ATPase activity;GO:0003777//microtubule motor activity;GO:0005524//ATP binding;GO:0008017//microtubule binding	-
LOC102159988	2.13022	1.65343e-78	5.24002e-76	Up	GO:0005654//nucleoplasm;GO:0005829//cytosol	GO:0010629//negative regulation of gene expression;GO:0045087//innate immune response;GO:0048015//phosphatidylinositol-mediated signaling;GO:0034599//cellular response to oxidative stress;GO:0048011//neurotrophin TRK receptor signaling pathway;GO:0042592//homeostatic process;GO:0045732//positive regulation of protein catabolic process;GO:0008286//insulin receptor signaling pathway;GO:0032873//neg…	GO:0043565//sequence-specific DNA binding;GO:0000981//sequence-specific DNA binding RNA polymerase II transcription factor activity;GO:0031625//ubiquitin protein ligase binding	K07201//Prostate cancer;Transcriptional misregulation in cancer;Pathways in cancer;Insulin signaling pathway
LOC100624918	2.12673	7.34472e-24	1.93973e-22	Up	GO:0016021//integral component of membrane	GO:0055085//transmembrane transport;GO:0015886//heme transport	GO:0020037//heme binding;GO:0015232//heme transporter activity	-
LOC106507540	2.12574	1.33206e-07	7.76713e-07	Up	-	-	-	-
LOC100515824	2.12539	4.65612e-06	2.17218e-05	Up	-	-	-	K07187//Aldosterone-regulated sodium reabsorption;Type II diabetes mellitus;Insulin signaling pathway;Neurotrophin signaling pathway;Adipocytokine signaling pathway
2017-03-08	2.1224	6.34061e-71	1.487e-68	Up	GO:0031901//early endosome membrane;GO:0030659//cytoplasmic vesicle membrane;GO:0005765//lysosomal membrane;GO:0016021//integral component of membrane	GO:0000209//protein polyubiquitination;GO:0002495//antigen processing and presentation of peptide antigen via MHC class II;GO:0045347//negative regulation of MHC class II biosynthetic process;GO:0002250//adaptive immune response	GO:0061630//ubiquitin protein ligase activity;GO:0016874//ligase activity;GO:0008270//zinc ion binding;GO:0042289//MHC class II protein binding	-
PAK7	2.12224	7.50244e-05	0.000286951	Up	GO:0005739//mitochondrion	GO:0007346//regulation of mitotic cell cycle;GO:0007626//locomotory behavior;GO:0007613//memory;GO:0031098//stress-activated protein kinase signaling cascade;GO:0007612//learning;GO:0030036//actin cytoskeleton organization;GO:0043408//regulation of MAPK cascade;GO:0016049//cell growth;GO:0016477//cell migration;GO:0032147//activation of protein kinase activity;GO:0007266//Rho protein signal trans…	GO:0048365//Rac GTPase binding;GO:0005524//ATP binding;GO:0004674//protein serine/threonine kinase activity	K05736//Regulation of actin cytoskeleton;T cell receptor signaling pathway;ErbB signaling pathway;Focal adhesion;Axon guidance;Renal cell carcinoma
SPARC	2.121	1.43858e-122	1.2976e-119	Up	GO:0016363//nuclear matrix;GO:0009986//cell surface;GO:0005604//basement membrane;GO:0031092//platelet alpha granule membrane;GO:0005615//extracellular space	GO:0007165//signal transduction;GO:0016525//negative regulation of angiogenesis;GO:0060348//bone development;GO:0001937//negative regulation of endothelial cell proliferation;GO:0022604//regulation of cell morphogenesis;GO:0071363//cellular response to growth factor stimulus;GO:0010595//positive regulation of endothelial cell migration	GO:0050840//extracellular matrix binding;GO:0005509//calcium ion binding;GO:0005518//collagen binding	-
IRS4	2.12068	2.11767e-05	8.90507e-05	Up	GO:0005829//cytosol;GO:0005886//plasma membrane	GO:0019216//regulation of lipid metabolic process;GO:0009967//positive regulation of signal transduction;GO:0008286//insulin receptor signaling pathway	GO:0005158//insulin receptor binding;GO:0005070//SH3/SH2 adaptor activity;GO:0043548//phosphatidylinositol 3-kinase binding;GO:0004871//signal transducer activity	K07187//Adipocytokine signaling pathway;Neurotrophin signaling pathway;Insulin signaling pathway;Type II diabetes mellitus;Aldosterone-regulated sodium reabsorption
GNG8	2.12002	4.32082e-05	0.000172275	Up	GO:0005834//heterotrimeric G-protein complex	GO:0035176//social behavior;GO:0044281//small molecule metabolic process;GO:0043584//nose development;GO:0007602//phototransduction;GO:0071444//cellular response to pheromone;GO:0071377//cellular response to glucagon stimulus;GO:0007399//nervous system development;GO:0006112//energy reserve metabolic process;GO:0007268//synaptic transmission;GO:0007186//G-protein coupled receptor signaling pathway	GO:0003924//GTPase activity;GO:0004871//signal transducer activity;GO:0005515//protein binding	K04544//Serotonergic synapse;Cholinergic synapse;Alcoholism;Retrograde endocannabinoid signaling;GABAergic synapse;Glutamatergic synapse;Dopaminergic synapse;Morphine addiction;Chemokine signaling pathway
LOC100625985	2.11925	0.00200404	0.0058844	Up	-	-	-	K08018//MAPK signaling pathway
S100A8	2.11865	7.85223e-08	4.74004e-07	Up	GO:0005615//extracellular space;GO:0005856//cytoskeleton;GO:0005737//cytoplasm;GO:0005634//nucleus;GO:0070062//extracellular vesicular exosome;GO:0005886//plasma membrane	GO:0070488//neutrophil aggregation;GO:0002523//leukocyte migration involved in inflammatory response;GO:0006919//activation of cysteine-type endopeptidase activity involved in apoptotic process;GO:0006914//autophagy;GO:0030593//neutrophil chemotaxis;GO:2001244//positive regulation of intrinsic apoptotic signaling pathway;GO:0050729//positive regulation of inflammatory response;GO:0002793//positiv…	GO:0008270//zinc ion binding;GO:0016209//antioxidant activity;GO:0035662//Toll-like receptor 4 binding;GO:0050544//arachidonic acid binding;GO:0050786//RAGE receptor binding;GO:0008017//microtubule binding;GO:0005509//calcium ion binding	K14734//Mineral absorption
CYP4F55	2.11831	1.24447e-30	5.18388e-29	Up	-	GO:0055114//oxidation-reduction process	GO:0016705//oxidoreductase activity, acting on paired donors, with incorporation or reduction of molecular oxygen;GO:0020037//heme binding;GO:0005506//iron ion binding;GO:0004497//monooxygenase activity	K00490//Metabolic pathways;Arachidonic acid metabolism
COQ3	2.11545	4.40199e-12	4.42691e-11	Up	GO:0005743//mitochondrial inner membrane	GO:0006744//ubiquinone biosynthetic process;GO:0006071//glycerol metabolic process;GO:0032259//methylation	GO:0004395//hexaprenyldihydroxybenzoate methyltransferase activity;GO:0008425//2-polyprenyl-6-methoxy-1,4-benzoquinone methyltransferase activity;GO:0008689//3-demethylubiquinone-9 3-O-methyltransferase activity	K00591//Metabolic pathways;Biosynthesis of secondary metabolites;Ubiquinone and other terpenoid-quinone biosynthesis
SHANK1	2.11405	1.23165e-26	4.00619e-25	Up	GO:0097481//neuronal postsynaptic density;GO:0043197//dendritic spine;GO:0044463//cell projection part;GO:0008328//ionotropic glutamate receptor complex;GO:0060076//excitatory synapse;GO:0017146//N-methyl-D-aspartate selective glutamate receptor complex;GO:0005622//intracellular;GO:0030425//dendrite;GO:0014069//postsynaptic density;GO:0045211//postsynaptic membrane	GO:0044700//single organism signaling;GO:0071625//vocalization behavior;GO:0007612//learning;GO:0046959//habituation;GO:0065008//regulation of biological quality;GO:0035418//protein localization to synapse;GO:0032232//negative regulation of actin filament bundle assembly;GO:0023051//regulation of signaling;GO:0060074//synapse maturation;GO:0006461//protein complex assembly;GO:0008104//protein loc…	GO:0008022//protein C-terminus binding;GO:0097110//scaffold protein binding;GO:0042802//identical protein binding;GO:0071532//ankyrin repeat binding;GO:0017124//SH3 domain binding;GO:0030159//receptor signaling complex scaffold activity;GO:0031877//somatostatin receptor binding;GO:0019904//protein domain specific binding;GO:0030160//GKAP/Homer scaffold activity;GO:0035255//ionotropic glutamate re…	K15009//Glutamatergic synapse
PDE3A	2.11196	4.37901e-10	3.52909e-09	Up	GO:0016020//membrane;GO:0005829//cytosol	GO:0060282//positive regulation of oocyte development;GO:0040020//regulation of meiosis;GO:0006198//cAMP catabolic process;GO:0043117//positive regulation of vascular permeability;GO:0019934//cGMP-mediated signaling;GO:0071560//cellular response to transforming growth factor beta stimulus;GO:0042493//response to drug;GO:0019933//cAMP-mediated signaling;GO:0001556//oocyte maturation;GO:0043116//ne…	GO:0004115//3',5'-cyclic-AMP phosphodiesterase activity;GO:0046872//metal ion binding	K13296//Purine metabolism;Morphine addiction;Progesterone-mediated oocyte maturation;Insulin signaling pathway
SREBF2	2.11058	2.9433e-85	1.16994e-82	Up	GO:0005829//cytosol;GO:0032937//SREBP-SCAP-Insig complex;GO:0012507//ER to Golgi transport vesicle membrane;GO:0005654//nucleoplasm;GO:0005730//nucleolus;GO:0000139//Golgi membrane	GO:0055098//response to low-density lipoprotein particle;GO:0072368//regulation of lipid transport by negative regulation of transcription from RNA polymerase II promoter;GO:0090370//negative regulation of cholesterol efflux;GO:0071499//cellular response to laminar fluid shear stress;GO:1903146//regulation of mitochondrion degradation;GO:0008203//cholesterol metabolic process;GO:0010886//positive…	GO:0000247//C-8 sterol isomerase activity;GO:0000978//RNA polymerase II core promoter proximal region sequence-specific DNA binding;GO:0070888//E-box binding;GO:0046983//protein dimerization activity;GO:0008022//protein C-terminus binding;GO:0001078//RNA polymerase II core promoter proximal region sequence-specific DNA binding transcription factor activity involved in negative regulation of trans…	-
CASR	2.11019	4.86568e-06	2.26229e-05	Up	GO:0016021//integral component of membrane;GO:0005887//integral component of plasma membrane;GO:0005886//plasma membrane	GO:0006874//cellular calcium ion homeostasis;GO:0032781//positive regulation of ATPase activity;GO:0001503//ossification;GO:0007186//G-protein coupled receptor signaling pathway;GO:0051924//regulation of calcium ion transport;GO:0007635//chemosensory behavior;GO:0070509//calcium ion import;GO:0010628//positive regulation of gene expression;GO:0005513//detection of calcium ion;GO:0009653//anatomic…	GO:0004930//G-protein coupled receptor activity;GO:0004435//phosphatidylinositol phospholipase C activity;GO:0005515//protein binding	-
FFAR3	2.108	3.61732e-05	0.000146138	Up	GO:0016021//integral component of membrane	GO:0045776//negative regulation of blood pressure;GO:0002385//mucosal immune response;GO:0090276//regulation of peptide hormone secretion;GO:0014061//regulation of norepinephrine secretion;GO:0003062//regulation of heart rate by chemical signal;GO:0046885//regulation of hormone biosynthetic process;GO:2001275//positive regulation of glucose import in response to insulin stimulus;GO:0002720//posit…	GO:0004930//G-protein coupled receptor activity	-
LOC100738154	2.10621	2.91232e-08	1.86255e-07	Up	-	-	-	-
LOC100513647	2.1057	2.00484e-55	2.81543e-53	Up	-	-	-	-
KCNC3	2.10535	8.00389e-16	1.15441e-14	Up	GO:0030673//axolemma;GO:0032589//neuron projection membrane;GO:0031594//neuromuscular junction;GO:0033267//axon part;GO:0043679//axon terminus;GO:0016021//integral component of membrane;GO:0032590//dendrite membrane;GO:0032809//neuronal cell body membrane;GO:0008076//voltage-gated potassium channel complex	GO:0071805//potassium ion transmembrane transport;GO:0050794//regulation of cellular process;GO:0046928//regulation of neurotransmitter secretion;GO:0007268//synaptic transmission;GO:0051049//regulation of transport	GO:0005251//delayed rectifier potassium channel activity	-
PAQR4	2.10486	1.05135e-10	9.0184e-10	Up	GO:0016021//integral component of membrane	-	GO:0004872//receptor activity	K07297//Adipocytokine signaling pathway
LOC106504467	2.10444	0.00173863	0.005179	Up	-	-	-	-
LOC100625138	2.10323	3.02735e-56	4.43734e-54	Up	-	-	-	K01852//Metabolic pathways;Steroid biosynthesis;Biosynthesis of secondary metabolites
LOC100514752	2.10262	1.99444e-14	2.51472e-13	Up	GO:0005829//cytosol;GO:0005759//mitochondrial matrix	GO:0006629//lipid metabolic process;GO:0006768//biotin metabolic process;GO:0019074//viral RNA genome packaging;GO:0044791//positive regulation by host of viral release from host cell;GO:0006090//pyruvate metabolic process;GO:0006094//gluconeogenesis;GO:0010629//negative regulation of gene expression	GO:0003677//DNA binding;GO:0005524//ATP binding;GO:0009374//biotin binding;GO:0004075//biotin carboxylase activity;GO:0046872//metal ion binding;GO:0005515//protein binding;GO:0004736//pyruvate carboxylase activity	K01958//Metabolic pathways;Citrate cycle (TCA cycle);Pyruvate metabolism;Carbon fixation pathways in prokaryotes;Microbial metabolism in diverse environments
LOC100736720	2.10257	7.00761e-08	4.26089e-07	Up	-	-	-	K08057//Antigen processing and presentation;Protein processing in endoplasmic reticulum;Phagosome;Chagas disease (American trypanosomiasis);HTLV-I infection
PAQR8	2.10225	7.37442e-06	3.33292e-05	Up	GO:0005886//plasma membrane;GO:0016021//integral component of membrane	GO:0048477//oogenesis;GO:0043401//steroid hormone mediated signaling pathway;GO:0007275//multicellular organismal development	GO:0003707//steroid hormone receptor activity;GO:0005496//steroid binding	K07297//Adipocytokine signaling pathway
LOC100519237	2.10224	1.70659e-28	6.33273e-27	Up	GO:0005615//extracellular space;GO:0030141//secretory granule;GO:0005796//Golgi lumen;GO:0016021//integral component of membrane	GO:0042089//cytokine biosynthetic process;GO:0007507//heart development;GO:0048566//embryonic digestive tract development;GO:0007267//cell-cell signaling;GO:0043043//peptide biosynthetic process;GO:0002001//renin secretion into blood stream;GO:0007566//embryo implantation;GO:0006465//signal peptide processing;GO:0019058//viral life cycle;GO:0001822//kidney development;GO:0032455//nerve growth fac…	GO:0042277//peptide binding;GO:0005515//protein binding;GO:0004252//serine-type endopeptidase activity	-
FBXO41	2.10213	5.24175e-05	0.00020547	Up	-	-	-	-
SCN4B	2.09821	8.17357e-05	0.000311028	Up	GO:0014704//intercalated disc;GO:0001518//voltage-gated sodium channel complex	GO:2000649//regulation of sodium ion transmembrane transporter activity;GO:0060307//regulation of ventricular cardiac muscle cell membrane repolarization;GO:0086091//regulation of heart rate by cardiac conduction;GO:0061337//cardiac conduction;GO:0086002//cardiac muscle cell action potential involved in contraction;GO:0086016//AV node cell action potential;GO:0086012//membrane depolarization duri…	GO:0086006//voltage-gated sodium channel activity involved in cardiac muscle cell action potential;GO:0005248//voltage-gated sodium channel activity;GO:0017080//sodium channel regulator activity;GO:0044325//ion channel binding	-
FAM46B	2.09711	9.16726e-07	4.78501e-06	Up	-	-	-	-
LOC100622999	2.09605	0.000139506	0.000510087	Up	GO:0005622//intracellular;GO:0016021//integral component of membrane;GO:0005886//plasma membrane	GO:0006171//cAMP biosynthetic process;GO:0007202//activation of phospholipase C activity;GO:0007268//synaptic transmission;GO:0008543//fibroblast growth factor receptor signaling pathway;GO:0007189//adenylate cyclase-activating G-protein coupled receptor signaling pathway;GO:0006112//energy reserve metabolic process;GO:0003091//renal water homeostasis;GO:0007173//epidermal growth factor receptor …	GO:0008294//calcium- and calmodulin-responsive adenylate cyclase activity;GO:0005524//ATP binding;GO:0046872//metal ion binding	K08048//Gap junction;Bile secretion;Melanogenesis;Chemokine signaling pathway;Purine metabolism;Retrograde endocannabinoid signaling;GABAergic synapse;Calcium signaling pathway;Progesterone-mediated oocyte maturation;Cholinergic synapse;Gastric acid secretion;Dilated cardiomyopathy;Salivary secretion;GnRH signaling pathway;Vascular smooth muscle contraction;Taste transduction;Pancreatic secretion…
PHKA2	2.0951	1.16679e-43	9.73796e-42	Up	GO:0005964//phosphorylase kinase complex	GO:0005977//glycogen metabolic process;GO:0006468//protein phosphorylation	GO:0004689//phosphorylase kinase activity;GO:0005516//calmodulin binding	K07190//Insulin signaling pathway;Calcium signaling pathway
LOC100516954	2.09441	5.96806e-36	3.30882e-34	Up	GO:0005615//extracellular space;GO:0031012//extracellular matrix	-	-	K04596//p53 signaling pathway
LOC102165152	2.0927	0.000422024	0.00141329	Up	-	-	-	-
TMEM61	2.09143	0.00275406	0.00785216	Up	-	-	-	-
CD83	2.09116	1.20745e-09	9.26304e-09	Up	GO:0005886//plasma membrane	GO:0006952//defense response;GO:0001817//regulation of cytokine production;GO:0007165//signal transduction;GO:0051240//positive regulation of multicellular organismal process;GO:0006959//humoral immune response	-	-
LOC102167373	2.08934	9.24098e-06	4.11388e-05	Up	-	GO:0007165//signal transduction	-	K07526//Axon guidance
LOC100512560	2.08836	2.34449e-36	1.33131e-34	Up	-	-	-	-
TCEAL1	2.08791	4.6865e-38	2.97048e-36	Up	GO:0005634//nucleus	GO:0006355//regulation of transcription, DNA-templated	-	-
LOC102161921	2.08481	5.67796e-10	4.51497e-09	Up	-	-	-	-
LOC106509650	2.08301	9.50607e-14	1.12879e-12	Up	-	-	-	-
ABCA9	2.08283	7.35901e-08	4.46183e-07	Up	GO:0016021//integral component of membrane;GO:0005739//mitochondrion	GO:0006810//transport;GO:0008152//metabolic process	GO:0005524//ATP binding;GO:0005215//transporter activity;GO:0016887//ATPase activity	K05651//ABC transporters
LOC102160878	2.08192	0.0018456	0.00545744	Up	-	-	-	-
PHLDA3	2.08114	1.56443e-33	7.62765e-32	Up	GO:0005737//cytoplasm;GO:0070062//extracellular vesicular exosome;GO:0005886//plasma membrane	GO:0051898//negative regulation of protein kinase B signaling;GO:0043065//positive regulation of apoptotic process;GO:0042771//intrinsic apoptotic signaling pathway in response to DNA damage by p53 class mediator;GO:0009653//anatomical structure morphogenesis	GO:0005547//phosphatidylinositol-3,4,5-trisphosphate binding;GO:0080025//phosphatidylinositol-3,5-bisphosphate binding;GO:0043325//phosphatidylinositol-3,4-bisphosphate binding;GO:0005546//phosphatidylinositol-4,5-bisphosphate binding;GO:0010314//phosphatidylinositol-5-phosphate binding;GO:0032266//phosphatidylinositol-3-phosphate binding	-
LRRN3	2.08077	0.00133497	0.00406805	Up	-	GO:0051965//positive regulation of synapse assembly	-	K07523//Axon guidance
PRDM8	2.08074	3.93992e-06	1.86552e-05	Up	-	GO:0006351//transcription, DNA-templated;GO:0021952//central nervous system projection neuron axonogenesis;GO:0032259//methylation	GO:0008168//methyltransferase activity;GO:0005488//binding	K12463//Neurotrophin signaling pathway
LOC100738348	2.08018	2.73917e-07	1.52877e-06	Up	-	-	-	K12330//Vascular smooth muscle contraction;Regulation of actin cytoskeleton;K07532//Regulation of actin cytoskeleton;Vascular smooth muscle contraction;Tuberculosis;Axon guidance
TESC	2.0786	7.22982e-63	1.34566e-60	Up	GO:0005737//cytoplasm;GO:0030027//lamellipodium;GO:0005654//nucleoplasm;GO:0032587//ruffle membrane	GO:0008285//negative regulation of cell proliferation;GO:0033628//regulation of cell adhesion mediated by integrin;GO:0045654//positive regulation of megakaryocyte differentiation;GO:0072661//protein targeting to plasma membrane;GO:0008584//male gonad development;GO:0045893//positive regulation of transcription, DNA-templated;GO:0071300//cellular response to retinoic acid;GO:0032417//positive reg…	GO:0042803//protein homodimerization activity;GO:0000287//magnesium ion binding;GO:0019212//phosphatase inhibitor activity;GO:0005509//calcium ion binding;GO:0004860//protein kinase inhibitor activity	K06268//Apoptosis;Osteoclast differentiation;Amphetamine addiction;T cell receptor signaling pathway;Calcium signaling pathway;B cell receptor signaling pathway;Natural killer cell mediated cytotoxicity;Alzheimer's disease;VEGF signaling pathway;Wnt signaling pathway;HTLV-I infection;Long-term potentiation;Tuberculosis;Amyotrophic lateral sclerosis (ALS);Oocyte meiosis;Glutamatergic synapse;Axon …
AMHR2	2.07744	2.31296e-24	6.33687e-23	Up	-	-	-	K04672//TGF-beta signaling pathway;Cytokine-cytokine receptor interaction
TMEM151A	2.07589	2.44356e-13	2.76842e-12	Up	GO:0016021//integral component of membrane	-	-	-
ACSS2	2.07554	1.15158e-32	5.33731e-31	Up	GO:0005737//cytoplasm;GO:0005654//nucleoplasm	GO:0008610//lipid biosynthetic process;GO:0006085//acetyl-CoA biosynthetic process	GO:0003987//acetate-CoA ligase activity	K01895//Two-component system;Methane metabolism;Biosynthesis of secondary metabolites;Microbial metabolism in diverse environments;Glycolysis / Gluconeogenesis;Propanoate metabolism;Pyruvate metabolism;Carbon fixation pathways in prokaryotes;Amino sugar and nucleotide sugar metabolism;Metabolic pathways
IL33	2.07532	1.07404e-26	3.52286e-25	Up	-	GO:0032754//positive regulation of interleukin-5 production;GO:0002686//negative regulation of leukocyte migration;GO:0002826//negative regulation of T-helper 1 type immune response;GO:0045944//positive regulation of transcription from RNA polymerase II promoter;GO:0002830//positive regulation of type 2 immune response;GO:0051024//positive regulation of immunoglobulin secretion;GO:0032436//positi…	GO:0005125//cytokine activity	K12967//Influenza A;Cytosolic DNA-sensing pathway
SLC29A2	2.07164	0.000341228	0.00116281	Up	GO:0016021//integral component of membrane;GO:0044459//plasma membrane part	GO:0015858//nucleoside transport	-	K15014//Alcoholism
EVC2	2.07156	6.3378e-06	2.89172e-05	Up	-	-	-	-
ACOT6	2.06709	8.08094e-35	4.22081e-33	Up	GO:0005829//cytosol	GO:0006637//acyl-CoA metabolic process	GO:0016790//thiolester hydrolase activity	-
FDPS	2.06573	6.64954e-60	1.13828e-57	Up	GO:0005737//cytoplasm;GO:0005654//nucleoplasm	GO:0033384//geranyl diphosphate biosynthetic process;GO:0016032//viral process;GO:0045337//farnesyl diphosphate biosynthetic process;GO:0006695//cholesterol biosynthetic process	GO:0004337//geranyltranstransferase activity;GO:0044822//poly(A) RNA binding;GO:0046872//metal ion binding;GO:0004161//dimethylallyltranstransferase activity	K00787//HTLV-I infection;Terpenoid backbone biosynthesis;Metabolic pathways;Influenza A;Biosynthesis of secondary metabolites
OGDHL	2.06223	6.65201e-07	3.53668e-06	Up	GO:0005829//cytosol;GO:0005739//mitochondrion;GO:0045252//oxoglutarate dehydrogenase complex	GO:0006099//tricarboxylic acid cycle	GO:0004591//oxoglutarate dehydrogenase (succinyl-transferring) activity;GO:0030976//thiamine pyrophosphate binding	K00164//Lysine degradation;Citrate cycle (TCA cycle);Metabolic pathways;Tryptophan metabolism;Microbial metabolism in diverse environments;Biosynthesis of secondary metabolites
LOC100515976	2.06208	0.00166888	0.00498898	Up	GO:0005865//striated muscle thin filament;GO:0070062//extracellular vesicular exosome;GO:0030018//Z disc;GO:0043234//protein complex	GO:0045214//sarcomere organization;GO:0030832//regulation of actin filament length	GO:0005515//protein binding	-
LOC100625850	2.06087	2.01328e-42	1.6262e-40	Up	GO:0000790//nuclear chromatin;GO:0005654//nucleoplasm;GO:0000786//nucleosome;GO:0070062//extracellular vesicular exosome	GO:0006342//chromatin silencing;GO:0006325//chromatin organization	GO:0003677//DNA binding;GO:0046982//protein heterodimerization activity	K11251//Systemic lupus erythematosus;Alcoholism
LOC106509078	2.06066	9.75222e-06	4.32424e-05	Up	-	-	-	-
CCDC136	2.06029	1.42551e-20	3.02818e-19	Up	GO:0005739//mitochondrion	-	-	-
LOC102164024	2.0576	0.00131676	0.00401987	Up	-	-	-	-
BCKDHA	2.05736	1.04981e-18	1.91896e-17	Up	GO:0005947//mitochondrial alpha-ketoglutarate dehydrogenase complex;GO:0005759//mitochondrial matrix	GO:0055114//oxidation-reduction process;GO:0034641//cellular nitrogen compound metabolic process;GO:0009083//branched-chain amino acid catabolic process	GO:0003826//alpha-ketoacid dehydrogenase activity;GO:0005515//protein binding;GO:0046872//metal ion binding;GO:0003863//3-methyl-2-oxobutanoate dehydrogenase (2-methylpropanoyl-transferring) activity;GO:0016831//carboxy-lyase activity	K00166//Biosynthesis of secondary metabolites;Valine, leucine and isoleucine degradation;Metabolic pathways
RNASE4	2.05607	9.70114e-26	2.98963e-24	Up	GO:0070062//extracellular vesicular exosome	GO:0090502//RNA phosphodiester bond hydrolysis, endonucleolytic;GO:0006379//mRNA cleavage	GO:0004522//pancreatic ribonuclease activity;GO:0003676//nucleic acid binding	-
SEMA5A	2.05533	3.23475e-10	2.64326e-09	Up	-	-	-	K06841//Axon guidance
CDKN2D	2.05408	3.32545e-12	3.37321e-11	Up	GO:0005634//nucleus;GO:0005737//cytoplasm	GO:0007605//sensory perception of sound;GO:0032526//response to retinoic acid;GO:0000731//DNA synthesis involved in DNA repair;GO:0000079//regulation of cyclin-dependent protein serine/threonine kinase activity;GO:0033280//response to vitamin D;GO:0030308//negative regulation of cell growth;GO:0000082//G1/S transition of mitotic cell cycle;GO:0071901//negative regulation of protein serine/threoni…	GO:0004861//cyclin-dependent protein serine/threonine kinase inhibitor activity;GO:0019901//protein kinase binding	K06623//Cell cycle
WNT9A	2.05377	4.21757e-08	2.64963e-07	Up	GO:0005615//extracellular space;GO:0005578//proteinaceous extracellular matrix;GO:0070062//extracellular vesicular exosome	GO:0032331//negative regulation of chondrocyte differentiation;GO:0061072//iris morphogenesis;GO:0030182//neuron differentiation;GO:0045597//positive regulation of cell differentiation;GO:0048704//embryonic skeletal system morphogenesis;GO:0071300//cellular response to retinoic acid;GO:0061303//cornea development in camera-type eye;GO:0008285//negative regulation of cell proliferation;GO:0035115/…	GO:0005109//frizzled binding	K01064//HTLV-I infection;Pathways in cancer;Wnt signaling pathway;Melanogenesis;Basal cell carcinoma;Hedgehog signaling pathway
ZNF366	2.0528	1.94237e-06	9.64483e-06	Up	GO:0005634//nucleus	GO:0043627//response to estrogen;GO:0000122//negative regulation of transcription from RNA polymerase II promoter;GO:0033147//negative regulation of intracellular estrogen receptor signaling pathway	GO:0046872//metal ion binding;GO:0003714//transcription corepressor activity;GO:0003677//DNA binding;GO:0030331//estrogen receptor binding	-
CFAP74	2.05248	5.01401e-05	0.00019723	Up	-	-	-	K04536//Serotonergic synapse;Cholinergic synapse;Alcoholism;Dopaminergic synapse;Glutamatergic synapse;Retrograde endocannabinoid signaling;GABAergic synapse;Morphine addiction;Phototransduction;Taste transduction;Chemokine signaling pathway
LOC100157958	2.05239	7.28498e-06	3.29376e-05	Up	-	-	-	K06247//Amoebiasis;Pathways in cancer;Focal adhesion;Small cell lung cancer;ECM-receptor interaction;Toxoplasmosis
LOC100737828	2.05205	3.37468e-09	2.45025e-08	Up	GO:0005739//mitochondrion	GO:0055114//oxidation-reduction process;GO:0042128//nitrate assimilation	GO:0020037//heme binding;GO:0030151//molybdenum ion binding;GO:0016491//oxidoreductase activity	K00387//Nitrogen metabolism;Microbial metabolism in diverse environments;Sulfur metabolism
LOC100738910	2.05188	4.55224e-08	2.84919e-07	Up	GO:0005730//nucleolus	GO:0030326//embryonic limb morphogenesis;GO:0051216//cartilage development;GO:0070570//regulation of neuron projection regeneration;GO:0048844//artery morphogenesis;GO:0048701//embryonic cranial skeleton morphogenesis;GO:0042472//inner ear morphogenesis;GO:0042474//middle ear morphogenesis;GO:0060021//palate development;GO:0002053//positive regulation of mesenchymal cell proliferation;GO:0000122/…	GO:0001105//RNA polymerase II transcription coactivator activity;GO:0071837//HMG box domain binding;GO:0043565//sequence-specific DNA binding	-
MAATS1	2.05134	1.35392e-08	9.08763e-08	Up	-	-	-	-
LOC100521039	2.05098	2.60885e-05	0.000108058	Up	GO:0043209//myelin sheath;GO:0008076//voltage-gated potassium channel complex;GO:0033270//paranode region of axon	GO:0050884//neuromuscular process controlling posture;GO:0071205//protein localization to juxtaparanode region of axon;GO:0002175//protein localization to paranode region of axon;GO:0050885//neuromuscular process controlling balance;GO:0019227//neuronal action potential propagation;GO:0007010//cytoskeleton organization;GO:0048812//neuron projection morphogenesis;GO:0030913//paranodal junction ass…	-	K07379//Cell adhesion molecules (CAMs)
LOC100511880	2.04816	1.7809e-05	7.59237e-05	Up	GO:0016020//membrane	-	-	-
LOC100739295	2.04772	1.00592e-22	2.47804e-21	Up	-	-	-	K10260//Ubiquitin mediated proteolysis
LOC100523337	2.04706	1.23505e-08	8.33988e-08	Up	-	-	-	-
MID1IP1	2.04581	2.18067e-61	3.93392e-59	Up	GO:0005634//nucleus;GO:0005829//cytosol;GO:0015630//microtubule cytoskeleton	GO:0007026//negative regulation of microtubule depolymerization;GO:0051258//protein polymerization;GO:0051351//positive regulation of ligase activity;GO:0045723//positive regulation of fatty acid biosynthetic process	GO:0008022//protein C-terminus binding	-
LOC106508998	2.04439	2.50589e-10	2.07149e-09	Up	-	-	-	-
RYR3	2.04378	3.88367e-12	3.92416e-11	Up	GO:0033017//sarcoplasmic reticulum membrane;GO:0030314//junctional membrane complex;GO:0016021//integral component of membrane	GO:0006941//striated muscle contraction;GO:0006874//cellular calcium ion homeostasis;GO:0071277//cellular response to calcium ion;GO:0051289//protein homotetramerization;GO:0071318//cellular response to ATP;GO:0070588//calcium ion transmembrane transport;GO:0071313//cellular response to caffeine;GO:0071286//cellular response to magnesium ion	GO:0005509//calcium ion binding;GO:0005516//calmodulin binding;GO:0005219//ryanodine-sensitive calcium-release channel activity	K04963//Salivary secretion;Calcium signaling pathway;Alzheimer's disease
RNF208	2.04138	0.00165572	0.00495344	Up	-	-	-	K10607//Ubiquitin mediated proteolysis
PIK3IP1	2.0411	1.11254e-43	9.31831e-42	Up	GO:0005886//plasma membrane;GO:0070062//extracellular vesicular exosome;GO:0016021//integral component of membrane	GO:0014067//negative regulation of phosphatidylinositol 3-kinase signaling;GO:0043553//negative regulation of phosphatidylinositol 3-kinase activity	GO:0008236//serine-type peptidase activity;GO:0036313//phosphatidylinositol 3-kinase catalytic subunit binding	K01343//Transcriptional misregulation in cancer;Complement and coagulation cascades
LOC102163816	2.04017	7.9611e-22	1.8449e-20	Up	-	-	-	-
KLHDC9	2.03918	4.02063e-22	9.47656e-21	Up	-	-	-	-
ARMCX6	2.03806	2.30725e-32	1.05067e-30	Up	-	-	-	-
HAGHL	2.03738	9.0339e-19	1.66298e-17	Up	-	-	-	K01069//Pyruvate metabolism
LOC102162243	2.0336	0.000101203	0.000378355	Up	-	-	-	-
KCNG2	2.03144	0.000388051	0.00130718	Up	GO:0070062//extracellular vesicular exosome;GO:0008076//voltage-gated potassium channel complex	GO:0006112//energy reserve metabolic process;GO:0044281//small molecule metabolic process;GO:0008016//regulation of heart contraction;GO:0050796//regulation of insulin secretion;GO:0007268//synaptic transmission;GO:0071805//potassium ion transmembrane transport	GO:0005251//delayed rectifier potassium channel activity	-
LOC102159680	2.03126	1.69727e-06	8.51112e-06	Up	GO:0005737//cytoplasm	GO:0006531//aspartate metabolic process;GO:0035690//cellular response to drug;GO:0046040//IMP metabolic process;GO:0071257//cellular response to electrical stimulus;GO:0042594//response to starvation;GO:0014850//response to muscle activity;GO:0006541//glutamine metabolic process;GO:0044208//'de novo' AMP biosynthetic process	GO:0004019//adenylosuccinate synthase activity;GO:0005525//GTP binding;GO:0051015//actin filament binding;GO:0042803//protein homodimerization activity;GO:0003924//GTPase activity;GO:0000287//magnesium ion binding	K01939//Alanine, aspartate and glutamate metabolism;Chlorocyclohexane and chlorobenzene degradation;Metabolic pathways;Purine metabolism;Microbial metabolism in diverse environments;Other glycan degradation;Chloroalkane and chloroalkene degradation
TMEM9	2.03096	5.2283e-69	1.16775e-66	Up	GO:0016021//integral component of membrane	-	-	-
CHRD	2.03037	4.26964e-06	2.00584e-05	Up	GO:0005615//extracellular space	GO:0001501//skeletal system development;GO:0030336//negative regulation of cell migration;GO:0033504//floor plate development;GO:0045668//negative regulation of osteoblast differentiation;GO:0045785//positive regulation of cell adhesion;GO:0030900//forebrain development;GO:0030514//negative regulation of BMP signaling pathway;GO:0021919//BMP signaling pathway involved in spinal cord dorsal/ventra…	GO:0045545//syndecan binding;GO:0019955//cytokine binding;GO:0008201//heparin binding	K04657//TGF-beta signaling pathway
ANKMY1	2.0296	0.00340765	0.00951722	Up	-	-	-	K04575//Amyotrophic lateral sclerosis (ALS)
LOC106510612	2.02917	3.96408e-06	1.87605e-05	Up	-	-	-	-
LOC100626354	2.02817	6.39888e-07	3.40673e-06	Up	GO:0005887//integral component of plasma membrane	GO:0007411//axon guidance;GO:0045773//positive regulation of axon extension;GO:0034329//cell junction assembly;GO:0034332//adherens junction organization;GO:0007157//heterophilic cell-cell adhesion via plasma membrane cell adhesion molecules;GO:0007156//homophilic cell adhesion via plasma membrane adhesion molecules	GO:0005509//calcium ion binding	K06797//Cell adhesion molecules (CAMs)
OBSL1	2.02751	3.51282e-48	3.52062e-46	Up	GO:0031430//M band;GO:0048471//perinuclear region of cytoplasm;GO:0030018//Z disc;GO:0005794//Golgi apparatus;GO:1990393//3M complex;GO:0005813//centrosome;GO:0014704//intercalated disc	GO:0000226//microtubule cytoskeleton organization;GO:0034067//protein localization to Golgi apparatus;GO:0007030//Golgi organization;GO:0007088//regulation of mitosis;GO:0050775//positive regulation of dendrite morphogenesis;GO:0055003//cardiac myofibril assembly	GO:0008093//cytoskeletal adaptor activity	K00747//Glycosaminoglycan biosynthesis - chondroitin sulfate;Metabolic pathways;K12567//Hypertrophic cardiomyopathy (HCM);Dilated cardiomyopathy
ACAT2	2.02745	8.35484e-50	9.02938e-48	Up	GO:0005737//cytoplasm;GO:0005730//nucleolus;GO:0070062//extracellular vesicular exosome;GO:0005654//nucleoplasm	GO:0008152//metabolic process	GO:0003985//acetyl-CoA C-acetyltransferase activity	K00626//Metabolic pathways;Aminoacyl-tRNA biosynthesis;Glyoxylate and dicarboxylate metabolism;Pyruvate metabolism;Lysine degradation;Fatty acid metabolism;Propanoate metabolism;Biosynthesis of secondary metabolites;Microbial metabolism in diverse environments;Two-component system;Butanoate metabolism;Fat digestion and absorption;Valine, leucine and isoleucine degradation;Tryptophan metabolism;Ca…
TCEAL6	2.02244	6.68492e-05	0.000257092	Up	GO:0005634//nucleus	GO:0006357//regulation of transcription from RNA polymerase II promoter	GO:0050699//WW domain binding	-
LOC100154326	2.02061	2.0085e-31	8.77155e-30	Up	GO:0032587//ruffle membrane	GO:0030837//negative regulation of actin filament polymerization;GO:2000114//regulation of establishment of cell polarity;GO:0010977//negative regulation of neuron projection development;GO:0046627//negative regulation of insulin receptor signaling pathway;GO:0035413//positive regulation of catenin import into nucleus;GO:0030336//negative regulation of cell migration;GO:1900028//negative regulati…	GO:0008013//beta-catenin binding	-
LOC102166021	2.02058	1.08889e-05	4.80101e-05	Up	-	-	-	-
LOC100624843	2.01974	1.5932e-20	3.36913e-19	Up	GO:0016021//integral component of membrane	GO:1901642//nucleoside transmembrane transport;GO:0015844//monoamine transport	GO:0005337//nucleoside transmembrane transporter activity;GO:0008504//monoamine transmembrane transporter activity	-
LOC102162449	2.01957	0.00102624	0.00320515	Up	-	-	-	K02084//p53 signaling pathway;Legionellosis;Alzheimer's disease;Tuberculosis;Huntington's disease;Apoptosis;Small cell lung cancer;Parkinson's disease;Amyotrophic lateral sclerosis (ALS)
LOXL4	2.01579	4.31029e-06	2.02372e-05	Up	GO:0070062//extracellular vesicular exosome;GO:0043235//receptor complex;GO:0005615//extracellular space;GO:0016020//membrane	GO:0006898//receptor-mediated endocytosis;GO:0055114//oxidation-reduction process	GO:0004720//protein-lysine 6-oxidase activity;GO:0005507//copper ion binding;GO:0005044//scavenger receptor activity	-
ARHGAP44	2.01532	8.50903e-12	8.26652e-11	Up	GO:0044464//cell part;GO:0031256//leading edge membrane;GO:0005737//cytoplasm	GO:0050789//regulation of biological process;GO:0044763//single-organism cellular process	GO:0005543//phospholipid binding	K05732//Focal adhesion;Leukocyte transendothelial migration;Regulation of actin cytoskeleton;K13709//Leukocyte transendothelial migration;Focal adhesion;K07526//Axon guidance
IGSF1	2.01392	8.81592e-09	6.05284e-08	Up	-	-	-	K06512//Osteoclast differentiation;B cell receptor signaling pathway
CEL	2.00578	2.46827e-08	1.59862e-07	Up	-	-	-	K12298//Glycerolipid metabolism;Metabolic pathways;Pancreatic secretion;Fat digestion and absorption;Steroid biosynthesis
SLC12A5	2.00569	3.38457e-09	2.45667e-08	Up	GO:0005887//integral component of plasma membrane;GO:0043198//dendritic shaft;GO:0043025//neuronal cell body	GO:0007612//learning;GO:0010107//potassium ion import;GO:0040040//thermosensory behavior;GO:1902476//chloride transmembrane transport;GO:0007268//synaptic transmission;GO:0055075//potassium ion homeostasis;GO:0006873//cellular ion homeostasis;GO:0055064//chloride ion homeostasis;GO:0006884//cell volume homeostasis;GO:0042493//response to drug;GO:0035264//multicellular organism growth	GO:0015379//potassium:chloride symporter activity;GO:0019901//protein kinase binding;GO:0022820//potassium ion symporter activity	K14427//GABAergic synapse
LOC106507667	2.00452	0.00359419	0.00998116	Up	-	-	-	-
ARSA	2.00388	7.85159e-51	8.81031e-49	Up	GO:0005886//plasma membrane;GO:0005764//lysosome;GO:0016021//integral component of membrane	GO:0007339//binding of sperm to zona pellucida;GO:0008152//metabolic process	GO:0004098//cerebroside-sulfatase activity;GO:0005509//calcium ion binding	K01134//Lysosome;Sphingolipid metabolism
NDUFC2	2.00358	8.66358e-13	9.27755e-12	Up	GO:0005743//mitochondrial inner membrane;GO:0070469//respiratory chain	GO:0006120//mitochondrial electron transport, NADH to ubiquinone	GO:0008137//NADH dehydrogenase (ubiquinone) activity	K03968//Alzheimer's disease;Oxidative phosphorylation;Parkinson's disease;Metabolic pathways;Huntington's disease
LOC102157777	2.00296	7.88858e-38	4.95986e-36	Up	GO:0005886//plasma membrane;GO:0070062//extracellular vesicular exosome;GO:0005789//endoplasmic reticulum membrane;GO:0016021//integral component of membrane	GO:0008654//phospholipid biosynthetic process;GO:0006665//sphingolipid metabolic process;GO:0006658//phosphatidylserine metabolic process;GO:0015825//L-serine transport	GO:0015194//L-serine transmembrane transporter activity;GO:0005515//protein binding	-
KANK3	2.00193	0.00152016	0.00458061	Up	-	-	-	-
LOC102159969	2.00174	0.000293702	0.00101293	Up	-	-	-	-
LOC100627038	1.99926	0.00121175	0.00372841	Up	-	-	-	K15293//Synaptic vesicle cycle
LOC106504215	1.99827	3.79221e-09	2.73393e-08	Up	-	-	-	-
LOC100626574	1.99783	0.0016655	0.00498014	Up	GO:0014701//junctional sarcoplasmic reticulum membrane;GO:0016021//integral component of membrane;GO:0030018//Z disc;GO:0030314//junctional membrane complex;GO:0005886//plasma membrane	GO:0060402//calcium ion transport into cytosol;GO:0060314//regulation of ryanodine-sensitive calcium-release channel activity;GO:0007517//muscle organ development	GO:0008307//structural constituent of muscle	K04575//Amyotrophic lateral sclerosis (ALS)
LOC100511504	1.99767	2.2517e-18	4.00658e-17	Up	-	-	-	-
VAMP5	1.99723	2.45798e-19	4.73271e-18	Up	GO:0005886//plasma membrane;GO:0031201//SNARE complex;GO:0016021//integral component of membrane;GO:0031090//organelle membrane;GO:0008021//synaptic vesicle;GO:0012505//endomembrane system	GO:0007517//muscle organ development;GO:0006887//exocytosis;GO:0006906//vesicle fusion	GO:0000149//SNARE binding;GO:0005484//SNAP receptor activity	K08514//SNARE interactions in vesicular transport
C8H4orf19	1.99628	5.55339e-08	3.43183e-07	Up	-	-	-	-
DHCR24	1.99576	1.75924e-85	7.2382e-83	Up	GO:0005634//nucleus;GO:0005783//endoplasmic reticulum;GO:0005856//cytoskeleton;GO:0005794//Golgi apparatus;GO:0005829//cytosol;GO:0016021//integral component of membrane	GO:0043588//skin development;GO:0007265//Ras protein signal transduction;GO:0061024//membrane organization;GO:0008104//protein localization;GO:0006979//response to oxidative stress;GO:0006695//cholesterol biosynthetic process;GO:0055114//oxidation-reduction process;GO:0008285//negative regulation of cell proliferation;GO:0043154//negative regulation of cysteine-type endopeptidase activity involve…	GO:0000246//delta24(24-1) sterol reductase activity;GO:0016614//oxidoreductase activity, acting on CH-OH group of donors;GO:0050660//flavin adenine dinucleotide binding;GO:0050614//delta24-sterol reductase activity;GO:0019899//enzyme binding;GO:0042605//peptide antigen binding	K09828//Metabolic pathways;Steroid biosynthesis;Biosynthesis of secondary metabolites
IGFBP4	1.99534	2.30309e-10	1.90923e-09	Up	GO:0005615//extracellular space	GO:0043568//positive regulation of insulin-like growth factor receptor signaling pathway;GO:0001558//regulation of cell growth;GO:0010906//regulation of glucose metabolic process;GO:0043410//positive regulation of MAPK cascade;GO:0044342//type B pancreatic cell proliferation	GO:0031995//insulin-like growth factor II binding;GO:0031994//insulin-like growth factor I binding	K10138//Transcriptional misregulation in cancer;p53 signaling pathway
NUDT14	1.99494	1.82932e-10	1.52673e-09	Up	GO:0005737//cytoplasm;GO:0070062//extracellular vesicular exosome	GO:0008152//metabolic process	GO:0047631//ADP-ribose diphosphatase activity;GO:0008768//UDP-sugar diphosphatase activity;GO:0005515//protein binding;GO:0046872//metal ion binding	K08077//Biosynthesis of secondary metabolites;Pyrimidine metabolism;Purine metabolism;Nicotinate and nicotinamide metabolism;Metabolic pathways
LOC100737798	1.99471	6.53699e-05	0.000251899	Up	GO:0030054//cell junction;GO:0005789//endoplasmic reticulum membrane;GO:0015629//actin cytoskeleton;GO:0043197//dendritic spine;GO:0005829//cytosol;GO:0005938//cell cortex;GO:0010008//endosome membrane;GO:0045211//postsynaptic membrane;GO:0000139//Golgi membrane;GO:0014069//postsynaptic density	GO:0043547//positive regulation of GTPase activity;GO:0051056//regulation of small GTPase mediated signal transduction	GO:0005096//GTPase activator activity;GO:0035091//phosphatidylinositol binding;GO:0005515//protein binding	-
LOC100739291	1.99368	1.71117e-31	7.487e-30	Up	-	-	-	K00907//Gastric acid secretion;Calcium signaling pathway;Focal adhesion;Regulation of actin cytoskeleton;Vascular smooth muscle contraction
MXRA5	1.99246	9.93042e-52	1.16444e-49	Up	GO:0070062//extracellular vesicular exosome	-	-	K06255//ECM-receptor interaction
C6H19orf81	1.99173	2.15392e-12	2.23315e-11	Up	-	-	-	-
DYNLL2	1.9905	3.36208e-99	1.83366e-96	Up	-	-	-	K10418//Vasopressin-regulated water reabsorption
PINK1	1.98992	1.55208e-36	8.85628e-35	Up	-	-	-	K05688//Parkinson's disease
KLF10	1.98782	6.70528e-21	1.46009e-19	Up	GO:0005634//nucleus	GO:0035019//somatic stem cell maintenance;GO:0000122//negative regulation of transcription from RNA polymerase II promoter;GO:0007267//cell-cell signaling;GO:0045672//positive regulation of osteoclast differentiation;GO:0008285//negative regulation of cell proliferation;GO:0030282//bone mineralization;GO:0009267//cellular response to starvation;GO:0007179//transforming growth factor beta receptor…	GO:0001046//core promoter sequence-specific DNA binding;GO:0003700//sequence-specific DNA binding transcription factor activity;GO:0005515//protein binding;GO:0046872//metal ion binding	-
CCDC33	1.9869	2.19857e-11	2.03557e-10	Up	-	-	-	-
ARHGEF26	1.98688	6.40771e-08	3.91848e-07	Up	-	GO:0001886//endothelial cell morphogenesis;GO:0097178//ruffle assembly;GO:0035023//regulation of Rho protein signal transduction;GO:0043547//positive regulation of GTPase activity	GO:0005089//Rho guanyl-nucleotide exchange factor activity	K13744//Bacterial invasion of epithelial cells
LOC102161047	1.98585	0.00303997	0.00859059	Up	-	-	-	-
TIAM1	1.98425	3.01759e-15	4.12404e-14	Up	GO:0031234//extrinsic component of cytoplasmic side of plasma membrane;GO:0044291//cell-cell contact zone	GO:0007160//cell-matrix adhesion;GO:0016477//cell migration;GO:0016601//Rac protein signal transduction;GO:0043547//positive regulation of GTPase activity;GO:0048013//ephrin receptor signaling pathway;GO:0035023//regulation of Rho protein signal transduction;GO:0050772//positive regulation of axonogenesis	GO:0005543//phospholipid binding;GO:0046875//ephrin receptor binding;GO:0030676//Rac guanyl-nucleotide exchange factor activity;GO:0005057//receptor signaling protein activity	K05731//Regulation of actin cytoskeleton;Chemokine signaling pathway
FAM71E1	1.98191	6.98655e-10	5.51122e-09	Up	-	-	-	-
LOC102160168	1.98103	3.67109e-12	3.71738e-11	Up	-	-	-	-
LOC100521083	1.98103	4.50226e-11	4.01472e-10	Up	GO:0005819//spindle;GO:0016020//membrane;GO:0005737//cytoplasm	-	GO:0005515//protein binding	-
LOC102166374	1.98027	5.65463e-06	2.60126e-05	Up	-	-	-	-
ZNF579	1.97743	5.13087e-25	1.50224e-23	Up	-	-	GO:0044822//poly(A) RNA binding	-
ANKRD1	1.97442	0.00120611	0.003713	Up	GO:0048471//perinuclear region of cytoplasm;GO:0005730//nucleolus;GO:0005667//transcription factor complex;GO:0031674//I band;GO:0005829//cytosol	GO:0043065//positive regulation of apoptotic process;GO:0035994//response to muscle stretch;GO:0071347//cellular response to interleukin-1;GO:0035690//cellular response to drug;GO:0071260//cellular response to mechanical stimulus;GO:0045944//positive regulation of transcription from RNA polymerase II promoter;GO:0055008//cardiac muscle tissue morphogenesis;GO:2000279//negative regulation of DNA b…	GO:0002039//p53 binding;GO:0001105//RNA polymerase II transcription coactivator activity;GO:0031432//titin binding;GO:0001085//RNA polymerase II transcription factor binding;GO:0003714//transcription corepressor activity;GO:0003677//DNA binding;GO:0042826//histone deacetylase binding;GO:0003779//actin binding;GO:0070412//R-SMAD binding	-
FZD2	1.97429	3.65731e-15	4.96075e-14	Up	GO:0005925//focal adhesion;GO:0005886//plasma membrane;GO:0030669//clathrin-coated endocytic vesicle membrane;GO:0016021//integral component of membrane;GO:0005829//cytosol	GO:0003150//muscular septum morphogenesis;GO:0007608//sensory perception of smell;GO:0090263//positive regulation of canonical Wnt signaling pathway;GO:0007223//Wnt signaling pathway, calcium modulating pathway;GO:0003149//membranous septum morphogenesis;GO:0090103//cochlea morphogenesis;GO:0090179//planar cell polarity pathway involved in neural tube closure;GO:0030825//positive regulation of cG…	GO:0046982//protein heterodimerization activity;GO:0017147//Wnt-protein binding;GO:0004930//G-protein coupled receptor activity;GO:0042813//Wnt-activated receptor activity;GO:0030165//PDZ domain binding;GO:0042802//identical protein binding	K02235//Basal cell carcinoma;Melanogenesis;Pathways in cancer;HTLV-I infection;Wnt signaling pathway
ACKR4	1.97307	0.00108401	0.00336762	Up	GO:0055037//recycling endosome;GO:0016021//integral component of membrane;GO:0005769//early endosome;GO:0005886//plasma membrane	GO:0070098//chemokine-mediated signaling pathway;GO:0006898//receptor-mediated endocytosis;GO:0007186//G-protein coupled receptor signaling pathway;GO:0006935//chemotaxis	GO:0004950//chemokine receptor activity;GO:0005044//scavenger receptor activity;GO:0019956//chemokine binding	-
P3H2	1.97303	1.94668e-08	1.27631e-07	Up	GO:0005788//endoplasmic reticulum lumen;GO:0005794//Golgi apparatus;GO:0005604//basement membrane	GO:0019511//peptidyl-proline hydroxylation;GO:0055114//oxidation-reduction process;GO:0032963//collagen metabolic process;GO:0030198//extracellular matrix organization;GO:0008285//negative regulation of cell proliferation	GO:0031418//L-ascorbic acid binding;GO:0019797//procollagen-proline 3-dioxygenase activity;GO:0005506//iron ion binding	-
SORBS1	1.97222	5.94966e-34	2.98144e-32	Up	GO:0001725//stress fiber;GO:0005915//zonula adherens;GO:0005813//centrosome;GO:0016363//nuclear matrix;GO:0045121//membrane raft;GO:0005654//nucleoplasm;GO:0005829//cytosol;GO:0005899//insulin receptor complex;GO:0005925//focal adhesion	GO:0006936//muscle contraction;GO:0045725//positive regulation of glycogen biosynthetic process;GO:0046326//positive regulation of glucose import;GO:0046889//positive regulation of lipid biosynthetic process;GO:0048041//focal adhesion assembly;GO:0090004//positive regulation of establishment of protein localization to plasma membrane;GO:0008286//insulin receptor signaling pathway;GO:0043149//stre…	GO:0005070//SH3/SH2 adaptor activity;GO:0019901//protein kinase binding;GO:0003779//actin binding;GO:0005158//insulin receptor binding	K06086//PPAR signaling pathway;Adherens junction;Insulin signaling pathway
LOC100523505	1.97221	2.16461e-07	1.2259e-06	Up	GO:0000777//condensed chromosome kinetochore;GO:0055037//recycling endosome;GO:0005868//cytoplasmic dynein complex;GO:0031982//vesicle;GO:0005874//microtubule;GO:0005829//cytosol;GO:0036464//cytoplasmic ribonucleoprotein granule;GO:0000922//spindle pole;GO:0048471//perinuclear region of cytoplasm;GO:0005634//nucleus	GO:0019886//antigen processing and presentation of exogenous peptide antigen via MHC class II;GO:0047496//vesicle transport along microtubule;GO:0008152//metabolic process	GO:0003777//microtubule motor activity;GO:0030507//spectrin binding;GO:0008017//microtubule binding	K10415//Vasopressin-regulated water reabsorption;Phagosome;Salmonella infection
C10H1orf115	1.97192	6.26897e-41	4.6673e-39	Up	-	-	-	-
COL8A1	1.97182	2.81562e-07	1.56771e-06	Up	GO:0005581//collagen trimer;GO:0070062//extracellular vesicular exosome;GO:0031012//extracellular matrix;GO:0043231//intracellular membrane-bounded organelle	GO:0050673//epithelial cell proliferation;GO:0035987//endodermal cell differentiation;GO:0010811//positive regulation of cell-substrate adhesion;GO:0048593//camera-type eye morphogenesis	-	K07296//Adipocytokine signaling pathway;PPAR signaling pathway;Type II diabetes mellitus
DNAAF3	1.97175	3.43522e-24	9.28143e-23	Up	-	-	-	-
ENPP6	1.96636	0.0010761	0.00334571	Up	-	-	-	K08743//Ether lipid metabolism
PLEKHG6	1.96467	2.24819e-10	1.86503e-09	Up	-	GO:0043547//positive regulation of GTPase activity;GO:0035023//regulation of Rho protein signal transduction	GO:0005089//Rho guanyl-nucleotide exchange factor activity	K12791//Pathogenic Escherichia coli infection;K12330//Regulation of actin cytoskeleton;Vascular smooth muscle contraction
SLC5A2	1.96423	7.01004e-14	8.43074e-13	Up	GO:0016021//integral component of membrane;GO:0070062//extracellular vesicular exosome	GO:0055085//transmembrane transport	GO:0005215//transporter activity	-
RDH12	1.9624	2.48561e-06	1.21241e-05	Up	GO:0005622//intracellular;GO:0060342//photoreceptor inner segment membrane	GO:0045494//photoreceptor cell maintenance;GO:0007601//visual perception;GO:0007603//phototransduction, visible light;GO:0042572//retinol metabolic process	GO:0004745//retinol dehydrogenase activity;GO:0005515//protein binding	K11153//Retinol metabolism;Metabolic pathways
RELL2	1.96174	1.82285e-13	2.09351e-12	Up	GO:0005604//basement membrane;GO:0016020//membrane	GO:0010811//positive regulation of cell-substrate adhesion	GO:0005518//collagen binding	K05156//Cytokine-cytokine receptor interaction
CLDN19	1.9592	9.21713e-06	4.1056e-05	Up	GO:0005737//cytoplasm;GO:0005634//nucleus;GO:0005923//tight junction;GO:0016323//basolateral plasma membrane;GO:0016021//integral component of membrane	GO:0019227//neuronal action potential propagation;GO:0043297//apical junction assembly	GO:0005198//structural molecule activity	K06087//Pathogenic Escherichia coli infection;Leukocyte transendothelial migration;Cell adhesion molecules (CAMs);Tight junction;Hepatitis C
RPP25	1.95771	1.84415e-16	2.81752e-15	Up	-	-	-	K14525//RNA transport;Ribosome biogenesis in eukaryotes
ADHFE1	1.95623	9.03805e-07	4.72283e-06	Up	GO:0005739//mitochondrion	GO:0015993//molecular hydrogen transport;GO:0055114//oxidation-reduction process	GO:0047988//hydroxyacid-oxoacid transhydrogenase activity;GO:0046872//metal ion binding	-
SNTB1	1.95612	1.0884e-20	2.32681e-19	Up	GO:0042383//sarcolemma;GO:0005737//cytoplasm;GO:0005925//focal adhesion;GO:0005856//cytoskeleton;GO:0016010//dystrophin-associated glycoprotein complex;GO:0045202//synapse	GO:0006936//muscle contraction	GO:0005198//structural molecule activity;GO:0030165//PDZ domain binding;GO:0003779//actin binding;GO:0005516//calmodulin binding	K12196//Endocytosis
LOC102168094	1.9552	2.14388e-10	1.77976e-09	Up	-	-	-	K02350//Metabolic pathways;Fanconi anemia pathway
CDH20	1.95437	3.64049e-10	2.95934e-09	Up	GO:0005886//plasma membrane;GO:0016021//integral component of membrane	GO:0016339//calcium-dependent cell-cell adhesion via plasma membrane cell adhesion molecules;GO:0007156//homophilic cell adhesion via plasma membrane adhesion molecules	GO:0005509//calcium ion binding	-
PKP3	1.95129	2.3012e-06	1.12668e-05	Up	GO:0005914//spot adherens junction;GO:0030057//desmosome;GO:0005886//plasma membrane;GO:0005634//nucleus	GO:0090002//establishment of protein localization to plasma membrane;GO:0002159//desmosome assembly;GO:0016337//single organismal cell-cell adhesion	GO:0050839//cell adhesion molecule binding;GO:0045294//alpha-catenin binding	K12642//Arrhythmogenic right ventricular cardiomyopathy (ARVC)
TRIM32	1.95055	9.16291e-15	1.20453e-13	Up	GO:0005829//cytosol;GO:0005634//nucleus;GO:0005863//striated muscle myosin thick filament	GO:0030307//positive regulation of cell growth;GO:1902187//negative regulation of viral release from host cell;GO:0001894//tissue homeostasis;GO:0045732//positive regulation of protein catabolic process;GO:0045666//positive regulation of neuron differentiation;GO:0051091//positive regulation of sequence-specific DNA binding transcription factor activity;GO:0009411//response to UV;GO:0032897//nega…	GO:0003713//transcription coactivator activity;GO:0008270//zinc ion binding;GO:0043621//protein self-association;GO:0030957//Tat protein binding;GO:0003723//RNA binding;GO:0061630//ubiquitin protein ligase activity;GO:0031369//translation initiation factor binding;GO:0043130//ubiquitin binding;GO:0017022//myosin binding;GO:0016874//ligase activity	K10607//Ubiquitin mediated proteolysis
PCLO	1.95054	1.46834e-13	1.70557e-12	Up	-	-	-	K15291//Retrograde endocannabinoid signaling;Synaptic vesicle cycle
ARL4A	1.95031	8.22021e-24	2.16121e-22	Up	GO:0005730//nucleolus;GO:0005886//plasma membrane;GO:0005737//cytoplasm	GO:0007264//small GTPase mediated signal transduction;GO:0006886//intracellular protein transport;GO:0050873//brown fat cell differentiation	GO:0003924//GTPase activity;GO:0005525//GTP binding;GO:0005515//protein binding	-
ADAMTS2	1.94877	1.87172e-11	1.74605e-10	Up	GO:0005578//proteinaceous extracellular matrix	GO:0030199//collagen fibril organization;GO:0030574//collagen catabolic process;GO:0032964//collagen biosynthetic process;GO:0007283//spermatogenesis;GO:0043588//skin development;GO:0016485//protein processing;GO:0030324//lung development;GO:0043206//extracellular fibril organization	GO:0004222//metalloendopeptidase activity;GO:0008270//zinc ion binding	-
BCL11B	1.9462	0.00258936	0.00742369	Up	GO:0005634//nucleus	GO:0043588//skin development;GO:0048523//negative regulation of cellular process;GO:0007165//signal transduction;GO:0045944//positive regulation of transcription from RNA polymerase II promoter;GO:0021879//forebrain neuron differentiation;GO:0009791//post-embryonic development;GO:0002064//epithelial cell development;GO:0042127//regulation of cell proliferation;GO:0007409//axonogenesis;GO:0030217/…	GO:0001077//RNA polymerase II core promoter proximal region sequence-specific DNA binding transcription factor activity involved in positive regulation of transcription;GO:0044212//transcription regulatory region DNA binding;GO:0005515//protein binding;GO:0043565//sequence-specific DNA binding	-
SLX1A	1.94611	0.0010045	0.00314436	Up	GO:0033557//Slx1-Slx4 complex	GO:0006261//DNA-dependent DNA replication;GO:0010792//DNA double-strand break processing involved in repair via single-strand annealing;GO:0000724//double-strand break repair via homologous recombination	GO:0008821//crossover junction endodeoxyribonuclease activity;GO:0017108//5'-flap endonuclease activity	K15078//Fanconi anemia pathway
TTC9	1.94576	3.40905e-13	3.79625e-12	Up	GO:0005789//endoplasmic reticulum membrane	GO:0061077//chaperone-mediated protein folding;GO:0000413//protein peptidyl-prolyl isomerization	GO:0003755//peptidyl-prolyl cis-trans isomerase activity;GO:0005528//FK506 binding	-
IFT140	1.94499	8.55993e-38	5.33903e-36	Up	-	-	-	-
LOC100736791	1.94467	1.57808e-13	1.82761e-12	Up	-	-	-	-
CARD14	1.94352	0.00118088	0.00364348	Up	GO:0005737//cytoplasm;GO:0005886//plasma membrane	GO:0043066//negative regulation of apoptotic process;GO:0051092//positive regulation of NF-kappaB transcription factor activity;GO:0007250//activation of NF-kappaB-inducing kinase activity;GO:0033209//tumor necrosis factor-mediated signaling pathway	GO:0050700//CARD domain binding	K07367//T cell receptor signaling pathway;NF-kappa B signaling pathway;B cell receptor signaling pathway
LOC102163719	1.94241	0.00146769	0.0044316	Up	-	-	-	-
RAPGEFL1	1.94205	2.07838e-07	1.18048e-06	Up	-	-	-	K04351//Leukocyte transendothelial migration
MYEOV2	1.94134	1.92251e-63	3.69563e-61	Up	-	-	-	-
LOC100738361	1.93839	8.9367e-09	6.12817e-08	Up	GO:0016021//integral component of membrane;GO:0005615//extracellular space;GO:0005886//plasma membrane;GO:0097233//alveolar lamellar body membrane	GO:0008152//metabolic process;GO:0055085//transmembrane transport;GO:0006869//lipid transport	GO:0042626//ATPase activity, coupled to transmembrane movement of substances;GO:0005524//ATP binding	K05643//ABC transporters
KIAA1210	1.93825	1.65043e-13	1.90482e-12	Up	-	-	-	-
LOC100517317	1.93821	7.71046e-11	6.70968e-10	Up	GO:0005654//nucleoplasm;GO:0043234//protein complex;GO:0005829//cytosol	GO:0000186//activation of MAPKK activity;GO:0000902//cell morphogenesis;GO:0007417//central nervous system development;GO:0030216//keratinocyte differentiation;GO:1902043//positive regulation of extrinsic apoptotic signaling pathway via death domain receptors;GO:0050821//protein stabilization;GO:0008285//negative regulation of cell proliferation;GO:0001841//neural tube formation;GO:0090090//negat…	GO:0008134//transcription factor binding;GO:0043539//protein serine/threonine kinase activator activity;GO:0000287//magnesium ion binding;GO:0004709//MAP kinase kinase kinase activity;GO:0042803//protein homodimerization activity;GO:0005524//ATP binding	K04411//Pathways in cancer;MAPK signaling pathway;Non-small cell lung cancer
ITGA11	1.93746	1.81215e-26	5.86996e-25	Up	-	-	-	K06587//Focal adhesion;Arrhythmogenic right ventricular cardiomyopathy (ARVC);ECM-receptor interaction;Regulation of actin cytoskeleton;Hypertrophic cardiomyopathy (HCM);Dilated cardiomyopathy
CHRNB4	1.93727	0.00028049	0.00097081	Up	GO:0043005//neuron projection;GO:0030054//cell junction;GO:0005892//acetylcholine-gated channel complex;GO:0045211//postsynaptic membrane	GO:0035095//behavioral response to nicotine;GO:0060084//synaptic transmission involved in micturition;GO:0098655//cation transmembrane transport;GO:0007165//signal transduction;GO:0007626//locomotory behavior;GO:0051971//positive regulation of transmission of nerve impulse;GO:0001508//action potential;GO:0007271//synaptic transmission, cholinergic;GO:0006940//regulation of smooth muscle contracti…	GO:0015464//acetylcholine receptor activity;GO:0004889//acetylcholine-activated cation-selective channel activity;GO:0042166//acetylcholine binding	K04815//Neuroactive ligand-receptor interaction;Cholinergic synapse
TOR1AIP2	1.93696	5.77674e-73	1.5222e-70	Up	GO:0005634//nucleus;GO:0005783//endoplasmic reticulum	GO:0007029//endoplasmic reticulum organization;GO:0032781//positive regulation of ATPase activity;GO:0090435//protein localization to nuclear envelope	GO:0001671//ATPase activator activity;GO:0051117//ATPase binding	-
LOC102161803	1.93692	0.00038147	0.00128686	Up	GO:0005739//mitochondrion	-	-	-
LOC100739101	1.93605	0.001139	0.00352167	Up	-	GO:0006691//leukotriene metabolic process	-	K00490//Arachidonic acid metabolism;Metabolic pathways
ATP2B3	1.9337	1.82861e-06	9.10113e-06	Up	GO:0005887//integral component of plasma membrane;GO:0005794//Golgi apparatus	GO:0008152//metabolic process;GO:0006874//cellular calcium ion homeostasis;GO:0070588//calcium ion transmembrane transport	GO:0030165//PDZ domain binding;GO:0005388//calcium-transporting ATPase activity;GO:0046872//metal ion binding;GO:0005524//ATP binding	K05850//Endocrine and other factor-regulated calcium reabsorption;Calcium signaling pathway;Mineral absorption;Salivary secretion;Pancreatic secretion
LOC100513444	1.93369	0.00293914	0.00832436	Up	-	-	-	K06850//Axon guidance
LOC100624745	1.93103	5.19951e-12	5.18007e-11	Up	-	GO:0071702//organic substance transport;GO:0071705//nitrogen compound transport;GO:0055085//transmembrane transport	GO:0022891//substrate-specific transmembrane transporter activity	-
SH3BGR	1.93071	3.59996e-33	1.71948e-31	Up	-	-	-	-
NXPH2	1.93021	0.002705	0.00772312	Up	GO:0005576//extracellular region	-	-	-
HOOK2	1.92903	1.8048e-16	2.7592e-15	Up	GO:0005874//microtubule;GO:0070695//FHF complex;GO:0005813//centrosome;GO:0030897//HOPS complex	GO:0008333//endosome to lysosome transport;GO:0007040//lysosome organization;GO:0045022//early endosome to late endosome transport;GO:0006897//endocytosis;GO:0015031//protein transport;GO:0007032//endosome organization	GO:0042802//identical protein binding	K10873//Homologous recombination
UNC5CL	1.92786	2.87792e-41	2.18424e-39	Up	GO:0016020//membrane	GO:0046330//positive regulation of JNK cascade;GO:0006508//proteolysis;GO:0043123//positive regulation of I-kappaB kinase/NF-kappaB signaling	GO:0008233//peptidase activity	K07521//Axon guidance
TNNI3	1.92684	1.35087e-13	1.57537e-12	Up	GO:0005861//troponin complex	GO:0006874//cellular calcium ion homeostasis;GO:0006937//regulation of muscle contraction;GO:0003009//skeletal muscle contraction;GO:0055010//ventricular cardiac muscle tissue morphogenesis;GO:0001980//regulation of systemic arterial blood pressure by ischemic conditions;GO:0032780//negative regulation of ATPase activity;GO:0001570//vasculogenesis;GO:0060048//cardiac muscle contraction	GO:0019855//calcium channel inhibitor activity;GO:0019904//protein domain specific binding;GO:0030172//troponin C binding;GO:0003779//actin binding;GO:0031014//troponin T binding;GO:0019901//protein kinase binding;GO:0048306//calcium-dependent protein binding;GO:0046872//metal ion binding	K12044//Cardiac muscle contraction;Hypertrophic cardiomyopathy (HCM);Dilated cardiomyopathy
YPEL4	1.92651	0.0012188	0.00374717	Up	GO:0005730//nucleolus	-	-	-
CCDC37	1.92567	4.21073e-06	1.98015e-05	Up	-	-	-	-
KIAA0513	1.92527	1.95655e-34	1.00405e-32	Up	-	-	-	-
LOC100628093	1.92482	7.9526e-06	3.57768e-05	Up	GO:0005730//nucleolus;GO:0031298//replication fork protection complex;GO:0042645//mitochondrial nucleoid	GO:0006338//chromatin remodeling;GO:0006260//DNA replication;GO:0007059//chromosome segregation;GO:0006265//DNA topological change	GO:0003677//DNA binding;GO:0003918//DNA topoisomerase type II (ATP-hydrolyzing) activity;GO:0003917//DNA topoisomerase type I activity	-
LOC102163364	1.92443	6.82503e-05	0.000262094	Up	-	-	-	-
ORMDL3	1.92372	9.01872e-66	1.92279e-63	Up	GO:0016021//integral component of membrane;GO:0035339//SPOTS complex	GO:0006672//ceramide metabolic process;GO:0090156//cellular sphingolipid homeostasis	GO:0005515//protein binding	K12667//Metabolic pathways;Various types of N-glycan biosynthesis;N-Glycan biosynthesis;Protein processing in endoplasmic reticulum
MPST	1.92371	1.4167e-08	9.47914e-08	Up	GO:0005743//mitochondrial inner membrane;GO:0070062//extracellular vesicular exosome	GO:0008152//metabolic process	GO:0016784//3-mercaptopyruvate sulfurtransferase activity;GO:0004792//thiosulfate sulfurtransferase activity	K01011//Cysteine and methionine metabolism;Sulfur relay system;Metabolic pathways
CCDC113	1.92186	0.000338712	0.00115542	Up	GO:0005814//centriole;GO:0005654//nucleoplasm;GO:0043234//protein complex;GO:0034451//centriolar satellite	GO:0042384//cilium assembly	-	-
PIM2	1.92022	8.21815e-34	4.08331e-32	Up	-	GO:0008637//apoptotic mitochondrial changes;GO:0000082//G1/S transition of mitotic cell cycle;GO:0008285//negative regulation of cell proliferation;GO:0043066//negative regulation of apoptotic process;GO:0009615//response to virus;GO:0006468//protein phosphorylation	GO:0004674//protein serine/threonine kinase activity;GO:0005524//ATP binding	K08806//Acute myeloid leukemia
CFAP44	1.91909	0.00326188	0.00914934	Up	-	-	-	-
LOC102163982	1.91646	0.000964317	0.00302665	Up	-	-	-	-
LOC100739059	1.91565	4.31162e-09	3.08375e-08	Up	GO:0009986//cell surface;GO:0005886//plasma membrane;GO:0005795//Golgi stack;GO:0005783//endoplasmic reticulum;GO:0005615//extracellular space	GO:0048706//embryonic skeletal system development;GO:0030177//positive regulation of Wnt signaling pathway;GO:0040037//negative regulation of fibroblast growth factor receptor signaling pathway;GO:0002063//chondrocyte development;GO:0014846//esophagus smooth muscle contraction;GO:0032836//glomerular basement membrane development;GO:0010575//positive regulation vascular endothelial growth factor p…	GO:0005509//calcium ion binding;GO:0008449//N-acetylglucosamine-6-sulfatase activity;GO:0004065//arylsulfatase activity	-
TMEM205	1.9154	2.88085e-37	1.72351e-35	Up	GO:0016021//integral component of membrane;GO:0070062//extracellular vesicular exosome	-	-	K07884//Pancreatic secretion
SNX31	1.91504	0.00280177	0.00797319	Up	GO:0005769//early endosome;GO:0043234//protein complex	GO:0006886//intracellular protein transport;GO:1990126//retrograde transport, endosome to plasma membrane	GO:0035091//phosphatidylinositol binding	-
CYP11A1	1.91305	1.70096e-97	8.67194e-95	Up	GO:0031966//mitochondrial membrane	GO:0055114//oxidation-reduction process;GO:0008203//cholesterol metabolic process;GO:0006700//C21-steroid hormone biosynthetic process	GO:0008386//cholesterol monooxygenase (side-chain-cleaving) activity;GO:0005506//iron ion binding;GO:0020037//heme binding	K00498//Metabolic pathways;Steroid hormone biosynthesis
VKORC1	1.91242	1.06726e-76	3.20888e-74	Up	GO:0005789//endoplasmic reticulum membrane;GO:0016021//integral component of membrane	GO:0042373//vitamin K metabolic process;GO:0007596//blood coagulation;GO:0017187//peptidyl-glutamic acid carboxylation;GO:0043687//post-translational protein modification;GO:0055114//oxidation-reduction process;GO:0060348//bone development;GO:0017144//drug metabolic process	GO:0048038//quinone binding;GO:0047057//vitamin-K-epoxide reductase (warfarin-sensitive) activity	K05357//Ubiquinone and other terpenoid-quinone biosynthesis
ACOT4	1.91112	6.15756e-26	1.93058e-24	Up	-	GO:0006637//acyl-CoA metabolic process	GO:0016790//thiolester hydrolase activity	K01068//Fatty acid elongation;Biosynthesis of secondary metabolites;Biosynthesis of unsaturated fatty acids
AVEN	1.90951	3.96768e-14	4.89479e-13	Up	GO:0005622//intracellular;GO:0012505//endomembrane system;GO:0016020//membrane	GO:0043066//negative regulation of apoptotic process	GO:0005515//protein binding	-
GGN	1.90923	5.68631e-18	9.76963e-17	Up	-	-	-	-
EBF4	1.90721	1.864e-15	2.59433e-14	Up	GO:0005634//nucleus	GO:0045944//positive regulation of transcription from RNA polymerase II promoter;GO:0007275//multicellular organismal development	GO:0046983//protein dimerization activity;GO:0046872//metal ion binding;GO:0008134//transcription factor binding;GO:0000977//RNA polymerase II regulatory region sequence-specific DNA binding;GO:0001077//RNA polymerase II core promoter proximal region sequence-specific DNA binding transcription factor activity involved in positive regulation of transcription	-
LOC100737436	1.90688	2.8539e-09	2.09548e-08	Up	-	-	-	-
PNOC	1.90475	8.57832e-08	5.14129e-07	Up	GO:0005576//extracellular region	GO:0007268//synaptic transmission;GO:0007218//neuropeptide signaling pathway	GO:0001515//opioid peptide activity	-
SORCS1	1.9044	1.43226e-11	1.35277e-10	Up	GO:0016021//integral component of membrane	GO:0007218//neuropeptide signaling pathway	GO:0008188//neuropeptide receptor activity;GO:0005515//protein binding	K12388//Lysosome;Neurotrophin signaling pathway
PIP5K1C	1.90328	5.13111e-18	8.86771e-17	Up	GO:0005829//cytosol;GO:0044459//plasma membrane part;GO:0005925//focal adhesion;GO:0001931//uropod	GO:0006661//phosphatidylinositol biosynthetic process;GO:0072583//clathrin-mediated endocytosis;GO:0030036//actin cytoskeleton organization;GO:0016337//single organismal cell-cell adhesion;GO:0034333//adherens junction assembly;GO:0044281//small molecule metabolic process;GO:0016079//synaptic vesicle exocytosis;GO:0007411//axon guidance;GO:0016310//phosphorylation;GO:0030593//neutrophil chemotaxi…	GO:0005515//protein binding;GO:0016307//phosphatidylinositol phosphate kinase activity;GO:0000166//nucleotide binding	K00889//Regulation of actin cytoskeleton;Phosphatidylinositol signaling system;Inositol phosphate metabolism;Focal adhesion;Endocytosis;Fc gamma R-mediated phagocytosis;Metabolic pathways
LOC102161930	1.90307	1.20127e-07	7.06246e-07	Up	-	-	-	-
PDZK1IP1	1.90247	4.22947e-38	2.68806e-36	Up	GO:0016021//integral component of membrane	-	-	-
MEGF6	1.90163	0.00102829	0.00320983	Up	-	-	-	-
FSCN2	1.9012	2.53393e-15	3.48743e-14	Up	GO:0005737//cytoplasm;GO:0032420//stereocilium;GO:0015629//actin cytoskeleton	GO:0051017//actin filament bundle assembly;GO:0042462//eye photoreceptor cell development;GO:0007601//visual perception	GO:0051015//actin filament binding;GO:0030674//protein binding, bridging	-
CLEC11A	1.89901	1.88968e-46	1.80885e-44	Up	GO:0005615//extracellular space	GO:0008284//positive regulation of cell proliferation	GO:0008083//growth factor activity	K12589//RNA degradation
ZBTB12	1.89812	7.48918e-31	3.16462e-29	Up	-	GO:0000122//negative regulation of transcription from RNA polymerase II promoter	GO:0000977//RNA polymerase II regulatory region sequence-specific DNA binding;GO:0001227//RNA polymerase II transcription regulatory region sequence-specific DNA binding transcription factor activity involved in negative regulation of transcription	-
IGSF8	1.89532	8.10051e-37	4.7023e-35	Up	GO:0070062//extracellular vesicular exosome;GO:0016021//integral component of membrane	-	-	-
KLF13	1.89364	1.94769e-40	1.39686e-38	Up	GO:0005634//nucleus	GO:0045647//negative regulation of erythrocyte differentiation;GO:0008285//negative regulation of cell proliferation;GO:0045944//positive regulation of transcription from RNA polymerase II promoter	GO:0000978//RNA polymerase II core promoter proximal region sequence-specific DNA binding;GO:0001077//RNA polymerase II core promoter proximal region sequence-specific DNA binding transcription factor activity involved in positive regulation of transcription;GO:0005515//protein binding	-
TRH	1.89316	3.43582e-26	1.09628e-24	Up	-	GO:0007154//cell communication;GO:0010033//response to organic substance;GO:0050794//regulation of cellular process;GO:0044700//single organism signaling	GO:0005179//hormone activity	-
CAMSAP3	1.89302	3.89019e-18	6.7831e-17	Up	GO:0044430//cytoskeletal part;GO:0015630//microtubule cytoskeleton	GO:0033043//regulation of organelle organization;GO:0000226//microtubule cytoskeleton organization	GO:0008017//microtubule binding	-
AIF1L	1.89163	1.43721e-37	8.75469e-36	Up	GO:0070062//extracellular vesicular exosome;GO:0005737//cytoplasm;GO:0005925//focal adhesion;GO:0032587//ruffle membrane;GO:0005884//actin filament	-	GO:0005509//calcium ion binding;GO:0051015//actin filament binding	K02183//Tuberculosis;Neurotrophin signaling pathway;Long-term potentiation;Plant-pathogen interaction;Olfactory transduction;Oocyte meiosis;Phosphatidylinositol signaling system;Glioma;Alcoholism;Gastric acid secretion;GnRH signaling pathway;Salivary secretion;Phototransduction - fly;Vascular smooth muscle contraction;Phototransduction;Dopaminergic synapse;Calcium signaling pathway;Amphetamine ad…
LOC100525453	1.88998	2.33374e-11	2.15137e-10	Up	GO:0030426//growth cone;GO:0044297//cell body;GO:0030027//lamellipodium;GO:0070382//exocytic vesicle;GO:0031941//filamentous actin;GO:0005615//extracellular space;GO:0005829//cytosol	GO:0051764//actin crosslink formation;GO:0051491//positive regulation of filopodium assembly;GO:0030336//negative regulation of cell migration;GO:0051260//protein homooligomerization;GO:0008152//metabolic process;GO:0048678//response to axon injury;GO:0007411//axon guidance;GO:0071345//cellular response to cytokine stimulus;GO:0010976//positive regulation of neuron projection development;GO:00109…	GO:0051219//phosphoprotein binding;GO:0016810//hydrolase activity, acting on carbon-nitrogen (but not peptide) bonds;GO:0017124//SH3 domain binding;GO:0035374//chondroitin sulfate binding	K07528//Axon guidance
LOC102158524	1.88936	5.55751e-06	2.56211e-05	Up	-	-	-	-
2017-09-03	1.88749	1.75255e-10	1.46579e-09	Up	GO:0043005//neuron projection;GO:0030054//cell junction;GO:0005829//cytosol;GO:0005856//cytoskeleton;GO:0042734//presynaptic membrane	GO:0007049//cell cycle;GO:0051301//cell division	GO:0005525//GTP binding;GO:0005515//protein binding	K04557//Parkinson's disease
TCEB2	1.88588	1.53646e-88	6.6728e-86	Up	GO:0070062//extracellular vesicular exosome;GO:0070449//elongin complex;GO:0030891//VCB complex;GO:0005829//cytosol;GO:0031466//Cul5-RING ubiquitin ligase complex;GO:0031462//Cul2-RING ubiquitin ligase complex	GO:0050434//positive regulation of viral transcription;GO:0016567//protein ubiquitination;GO:0006461//protein complex assembly;GO:0006414//translational elongation;GO:0061418//regulation of transcription from RNA polymerase II promoter in response to hypoxia;GO:0006368//transcription elongation from RNA polymerase II promoter	GO:0003746//translation elongation factor activity;GO:0031625//ubiquitin protein ligase binding	K03873//Renal cell carcinoma;Pathways in cancer;Ubiquitin mediated proteolysis
ZMYND10	1.8858	0.000925878	0.00291537	Up	GO:0034451//centriolar satellite	GO:0044458//motile cilium assembly;GO:0036159//inner dynein arm assembly;GO:0036158//outer dynein arm assembly	GO:0005515//protein binding;GO:0046872//metal ion binding	-
ID4	1.88456	6.00558e-37	3.52107e-35	Up	GO:0005737//cytoplasm;GO:0005634//nucleus	GO:0007405//neuroblast proliferation;GO:0048712//negative regulation of astrocyte differentiation;GO:0021895//cerebral cortex neuron differentiation;GO:0045669//positive regulation of osteoblast differentiation;GO:0021766//hippocampus development;GO:0048715//negative regulation of oligodendrocyte differentiation;GO:0022010//central nervous system myelination;GO:0000122//negative regulation of tra…	GO:0001085//RNA polymerase II transcription factor binding;GO:0003714//transcription corepressor activity	K04680//TGF-beta signaling pathway;Transcriptional misregulation in cancer
ARHGAP8	1.88445	6.13694e-06	2.81046e-05	Up	GO:0005737//cytoplasm	GO:0007165//signal transduction;GO:0043087//regulation of GTPase activity	-	K01514//Purine metabolism
LTB	1.87929	3.34144e-09	2.42988e-08	Up	GO:0016021//integral component of membrane;GO:0005615//extracellular space	GO:0043588//skin development;GO:0048535//lymph node development;GO:0010467//gene expression;GO:0006955//immune response;GO:0045084//positive regulation of interleukin-12 biosynthetic process	GO:0005125//cytokine activity;GO:0005164//tumor necrosis factor receptor binding	K03157//Rheumatoid arthritis;NF-kappa B signaling pathway;Cytokine-cytokine receptor interaction
LOC106504562	1.87711	0.000697086	0.00224376	Up	-	-	-	-
LOC102168120	1.87673	0.000116942	0.000433051	Up	-	-	-	-
AK1	1.87601	4.32183e-11	3.8597e-10	Up	GO:0070062//extracellular vesicular exosome;GO:0005886//plasma membrane;GO:0036126//sperm flagellum;GO:0001520//outer dense fiber	GO:0009142//nucleoside triphosphate biosynthetic process;GO:0006165//nucleoside diphosphate phosphorylation;GO:0046034//ATP metabolic process;GO:0046033//AMP metabolic process;GO:0007050//cell cycle arrest;GO:0006172//ADP biosynthetic process	GO:0004550//nucleoside diphosphate kinase activity;GO:0005524//ATP binding;GO:0004017//adenylate kinase activity	K00939//Pyrimidine metabolism;Biosynthesis of secondary metabolites;Purine metabolism;Metabolic pathways
CLSTN3	1.87429	2.90595e-27	9.8912e-26	Up	GO:0016021//integral component of membrane;GO:0009986//cell surface;GO:0045211//postsynaptic membrane;GO:0000139//Golgi membrane;GO:0097481//neuronal postsynaptic density;GO:0043234//protein complex;GO:0005789//endoplasmic reticulum membrane;GO:0070062//extracellular vesicular exosome	GO:0035249//synaptic transmission, glutamatergic;GO:0050806//positive regulation of synaptic transmission;GO:0051932//synaptic transmission, GABAergic;GO:0051965//positive regulation of synapse assembly;GO:0007156//homophilic cell adhesion via plasma membrane adhesion molecules;GO:0001558//regulation of cell growth;GO:1902474//positive regulation of protein localization to synapse	GO:0005509//calcium ion binding	-
LOC100156381	1.87363	2.20144e-24	6.05254e-23	Up	-	-	-	-
KCNE1	1.87332	6.56518e-17	1.04384e-15	Up	GO:0016324//apical plasma membrane;GO:0008076//voltage-gated potassium channel complex	GO:0006493//protein O-linked glycosylation;GO:0060306//regulation of membrane repolarization;GO:0006487//protein N-linked glycosylation;GO:0086011//membrane repolarization during action potential;GO:0002070//epithelial cell maturation;GO:1902260//negative regulation of delayed rectifier potassium channel activity;GO:0086091//regulation of heart rate by cardiac conduction	GO:0005249//voltage-gated potassium channel activity;GO:0015459//potassium channel regulator activity	-
UBL3	1.87295	7.25566e-40	5.06427e-38	Up	GO:0005886//plasma membrane;GO:0070062//extracellular vesicular exosome;GO:0005622//intracellular	-	-	-
LOC100738956	1.87248	4.17083e-07	2.27581e-06	Up	GO:0016021//integral component of membrane	GO:0009952//anterior/posterior pattern specification;GO:0009888//tissue development;GO:0001501//skeletal system development;GO:0050794//regulation of cellular process;GO:0030154//cell differentiation	GO:0005112//Notch binding	K06051//Notch signaling pathway
ADGRV1	1.87186	0.00156026	0.00468877	Up	-	-	-	K05849//Dilated cardiomyopathy;Mineral absorption;Arrhythmogenic right ventricular cardiomyopathy (ARVC);Protein digestion and absorption;Endocrine and other factor-regulated calcium reabsorption;Hypertrophic cardiomyopathy (HCM);Cardiac muscle contraction;Calcium signaling pathway
LOC100627890	1.87117	0.000596991	0.00194832	Up	GO:0005737//cytoplasm	GO:0009435//NAD biosynthetic process	GO:0004359//glutaminase activity;GO:0003952//NAD+ synthase (glutamine-hydrolyzing) activity;GO:0005524//ATP binding	K01950//Metabolic pathways;Nicotinate and nicotinamide metabolism
LHB	1.87115	0.000913498	0.00287871	Up	GO:0005576//extracellular region	-	GO:0005179//hormone activity	K08521//Neuroactive ligand-receptor interaction;GnRH signaling pathway
LOC102160998	1.87098	9.89513e-05	0.000370408	Up	-	-	-	-
CD14	1.87064	3.32461e-23	8.47487e-22	Up	GO:0005615//extracellular space;GO:0031362//anchored component of external side of plasma membrane;GO:0045121//membrane raft;GO:0046696//lipopolysaccharide receptor complex;GO:0070062//extracellular vesicular exosome	GO:0031663//lipopolysaccharide-mediated signaling pathway;GO:0034142//toll-like receptor 4 signaling pathway;GO:0045807//positive regulation of endocytosis;GO:0006954//inflammatory response;GO:0032729//positive regulation of interferon-gamma production;GO:0071223//cellular response to lipoteichoic acid;GO:0032481//positive regulation of type I interferon production;GO:0032760//positive regulation…	GO:0070891//lipoteichoic acid binding;GO:0001530//lipopolysaccharide binding	K04391//Hematopoietic cell lineage;Tuberculosis;Transcriptional misregulation in cancer;Salmonella infection;MAPK signaling pathway;Pathogenic Escherichia coli infection;Regulation of actin cytoskeleton;Pertussis;Amoebiasis;Phagosome;Toll-like receptor signaling pathway;NF-kappa B signaling pathway;Legionellosis
C1H9orf135	1.86992	0.000686032	0.00221	Up	-	-	-	-
STEAP1	1.8698	4.37032e-05	0.000174189	Up	GO:0010008//endosome membrane;GO:0005911//cell-cell junction;GO:0005887//integral component of plasma membrane	GO:0015677//copper ion import;GO:0055072//iron ion homeostasis;GO:0055114//oxidation-reduction process;GO:0055085//transmembrane transport;GO:0097461//ferric iron import into cell	GO:0052851//ferric-chelate reductase (NADPH) activity;GO:0015267//channel activity;GO:0046872//metal ion binding;GO:0008823//cupric reductase activity	K14737//Mineral absorption
C1H15orf52	1.86916	1.33954e-13	1.56293e-12	Up	-	-	-	-
LOC100525318	1.86885	1.54175e-06	7.78411e-06	Up	-	-	-	K14611//Vitamin digestion and absorption
LOC100626374	1.86752	3.75239e-06	1.7832e-05	Up	GO:0031253//cell projection membrane;GO:0005739//mitochondrion;GO:0005829//cytosol;GO:0005789//endoplasmic reticulum membrane;GO:0016323//basolateral plasma membrane	GO:0006950//response to stress;GO:0016049//cell growth;GO:0007420//brain development;GO:0060973//cell migration involved in heart development;GO:0014912//negative regulation of smooth muscle cell migration;GO:0070374//positive regulation of ERK1 and ERK2 cascade;GO:0048662//negative regulation of smooth muscle cell proliferation;GO:0001947//heart looping;GO:0010642//negative regulation of platele…	GO:0005515//protein binding	-
MPND	1.86749	3.2343e-48	3.2554e-46	Up	-	-	-	-
LOC100738089	1.86645	1.98352e-11	1.84667e-10	Up	-	-	-	-
LOC100514885	1.86586	0.00306664	0.00865553	Up	-	-	-	-
LOC102158983	1.86513	0.000356113	0.00120862	Up	-	-	-	-
LOC102164693	1.86491	5.8279e-05	0.000226547	Up	-	-	-	-
S100A9	1.86457	3.66677e-05	0.000147983	Up	GO:0005856//cytoskeleton;GO:0005615//extracellular space;GO:0070062//extracellular vesicular exosome;GO:0005886//plasma membrane;GO:0005634//nucleus;GO:0005737//cytoplasm	GO:0002523//leukocyte migration involved in inflammatory response;GO:0070488//neutrophil aggregation;GO:0006919//activation of cysteine-type endopeptidase activity involved in apoptotic process;GO:0035606//peptidyl-cysteine S-trans-nitrosylation;GO:0006417//regulation of translation;GO:0006914//autophagy;GO:2001244//positive regulation of intrinsic apoptotic signaling pathway;GO:0050729//positive…	GO:0005509//calcium ion binding;GO:0016209//antioxidant activity	K14734//Mineral absorption
RPS28	1.86423	2.38145e-68	5.2196e-66	Up	GO:0022627//cytosolic small ribosomal subunit;GO:0070062//extracellular vesicular exosome	GO:0006414//translational elongation;GO:0006614//SRP-dependent cotranslational protein targeting to membrane;GO:0006413//translational initiation;GO:0000184//nuclear-transcribed mRNA catabolic process, nonsense-mediated decay;GO:0006364//rRNA processing;GO:0006415//translational termination;GO:0042274//ribosomal small subunit biogenesis;GO:0006407//rRNA export from nucleus;GO:0019083//viral trans…	GO:0044822//poly(A) RNA binding;GO:0005515//protein binding;GO:0003735//structural constituent of ribosome	K02979//Ribosome
LOC100739575	1.86248	3.13486e-09	2.2903e-08	Up	-	GO:0006694//steroid biosynthetic process;GO:0015914//phospholipid transport;GO:0032385//positive regulation of intracellular cholesterol transport	GO:0032934//sterol binding;GO:0015248//sterol transporter activity;GO:0003824//catalytic activity	K08764//PPAR signaling pathway;Peroxisome;Primary bile acid biosynthesis;Metabolic pathways
LOC106506209	1.8607	7.67531e-05	0.000293162	Up	-	-	-	-
NOS1AP	1.85704	1.51205e-09	1.14537e-08	Up	GO:0044444//cytoplasmic part;GO:0044422//organelle part;GO:0043231//intracellular membrane-bounded organelle;GO:0044459//plasma membrane part	-	-	K12474//Endocytosis
NPTXR	1.8566	3.61082e-11	3.25821e-10	Up	GO:0005886//plasma membrane;GO:0016021//integral component of membrane;GO:0005615//extracellular space	GO:0007165//signal transduction;GO:0031175//neuron projection development	GO:0046872//metal ion binding;GO:0032403//protein complex binding;GO:0019903//protein phosphatase binding;GO:0008029//pentraxin receptor activity	-
LOC100522128	1.85631	5.06037e-08	3.14124e-07	Up	GO:0005952//cAMP-dependent protein kinase complex;GO:0005829//cytosol;GO:0097546//ciliary base;GO:0005886//plasma membrane	GO:0007596//blood coagulation;GO:0050796//regulation of insulin secretion;GO:0008543//fibroblast growth factor receptor signaling pathway;GO:0007202//activation of phospholipase C activity;GO:0003091//renal water homeostasis;GO:0006112//energy reserve metabolic process;GO:0034199//activation of protein kinase A activity;GO:0007173//epidermal growth factor receptor signaling pathway;GO:0048011//ne…	GO:0004862//cAMP-dependent protein kinase inhibitor activity;GO:0016301//kinase activity;GO:0034236//protein kinase A catalytic subunit binding;GO:0008603//cAMP-dependent protein kinase regulator activity;GO:0030552//cAMP binding	K04739//Insulin signaling pathway;Apoptosis
LOC100157770	1.85561	0.00170751	0.00509602	Up	-	-	-	-
DDT	1.85559	1.60161e-54	2.15868e-52	Up	-	-	-	-
LOC106510571	1.85553	0.00217462	0.00633531	Up	-	-	-	-
LOC100513117	1.85538	7.72384e-06	3.48223e-05	Up	GO:0043197//dendritic spine;GO:0005829//cytosol;GO:0043234//protein complex;GO:0030424//axon;GO:0016020//membrane;GO:0030027//lamellipodium;GO:0001726//ruffle;GO:0005769//early endosome;GO:0043025//neuronal cell body;GO:0030426//growth cone;GO:0005813//centrosome;GO:0014069//postsynaptic density;GO:0031982//vesicle	GO:0007409//axonogenesis;GO:0035022//positive regulation of Rac protein signal transduction;GO:0007032//endosome organization;GO:0007528//neuromuscular junction development;GO:0008219//cell death;GO:0001701//in utero embryonic development;GO:0001881//receptor recycling;GO:0035249//synaptic transmission, glutamatergic;GO:0006979//response to oxidative stress;GO:0007626//locomotory behavior;GO:0016…	GO:0042803//protein homodimerization activity;GO:0017112//Rab guanyl-nucleotide exchange factor activity;GO:0030676//Rac guanyl-nucleotide exchange factor activity;GO:0017137//Rab GTPase binding;GO:0043539//protein serine/threonine kinase activator activity;GO:0005087//Ran guanyl-nucleotide exchange factor activity	K04575//Amyotrophic lateral sclerosis (ALS)
ECE2	1.85535	4.83198e-18	8.37544e-17	Up	GO:0030659//cytoplasmic vesicle membrane;GO:0000139//Golgi membrane;GO:0016021//integral component of membrane	GO:0007267//cell-cell signaling;GO:0008277//regulation of G-protein coupled receptor protein signaling pathway;GO:0042310//vasoconstriction;GO:0010002//cardioblast differentiation;GO:0016486//peptide hormone processing;GO:0032259//methylation;GO:0009790//embryo development;GO:0007420//brain development	GO:0042803//protein homodimerization activity;GO:0008168//methyltransferase activity;GO:0046872//metal ion binding;GO:0004222//metalloendopeptidase activity;GO:0005515//protein binding	-
CCL21	1.85506	8.88971e-05	0.000335989	Up	GO:0005622//intracellular;GO:0005615//extracellular space	GO:0051209//release of sequestered calcium ion into cytosol;GO:2000406//positive regulation of T cell migration;GO:0001954//positive regulation of cell-matrix adhesion;GO:0051491//positive regulation of filopodium assembly;GO:2000529//positive regulation of myeloid dendritic cell chemotaxis;GO:0070374//positive regulation of ERK1 and ERK2 cascade;GO:0002548//monocyte chemotaxis;GO:0007186//G-prot…	GO:0048020//CCR chemokine receptor binding;GO:0008009//chemokine activity	K16062//Chemokine signaling pathway;NF-kappa B signaling pathway;Cytokine-cytokine receptor interaction
C7H15orf59	1.855	4.42736e-05	0.000176223	Up	-	-	-	-
GALNT16	1.8529	3.17936e-09	2.3192e-08	Up	GO:0000139//Golgi membrane;GO:0070062//extracellular vesicular exosome;GO:0016021//integral component of membrane	GO:0006486//protein glycosylation	GO:0030246//carbohydrate binding;GO:0004653//polypeptide N-acetylgalactosaminyltransferase activity;GO:0046872//metal ion binding	K00710//Metabolic pathways;Mucin type O-Glycan biosynthesis
MCTP1	1.85234	8.58967e-21	1.85152e-19	Up	-	-	-	K02677//GABAergic synapse;Aldosterone-regulated sodium reabsorption;Calcium signaling pathway;Focal adhesion;Dopaminergic synapse;Vibrio cholerae infection;Pathways in cancer;Serotonergic synapse;Melanogenesis;Leukocyte transendothelial migration;VEGF signaling pathway;Endocrine and other factor-regulated calcium reabsorption;Leishmaniasis;Glutamatergic synapse;Non-small cell lung cancer;Tight ju…
MYLK	1.8519	6.3715e-33	2.98849e-31	Up	GO:0001725//stress fiber;GO:0005737//cytoplasm;GO:0005911//cell-cell junction;GO:0070062//extracellular vesicular exosome;GO:0032154//cleavage furrow;GO:0030027//lamellipodium	GO:0032060//bleb assembly;GO:0002230//positive regulation of defense response to virus by host;GO:0090303//positive regulation of wound healing;GO:0051928//positive regulation of calcium ion transport;GO:0030335//positive regulation of cell migration;GO:0007015//actin filament organization;GO:0006468//protein phosphorylation;GO:0071476//cellular hypotonic response;GO:0006939//smooth muscle contra…	GO:0046872//metal ion binding;GO:0003779//actin binding;GO:0004687//myosin light chain kinase activity;GO:0004683//calmodulin-dependent protein kinase activity;GO:0005516//calmodulin binding;GO:0005524//ATP binding	K00907//Gastric acid secretion;Calcium signaling pathway;Focal adhesion;Vascular smooth muscle contraction;Regulation of actin cytoskeleton
QSOX1	1.85141	3.1364e-94	1.565e-91	Up	-	-	-	-
LOC102162673	1.85039	3.99761e-05	0.00016015	Up	-	-	-	-
MYPOP	1.85035	1.67071e-19	3.23814e-18	Up	-	-	-	-
AP3M2	1.85007	5.35982e-13	5.86828e-12	Up	GO:0030659//cytoplasmic vesicle membrane;GO:0030131//clathrin adaptor complex;GO:0005794//Golgi apparatus	GO:0008089//anterograde axon cargo transport;GO:0048490//anterograde synaptic vesicle transport;GO:0006886//intracellular protein transport	-	K12398//Lysosome
PACSIN3	1.84919	7.03267e-09	4.89552e-08	Up	GO:0070062//extracellular vesicular exosome;GO:0005886//plasma membrane;GO:0005768//endosome;GO:0005654//nucleoplasm	GO:0097320//membrane tubulation;GO:0016310//phosphorylation;GO:0007010//cytoskeleton organization;GO:0051044//positive regulation of membrane protein ectodomain proteolysis;GO:0051926//negative regulation of calcium ion transport;GO:0045806//negative regulation of endocytosis	GO:0016301//kinase activity;GO:0005543//phospholipid binding;GO:0019855//calcium channel inhibitor activity;GO:0008092//cytoskeletal protein binding	K12804//NOD-like receptor signaling pathway;K10408//Huntington's disease
SAMD14	1.84823	9.09677e-06	4.05353e-05	Up	-	-	-	-
LOC100511480	1.84767	5.37382e-05	0.000210115	Up	GO:0005856//cytoskeleton;GO:0005737//cytoplasm	GO:0016601//Rac protein signal transduction;GO:0007155//cell adhesion;GO:0071526//semaphorin-plexin signaling pathway;GO:0031532//actin cytoskeleton reorganization;GO:0030316//osteoclast differentiation;GO:0033623//regulation of integrin activation;GO:0043547//positive regulation of GTPase activity;GO:0035023//regulation of Rho protein signal transduction;GO:0016322//neuron remodeling;GO:0071800/…	GO:0030676//Rac guanyl-nucleotide exchange factor activity	K06082//Adherens junction
COL16A1	1.84707	5.09777e-23	1.28413e-21	Up	GO:0005576//extracellular region	GO:0022607//cellular component assembly;GO:0007155//cell adhesion	-	K08131//Protein digestion and absorption
LOC102160391	1.84565	5.60292e-09	3.95425e-08	Up	-	-	-	-
TLE2	1.84543	1.66988e-27	5.79321e-26	Up	-	-	-	K04497//Notch signaling pathway;Wnt signaling pathway
SLC39A4	1.84381	9.34074e-06	4.15514e-05	Up	GO:0043227//membrane-bounded organelle;GO:0044444//cytoplasmic part;GO:0043231//intracellular membrane-bounded organelle;GO:0016020//membrane;GO:0044464//cell part	GO:0030001//metal ion transport;GO:0006811//ion transport;GO:0044763//single-organism cellular process	-	K14710//Mineral absorption
LOC100738007	1.8435	1.26883e-10	1.07541e-09	Up	-	-	-	-
LOC100523961	1.84298	1.4853e-31	6.53533e-30	Up	GO:0005634//nucleus;GO:0000786//nucleosome;GO:0005615//extracellular space	GO:0002227//innate immune response in mucosa;GO:0050830//defense response to Gram-positive bacterium;GO:0019731//antibacterial humoral response	GO:0046982//protein heterodimerization activity;GO:0003677//DNA binding	K11252//Systemic lupus erythematosus;Alcoholism
NFATC4	1.84267	4.33705e-26	1.37264e-24	Up	GO:0043229//intracellular organelle;GO:0005737//cytoplasm	GO:0051961//negative regulation of nervous system development;GO:0048468//cell development;GO:0035556//intracellular signal transduction;GO:0009653//anatomical structure morphogenesis;GO:0043065//positive regulation of apoptotic process;GO:0051129//negative regulation of cellular component organization;GO:0097190//apoptotic signaling pathway;GO:0042692//muscle cell differentiation;GO:0072358//car…	GO:0000981//sequence-specific DNA binding RNA polymerase II transcription factor activity;GO:0003677//DNA binding	K04446//VEGF signaling pathway;MAPK signaling pathway;Axon guidance;Natural killer cell mediated cytotoxicity;B cell receptor signaling pathway;T cell receptor signaling pathway;HTLV-I infection;Osteoclast differentiation;Wnt signaling pathway
SAC3D1	1.84161	8.59956e-23	2.12739e-21	Up	-	-	-	-
GPR85	1.83933	2.02988e-08	1.32826e-07	Up	GO:0005887//integral component of plasma membrane	GO:0007186//G-protein coupled receptor signaling pathway	GO:0004930//G-protein coupled receptor activity;GO:0005057//receptor signaling protein activity	-
PPAP2C	1.83697	5.53497e-08	3.42226e-07	Up	GO:0005887//integral component of plasma membrane	GO:0007165//signal transduction;GO:0046839//phospholipid dephosphorylation;GO:0006470//protein dephosphorylation;GO:0006644//phospholipid metabolic process;GO:0044281//small molecule metabolic process;GO:0030148//sphingolipid biosynthetic process	GO:0004721//phosphoprotein phosphatase activity;GO:0008195//phosphatidate phosphatase activity;GO:0005515//protein binding;GO:0042577//lipid phosphatase activity	K01080//Glycerophospholipid metabolism;Ether lipid metabolism;Fat digestion and absorption;Sphingolipid metabolism;Fc gamma R-mediated phagocytosis;Glycerolipid metabolism;Metabolic pathways
LOC102167554	1.83676	0.000606543	0.00197592	Up	-	-	-	-
RAMP3	1.83624	0.00221845	0.00644537	Up	GO:0009986//cell surface;GO:0043235//receptor complex;GO:0005887//integral component of plasma membrane;GO:0005764//lysosome	GO:0008277//regulation of G-protein coupled receptor protein signaling pathway;GO:0086103//G-protein coupled receptor signaling pathway involved in heart process;GO:0030819//positive regulation of cAMP biosynthetic process;GO:0006816//calcium ion transport;GO:0006886//intracellular protein transport;GO:0071392//cellular response to estradiol stimulus;GO:0001921//positive regulation of receptor re…	GO:0001664//G-protein coupled receptor binding;GO:0015026//coreceptor activity;GO:0008565//protein transporter activity;GO:0046982//protein heterodimerization activity	K08449//Vascular smooth muscle contraction
SCAP	1.83621	1.25541e-64	2.60547e-62	Up	GO:0000139//Golgi membrane;GO:0016021//integral component of membrane;GO:0005789//endoplasmic reticulum membrane;GO:0012507//ER to Golgi transport vesicle membrane	GO:0032933//SREBP signaling pathway;GO:0042304//regulation of fatty acid biosynthetic process;GO:0032868//response to insulin;GO:0001666//response to hypoxia;GO:0045540//regulation of cholesterol biosynthetic process	-	K10260//Ubiquitin mediated proteolysis
GFRA2	1.8362	2.53224e-05	0.000105057	Up	GO:0070062//extracellular vesicular exosome;GO:0042641//actomyosin	GO:0006468//protein phosphorylation;GO:0035556//intracellular signal transduction;GO:0016477//cell migration;GO:0000226//microtubule cytoskeleton organization;GO:0007097//nuclear migration;GO:0031032//actomyosin structure organization;GO:0031532//actin cytoskeleton reorganization	GO:0005524//ATP binding;GO:0004674//protein serine/threonine kinase activity;GO:0000287//magnesium ion binding;GO:0042802//identical protein binding	-
LOC106509118	1.83525	1.90469e-07	1.08604e-06	Up	-	-	-	-
LOC100739776	1.83476	3.35632e-09	2.43843e-08	Up	GO:0016021//integral component of membrane;GO:0044295//axonal growth cone;GO:0005886//plasma membrane	GO:0007155//cell adhesion;GO:0045663//positive regulation of myoblast differentiation	GO:0005515//protein binding	-
UNC13C	1.83358	0.00339487	0.00948267	Up	GO:0005622//intracellular	GO:0007268//synaptic transmission;GO:0035556//intracellular signal transduction	GO:0046872//metal ion binding;GO:0019992//diacylglycerol binding	K15293//Synaptic vesicle cycle
SCARF2	1.83337	4.33506e-26	1.37264e-24	Up	GO:0016020//membrane;GO:0005925//focal adhesion	GO:0007155//cell adhesion	GO:0005515//protein binding	K06240//Amoebiasis;Pathways in cancer;Small cell lung cancer;Focal adhesion;Toxoplasmosis;ECM-receptor interaction;K05637//Toxoplasmosis;Arrhythmogenic right ventricular cardiomyopathy (ARVC);Dilated cardiomyopathy;Amoebiasis;ECM-receptor interaction;Small cell lung cancer;Focal adhesion;Pathways in cancer;Hypertrophic cardiomyopathy (HCM);Viral myocarditis
LOC100524036	1.83032	1.75527e-06	8.77521e-06	Up	GO:0005641//nuclear envelope lumen;GO:0055037//recycling endosome;GO:0005783//endoplasmic reticulum;GO:0005802//trans-Golgi network;GO:0005887//integral component of plasma membrane;GO:0031985//Golgi cisterna;GO:0005769//early endosome;GO:0034362//low-density lipoprotein particle;GO:0070062//extracellular vesicular exosome	GO:0006622//protein targeting to lysosome;GO:0043407//negative regulation of MAP kinase activity;GO:1902948//negative regulation of tau-protein kinase activity;GO:0014910//regulation of smooth muscle cell migration;GO:1902430//negative regulation of beta-amyloid formation;GO:0045053//protein retention in Golgi apparatus;GO:1902966//positive regulation of protein localization to early endosome;GO:…	GO:0001540//beta-amyloid binding;GO:0030169//low-density lipoprotein particle binding;GO:0030306//ADP-ribosylation factor binding;GO:0004888//transmembrane signaling receptor activity	K12388//Lysosome;Neurotrophin signaling pathway
LOC106505805	1.82798	1.68823e-06	8.47804e-06	Up	GO:0019031//viral envelope;GO:0019028//viral capsid	GO:0015074//DNA integration;GO:0006508//proteolysis;GO:0019068//virion assembly;GO:0090502//RNA phosphodiester bond hydrolysis, endonucleolytic	GO:0008270//zinc ion binding;GO:0004523//RNA-DNA hybrid ribonuclease activity;GO:0004190//aspartic-type endopeptidase activity;GO:0003676//nucleic acid binding;GO:0005198//structural molecule activity	K11149//Retinol metabolism;Metabolic pathways;K14005//Protein processing in endoplasmic reticulum;K15043//Influenza A
BAIAP3	1.82473	4.76008e-10	3.82306e-09	Up	-	GO:0007186//G-protein coupled receptor signaling pathway	-	K15621//Transcriptional misregulation in cancer
LFNG	1.81938	4.04704e-36	2.27605e-34	Up	GO:0030173//integral component of Golgi membrane	GO:0007386//compartment pattern specification;GO:0001541//ovarian follicle development;GO:0008152//metabolic process;GO:0045747//positive regulation of Notch signaling pathway;GO:0007143//female meiotic division;GO:0032092//positive regulation of protein binding;GO:0014807//regulation of somitogenesis	GO:0046872//metal ion binding;GO:0033829//O-fucosylpeptide 3-beta-N-acetylglucosaminyltransferase activity	K05948//Notch signaling pathway;Other types of O-glycan biosynthesis
ADARB2	1.81938	9.32916e-05	0.000351015	Up	-	-	-	-
CMC4	1.81831	1.286e-14	1.66534e-13	Up	GO:0005739//mitochondrion	GO:0008283//cell proliferation	-	-
LOC100620869	1.81755	1.05592e-06	5.45452e-06	Up	-	-	-	-
FOXL2	1.81698	7.58088e-29	2.86291e-27	Up	GO:0005634//nucleus	GO:0045892//negative regulation of transcription, DNA-templated;GO:0001541//ovarian follicle development;GO:0045893//positive regulation of transcription, DNA-templated;GO:0006309//apoptotic DNA fragmentation;GO:0006357//regulation of transcription from RNA polymerase II promoter;GO:0002074//extraocular skeletal muscle development;GO:0042703//menstruation;GO:0043280//positive regulation of cystei…	GO:0003700//sequence-specific DNA binding transcription factor activity;GO:0043028//cysteine-type endopeptidase regulator activity involved in apoptotic process;GO:0003677//DNA binding;GO:0031624//ubiquitin conjugating enzyme binding	-
LOC100736594	1.81691	2.21368e-07	1.25248e-06	Up	GO:0005615//extracellular space;GO:0005583//fibrillar collagen trimer	GO:0030199//collagen fibril organization;GO:0016337//single organismal cell-cell adhesion;GO:0030198//extracellular matrix organization;GO:0006641//triglyceride metabolic process;GO:0006629//lipid metabolic process;GO:0030036//actin cytoskeleton organization;GO:0007160//cell-matrix adhesion;GO:0044237//cellular metabolic process;GO:0043170//macromolecule metabolic process;GO:0007155//cell adhesio…	GO:0005518//collagen binding;GO:0008201//heparin binding;GO:0005178//integrin binding	K06252//ECM-receptor interaction;Focal adhesion
CORIN	1.81666	2.83428e-39	1.91004e-37	Up	GO:0005887//integral component of plasma membrane;GO:0009986//cell surface	GO:0016486//peptide hormone processing;GO:0007565//female pregnancy;GO:0035813//regulation of renal sodium excretion;GO:0008217//regulation of blood pressure	GO:0004252//serine-type endopeptidase activity	-
TGFBR3L	1.81606	5.52631e-05	0.000215753	Up	-	-	-	K04431//GnRH signaling pathway;MAPK signaling pathway;Toll-like receptor signaling pathway;Influenza A;Fc epsilon RI signaling pathway;Epstein-Barr virus infection;Protein processing in endoplasmic reticulum;ErbB signaling pathway;T cell receptor signaling pathway;Neurotrophin signaling pathway;Osteoclast differentiation
LOC100518272	1.81589	1.18995e-06	6.09582e-06	Up	-	-	-	-
LOC106504115	1.81295	9.53759e-14	1.13196e-12	Up	-	-	-	-
TBKBP1	1.81223	3.65892e-27	1.24001e-25	Up	-	GO:0002376//immune system process	GO:0005515//protein binding	K12652//RIG-I-like receptor signaling pathway
LOC102165059	1.81174	5.6229e-07	3.01207e-06	Up	-	-	-	-
S100A1	1.8112	2.88284e-28	1.05309e-26	Up	GO:0030017//sarcomere;GO:0043234//protein complex;GO:0005634//nucleus;GO:0016529//sarcoplasmic reticulum	GO:0008016//regulation of heart contraction;GO:0021762//substantia nigra development;GO:0035556//intracellular signal transduction	GO:0042803//protein homodimerization activity;GO:0044548//S100 protein binding;GO:0051117//ATPase binding;GO:0005509//calcium ion binding	-
OLFML3	1.809	3.47706e-60	6.08538e-58	Up	-	GO:0007275//multicellular organismal development	-	-
LOC100524359	1.80748	0.000107705	0.000401126	Up	-	-	-	-
RIPK4	1.80569	1.16885e-07	6.89084e-07	Up	GO:0005634//nucleus;GO:0005737//cytoplasm;GO:0016020//membrane	GO:0002009//morphogenesis of an epithelium;GO:0051092//positive regulation of NF-kappaB transcription factor activity;GO:0006468//protein phosphorylation	GO:0005515//protein binding;GO:0004674//protein serine/threonine kinase activity;GO:0005524//ATP binding	-
UMODL1	1.8043	3.62919e-09	2.62447e-08	Up	-	-	-	-
FRMPD1	1.80375	5.45941e-05	0.000213213	Up	GO:0005856//cytoskeleton;GO:0070062//extracellular vesicular exosome	-	-	K05725//Axon guidance;Amoebiasis;Regulation of actin cytoskeleton;Bacterial invasion of epithelial cells;Leukocyte transendothelial migration;VEGF signaling pathway;Chemokine signaling pathway;Pathways in cancer;Transcriptional misregulation in cancer;ErbB signaling pathway;Small cell lung cancer;Focal adhesion;K00948//Purine metabolism;Oxidative phosphorylation;Biosynthesis of secondary metaboli…
LOC106510467	1.80325	1.1022e-20	2.35418e-19	Up	-	-	-	-
PRKCDBP	1.80158	4.91827e-07	2.65952e-06	Up	GO:0043234//protein complex;GO:0005901//caveola;GO:0005737//cytoplasm	GO:0044710//single-organism metabolic process;GO:0031323//regulation of cellular metabolic process;GO:0048523//negative regulation of cellular process;GO:0032922//circadian regulation of gene expression;GO:1902531//regulation of intracellular signal transduction	GO:0005080//protein kinase C binding	-
LOC100738724	1.80118	4.66849e-06	2.17751e-05	Up	GO:0005789//endoplasmic reticulum membrane	GO:0006699//bile acid biosynthetic process;GO:0055114//oxidation-reduction process;GO:0006707//cholesterol catabolic process	GO:0020037//heme binding;GO:0005506//iron ion binding;GO:0008396//oxysterol 7-alpha-hydroxylase activity;GO:0008387//steroid 7-alpha-hydroxylase activity;GO:0016705//oxidoreductase activity, acting on paired donors, with incorporation or reduction of molecular oxygen;GO:0004497//monooxygenase activity	K07439//Primary bile acid biosynthesis
LOC106509719	1.80047	5.93766e-05	0.000230279	Up	-	-	-	-
LOC100522011	1.79956	7.79963e-05	0.000297765	Up	GO:0005739//mitochondrion;GO:0072559//NLRP3 inflammasome complex;GO:0005783//endoplasmic reticulum;GO:0005634//nucleus;GO:0097169//AIM2 inflammasome complex;GO:0005576//extracellular region	GO:0050718//positive regulation of interleukin-1 beta secretion;GO:0002588//positive regulation of antigen processing and presentation of peptide antigen via MHC class II;GO:0044351//macropinocytosis;GO:0002277//myeloid dendritic cell activation involved in immune response;GO:0010506//regulation of autophagy;GO:0050766//positive regulation of phagocytosis;GO:0009617//response to bacterium;GO:0050…	GO:0032090//Pyrin domain binding;GO:0042803//protein homodimerization activity	K12799//Influenza A;Pertussis;Salmonella infection;Legionellosis;Cytosolic DNA-sensing pathway;NOD-like receptor signaling pathway
APLP1	1.79651	0.000385148	0.00129814	Up	-	-	-	-
AMIGO1	1.7955	1.58617e-16	2.43449e-15	Up	GO:0030425//dendrite;GO:0030424//axon;GO:0043204//perikaryon;GO:0032809//neuronal cell body membrane;GO:0008076//voltage-gated potassium channel complex	GO:0007156//homophilic cell adhesion via plasma membrane adhesion molecules;GO:1901381//positive regulation of potassium ion transmembrane transport;GO:0007413//axonal fasciculation;GO:0007157//heterophilic cell-cell adhesion via plasma membrane cell adhesion molecules;GO:0050772//positive regulation of axonogenesis;GO:0042552//myelination;GO:0051965//positive regulation of synapse assembly;GO:00…	GO:0015459//potassium channel regulator activity	K06839//Axon guidance;K06838//Axon guidance
SOX13	1.79519	1.79632e-06	8.95765e-06	Up	GO:0005654//nucleoplasm	GO:0045586//regulation of gamma-delta T cell differentiation	GO:0000977//RNA polymerase II regulatory region sequence-specific DNA binding	-
LOC100511809	1.79509	2.84519e-14	3.55111e-13	Up	GO:0000139//Golgi membrane;GO:0030134//ER to Golgi transport vesicle;GO:0016021//integral component of membrane;GO:0005789//endoplasmic reticulum membrane	GO:0015031//protein transport;GO:0006888//ER to Golgi vesicle-mediated transport;GO:0006457//protein folding	GO:0046872//metal ion binding;GO:0005537//mannose binding;GO:0030246//carbohydrate binding	-
LOC106509843	1.79363	0.00033169	0.00113278	Up	-	-	-	-
LRRC6	1.79244	4.54183e-05	0.000180167	Up	GO:0005929//cilium;GO:0005737//cytoplasm	GO:0030317//sperm motility;GO:0044458//motile cilium assembly;GO:0060287//epithelial cilium movement involved in determination of left/right asymmetry;GO:0036159//inner dynein arm assembly;GO:0008584//male gonad development;GO:0036158//outer dynein arm assembly	-	K11092//Spliceosome
KLHDC8B	1.79085	3.2984e-16	4.92702e-15	Up	GO:0005737//cytoplasm	-	-	-
APOE	1.79082	5.04883e-05	0.0001985	Up	GO:0034361//very-low-density lipoprotein particle;GO:0005764//lysosome;GO:0005770//late endosome;GO:0072562//blood microparticle;GO:0070062//extracellular vesicular exosome;GO:0005874//microtubule;GO:0005783//endoplasmic reticulum;GO:0005635//nuclear envelope;GO:0031012//extracellular matrix;GO:0030425//dendrite;GO:0005794//Golgi apparatus;GO:0034363//intermediate-density lipoprotein particle;GO:…	GO:1903002//positive regulation of lipid transport across blood brain barrier;GO:1903001//negative regulation of lipid transport across blood brain barrier;GO:0017038//protein import;GO:0015909//long-chain fatty acid transport;GO:0043524//negative regulation of neuron apoptotic process;GO:0048844//artery morphogenesis;GO:0042632//cholesterol homeostasis;GO:0031103//axon regeneration;GO:1902951//n…	GO:0070326//very-low-density lipoprotein particle receptor binding;GO:0016209//antioxidant activity;GO:0001540//beta-amyloid binding;GO:0042803//protein homodimerization activity;GO:0071813//lipoprotein particle binding;GO:0060228//phosphatidylcholine-sterol O-acyltransferase activator activity;GO:0050750//low-density lipoprotein particle receptor binding;GO:0046848//hydroxyapatite binding;GO:004…	K04524//Alzheimer's disease
LOC100521167	1.79023	0.00200925	0.00589748	Up	GO:0005654//nucleoplasm;GO:0032045//guanyl-nucleotide exchange factor complex;GO:0043197//dendritic spine;GO:0048471//perinuclear region of cytoplasm	GO:0034260//negative regulation of GTPase activity;GO:0007205//protein kinase C-activating G-protein coupled receptor signaling pathway;GO:0060079//regulation of excitatory postsynaptic membrane potential;GO:0046959//habituation;GO:0007269//neurotransmitter secretion;GO:0046579//positive regulation of Ras protein signal transduction;GO:1900452//regulation of long term synaptic depression;GO:00519…	GO:0005095//GTPase inhibitor activity;GO:0017016//Ras GTPase binding;GO:0004143//diacylglycerol kinase activity;GO:0005524//ATP binding	K00901//Metabolic pathways;Glycerolipid metabolism;Glycerophospholipid metabolism;Phosphatidylinositol signaling system
LOC106505040	1.78928	2.51439e-12	2.58516e-11	Up	-	-	-	-
LOC106506850	1.78921	0.00326709	0.00915958	Up	-	-	-	-
LOC100738631	1.78909	5.53047e-06	2.55165e-05	Up	-	-	GO:0005509//calcium ion binding	-
FGF9	1.7888	6.75966e-06	3.07462e-05	Up	GO:0005615//extracellular space;GO:0005737//cytoplasm;GO:0005604//basement membrane;GO:0070062//extracellular vesicular exosome	GO:0030326//embryonic limb morphogenesis;GO:0030238//male sex determination;GO:0060484//lung-associated mesenchyme development;GO:0042472//inner ear morphogenesis;GO:0003214//cardiac left ventricle morphogenesis;GO:0007267//cell-cell signaling;GO:0038095//Fc-epsilon receptor signaling pathway;GO:0008543//fibroblast growth factor receptor signaling pathway;GO:0048566//embryonic digestive tract dev…	GO:0008083//growth factor activity;GO:0005104//fibroblast growth factor receptor binding;GO:0008201//heparin binding	K04358//Melanoma;Pathways in cancer;MAPK signaling pathway;Regulation of actin cytoskeleton
LOC106507371	1.78855	5.47249e-16	8.02631e-15	Up	-	-	-	-
LRRC10B	1.7885	1.55185e-09	1.17362e-08	Up	-	-	-	K12796//NOD-like receptor signaling pathway
CELSR1	1.7884	5.58865e-20	1.12793e-18	Up	-	-	-	-
RNASEH2C	1.78807	2.364e-58	3.7992e-56	Up	GO:0032299//ribonuclease H2 complex;GO:0005634//nucleus	GO:0090502//RNA phosphodiester bond hydrolysis, endonucleolytic;GO:0006401//RNA catabolic process	GO:0004523//RNA-DNA hybrid ribonuclease activity	K10745//DNA replication
LRRC16B	1.78775	3.82626e-06	1.81573e-05	Up	-	-	-	K11147//Retinol metabolism;Metabolic pathways;Peroxisome
DEFB1	1.78751	6.7606e-05	0.000259747	Up	GO:0070062//extracellular vesicular exosome;GO:0005615//extracellular space	GO:0019731//antibacterial humoral response;GO:0050830//defense response to Gram-positive bacterium;GO:0002227//innate immune response in mucosa	-	-
ZBTB7B	1.78654	4.24157e-21	9.37543e-20	Up	GO:0005654//nucleoplasm	GO:0006366//transcription from RNA polymerase II promoter;GO:0007398//ectoderm development;GO:0006355//regulation of transcription, DNA-templated	GO:0005515//protein binding;GO:0003677//DNA binding	-
ST6GALNAC5	1.78551	3.60038e-09	2.60589e-08	Up	GO:0000139//Golgi membrane;GO:0016021//integral component of membrane	GO:0009312//oligosaccharide biosynthetic process;GO:0043687//post-translational protein modification;GO:0097503//sialylation;GO:0018279//protein N-linked glycosylation via asparagine;GO:0001574//ganglioside biosynthetic process;GO:0016266//O-glycan processing;GO:0006488//dolichol-linked oligosaccharide biosynthetic process	GO:0001665//alpha-N-acetylgalactosaminide alpha-2,6-sialyltransferase activity	K03375//Glycosphingolipid biosynthesis - ganglio series;Metabolic pathways
LOC397505	1.78349	4.78755e-16	7.04819e-15	Up	GO:0005765//lysosomal membrane;GO:0045121//membrane raft;GO:0030496//midbody;GO:0005813//centrosome;GO:0005834//heterotrimeric G-protein complex;GO:0005634//nucleus;GO:0070062//extracellular vesicular exosome	GO:0050805//negative regulation of synaptic transmission;GO:0007193//adenylate cyclase-inhibiting G-protein coupled receptor signaling pathway;GO:0008152//metabolic process;GO:0030168//platelet activation;GO:0043434//response to peptide hormone;GO:0007049//cell cycle;GO:0051301//cell division	GO:0046872//metal ion binding;GO:0032794//GTPase activating protein binding;GO:0004871//signal transducer activity;GO:0019003//GDP binding;GO:0003924//GTPase activity;GO:0031821//G-protein coupled serotonin receptor binding;GO:0005525//GTP binding;GO:0031683//G-protein beta/gamma-subunit complex binding	K04630//Gap junction;Pertussis;Chagas disease (American trypanosomiasis);Toxoplasmosis;Melanogenesis;Serotonergic synapse;Leukocyte transendothelial migration;Chemokine signaling pathway;Long-term depression;Progesterone-mediated oocyte maturation;GABAergic synapse;Retrograde endocannabinoid signaling;Dopaminergic synapse;Gastric acid secretion;Alcoholism;Axon guidance;Cholinergic synapse;Tight j…
LOC100624174	1.78211	0.00304451	0.00860021	Up	GO:0016021//integral component of membrane;GO:0005886//plasma membrane	GO:0007156//homophilic cell adhesion via plasma membrane adhesion molecules	GO:0005509//calcium ion binding	-
NYNRIN	1.78166	7.14442e-34	3.55734e-32	Up	GO:0016021//integral component of membrane	GO:0015074//DNA integration	GO:0003676//nucleic acid binding	K04228//Neuroactive ligand-receptor interaction;Vasopressin-regulated water reabsorption
TMEM176A	1.77948	1.26989e-29	4.98018e-28	Up	-	-	-	-
SYT12	1.77909	1.10787e-27	3.88368e-26	Up	GO:0005886//plasma membrane	GO:0016079//synaptic vesicle exocytosis;GO:0017158//regulation of calcium ion-dependent exocytosis;GO:0048791//calcium ion-dependent exocytosis of neurotransmitter	GO:0005544//calcium-dependent phospholipid binding;GO:0005509//calcium ion binding;GO:0030276//clathrin binding;GO:0019905//syntaxin binding	K15290//Synaptic vesicle cycle
TMEM132A	1.77903	2.20621e-79	7.28732e-77	Up	GO:0000139//Golgi membrane;GO:0070062//extracellular vesicular exosome;GO:0005789//endoplasmic reticulum membrane;GO:0016021//integral component of membrane	-	-	-
TRHR	1.77523	5.04579e-05	0.000198414	Up	GO:0005886//plasma membrane;GO:0005887//integral component of plasma membrane;GO:0016021//integral component of membrane	GO:0007186//G-protein coupled receptor signaling pathway	GO:0004997//thyrotropin-releasing hormone receptor activity	K04282//Neuroactive ligand-receptor interaction;Calcium signaling pathway
ENDOG	1.77481	4.19856e-09	3.01023e-08	Up	GO:0005829//cytosol;GO:0005739//mitochondrion;GO:0043204//perikaryon;GO:0005634//nucleus	GO:0036475//neuron death in response to oxidative stress;GO:1902512//positive regulation of apoptotic DNA fragmentation;GO:1901300//positive regulation of hydrogen peroxide-mediated programmed cell death;GO:0001701//in utero embryonic development;GO:0006310//DNA recombination;GO:0071333//cellular response to glucose stimulus;GO:0046677//response to antibiotic;GO:0034612//response to tumor necrosi…	GO:0003676//nucleic acid binding;GO:0004536//deoxyribonuclease activity;GO:0046872//metal ion binding;GO:0005515//protein binding;GO:0004519//endonuclease activity	K01173//Apoptosis
GCKR	1.77471	1.57265e-05	6.76607e-05	Up	GO:0005634//nucleus	GO:0005975//carbohydrate metabolic process;GO:0001678//cellular glucose homeostasis;GO:0033133//positive regulation of glucokinase activity;GO:0000060//protein import into nucleus, translocation	GO:0030246//carbohydrate binding	-
SYBU	1.7746	0.000881047	0.00278505	Up	-	-	-	-
MT1A	1.77456	2.53419e-05	0.000105115	Up	-	-	-	-
LOC106508063	1.77368	3.25341e-05	0.000132348	Up	-	-	-	-
PODXL2	1.77132	1.05013e-17	1.77946e-16	Up	-	-	-	-
FBP1	1.77067	0.000209946	0.000742745	Up	GO:0070062//extracellular vesicular exosome;GO:0005829//cytosol	GO:0045820//negative regulation of glycolytic process;GO:0006002//fructose 6-phosphate metabolic process;GO:0016311//dephosphorylation;GO:0071286//cellular response to magnesium ion;GO:0046580//negative regulation of Ras protein signal transduction;GO:0006111//regulation of gluconeogenesis;GO:0035690//cellular response to drug;GO:0030308//negative regulation of cell growth;GO:0051289//protein hom…	GO:0042802//identical protein binding;GO:0046872//metal ion binding;GO:0016208//AMP binding;GO:0048029//monosaccharide binding;GO:0042132//fructose 1,6-bisphosphate 1-phosphatase activity	K03841//Metabolic pathways;Carbon fixation in photosynthetic organisms;Insulin signaling pathway;Pentose phosphate pathway;Fructose and mannose metabolism;Glycolysis / Gluconeogenesis;Biosynthesis of secondary metabolites;Microbial metabolism in diverse environments;Methane metabolism
LOC102167348	1.76962	0.00111253	0.003448	Up	-	-	-	-
LOC100738887	1.76923	8.79693e-05	0.000332697	Up	GO:0048786//presynaptic active zone	-	-	-
TP53I11	1.7673	5.22066e-33	2.4536e-31	Up	GO:0016021//integral component of membrane	-	-	-
LOC100623438	1.76694	7.09831e-16	1.0295e-14	Up	-	-	-	-
ZMAT1	1.76664	1.26846e-12	1.34121e-11	Up	-	-	GO:0008270//zinc ion binding;GO:0046872//metal ion binding;GO:0003676//nucleic acid binding	K10137//p53 signaling pathway
CCDC114	1.76622	6.82408e-08	4.15252e-07	Up	GO:0036157//outer dynein arm	GO:0003341//cilium movement;GO:0036158//outer dynein arm assembly	-	-
LOC102163857	1.76526	0.00139993	0.0042467	Up	-	-	-	-
MXD3	1.76397	6.76446e-12	6.64322e-11	Up	-	-	GO:0005515//protein binding	-
LOC100157017	1.76281	2.11088e-15	2.9321e-14	Up	GO:0005829//cytosol	GO:0055114//oxidation-reduction process	GO:0016618//hydroxypyruvate reductase activity;GO:0051287//NAD binding;GO:0030267//glyoxylate reductase (NADP) activity	K00049//Metabolic pathways;Glyoxylate and dicarboxylate metabolism;Glycine, serine and threonine metabolism;Pyruvate metabolism
JAKMIP2	1.76189	2.7835e-08	1.78552e-07	Up	GO:0005794//Golgi apparatus	GO:0016310//phosphorylation	GO:0016301//kinase activity;GO:0019900//kinase binding;GO:0008017//microtubule binding	-
CCR10	1.76114	0.000672153	0.00216917	Up	-	GO:0050896//response to stimulus	-	K04185//Intestinal immune network for IgA production;Cytokine-cytokine receptor interaction;Chemokine signaling pathway
MOGAT2	1.7602	1.73227e-09	1.30334e-08	Up	GO:0005783//endoplasmic reticulum;GO:0005789//endoplasmic reticulum membrane;GO:0016021//integral component of membrane	GO:0019432//triglyceride biosynthetic process;GO:0006651//diacylglycerol biosynthetic process;GO:0006071//glycerol metabolic process;GO:0050892//intestinal absorption	GO:0016407//acetyltransferase activity;GO:0003846//2-acylglycerol O-acyltransferase activity	K14457//Fat digestion and absorption
LOC100511598	1.75757	0.000144663	0.000527215	Up	-	-	-	-
USMG5	1.7572	6.62995e-64	1.32894e-61	Up	GO:0070062//extracellular vesicular exosome;GO:0005743//mitochondrial inner membrane	-	-	-
BZRAP1	1.75458	4.26086e-08	2.67396e-07	Up	GO:0005739//mitochondrion;GO:0005737//cytoplasm	-	GO:0030156//benzodiazepine receptor binding	-
ADCK3	1.75453	5.34431e-15	7.13345e-14	Up	GO:0005739//mitochondrion	GO:0016310//phosphorylation	GO:0043531//ADP binding;GO:0016301//kinase activity	-
LOC100514905	1.75415	0.000627788	0.00203833	Up	-	-	-	-
LOC106510493	1.75327	5.59008e-07	2.99654e-06	Up	-	-	-	-
ARHGEF19	1.75301	1.14862e-08	7.78315e-08	Up	-	-	-	K07525//Axon guidance
MXD4	1.75204	9.16303e-56	1.30237e-53	Up	GO:0005634//nucleus	GO:0045892//negative regulation of transcription, DNA-templated	GO:0046983//protein dimerization activity;GO:0003677//DNA binding	-
BST1	1.75184	2.21818e-07	1.25472e-06	Up	GO:0031225//anchored component of membrane;GO:0005886//plasma membrane;GO:0070062//extracellular vesicular exosome;GO:0019898//extrinsic component of membrane	GO:0030890//positive regulation of B cell proliferation;GO:0006959//humoral immune response;GO:0007275//multicellular organismal development;GO:0008152//metabolic process	GO:0016740//transferase activity;GO:0050135//NAD(P)+ nucleosidase activity;GO:0003953//NAD+ nucleosidase activity;GO:0016849//phosphorus-oxygen lyase activity	K01242//Nicotinate and nicotinamide metabolism;Metabolic pathways;Pancreatic secretion;Salivary secretion;Hematopoietic cell lineage;Epstein-Barr virus infection;Calcium signaling pathway
SOX12	1.751	4.7794e-22	1.11863e-20	Up	-	-	-	-
LOC100624811	1.75075	8.19218e-07	4.30479e-06	Up	GO:0015629//actin cytoskeleton	GO:0030036//actin cytoskeleton organization	GO:0051015//actin filament binding	-
LOC100623338	1.75064	8.66546e-19	1.59892e-17	Up	-	-	-	K03121//Herpes simplex infection;Basal transcription factors
LOC100515572	1.74985	4.50697e-08	2.82387e-07	Up	GO:0005634//nucleus	GO:0010468//regulation of gene expression	-	-
KIF21B	1.74939	6.64985e-20	1.33293e-18	Up	GO:0005874//microtubule;GO:0005871//kinesin complex;GO:0005737//cytoplasm	GO:0008152//metabolic process;GO:0007018//microtubule-based movement	GO:0016887//ATPase activity;GO:0003777//microtubule motor activity;GO:0005524//ATP binding;GO:0008017//microtubule binding	-
DGAT1	1.74918	5.91566e-36	3.28754e-34	Up	GO:0016021//integral component of membrane;GO:0005789//endoplasmic reticulum membrane	GO:0019915//lipid storage;GO:0046339//diacylglycerol metabolic process;GO:0034379//very-low-density lipoprotein particle assembly;GO:0035336//long-chain fatty-acyl-CoA metabolic process;GO:0042572//retinol metabolic process;GO:0055089//fatty acid homeostasis;GO:0019432//triglyceride biosynthetic process	GO:0003846//2-acylglycerol O-acyltransferase activity;GO:0004144//diacylglycerol O-acyltransferase activity;GO:0050252//retinol O-fatty-acyltransferase activity	K11155//Glycerolipid metabolism;Metabolic pathways;Fat digestion and absorption;Retinol metabolism
LOC106505766	1.74696	2.88966e-19	5.53211e-18	Up	-	-	-	-
AMACR	1.74629	1.47865e-30	6.08374e-29	Up	-	-	-	K01796//Peroxisome;Metabolic pathways;Primary bile acid biosynthesis
GSTA1	1.74395	0.00128549	0.00393157	Up	GO:0005737//cytoplasm	GO:0006749//glutathione metabolic process	GO:0004364//glutathione transferase activity	K00799//Pathways in cancer;Prostate cancer;Drug metabolism - cytochrome P450;Glutathione metabolism;Metabolism of xenobiotics by cytochrome P450
SNX32	1.74381	7.27102e-14	8.71779e-13	Up	GO:0005768//endosome;GO:0019898//extrinsic component of membrane	GO:0006897//endocytosis;GO:0016050//vesicle organization;GO:0015031//protein transport	GO:0035091//phosphatidylinositol binding;GO:0005515//protein binding	-
LOC106504501	1.74253	0.000122514	0.000452043	Up	-	-	-	-
LOC106507740	1.74187	4.99169e-06	2.31812e-05	Up	-	-	-	-
SCN2B	1.74176	0.00313177	0.00882237	Up	GO:0001518//voltage-gated sodium channel complex	GO:0086091//regulation of heart rate by cardiac conduction;GO:2000649//regulation of sodium ion transmembrane transporter activity;GO:0060371//regulation of atrial cardiac muscle cell membrane depolarization;GO:0086012//membrane depolarization during cardiac muscle cell action potential;GO:0086002//cardiac muscle cell action potential involved in contraction	GO:0086006//voltage-gated sodium channel activity involved in cardiac muscle cell action potential;GO:0017080//sodium channel regulator activity	-
LOC102166733	1.74111	0.000740082	0.00237304	Up	-	-	-	-
LOC100521485	1.74051	3.71472e-78	1.16157e-75	Up	-	-	-	-
RHBDL1	1.74008	1.44502e-12	1.5183e-11	Up	GO:0016021//integral component of membrane	GO:0006508//proteolysis	GO:0004252//serine-type endopeptidase activity	K02857//Dorso-ventral axis formation
LOC100627072	1.7393	0.000625084	0.0020304	Up	-	-	-	-
LOC102163830	1.73876	5.84207e-06	2.68223e-05	Up	-	-	-	-
LOC100739711	1.73874	0.000939705	0.00295573	Up	GO:0005887//integral component of plasma membrane;GO:0005911//cell-cell junction;GO:0010008//endosome membrane	GO:0055085//transmembrane transport;GO:0055114//oxidation-reduction process;GO:0097461//ferric iron import into cell;GO:0015677//copper ion import;GO:0055072//iron ion homeostasis	GO:0052851//ferric-chelate reductase (NADPH) activity;GO:0046872//metal ion binding;GO:0015267//channel activity;GO:0008823//cupric reductase activity	K14737//Mineral absorption
LOC106505906	1.7377	1.33101e-05	5.79018e-05	Up	-	-	-	-
POPDC2	1.73761	3.09732e-07	1.71156e-06	Up	GO:0016020//membrane	GO:0002027//regulation of heart rate;GO:0042391//regulation of membrane potential;GO:0060931//sinoatrial node cell development	GO:0030552//cAMP binding	-
SLC25A29	1.73649	9.80519e-39	6.44121e-37	Up	GO:0005743//mitochondrial inner membrane;GO:0016021//integral component of membrane	GO:1902616//acyl carnitine transmembrane transport	GO:0015227//acyl carnitine transmembrane transporter activity	-
LOC102162967	1.73581	1.54677e-05	6.66451e-05	Up	-	-	-	-
TSPAN7	1.73423	1.53963e-06	7.77507e-06	Up	GO:0016021//integral component of membrane	-	-	K06571//Transcriptional misregulation in cancer
CAMK2N2	1.73422	2.70607e-12	2.76767e-11	Up	GO:0005829//cytosol;GO:0005813//centrosome;GO:0005634//nucleus	GO:0048167//regulation of synaptic plasticity	GO:0008427//calcium-dependent protein kinase inhibitor activity;GO:0019901//protein kinase binding	-
LOC102160134	1.73392	2.56993e-05	0.000106503	Up	GO:0019031//viral envelope;GO:0019028//viral capsid	GO:0015074//DNA integration;GO:0006508//proteolysis;GO:0019068//virion assembly;GO:0090502//RNA phosphodiester bond hydrolysis, endonucleolytic	GO:0008270//zinc ion binding;GO:0004523//RNA-DNA hybrid ribonuclease activity;GO:0004190//aspartic-type endopeptidase activity;GO:0003676//nucleic acid binding;GO:0005198//structural molecule activity	K14005//Protein processing in endoplasmic reticulum;K11149//Metabolic pathways;Retinol metabolism
GTSF1	1.7333	0.00213459	0.00623263	Up	GO:0005737//cytoplasm	-	-	K02728//Proteasome
LOC100525578	1.73309	1.71664e-24	4.787e-23	Up	GO:0005739//mitochondrion	GO:0055114//oxidation-reduction process	GO:0016491//oxidoreductase activity	K00314//Metabolic pathways;Glycine, serine and threonine metabolism
SLC30A8	1.73267	0.000591666	0.00193229	Up	-	-	-	-
LOC100621849	1.73104	2.82564e-07	1.57254e-06	Up	-	-	-	-
LOC100518720	1.7306	7.80017e-23	1.93168e-21	Up	-	-	-	K13499//Glycosaminoglycan biosynthesis - chondroitin sulfate;Metabolic pathways
PVRL1	1.73019	2.25158e-08	1.46353e-07	Up	GO:0032584//growth cone membrane;GO:0030424//axon;GO:0043231//intracellular membrane-bounded organelle;GO:0005887//integral component of plasma membrane;GO:0042734//presynaptic membrane;GO:0005576//extracellular region;GO:0016342//catenin complex;GO:0005913//cell-cell adherens junction	GO:0016337//single organismal cell-cell adhesion;GO:0051963//regulation of synapse assembly;GO:0002934//desmosome organization;GO:0034332//adherens junction organization;GO:0007156//homophilic cell adhesion via plasma membrane adhesion molecules;GO:0070166//enamel mineralization;GO:0007411//axon guidance;GO:0034329//cell junction assembly;GO:0002089//lens morphogenesis in camera-type eye;GO:00600…	GO:0042803//protein homodimerization activity;GO:0050839//cell adhesion molecule binding;GO:0030246//carbohydrate binding;GO:0005102//receptor binding;GO:0046982//protein heterodimerization activity;GO:0046790//virion binding;GO:0015026//coreceptor activity;GO:0001618//virus receptor activity	K06081//Adherens junction;Cell adhesion molecules (CAMs);Herpes simplex infection
ECHDC3	1.72939	6.34098e-36	3.50728e-34	Up	GO:0005739//mitochondrion	GO:0008152//metabolic process	GO:0003824//catalytic activity	K07511//beta-Alanine metabolism;Lysine degradation;Fatty acid metabolism;Propanoate metabolism;Biosynthesis of secondary metabolites;Butanoate metabolism;Fatty acid elongation;Metabolic pathways;Valine, leucine and isoleucine degradation;Tryptophan metabolism
CX3CL1	1.72882	0.00113586	0.00351259	Up	GO:0005886//plasma membrane;GO:0009986//cell surface;GO:0016021//integral component of membrane;GO:0005576//extracellular region	GO:0050729//positive regulation of inflammatory response;GO:0071621//granulocyte chemotaxis;GO:0006955//immune response;GO:0044767//single-organism developmental process;GO:0044707//single-multicellular organism process;GO:0051239//regulation of multicellular organismal process;GO:0019221//cytokine-mediated signaling pathway;GO:0050902//leukocyte adhesive activation;GO:0045321//leukocyte activati…	GO:0008009//chemokine activity	K05508//Cytokine-cytokine receptor interaction;Chemokine signaling pathway
LOC100517400	1.72852	1.04584e-06	5.40839e-06	Up	-	GO:0050789//regulation of biological process;GO:0035023//regulation of Rho protein signal transduction;GO:0043547//positive regulation of GTPase activity	GO:0005089//Rho guanyl-nucleotide exchange factor activity	-
NME4	1.72749	0.000378601	0.00127828	Up	GO:0005739//mitochondrion;GO:0005829//cytosol	GO:0006228//UTP biosynthetic process;GO:0042981//regulation of apoptotic process;GO:0006183//GTP biosynthetic process;GO:0006241//CTP biosynthetic process;GO:0006165//nucleoside diphosphate phosphorylation	GO:0004550//nucleoside diphosphate kinase activity;GO:0005524//ATP binding	K00940//Purine metabolism;Shigellosis;Biosynthesis of secondary metabolites;Pyrimidine metabolism;Bacterial invasion of epithelial cells;Metabolic pathways;Nitrogen metabolism
PPARA	1.72737	1.31576e-07	7.68168e-07	Up	GO:0005654//nucleoplasm	GO:0007507//heart development;GO:1901215//negative regulation of neuron death;GO:0035095//behavioral response to nicotine;GO:0030522//intracellular receptor signaling pathway;GO:0015908//fatty acid transport;GO:0010887//negative regulation of cholesterol storage;GO:0070166//enamel mineralization;GO:0032922//circadian regulation of gene expression;GO:0043401//steroid hormone mediated signaling pat…	GO:0008144//drug binding;GO:0001103//RNA polymerase II repressing transcription factor binding;GO:0001190//RNA polymerase II transcription factor binding transcription factor activity involved in positive regulation of transcription;GO:0008289//lipid binding;GO:0031624//ubiquitin conjugating enzyme binding;GO:0001077//RNA polymerase II core promoter proximal region sequence-specific DNA binding t…	K07294//Hepatitis C;Adipocytokine signaling pathway;PPAR signaling pathway
NKX2-8	1.7255	0.000100682	0.000376555	Up	-	GO:0001889//liver development;GO:0045944//positive regulation of transcription from RNA polymerase II promoter	GO:0000978//RNA polymerase II core promoter proximal region sequence-specific DNA binding;GO:0001077//RNA polymerase II core promoter proximal region sequence-specific DNA binding transcription factor activity involved in positive regulation of transcription	-
[truncated: 1,220 more rows]

## Sheet: Down-regulated genes
Symble	log2Fold	p-value	qvalue	Diff	Cellular_Component	Biological_Process	Molecular_Function	Pathway
[truncated: 1,554 more rows]
