# Supplementary material for: Systemic analysis of gene expression profiles in porcine granulosa cells during aging
Source: Oncotarget. 2017 Oct 10;8(57):96588–603. doi: 10.18632/oncotarget.21731 (PMC5722506; doi:10.18632/oncotarget.21731)
Supplement: Supplementary file 3 [file oncotarget-08-96588-s003.xls]

#ID	Ctrl1_Count	Ctrl2_Count	Ctrl3_Count	Age3_Count	Age2_Count	Age1_Count	Ctrl1_FPKM	Ctrl2_FPKM	Ctrl3_FPKM	Age3_FPKM	Age2_FPKM	Age1_FPKM	FDR	log2FC	regulated	COG_class	COG_class_annotation	GO_annotation	KEGG_annotation	KOG_class	KOG_class_annotation	Swissprot_annotation	nr_annotation
Sus_scrofa_newGene_20204	191	152	199	98	95	96	7.06366	5.67139	8.23277	4.07134	3.8829	3.93386	0.000523844155750582	-1.10736140929847	down	--	--	Biological Process: negative regulation of transcription from RNA polymerase II promoter (GO:0000122);; Biological Process: embryonic placenta development (GO:0001892);; Biological Process: chromatin remodeling (GO:0006338);; Biological Process: brain development (GO:0007420);; Biological Process: endoderm development (GO:0007492);; Molecular Function: DNA-dependent ATPase activity (GO:0008094);;…	--	--	--	--	PREDICTED: nucleosome-remodeling factor subunit BPTF-like [Sus scrofa]
ENSSSCG00000009832	0	0	0	263	279	298	0.000281831	4.14821e-27	4.26479e-22	29.0148	31.0075	33.3431	1.51208670879395e-53	Inf	up	[J]	Translation, ribosomal structure and biogenesis	Biological Process: receptor recycling (GO:0001881);; Molecular Function: nucleic acid binding (GO:0003676);; Molecular Function: ion channel activity (GO:0005216);; Molecular Function: protein binding (GO:0005515);; Molecular Function: phospholipid binding (GO:0005543);; Cellular Component: early endosome (GO:0005769);; Cellular Component: trans-Golgi network (GO:0005802);; Biological Process: r…	--	--	--	Sesquipedalian-2 GN=FAM109B OS=Bos taurus (Bovine) PE=2 SV=1	PREDICTED: sesquipedalian-1-like [Sus scrofa]
ENSSSCG00000028466	994	1011	850	425	455	400	26.3264	27.4668	24.9547	10.2849	11.1908	9.83445	7.68052128014458e-12	-1.36098738057907	down	--	--	Molecular Function: binding (GO:0005488);; Cellular Component: nucleolus (GO:0005730);; Biological Process: brain development (GO:0007420);; Biological Process: cellular protein metabolic process (GO:0044267);; Cellular Component: intracellular part (GO:0044424);; Biological Process: single-organism process (GO:0044699);; Biological Process: localization (GO:0051179);;	K14767|0|ssc:100217385|UTP3; UTP3, small subunit (SSU) processome component, homolog (S. cerevisiae); K14767 U3 small nucleolar RNA-associated protein 3 (A)	[B]	Chromatin structure and dynamics	Neuroguidin GN=NGDN OS=Bos taurus (Bovine) PE=2 SV=1	something about silencing protein 10 [Sus scrofa]
ENSSSCG00000017079	3580	3212	3154	1795	1902	1804	71.1061	63.7757	67.205	36.4658	38.0959	36.4413	3.23242415479475e-10	-1.0568481315302	down	--	--	Molecular Function: DNA binding (GO:0003677);; Molecular Function: mRNA binding (GO:0003729);; Molecular Function: helicase activity (GO:0004386);; Molecular Function: endonuclease activity (GO:0004519);; Molecular Function: ATP binding (GO:0005524);; Cellular Component: nucleus (GO:0005634);; Cellular Component: cytosol (GO:0005829);; Cellular Component: plasma membrane (GO:0005886);; Biological…	K17265|0|ssc:100513766|G3BP1; GTPase activating protein (SH3 domain) binding protein 1; K17265 Ras GTPase-activating protein-binding protein 1 [EC:3.6.4.12 3.6.4.13] (A)	[T]	Signal transduction mechanisms	Ras GTPase-activating protein-binding protein 1 GN=G3BP OS=Bos taurus (Bovine) PE=2 SV=1	ras GTPase-activating protein-binding protein 1 [Sus scrofa]
ENSSSCG00000022492	1577	2046	1446	459	1030	452	13.486592423	17.071483003	11.9988426353	4.15058624224	9.65831505	4.217964	1.15062702085137e-05	-1.59485453599096	down	--	--	Molecular Function: AMP deaminase activity (GO:0003876);; Biological Process: IMP biosynthetic process (GO:0006188);;	K01490|0|umr:103656395|AMPD3; adenosine monophosphate deaminase 3; K01490 AMP deaminase [EC:3.5.4.6] (A)	[F]	Nucleotide transport and metabolism	--	PREDICTED: AMP deaminase 3 [Sus scrofa]
Sus_scrofa_newGene_3857	0	0	0	76	115	5	0.00202778	5.80904e-05	6.81379e-05	0.750815	1.13481	0.0543827	0.000959101375051209	Inf	up	--	--	--	--	--	--	--	PREDICTED: xyloside xylosyltransferase 1-like [Sus scrofa]
ENSSSCG00000028062	2	8	5	27	26	30	0.0886281	0.290914	0.194362	0.805386	0.81757	0.937868	0.00179902671825492	2.26469886611509	up	--	--	Molecular Function: nucleic acid binding (GO:0003676);; Cellular Component: nucleus (GO:0005634);; Biological Process: transcription, DNA-templated (GO:0006351);; Biological Process: axon cargo transport (GO:0008088);; Biological Process: regulation of gene expression (GO:0010468);; Biological Process: neuron projection development (GO:0031175);; Cellular Component: macromolecular complex (GO:003…	--	--	--	Transcription elongation factor A protein-like 4 GN=TCEAL4 OS=Pongo abelii (Sumatran orangutan) PE=2 SV=1	PREDICTED: transcription elongation factor A protein-like 3-like [Sus scrofa]
ENSSSCG00000002863	240	269	277	805	839	931	5.5784170596	6.3046143432	5.3188987409	14.210373	15.0007440128	16.621418	1.45202383836237e-12	1.51093551449138	up	--	--	Molecular Function: catalytic activity (GO:0003824);; Molecular Function: protein binding (GO:0005515);; Cellular Component: endosome (GO:0005768);; Cellular Component: plasma membrane (GO:0005886);; Biological Process: lipid metabolic process (GO:0006629);; Biological Process: lipid transport (GO:0006869);; Biological Process: signal transduction (GO:0007165);; Biological Process: nervous system…	--	[T]	Signal transduction mechanisms	Low-density lipoprotein receptor-related protein 12 (Precursor) GN=LRP12 OS=Pongo abelii (Sumatran orangutan) PE=2 SV=2	PREDICTED: low-density lipoprotein receptor-related protein 3 [Sus scrofa]
ENSSSCG00000027726	0	15	18	31	40	46	0.0128233	0.209323	0.2359	0.366558	0.466565	0.544383	0.00706567689715383	1.62817170606626	up	--	--	Biological Process: somite specification (GO:0001757);; Biological Process: heart looping (GO:0001947);; Molecular Function: Notch binding (GO:0005112);; Molecular Function: calcium ion binding (GO:0005509);; Molecular Function: protein binding (GO:0005515);; Cellular Component: plasma membrane (GO:0005886);; Biological Process: cell adhesion (GO:0007155);; Biological Process: cell surface recept…	K06051|0|ssc:100620481|DLL1; delta-like 1 (Drosophila); K06051 delta (A)	[T]	Signal transduction mechanisms	Protein delta homolog 2 (Precursor) GN=DLK2 OS=Bos taurus (Bovine) PE=2 SV=1	PREDICTED: delta-like protein 1 [Sus scrofa]
ENSSSCG00000015622	289	277	363	596	976	901	4.76557515	4.528578379	5.53752157	9.1128373	14.97316	13.84864084	0.000148293204589691	1.21101488783719	up	--	--	Biological Process: tissue homeostasis (GO:0001894);; Biological Process: endothelial cell proliferation (GO:0001935);; Biological Process: glomerular filtration (GO:0003094);; Biological Process: endothelium development (GO:0003158);; Cellular Component: lysosome (GO:0005764);; Biological Process: glutamate metabolic process (GO:0006536);; Biological Process: cell communication (GO:0007154);; Bi…	K06474|0|ssc:397160|CD34; CD34 molecule; K06474 CD34 antigen (A)	--	--	Hematopoietic progenitor cell antigen CD34 (Precursor) GN=CD34 OS=Canis familiaris (Dog) PE=1 SV=1	hematopoietic progenitor cell antigen CD34 precursor [Sus scrofa]
ENSSSCG00000004552	657	562	522	297	312	249	13.214027	11.68033048408	11.8519838982	6.6378750487	6.9863451971	6.16955867	5.34055471069035e-08	-1.22441542191734	down	--	--	Cellular Component: nucleus (GO:0005634);; Cellular Component: cytoplasm (GO:0005737);; Biological Process: regulation of transcription, DNA-templated (GO:0006355);; Molecular Function: zinc ion binding (GO:0008270);; Molecular Function: ligand-dependent nuclear receptor binding (GO:0016922);;	--	[K]	Transcription	--	PREDICTED: activating signal cointegrator 1 [Orcinus orca]
ENSSSCG00000005625	1056	1792	2270	697	1354	488	14.3677723	24.2556418062	26.4314928	10.1240147168	20.0298220020909	7.143471265	0.0310940549505573	-1.21688182680777	down	--	--	Biological Process: negative regulation of transcription from RNA polymerase II promoter (GO:0000122);; Biological Process: chronological cell aging (GO:0001300);; Biological Process: patterning of blood vessels (GO:0001569);; Biological Process: negative regulation of endothelial cell proliferation (GO:0001937);; Biological Process: heart looping (GO:0001947);; Biological Process: positive regul…	K06526|0|ssc:397096|ENG; endoglin; K06526 endoglin (A)	--	--	Endoglin (Precursor) GN=ENG OS=Sus scrofa (Pig) PE=2 SV=1	endoglin precursor [Sus scrofa]
ENSSSCG00000006262	127	137	113	45	30	24	1.81417275957	1.94779366641	1.66584861981	0.6662742	0.4235185	0.3568707	3.3122286474748e-08	-2.13158291048013	down	--	--	Molecular Function: GTPase activator activity (GO:0005096);; Cellular Component: nucleus (GO:0005634);; Cellular Component: cytoplasm (GO:0005737);; Cellular Component: plasma membrane (GO:0005886);; Biological Process: termination of G-protein coupled receptor signaling pathway (GO:0038032);; Biological Process: positive regulation of GTPase activity (GO:0043547);; Biological Process: regulation…	K16449|8.9783e-152|bacu:103004550|RGS20; regulator of G-protein signaling 20; K16449 regulator of G-protein signaling (A)	[T]	Signal transduction mechanisms	Regulator of G-protein signaling 20 GN=RGS20 OS=Bos taurus (Bovine) PE=1 SV=2	PREDICTED: regulator of G-protein signaling 20-like [Equus caballus]
ENSSSCG00000015826	1268	1219	1200	708	703	642	22.77916	21.7695489258	20.7443248622	13.289487	13.2427112774	12.01430444456	1.67315404846122e-08	-1.04699421759772	down	[R]	General function prediction only	Cellular Component: mitochondrion (GO:0005739);; Molecular Function: pyridoxal phosphate binding (GO:0030170);;	K06997|0|ssc:100524716|PROSC; proline synthetase co-transcribed homolog (bacterial); K06997 (A)	[R]	General function prediction only	Proline synthase co-transcribed bacterial homolog protein GN=PROSC OS=Bos taurus (Bovine) PE=2 SV=1	PREDICTED: proline synthase co-transcribed bacterial homolog protein-like isoform 2 [Sus scrofa]
ENSSSCG00000012112	221	339	370	151	190	145	2.65166601797364	4.52815970619347	4.62234142637231	1.73242206393307	2.0429855603962	2.1496368975701	0.00056708325320313	-1.13858482477733	down	--	--	Molecular Function: Rho GTPase activator activity (GO:0005100);; Molecular Function: binding (GO:0005488);; Cellular Component: intracellular (GO:0005622);; Cellular Component: cytoplasm (GO:0005737);; Biological Process: nucleobase-containing compound metabolic process (GO:0006139);; Biological Process: signal transduction (GO:0007165);; Biological Process: activation of phospholipase C activity…	--	[TZ]	--	Rho GTPase-activating protein 36 (Precursor) GN=ARHGAP36 OS=Bos taurus (Bovine) PE=2 SV=1	TPA: Rho GTPase activating protein 6 [Bos taurus]
ENSSSCG00000005740	0	0	2	48	37	30	0	0	0.02542432244959	0.4563268489	0.355458061810005	0.284525623648895	1.04323258565012e-09	5.66478417186478	up	[E]	Amino acid transport and metabolism	Molecular Function: aminomethyltransferase activity (GO:0004047);; Molecular Function: binding (GO:0005488);; Cellular Component: mitochondrion (GO:0005739);; Biological Process: glycine catabolic process (GO:0006546);; Biological Process: tissue development (GO:0009888);; Molecular Function: oxidoreductase activity (GO:0016491);; Cellular Component: extracellular matrix (GO:0031012);; Cellular C…	K00314|0|ssc:100154338|SARDH; sarcosine dehydrogenase (EC:1.5.8.3); K00314 sarcosine dehydrogenase [EC:1.5.8.3] (A)	[E]	Amino acid transport and metabolism	Pyruvate dehydrogenase phosphatase regulatory subunit, mitochondrial (Precursor) GN=PDPR OS=Bos taurus (Bovine) PE=1 SV=1	sarcosine dehydrogenase, mitochondrial [Sus scrofa]
ENSSSCG00000000194	583	1531	1619	155	235	392	16.0621	41.764	40.0692	5.01002	7.61945	12.6135	0.00162783506011065	-2.45351568221848	down	[Z]	Cytoskeleton	Biological Process: microtubule cytoskeleton organization (GO:0000226);; Molecular Function: GTPase activity (GO:0003924);; Molecular Function: structural constituent of cytoskeleton (GO:0005200);; Molecular Function: protein binding (GO:0005515);; Molecular Function: GTP binding (GO:0005525);; Cellular Component: cytoplasmic microtubule (GO:0005881);; Biological Process: GTP catabolic process (G…	K07374|0|ssc:100127131|uncharacterized LOC100127131; K07374 tubulin alpha (A)	[Z]	Cytoskeleton	Tubulin alpha-1C chain GN=TUBA1C OS=Bos taurus (Bovine) PE=1 SV=1	PREDICTED: tubulin alpha-1C chain isoform 1 [Sus scrofa]
ENSSSCG00000005781	17	19	17	62	79	54	0.19517804	0.22331938768	0.205284329350029	0.7055833612	0.959657	0.612504716149912	0.00080269449178647	1.67471071502061	up	[J]	Translation, ribosomal structure and biogenesis	Molecular Function: threonine-tRNA ligase activity (GO:0004829);; Molecular Function: protein binding (GO:0005515);; Molecular Function: ATP binding (GO:0005524);; Cellular Component: cytoplasm (GO:0005737);; Biological Process: threonyl-tRNA aminoacylation (GO:0006435);; Biological Process: ion transport (GO:0006811);; Cellular Component: actin cytoskeleton (GO:0015629);; Biological Process: sin…	K01868|0|ssc:100523715|TARSL2; threonyl-tRNA synthetase-like 2; K01868 threonyl-tRNA synthetase [EC:6.1.1.3] (A)	[J]	Translation, ribosomal structure and biogenesis	Probable threonine--tRNA ligase 2, cytoplasmic GN=TARSL2 OS=Bos taurus (Bovine) PE=2 SV=1	PREDICTED: probable threonyl-tRNA synthetase 2, cytoplasmic [Sus scrofa]
ENSSSCG00000017257	10	23	18	61	130	51	0.1539761954731	0.360461166408	0.2999762087928	0.964683285905648	2.0333502630032	0.8108823028767	0.0167864987079265	2.03734043247492	up	[V]	Defense mechanisms	Molecular Function: binding (GO:0005488);; Molecular Function: ATP binding (GO:0005524);; Cellular Component: mitochondrion (GO:0005739);; Biological Process: ATP catabolic process (GO:0006200);; Biological Process: cellular process (GO:0009987);; Cellular Component: membrane (GO:0016020);; Molecular Function: hydrolase activity (GO:0016787);; Molecular Function: ATPase activity (GO:0016887);; Mo…	K05651|0|ssc:100520216|ABCA9; ATP-binding cassette, sub-family A (ABC1), member 9; K05651 ATP-binding cassette, subfamily A (ABC1), member 9 (A)	[IR]	--	ATP-binding cassette sub-family G member 2 GN=ABCG2 OS=Macaca mulatta (Rhesus macaque) PE=2 SV=1	PREDICTED: ATP-binding cassette sub-family A member 9 isoform 1 [Sus scrofa]
ENSSSCG00000002959	225	185	215	538	627	617	17.45323	14.97583	15.19057	29.621	34.9083	35.067	1.98195986809716e-08	1.31005794197639	up	--	--	Biological Process: skeletal system development (GO:0001501);; Molecular Function: protein binding (GO:0005515);; Biological Process: signal transduction (GO:0007165);; Biological Process: organ morphogenesis (GO:0009887);; Biological Process: cellular component organization (GO:0016043);; Cellular Component: extracellular matrix (GO:0031012);; Cellular Component: intracellular membrane-bounded o…	--	[S]	Function unknown	Protein FAM98A GN=FAM98A OS=Pongo abelii (Sumatran orangutan) PE=2 SV=1	PREDICTED: protein FAM98C-like [Sus scrofa]
ENSSSCG00000014164	28	53	35	293	175	204	1.288524378	2.5288233926	1.62460339540292	23.4539	11.95543	17.10999299742	5.7144720317415e-07	2.33225005175731	up	[R]	General function prediction only	Biological Process: regulation of immune system process (GO:0002682);; Biological Process: system process (GO:0003008);; Molecular Function: protein kinase C activity (GO:0004697);; Molecular Function: calcium ion binding (GO:0005509);; Biological Process: regulation of transcription, DNA-templated (GO:0006355);; Biological Process: protein phosphorylation (GO:0006468);; Biological Process: respo…	--	[R]	General function prediction only	Protein kinase C beta type GN=PRKCB OS=Bos taurus (Bovine) PE=2 SV=4	PREDICTED: LOW QUALITY PROTEIN: multiple C2 and transmembrane domain-containing protein 1 [Felis catus]
ENSSSCG00000024596	497	379	324	97	105	107	8.59461	6.52244	5.29717	1.68914	1.84254	1.85858	5.76132304659419e-10	-2.16063464457727	down	[A]	RNA processing and modification	Biological Process: deadenylation-dependent decapping of nuclear-transcribed mRNA (GO:0000290);; Cellular Component: cytoplasmic mRNA processing body (GO:0000932);; Biological Process: cytoplasmic mRNA processing body assembly (GO:0033962);;	K18764|0|ssc:100513746|CCRN4L; CCR4 carbon catabolite repression 4-like (S. cerevisiae); K18764 nocturnin [EC:3.1.13.4] (A)	[K]	Transcription	2&apos;,5&apos;-phosphodiesterase 12 GN=PDE12 OS=Bos taurus (Bovine) PE=1 SV=1	PREDICTED: nocturnin [Sus scrofa]
ENSSSCG00000005713	11	28	40	183	175	190	0.6925821	1.85027	2.596262	12.839855	9.49906	11.20548	3.03601029345993e-12	2.59709484854688	up	[D]	Cell cycle control, cell division, chromosome partitioning	Molecular Function: catalytic activity (GO:0003824);; Cellular Component: nuclear envelope (GO:0005635);; Biological Process: metabolic process (GO:0008152);; Biological Process: negative regulation of myotube differentiation (GO:0010832);; Cellular Component: membrane (GO:0016020);;	--	[S]	Function unknown	Presqualene diphosphate phosphatase GN=PPAPDC2 OS=Bos taurus (Bovine) PE=2 SV=1	PREDICTED: probable lipid phosphate phosphatase PPAPDC3-like, partial [Sus scrofa]
ENSSSCG00000009096	1394	1396	1255	613	610	627	27.6027590000001	28.8936291200036	27.737223996	12.470655541	14.7242982	13.92347569	3.81327324987234e-13	-1.33096938243509	down	[J]	Translation, ribosomal structure and biogenesis	Cellular Component: exosome (RNase complex) (GO:0000178);; Cellular Component: nucleolus (GO:0005730);; Cellular Component: cytoplasm (GO:0005737);; Biological Process: rRNA processing (GO:0006364);; Molecular Function: AU-rich element binding (GO:0017091);; Biological Process: positive regulation of cell growth (GO:0030307);; Biological Process: exonucleolytic nuclear-transcribed mRNA catabolic …	K03678|0|ssc:100521809|EXOSC9; exosome component 9; K03678 exosome complex component RRP45 (A)	[J]	Translation, ribosomal structure and biogenesis	Exosome complex component RRP45 GN=EXOSC9 OS=Bos taurus (Bovine) PE=2 SV=1	PREDICTED: exosome complex component RRP45-like [Sus scrofa]
Sus_scrofa_newGene_17000	9	7	11	35	30	44	0.400056	0.304027	0.577115	1.61583	1.38417	1.9994	0.00392960151923335	1.816296975444	up	--	--	Biological Process: cilium or flagellum-dependent cell motility (GO:0001539);; Molecular Function: microtubule motor activity (GO:0003777);; Biological Process: microtubule-based movement (GO:0007018);; Biological Process: cell projection assembly (GO:0030031);;	K10414|0|lve:103075753|DYNC2H1; dynein, cytoplasmic 2, heavy chain 1; K10414 dynein heavy chain 2, cytosolic (A)	--	--	--	PREDICTED: cytoplasmic dynein 2 heavy chain 1 isoform X2 [Bubalus bubalis]
ENSSSCG00000025067	191	274	248	990	554	835	3.5554584548	4.7237603332	4.11397318	12.955573	7.966406107	10.936632	0.000193515456978646	1.53933940619947	up	--	--	Cellular Component: Golgi membrane (GO:0000139);; Molecular Function: metalloendopeptidase activity (GO:0004222);; Biological Process: proteolysis (GO:0006508);; Biological Process: brain development (GO:0007420);; Molecular Function: methyltransferase activity (GO:0008168);; Biological Process: regulation of G-protein coupled receptor protein signaling pathway (GO:0008277);; Biological Process: …	K01415|0|lve:103084383|ECE2; endothelin converting enzyme 2; K01415 endothelin-converting enzyme [EC:3.4.24.71] (A)	[E]	Amino acid transport and metabolism	Endothelin-converting enzyme 2 region GN=ECE2 OS=Bos taurus (Bovine) PE=1 SV=2	PREDICTED: endothelin-converting enzyme 2 isoform 2 [Sus scrofa]
ENSSSCG00000002135	728	521	514	245	251	239	26.0992800000027	18.6491520307681	19.391209	9.124638	9.08798000000001	9.26913502108605	2.7965265580924e-07	-1.46485148234992	down	[F]	Nucleotide transport and metabolism	Molecular Function: nucleoside binding (GO:0001882);; Molecular Function: purine nucleobase binding (GO:0002060);; Molecular Function: purine-nucleoside phosphorylase activity (GO:0004731);; Cellular Component: cytoplasm (GO:0005737);; Cellular Component: cytoskeleton (GO:0005856);; Biological Process: inosine catabolic process (GO:0006148);; Biological Process: nicotinamide riboside catabolic pr…	K03783|0|ssc:100157138|PNP, NP; purine nucleoside phosphorylase; K03783 purine-nucleoside phosphorylase [EC:2.4.2.1] (A)	[F]	Nucleotide transport and metabolism	Purine nucleoside phosphorylase GN=PNP OS=Bos taurus (Bovine) PE=1 SV=3	PREDICTED: purine nucleoside phosphorylase [Sus scrofa]
Sus_scrofa_newGene_9064	42	53	33	8	24	33	0.607122	0.752895	0.452092	0.13112	0.363262	0.488224	0.0275149206572468	-1.18249782542297	down	--	--	--	--	--	--	--	PREDICTED: collagen alpha-2(I) chain-like [Canis lupus familiaris]
ENSSSCG00000005126	2742	2525	2496	1482	1448	1363	24.311106	22.434821	24.55570072	14.3827550307982	13.881897400007	13.0855160000083	5.01217149528764e-10	-1.05677494761315	down	[R]	General function prediction only	Cellular Component: Golgi apparatus (GO:0005794);; Biological Process: nucleobase-containing compound metabolic process (GO:0006139);; Biological Process: lipid metabolic process (GO:0006629);; Biological Process: phosphate-containing compound metabolic process (GO:0006796);; Biological Process: inflammatory response (GO:0006954);; Biological Process: microtubule-based process (GO:0007017);; Biol…	K14018|0|ssc:100511733|PLAA; phospholipase A2-activating protein; K14018 phospholipase A-2-activating protein (A)	[I]	Lipid transport and metabolism	Dynein assembly factor with WDR repeat domains 1 GN=DAW1 OS=Bos taurus (Bovine) PE=2 SV=1	PREDICTED: phospholipase A-2-activating protein [Sus scrofa]
ENSSSCG00000000242	75	61	55	22	31	19	6.474256	4.232615896	5.5604300314854	1.76741169896671	2.48248211	3.618070172249	0.000673747024123602	-1.6133557524887	down	--	--	Biological Process: immune effector process (GO:0002252);; Biological Process: regulation of immune system process (GO:0002682);; Cellular Component: extracellular space (GO:0005615);; Biological Process: inflammatory response (GO:0006954);; Biological Process: immune response (GO:0006955);; Biological Process: cell surface receptor signaling pathway (GO:0007166);; Molecular Function: chemokine a…	K05505|8.1e-51|ssc:102157763|c-X-C motif chemokine 2-like; K05505 C-X-C motif chemokine 1/2/3 (A)	--	--	Growth-regulated protein homolog beta (Precursor) OS=Bos taurus (Bovine) PE=2 SV=1	PREDICTED: c-X-C motif chemokine 2 [Sus scrofa]
ENSSSCG00000025176	33	36	33	267	186	259	0.479709	0.515695	0.410972	3.54981	2.49733	3.43362	1.7879276181224e-14	2.60327288716645	up	[R]	General function prediction only	Biological Process: skeletal system development (GO:0001501);; Molecular Function: calcium ion binding (GO:0005509);; Molecular Function: protein binding (GO:0005515);; Cellular Component: cytoplasm (GO:0005737);; Cellular Component: plasma membrane (GO:0005886);; Biological Process: apoptotic process (GO:0006915);; Biological Process: cell surface receptor signaling pathway (GO:0007166);; Biolog…	--	[T]	Signal transduction mechanisms	Collagen alpha-1(I) chain (Precursor) GN=COL1A1 OS=Bos taurus (Bovine) PE=1 SV=3	PREDICTED: neurogenic locus notch homolog protein 3 [Mustela putorius furo]
ENSSSCG00000027367	161	213	261	887	905	890	18.31432	22.12712	28.88602	121.3402	115.5805	123.3746	2.73877010472065e-18	1.87854407295691	up	[RTKL]	--	Biological Process: negative regulation of transcription from RNA polymerase II promoter (GO:0000122);; Biological Process: angiogenesis (GO:0001525);; Biological Process: ureteric bud development (GO:0001657);; Biological Process: morphogenesis of an epithelium (GO:0002009);; Biological Process: positive regulation of mesenchymal cell proliferation (GO:0002053);; Biological Process: leukocyte di…	K05093|3.50622e-99|pon:100171540|FGFR2; fibroblast growth factor receptor 2 (EC:2.7.10.1); K05093 fibroblast growth factor receptor 2 [EC:2.7.10.1] (A)	[T]	Signal transduction mechanisms	Angiopoietin-1 receptor (Precursor) GN=TEK OS=Bos taurus (Bovine) PE=2 SV=1	PREDICTED: LOW QUALITY PROTEIN: fibroblast growth factor receptor 2-like [Loxodonta africana]
Sus_scrofa_newGene_7945	42	63	38	130	110	188	0.770559	1.13146	0.691999	2.40656	2.01997	3.4687	0.0014835818918719	1.37951489237736	up	--	--	--	--	--	--	Microtubule-associated tumor suppressor 1 homolog GN=MTUS1 OS=Bos taurus (Bovine) PE=2 SV=1	Microtubule-associated tumor suppressor 1 like protein [Tupaia chinensis]
ENSSSCG00000015244	5168	4838	5868	13919	13870	13719	92.285946	87.9406261909	104.87350634	227.9287605143	231.7114933873	227.292003262	4.14491827059794e-11	1.18619349760165	up	--	--	Biological Process: suckling behavior (GO:0001967);; Molecular Function: DNA binding (GO:0003677);; Molecular Function: serine-type endopeptidase inhibitor activity (GO:0004867);; Cellular Component: nucleus (GO:0005634);; Cellular Component: Golgi apparatus (GO:0005794);; Cellular Component: plasma membrane (GO:0005886);; Biological Process: mRNA polyadenylation (GO:0006378);; Biological Process…	K08117|0|ssc:100126835|APLP2; amyloid beta (A4) precursor-like protein 2; K08117 amyloid beta (A4) precursor-like protein 2 (A)	[R]	General function prediction only	C31 (Precursor) GN=APP OS=Saimiri sciureus (Common squirrel monkey) PE=2 SV=1	PREDICTED: amyloid beta (A4) precursor-like protein 2 [Sus scrofa]
ENSSSCG00000023775	213	185	164	100	84	99	9.56903	8.27846	8.40405	4.79106	3.933093	4.71815	0.000170825428958885	-1.19140557324692	down	--	--	Molecular Function: rRNA (adenine-N6,N6-)-dimethyltransferase activity (GO:0000179);; Molecular Function: transcription cofactor activity (GO:0003712);; Biological Process: transcription initiation from mitochondrial promoter (GO:0006391);; Biological Process: rRNA methylation (GO:0031167);; Cellular Component: mitochondrial nucleoid (GO:0042645);; Biological Process: positive regulation of trans…	K17653|3.22756e-122|ssc:102161798|dimethyladenosine transferase 2, mitochondrial-like; K17653 dimethyladenosine transferase 2, mitochondrial [EC:2.1.1.-] (A)	[A]	RNA processing and modification	Dimethyladenosine transferase 2, mitochondrial (Precursor) GN=TFB2M OS=Bos taurus (Bovine) PE=2 SV=1	PREDICTED: dimethyladenosine transferase 2, mitochondrial [Ovis aries]
ENSSSCG00000026155	74	39	38	165	209	183	2.80275	1.5029	1.25198	4.91275	6.31581	5.52748	1.10403063486084e-06	1.67897693876547	up	--	--	Biological Process: skeletal system development (GO:0001501);; Cellular Component: cytoplasm (GO:0005737);; Biological Process: tissue development (GO:0009888);; Cellular Component: actin cytoskeleton (GO:0015629);; Biological Process: actin cytoskeleton organization (GO:0030036);; Molecular Function: protein binding, bridging (GO:0030674);; Cellular Component: stereocilium (GO:0032420);; Biologi…	K17455|0|ssc:100625228|FSCN2; fascin homolog 2, actin-bundling protein, retinal (Strongylocentrotus purpuratus); K17455 fascin 1/2 (A)	--	--	Fascin-2 GN=FSCN2 OS=Bos taurus (Bovine) PE=2 SV=1	PREDICTED: fascin-2-like isoform 1 [Sus scrofa]
ENSSSCG00000005510	25	35	29	86	117	60	1.093194	1.5432763	1.183413	3.154374	4.3054	2.271215	0.00221799642373447	1.35683133728816	up	--	--	Biological Process: negative regulation of transcription from RNA polymerase II promoter (GO:0000122);; Molecular Function: binding (GO:0005488);; Cellular Component: nucleus (GO:0005634);; Biological Process: regulation of transcription from RNA polymerase II promoter (GO:0006357);; Molecular Function: zinc ion binding (GO:0008270);; Biological Process: positive regulation of macromolecule metab…	K11486|0|ssc:100156643|PHF19; PHD finger protein 19; K11486 polycomb-like protein 3 (A)	[R]	General function prediction only	Metal-response element-binding transcription factor 2 GN=MTF2 OS=Pongo abelii (Sumatran orangutan) PE=2 SV=1	PREDICTED: PHD finger protein 19 [Sus scrofa]
ENSSSCG00000024346	14	12	12	90	59	101	0.331624	0.289495	0.282513	2.31613	1.53681	2.57901	2.70009869506659e-07	2.51897825253235	up	[E]	Amino acid transport and metabolism	Biological Process: amino acid transmembrane transport (GO:0003333);; Biological Process: amino acid transport (GO:0006865);; Biological Process: cellular process (GO:0009987);; Molecular Function: amino acid transmembrane transporter activity (GO:0015171);; Molecular Function: arginine transmembrane transporter activity (GO:0015181);; Molecular Function: L-lysine transmembrane transporter activi…	K13865|0|ssc:100171387|SLC7A3; solute carrier family 7 (cationic amino acid transporter, y+ system), member 3; K13865 solute carrier family 7 (cationic amino acid transporter), member 3 (A)	[E]	Amino acid transport and metabolism	Low affinity cationic amino acid transporter 2 GN=SLC7A2 OS=Sus scrofa (Pig) PE=2 SV=1	cationic amino acid transporter 3 [Sus scrofa]
ENSSSCG00000016495	762	722	608	1896	1895	1911	27.87082	26.73771	24.54004	60.52729	73.0278	66.66915	2.80322197859729e-12	1.24364065892429	up	--	--	Cellular Component: mitochondrial respiratory chain complex I (GO:0005747);; Biological Process: electron transport chain (GO:0022900);;	K03958|4.89904e-46|bta:327713|NDUFB2, AGGG; NADH dehydrogenase (ubiquinone) 1 beta subcomplex, 2, 8kDa; K03958 NADH dehydrogenase (ubiquinone) 1 beta subcomplex subunit 2 (A)	--	--	NADH dehydrogenase [ubiquinone] 1 beta subcomplex subunit 2, mitochondrial (Precursor) GN=NDUFB2 OS=Bos taurus (Bovine) PE=1 SV=1	NADH dehydrogenase (ubiquinone) 1 beta subcomplex, 2, 8kDa [Sus scrofa]
ENSSSCG00000008977	11	70	118	0	0	2	0.49131211508	3.0974078258	5.59648993383	0	0	0.19617244996	0.00136139491987854	-6.81943414607909	down	--	--	Biological Process: positive regulation of leukocyte chemotaxis (GO:0002690);; Cellular Component: extracellular space (GO:0005615);; Biological Process: inflammatory response (GO:0006954);; Biological Process: immune response (GO:0006955);; Molecular Function: chemokine activity (GO:0008009);; Biological Process: positive regulation of cell proliferation (GO:0008284);; Cellular Component: extern…	K12671|2.57516e-65|ssc:494019|CXCL10; chemokine (C-X-C motif) ligand 10; K12671 C-X-C motif chemokine 10 (A)	--	--	C-X-C motif chemokine 10 (Precursor) GN=CXCL10 OS=Canis familiaris (Dog) PE=3 SV=1	C-X-C motif chemokine 10 precursor [Sus scrofa]
ENSSSCG00000016138	1473	1661	1488	699	569	801	8.83909	9.78264000431026	10.0783900014842	9.68894	9.49654	8.61654	4.57473816664373e-14	-1.36002339893443	down	--	--	Molecular Function: RNA polymerase II distal enhancer sequence-specific DNA binding (GO:0000980);; Molecular Function: RNA polymerase II activating transcription factor binding (GO:0001102);; Molecular Function: RNA polymerase II transcription factor binding transcription factor activity involved in positive regulation of transcription (GO:0001190);; Molecular Function: RNA polymerase II distal e…	K05870|8.20778e-114|mmu:12912|Creb1, 2310001E10Rik, 3526402H21Rik, AV083133, Creb, Creb-1; cAMP responsive element binding protein 1; K05870 cyclic AMP-responsive element-binding protein 1 (A)	[K]	Transcription	Cyclic AMP-responsive element-binding protein 1 GN=CREB1 OS=Bos taurus (Bovine) PE=1 SV=2	PREDICTED: cyclic AMP-responsive element-binding protein 1 isoform X2 [Echinops telfairi]
ENSSSCG00000004280	24	43	25	118	74	102	0.204434710870784	0.324855566027911	0.1555829204764	1.12617642858673	0.777278634830099	0.950282856238172	0.000524918653655762	1.47358844374614	up	--	--	Biological Process: immune system process (GO:0002376);; Biological Process: system process (GO:0003008);; Molecular Function: protein serine/threonine kinase activity (GO:0004674);; Molecular Function: protein binding (GO:0005515);; Molecular Function: phospholipid binding (GO:0005543);; Biological Process: transcription, DNA-templated (GO:0006351);; Biological Process: protein phosphorylation (…	K15291|0|ngi:103752498|Rims1; regulating synaptic membrane exocytosis 1; K15291 regulating synaptic membrane exocytosis protein 1 (A)	[U]	Intracellular trafficking, secretion, and vesicular transport	Phosphatidylinositol 4-phosphate 3-kinase C2 domain-containing subunit alpha GN=PIK3C2A OS=Pongo abelii (Sumatran orangutan) PE=2 SV=1	PREDICTED: regulating synaptic membrane exocytosis protein 1-like isoform X4 [Mustela putorius furo]
ENSSSCG00000030325	793	956	945	4669	6267	5376	11.8584	14.269	12.8074	70.1544	95.1912	80.9603	1.08497325686255e-29	2.39506110091644	up	--	--	Biological Process: regulation of protein phosphorylation (GO:0001932);; Biological Process: regulation of immune system process (GO:0002682);; Molecular Function: protein binding (GO:0005515);; Cellular Component: proteinaceous extracellular matrix (GO:0005578);; Cellular Component: collagen trimer (GO:0005581);; Cellular Component: extracellular space (GO:0005615);; Biological Process: defense …	--	--	--	Adiponectin (Precursor) GN=ADIPOQ OS=Bos taurus (Bovine) PE=1 SV=1	complement C1q tumor necrosis factor-related protein 6 precursor [Sus scrofa]
Sus_scrofa_newGene_15853	629	730	456	332	165	383	4.41567	5.09609	3.68277	2.36912	1.14733	2.67995	0.00136491890701987	-1.24441211604369	down	--	--	--	--	--	--	--	PREDICTED: uncharacterized protein LOC100737985 [Sus scrofa]
ENSSSCG00000025577	1218	888	991	557	668	479	19.46643	14.09570880982	16.061311984	9.438573	11.224258	8.069778	1.71047640006864e-06	-1.06540806250634	down	--	--	Molecular Function: sequence-specific DNA binding transcription factor activity (GO:0003700);; Cellular Component: nucleus (GO:0005634);; Biological Process: regulation of transcription, DNA-templated (GO:0006355);; Molecular Function: zinc ion binding (GO:0008270);; Molecular Function: hydrolase activity (GO:0016787);; Molecular Function: sequence-specific DNA binding (GO:0043565);; Biological P…	--	--	--	GATA zinc finger domain-containing protein 1 GN=GATAD1 OS=Bos taurus (Bovine) PE=2 SV=1	PREDICTED: LOW QUALITY PROTEIN: GATA zinc finger domain-containing protein 1 [Sus scrofa]
ENSSSCG00000029756	39	75	70	27	27	27	0.78637643933072	0.764545184502406	0.775551372244276	0.744630248002994	1.70973227631	0.553344851389	0.00341081333685952	-1.38516670041679	down	--	--	Molecular Function: G-protein coupled receptor activity (GO:0004930);; Molecular Function: protein binding (GO:0005515);; Cellular Component: cytoplasm (GO:0005737);; Cellular Component: plasma membrane (GO:0005886);; Biological Process: G-protein coupled receptor signaling pathway (GO:0007186);; Biological Process: neuropeptide signaling pathway (GO:0007218);; Biological Process: nervous system …	K08451|0|ssc:100157214|GPR64; G protein-coupled receptor 64; K08451 G protein-coupled receptor 64 (A)	[T]	Signal transduction mechanisms	GPR56 C-terminal fragment (Precursor) GN=GPR56 OS=Macaca mulatta (Rhesus macaque) PE=2 SV=1	PREDICTED: G-protein coupled receptor 64 [Sus scrofa]
ENSSSCG00000001908	17	28	43	151	103	151	0.4743560826066	0.7662791074727	1.1593810925815	3.86807588352	2.689287053822	3.7837810376	3.93347640475732e-07	2.00715952986038	up	--	--	Biological Process: single-organism cellular process (GO:0044763);;	--	--	--	Cytospin-A GN=SPECC1L OS=Pan troglodytes (Chimpanzee) PE=2 SV=1	PREDICTED: LOW QUALITY PROTEIN: coiled-coil domain-containing protein 33 [Sus scrofa]
ENSSSCG00000003421	110	83	73	498	511	611	3.0911	2.321314561	1.8389164659	12.3875216903	12.7079723895	15.224273	5.79973455015621e-21	2.40421565312491	up	--	--	Molecular Function: glycoprotein binding (GO:0001948);; Molecular Function: ubiquitin-protein transferase activity (GO:0004842);; Biological Process: DNA repair (GO:0006281);; Biological Process: glycoprotein catabolic process (GO:0006516);; Biological Process: response to unfolded protein (GO:0006986);; Biological Process: protein ubiquitination (GO:0016567);; Cellular Component: SCF ubiquitin l…	K10103|1.84765e-179|ssc:100736592|FBXO44; F-box protein 44; K10103 F-box protein 44 (A)	--	--	F-box only protein 6 GN=FBXO6 OS=Bos taurus (Bovine) PE=2 SV=1	PREDICTED: F-box only protein 44-like isoform 1 [Sus scrofa]
ENSSSCG00000026657	43	55	26	124	126	117	0.750469	0.8404377767	0.851729	2.087445	2.1375740169981	1.9279900001895	0.000476884474482441	1.35887842110805	up	--	--	Molecular Function: zinc ion binding (GO:0008270);;	--	[TZR]	--	--	PREDICTED: zinc finger protein 185-like [Sus scrofa]
ENSSSCG00000003317	147	175	185	508	482	446	5.60785850901385	4.22902088530248	3.6735443	14.194827046	13.8652512252	12.6994915461163	1.59318189738326e-07	1.30072723241608	up	[R]	General function prediction only	Biological Process: regulation of immune system process (GO:0002682);; Molecular Function: nucleic acid binding (GO:0003676);; Biological Process: multicellular organismal development (GO:0007275);; Biological Process: cell differentiation (GO:0030154);; Biological Process: single-organism developmental process (GO:0044767);; Molecular Function: metal ion binding (GO:0046872);; Biological Process…	--	[R]	General function prediction only	Zinc finger protein 135 GN=ZNF135 OS=Bos taurus (Bovine) PE=2 SV=1	PREDICTED: LOW QUALITY PROTEIN: zinc finger protein 787-like [Sus scrofa]
ENSSSCG00000024199	51	44	45	140	135	122	1.572687	1.31220934022	1.48047187408	4.9328716247	4.821606	4.360583	0.000580890360774132	1.30156856819136	up	--	--	Molecular Function: phosphatidylinositol phospholipase C activity (GO:0004435);; Molecular Function: signal transducer activity (GO:0004871);; Molecular Function: calcium ion binding (GO:0005509);; Cellular Component: nucleus (GO:0005634);; Cellular Component: smooth endoplasmic reticulum (GO:0005790);; Cellular Component: postsynaptic density (GO:0014069);; Biological Process: lipid catabolic pr…	--	[I]	Lipid transport and metabolism	1-phosphatidylinositol 4,5-bisphosphate phosphodiesterase beta-4 (Fragment) GN=PLCB4 OS=Bos taurus (Bovine) PE=1 SV=1	PREDICTED: 1-phosphatidylinositol-4,5-bisphosphate phosphodiesterase beta-4-like, partial [Sus scrofa]
ENSSSCG00000003546	4	0	17	31	29	20	0.948856	0	3.84053	10.0337	9.39311	6.69672	0.0141261171163286	1.74279349820843	up	--	--	Molecular Function: transporter activity (GO:0005215);; Molecular Function: fatty acid binding (GO:0005504);; Cellular Component: mitochondrial matrix (GO:0005759);; Biological Process: transport (GO:0006810);; Molecular Function: cytoskeletal protein binding (GO:0008092);; Molecular Function: lipid binding (GO:0008289);; Molecular Function: cholesterol binding (GO:0015485);; Biological Process: …	--	[I]	Lipid transport and metabolism	Fatty acid-binding protein, heart GN=FABP3 OS=Sus scrofa (Pig) PE=2 SV=3	PREDICTED: fatty acid-binding protein, heart-like [Sus scrofa]
ENSSSCG00000008282	26	35	22	143	127	113	4.346672	4.365177	3.772842	19.954554	24.87261	19.200011	6.37484738946069e-07	2.00148900071624	up	[R]	General function prediction only	--	--	--	--	--	PREDICTED: WD repeat-containing protein 54 [Sus scrofa]
ENSSSCG00000029770	98	72	74	15	26	28	2.8902263	2.11947566	2.18477027	0.5335441	0.92698954	0.98093754	5.82026440928801e-06	-2.02518786065997	down	--	--	Molecular Function: glycoprotein binding (GO:0001948);; Molecular Function: ubiquitin-protein transferase activity (GO:0004842);; Cellular Component: cytoplasm (GO:0005737);; Biological Process: DNA repair (GO:0006281);; Biological Process: glycoprotein catabolic process (GO:0006516);; Biological Process: response to unfolded protein (GO:0006986);; Biological Process: protein ubiquitination (GO:0…	K10100|7.01176e-161|ssc:100524148|FBXO6; F-box protein 6; K10100 F-box protein 6 (A)	--	--	F-box only protein 6 GN=FBXO6 OS=Bos taurus (Bovine) PE=2 SV=1	F-box protein 6 [Sus scrofa]
ENSSSCG00000016529	285	244	206	104	105	155	4.107141	4.44596160030246	4.106487327945	2.441308724551	2.5727791	3.78961142589	2.78904902738323e-05	-1.21518036185689	down	[E]	Amino acid transport and metabolism	Molecular Function: metallocarboxypeptidase activity (GO:0004181);; Cellular Component: cytosol (GO:0005829);; Biological Process: proteolysis (GO:0006508);; Molecular Function: zinc ion binding (GO:0008270);;	--	[E]	Amino acid transport and metabolism	Cytosolic carboxypeptidase 3 GN=AGBL3 OS=Bos taurus (Bovine) PE=3 SV=1	PREDICTED: cytosolic carboxypeptidase 3 [Sus scrofa]
ENSSSCG00000003417	1	12	20	59	31	85	0.023801070971	0.11853158	0.17760408	0.50089897478033	0.3062144741	0.72323526	0.00916475687729711	2.21679652055892	up	--	--	Cellular Component: extracellular region (GO:0005576);; Biological Process: metabolic process (GO:0008152);; Molecular Function: hedgehog receptor activity (GO:0008158);; Cellular Component: integral component of membrane (GO:0016021);; Cellular Component: intracellular membrane-bounded organelle (GO:0043231);; Cellular Component: cytoplasmic part (GO:0044444);; Cellular Component: intracellular …	--	[T]	Signal transduction mechanisms	Niemann-Pick C1 protein (Precursor) GN=NPC1 OS=Sus scrofa (Pig) PE=2 SV=1	PREDICTED: patched domain-containing protein 2 [Sus scrofa]
ENSSSCG00000024844	239	343	293	1090	1072	914	8.17681	12.37299	8.752528	27.564901	26.914200506	23.145968374	3.35869987033751e-15	1.61067592923154	up	--	--	Cellular Component: ruffle (GO:0001726);; Biological Process: immune system process (GO:0002376);; Molecular Function: receptor activity (GO:0004872);; Molecular Function: integrin binding (GO:0005178);; Molecular Function: protein binding (GO:0005515);; Cellular Component: cytoplasm (GO:0005737);; Cellular Component: focal adhesion (GO:0005925);; Biological Process: cell cycle (GO:0007049);; Bio…	K06588|5.40697e-135|bacu:103010943|ITGB5; integrin, beta 5; K06588 integrin beta 5 (A)	[TW]	--	Integrin beta-5 (Precursor) GN=ITGB5 OS=Bos taurus (Bovine) PE=1 SV=2	integrin beta-5 precursor [Sus scrofa]
Sus_scrofa_newGene_10171	12	7	9	75	34	56	0.208592	0.1142353	0.1266349	1.313716	0.638989	0.944951	0.000285575316251305	2.3615813729305	up	--	--	--	--	--	--	--	IL-23 [Sus scrofa]
ENSSSCG00000003886	173	183	187	97	118	72	1.593528579	1.6515757	1.836101398	1.0863909590025	1.40176997434634	0.809627797797	0.000449111985177812	-1.1240371627156	down	--	--	Biological Process: embryonic axis specification (GO:0000578);; Biological Process: in utero embryonic development (GO:0001701);; Biological Process: neural tube closure (GO:0001843);; Biological Process: heart looping (GO:0001947);; Cellular Component: centrosome (GO:0005813);; Biological Process: smoothened signaling pathway (GO:0007224);; Biological Process: forebrain development (GO:0030900);…	--	--	--	--	PREDICTED: SCL-interrupting locus protein [Sus scrofa]
ENSSSCG00000017083	4598	4441	4853	12021	14036	12023	121.7905535076	117.890161301918	120.445021339181	341.062477	386.88803204	341.8259046	1.56249216965731e-12	1.25249816698078	up	--	--	Molecular Function: calcium ion binding (GO:0005509);; Cellular Component: basement membrane (GO:0005604);; Cellular Component: extracellular space (GO:0005615);; Biological Process: signal transduction (GO:0007165);; Biological Process: regulation of cell proliferation (GO:0042127);; Biological Process: organ development (GO:0048513);; Molecular Function: extracellular matrix binding (GO:0050840…	--	[W]	Extracellular structures	SPARC (Precursor) GN=SPARC OS=Sus scrofa (Pig) PE=1 SV=2	SPARC precursor [Sus scrofa]
ENSSSCG00000024043	689	979	1041	3321	5018	3005	6.1132053221	8.869549	8.42493570430097	22.443292	34.407194	20.649719	5.37550062168316e-06	1.86184856957084	up	--	--	Molecular Function: metalloendopeptidase activity (GO:0004222);; Molecular Function: protein binding (GO:0005515);; Cellular Component: proteinaceous extracellular matrix (GO:0005578);; Biological Process: proteolysis (GO:0006508);; Biological Process: cell adhesion (GO:0007155);; Biological Process: cell surface receptor signaling pathway (GO:0007166);; Biological Process: spermatogenesis (GO:00…	K08618|0|ssc:100521434|ADAMTS2; ADAM metallopeptidase with thrombospondin type 1 motif, 2; K08618 a disintegrin and metalloproteinase with thrombospondin motifs 2 [EC:3.4.24.14] (A)	[O]	Posttranslational modification, protein turnover, chaperones	A disintegrin and metalloproteinase with thrombospondin motifs 2 (Precursor) GN=ADAMTS2 OS=Bos taurus (Bovine) PE=1 SV=1	PREDICTED: A disintegrin and metalloproteinase with thrombospondin motifs 2-like, partial [Sus scrofa]
Sus_scrofa_newGene_21515	1277	1334	1031	8860	6450	8328	20.264228	20.733796	16.5645849793	160.7158101302	118.503877	151.143866	4.38753483538566e-20	2.49669975872566	up	--	--	Molecular Function: extracellular matrix structural constituent (GO:0005201);; Cellular Component: collagen type IV trimer (GO:0005587);; Cellular Component: basal lamina (GO:0005605);; Biological Process: neuromuscular junction development (GO:0007528);; Cellular Component: neuromuscular junction (GO:0031594);;	K06237|7.0851e-162|ssc:100519180|COL4A5; collagen, type IV, alpha 5; K06237 collagen, type IV, alpha (A)	--	--	Collagen alpha-5(IV) chain (Precursor) GN=COL4A5 OS=Canis familiaris (Dog) PE=2 SV=2	PREDICTED: collagen alpha-5(IV) chain isoform 2 [Sus scrofa]
ENSSSCG00000029031	19	10	24	65	34	69	0.19726500000091	0.109616786061	0.227372000000011	0.673889000001655	0.360572026049243	0.7145872128613	0.00743719223015865	1.4715181071117	up	[RTKL]	--	Biological Process: epithelial cilium movement (GO:0003351);; Molecular Function: protein serine/threonine kinase activity (GO:0004674);; Molecular Function: ATP binding (GO:0005524);; Cellular Component: nucleus (GO:0005634);; Cellular Component: cytoplasm (GO:0005737);; Biological Process: protein phosphorylation (GO:0006468);; Biological Process: positive regulation of hh target transcription …	K06228|0|ssc:100519396|serine/threonine-protein kinase 36-like; K06228 fused [EC:2.7.11.1] (A)	[R]	General function prediction only	Serine/threonine-protein kinase 36 GN=STK36 OS=Pongo abelii (Sumatran orangutan) PE=2 SV=1	PREDICTED: serine/threonine-protein kinase 36-like [Sus scrofa]
ENSSSCG00000003768	4847	3214	2757	1469	2215	1505	55.575294	33.45017100037	38.001523	15.536611	28.290495	16.8005900002589	0.0035800277319206	-1.26610222272947	down	--	--	Molecular Function: catalytic activity (GO:0003824);; Molecular Function: protein binding (GO:0005515);; Biological Process: cellular component movement (GO:0006928);; Biological Process: muscle contraction (GO:0006936);; Biological Process: nervous system development (GO:0007399);; Molecular Function: structural constituent of muscle (GO:0008307);; Cellular Component: actin cytoskeleton (GO:0015…	--	--	--	Trichohyalin GN=TCHH OS=Oryctolagus cuniculus (Rabbit) PE=2 SV=1	PREDICTED: nexilin isoform 1 [Orcinus orca]
ENSSSCG00000007717	41	30	27	110	93	108	2.37263681206	1.70560776084296	1.3595406479091	5.43960921682	4.40651640000012	6.09928114876046	0.000437907668188136	1.46421154249602	up	[QR]	--	Molecular Function: methyltransferase activity (GO:0008168);; Biological Process: methylation (GO:0032259);;	--	[R]	General function prediction only	Splicing factor 3A subunit 2 GN=SF3A2 OS=Bos taurus (Bovine) PE=2 SV=1	PREDICTED: LOW QUALITY PROTEIN: Williams-Beuren syndrome chromosomal region 27 protein-like [Sus scrofa]
ENSSSCG00000007281	330	399	429	1315	1517	1410	13.3755	16.257	15.1832	45.1096	52.4649	48.802	1.22611528590049e-18	1.67145745717135	up	--	--	Biological Process: autophagic vacuole assembly (GO:0000045);; Cellular Component: Golgi membrane (GO:0000139);; Molecular Function: SNARE binding (GO:0000149);; Cellular Component: autophagic vacuole membrane (GO:0000421);; Biological Process: mitochondrion degradation (GO:0000422);; Cellular Component: cytosol (GO:0005829);; Cellular Component: microtubule (GO:0005874);; Biological Process: int…	K10435|1.7306e-83|ssc:100322893|MAP1LC3A; microtubule-associated protein 1 light chain 3 alpha; K10435 microtubule-associated protein 1 light chain (A)	[Z]	Cytoskeleton	Microtubule-associated proteins 1A/1B light chain 3A (Precursor) GN=MAP1LC3A OS=Bos taurus (Bovine) PE=2 SV=1	microtubule-associated proteins 1A/1B light chain 3A [Sus scrofa]
ENSSSCG00000004961	28	25	45	627	944	537	0.39079317321	0.3871515004	0.61400357921	8.318783799	12.789578961	7.21506503	1.01385894641315e-13	4.22567634423087	up	--	--	Biological Process: cell activation (GO:0001775);; Molecular Function: protein binding (GO:0005515);; Cellular Component: extracellular region (GO:0005576);; Biological Process: cell adhesion (GO:0007155);; Biological Process: integrin-mediated signaling pathway (GO:0007229);; Cellular Component: integrin complex (GO:0008305);; Cellular Component: plasma membrane part (GO:0044459);; Biological Pr…	K06587|0|ssc:100520350|ITGA11; integrin, alpha 11; K06587 integrin alpha 11 (A)	[W]	Extracellular structures	Integrin alpha-2 (Precursor; Fragment) GN=ITGA2 OS=Bos taurus (Bovine) PE=2 SV=1	PREDICTED: integrin alpha-11 [Sus scrofa]
ENSSSCG00000008254	112	129	98	227	353	329	4.3408668144	5.02335811055	3.809720300115	9.87714184	15.88542288	14.68877	2.82597780009825e-05	1.21810326258353	up	--	--	Molecular Function: structural molecule activity (GO:0005198);; Cellular Component: cytoplasm (GO:0005737);; Cellular Component: zonula adherens (GO:0005915);; Biological Process: cell adhesion (GO:0007155);; Biological Process: establishment or maintenance of cell polarity (GO:0007163);; Biological Process: negative regulation of neuroblast proliferation (GO:0007406);; Biological Process: axonog…	--	[W]	Extracellular structures	Catenin alpha-2 GN=CTNNA2 OS=Pongo abelii (Sumatran orangutan) PE=2 SV=3	PREDICTED: catenin alpha-2-like [Sus scrofa]
ENSSSCG00000007650	10	8	7	35	36	38	0.1055663415	0.090211666400419	0.07719397994	0.36115430219097	0.377301936	0.394928612762	0.00242609484814157	1.92153666748634	up	[D]	Cell cycle control, cell division, chromosome partitioning	Cellular Component: transverse filament (GO:0000802);; Cellular Component: male germ cell nucleus (GO:0001673);; Molecular Function: methyltransferase activity (GO:0008168);; Cellular Component: meiotic cohesin complex (GO:0030893);; Biological Process: methylation (GO:0032259);;	K13055|0|ssc:100515304|STAG3; stromal antigen 3; K13055 cohesin complex subunit SA-3 (A)	[D]	Cell cycle control, cell division, chromosome partitioning	--	PREDICTED: cohesin subunit SA-3 [Sus scrofa]
ENSSSCG00000012960	7	4	1	24	27	18	0.972297	0.583793	0.178948	2.82883	3.20829	2.14815	0.00313616338838642	2.31348245920051	up	--	--	Cellular Component: cornified envelope (GO:0001533);; Molecular Function: cysteine-type endopeptidase inhibitor activity (GO:0004869);; Cellular Component: cytoplasm (GO:0005737);; Biological Process: epidermis development (GO:0008544);; Biological Process: cellular process (GO:0009987);; Biological Process: negative regulation of endopeptidase activity (GO:0010951);; Biological Process: single-m…	K13902|1.24259e-74|ssc:100622572|cystatin-M-like; K13902 cystatin-M (A)	--	--	Cystatin-C (Precursor) GN=CST3 OS=Oryctolagus cuniculus (Rabbit) PE=2 SV=1	PREDICTED: cystatin-M-like [Sus scrofa]
ENSSSCG00000029328	206	126	150	438	549	470	7.72730339953	5.048187909061	5.36731900997	17.3626840639674	22.6377636769104	18.6702717581312	1.94337856545205e-08	1.3931428572806	up	[U]	Intracellular trafficking, secretion, and vesicular transport	Molecular Function: protease binding (GO:0002020);; Biological Process: anatomical structure morphogenesis (GO:0009653);; Cellular Component: CD95 death-inducing signaling complex (GO:0031265);; Biological Process: positive regulation of interleukin-8 production (GO:0032757);; Biological Process: positive regulation of tumor necrosis factor production (GO:0032760);; Molecular Function: tumor necr…	K02373|9.87107e-92|ssc:595129|FADD, TNFRSF6; Fas (TNFRSF6)-associated via death domain; K02373 FAS-associated death domain protein (A)	--	--	Protein FADD GN=FADD OS=Bos taurus (Bovine) PE=2 SV=1	protein FADD [Sus scrofa]
ENSSSCG00000009755	247	237	236	630	742	632	3.485512	3.334212	3.0199917964	8.393751	10.0334195926	8.4503435775	1.6177752931957e-08	1.27382269361903	up	[I]	Lipid transport and metabolism	Molecular Function: ATP binding (GO:0005524);; Cellular Component: cytosol (GO:0005829);; Biological Process: lipid metabolic process (GO:0006629);; Biological Process: fatty acid metabolic process (GO:0006631);; Molecular Function: acetoacetate-CoA ligase activity (GO:0030729);;	K01907|0|ssc:100156545|AACS; acetoacetyl-CoA synthetase; K01907 acetoacetyl-CoA synthetase [EC:6.2.1.16] (A)	[I]	Lipid transport and metabolism	Acetoacetyl-CoA synthetase GN=AACS OS=Macaca fascicularis (Crab-eating macaque) PE=2 SV=1	PREDICTED: acetoacetyl-CoA synthetase-like [Sus scrofa]
ENSSSCG00000026195	0	6	10	23	47	32	0.148148	1.02257	1.70054	3.85071	7.63644	5.22014	0.000300162850533949	2.47382753974254	up	--	--	Molecular Function: protein tyrosine phosphatase activity (GO:0004725);; Biological Process: dephosphorylation (GO:0016311);; Molecular Function: hydrolase activity (GO:0016787);; Molecular Function: enzyme regulator activity (GO:0030234);; Biological Process: peptidyl-tyrosine dephosphorylation (GO:0035335);; Biological Process: primary metabolic process (GO:0044238);; Biological Process: regula…	--	[R]	General function prediction only	Myotubularin-related protein 7 GN=MTMR7 OS=Pongo abelii (Sumatran orangutan) PE=2 SV=1	PREDICTED: myotubularin-related protein 8-like [Sus scrofa]
ENSSSCG00000023405	9	8	16	66	48	54	0.1455755	0.1534910499337	0.3964563743	1.1161777235	1.1449962576	0.738604820442752	9.1923145325694e-05	2.15241617521207	up	--	--	Molecular Function: sequence-specific DNA binding transcription factor activity (GO:0003700);; Molecular Function: steroid hormone receptor activity (GO:0003707);; Molecular Function: steroid binding (GO:0005496);; Cellular Component: nucleus (GO:0005634);; Cellular Component: endoplasmic reticulum membrane (GO:0005789);; Biological Process: regulation of transcription, DNA-templated (GO:0006355)…	K08555|0|ssc:100620970|mineralocorticoid receptor-like; K08555 mineralocorticoid receptor (A)	[T]	Signal transduction mechanisms	Mineralocorticoid receptor GN=NR3C2 OS=Aotus nancymaae (Ma&apos;s night monkey) PE=2 SV=1	PREDICTED: mineralocorticoid receptor-like [Sus scrofa]
ENSSSCG00000002746	165	159	159	87	66	102	6.016286	5.032449	5.942973	2.949033	3.155282	4.012234	0.000727555537092015	-1.1208972510549	down	[F]	Nucleotide transport and metabolism	Molecular Function: dihydroorotate oxidase activity (GO:0004158);; Cellular Component: mitochondrial inner membrane (GO:0005743);; Biological Process: 'de novo' pyrimidine nucleobase biosynthetic process (GO:0006207);; Cellular Component: integral component of membrane (GO:0016021);; Biological Process: 'de novo' UMP biosynthetic process (GO:0044205);; Biological Process: oxidation-reduction proc…	K00254|9.05469e-156|ssc:102157990|dihydroorotate dehydrogenase (quinone), mitochondrial-like; K00254 dihydroorotate dehydrogenase [EC:1.3.5.2] (A)	[F]	Nucleotide transport and metabolism	Dihydroorotate dehydrogenase (quinone), mitochondrial (Precursor) GN=DHODH OS=Bos taurus (Bovine) PE=1 SV=1	dihydroorotate dehydrogenase (quinone), mitochondrial precursor [Bos taurus]
ENSSSCG00000004220	339	291	249	126	127	144	7.5540837075	6.548982	6.541126	2.92661997335	3.12759932059	3.6223277878	1.04390991327461e-06	-1.34920278684492	down	[L]	Replication, recombination and repair	Molecular Function: nucleic acid binding (GO:0003676);; Biological Process: tRNA processing (GO:0008033);; Molecular Function: methyltransferase activity (GO:0008168);; Biological Process: methylation (GO:0032259);;	K15430|0|ssc:100152782|TRMT11; tRNA methyltransferase 11 homolog (S. cerevisiae); K15430 tRNA (guanine10-N2)-methyltransferase [EC:2.1.1.214] (A)	[L]	Replication, recombination and repair	tRNA (guanine(10)-N2)-methyltransferase homolog GN=TRMT11 OS=Bos taurus (Bovine) PE=2 SV=1	PREDICTED: tRNA guanosine-2&apos;-O-methyltransferase TRM11 homolog [Sus scrofa]
ENSSSCG00000004678	1	10	1	50	62	20	0.014344459	0.080486230139	0.0112234361	0.384481412000065	0.476060696	0.158162947050362	0.000894933877349306	3.24063448091589	up	--	--	Molecular Function: peroxidase activity (GO:0004601);; Molecular Function: calcium ion binding (GO:0005509);; Molecular Function: protein binding (GO:0005515);; Biological Process: thyroid hormone generation (GO:0006590);; Biological Process: fertilization (GO:0009566);; Biological Process: response to virus (GO:0009615);; Cellular Component: integral component of membrane (GO:0016021);; Molecula…	K13411|0|ssc:397060|DUOX2; dual oxidase 2 (EC:1.6.3.1); K13411 dual oxidase [EC:1.6.3.1 1.11.1.-] (A)	[PQ]	--	Dual oxidase 2 (Precursor) GN=DUOX2 OS=Sus scrofa (Pig) PE=1 SV=2	dual oxidase 2 precursor [Sus scrofa]
ENSSSCG00000017126	487	450	497	1913	1792	1808	10.0816	9.34746	9.251	30.7899	29.0596	29.3577	1.07380010822639e-21	1.7418177961274	up	[R]	General function prediction only	Biological Process: skeletal system development (GO:0001501);; Molecular Function: binding (GO:0005488);; Molecular Function: lamin binding (GO:0005521);; Cellular Component: lamin filament (GO:0005638);; Biological Process: biosynthetic process (GO:0009058);; Biological Process: response to abiotic stimulus (GO:0009628);; Biological Process: organ morphogenesis (GO:0009887);; Biological Process:…	--	[Y]	Nuclear structure	Cytosolic Fe-S cluster assembly factor NARFL GN=NARFL OS=Pongo abelii (Sumatran orangutan) PE=2 SV=1	PREDICTED: nuclear prelamin A recognition factor isoform 1 [Sus scrofa]
Sus_scrofa_newGene_9156	519	749	449	243	180	320	8.75195	12.56639	5.973256	22.40468	14.65462	17.37544	0.000798577967468139	-1.4102089853705	down	--	--	--	--	--	--	--	Multiple epidermal growth factor-like domains protein 10 [Myotis davidii]
ENSSSCG00000025439	20	64	64	252	170	256	0.83268500000001	2.2405054	3.195397	8.10047	5.20929	9.31685	4.38292672439461e-07	1.99782481215487	up	[L]	Replication, recombination and repair	Molecular Function: nucleotide binding (GO:0000166);; Molecular Function: DNA binding (GO:0003677);; Molecular Function: DNA-directed DNA polymerase activity (GO:0003887);; Biological Process: DNA replication (GO:0006260);; Biological Process: DNA repair (GO:0006281);; Cellular Component: zeta DNA polymerase complex (GO:0016035);;	--	[L]	Replication, recombination and repair	--	PREDICTED: DNA polymerase zeta catalytic subunit [Sus scrofa]
ENSSSCG00000021843	121	97	101	349	270	435	3.168424675	2.356006	2.3639425556	7.50615	5.76386	9.7169	1.07567154945641e-05	1.5249921140606	up	--	--	Biological Process: regulation of immune system process (GO:0002682);; Molecular Function: protein kinase C activity (GO:0004697);; Molecular Function: receptor binding (GO:0005102);; Molecular Function: transporter activity (GO:0005215);; Molecular Function: phospholipid binding (GO:0005543);; Biological Process: regulation of transcription, DNA-templated (GO:0006355);; Biological Process: prote…	--	[TU]	--	Synaptotagmin-1 GN=SYT1 OS=Macaca fascicularis (Crab-eating macaque) PE=2 SV=1	PREDICTED: synaptotagmin-5-like isoform 1 [Sus scrofa]
ENSSSCG00000007437	9	17	18	61	83	70	0.075745336159	0.14456014787	0.15622281831	0.445017838	0.6228305619	0.529928	3.05862901631762e-05	2.07996918741471	up	[E]	Amino acid transport and metabolism	Cellular Component: plasma membrane (GO:0005886);; Biological Process: ion transport (GO:0006811);; Biological Process: potassium ion transport (GO:0006813);; Biological Process: synaptic transmission (GO:0007268);; Biological Process: learning (GO:0007612);; Molecular Function: potassium:chloride symporter activity (GO:0015379);; Cellular Component: integral component of membrane (GO:0016021);; …	K14427|0|ptg:102971765|SLC12A5; solute carrier family 12 (potassium/chloride transporter), member 5; K14427 solute carrier family 12 (potassium/chloride transporter), member 4/5/6 (A)	[P]	Inorganic ion transport and metabolism	Solute carrier family 12 member 7 GN=SLC12A7 OS=Oryctolagus cuniculus (Rabbit) PE=1 SV=1	PREDICTED: LOW QUALITY PROTEIN: solute carrier family 12 member 5 [Sus scrofa]
ENSSSCG00000004336	51	69	36	182	157	220	0.375009853252826	0.511919438973481	0.303400970534321	1.34926216317317	1.1678592047	1.636834156237	1.80359512147409e-06	1.63742335702551	up	[RTKL]	--	Biological Process: cell morphogenesis involved in differentiation (GO:0000904);; Biological Process: positive regulation of protein phosphorylation (GO:0001934);; Biological Process: positive regulation of immune system process (GO:0002684);; Molecular Function: transmembrane receptor protein tyrosine kinase activity (GO:0004714);; Molecular Function: GPI-linked ephrin receptor activity (GO:0005…	K05108|0|cfr:102506314|EPHA7; EPH receptor A7; K05108 EphA7 [EC:2.7.10.1] (A)	[T]	Signal transduction mechanisms	Ephrin type-A receptor 2 (Precursor) GN=EPHA2 OS=Macaca fascicularis (Crab-eating macaque) PE=2 SV=1	PREDICTED: ephrin type-A receptor 7 isoform 2 [Ceratotherium simum simum]
ENSSSCG00000021129	313	296	269	823	828	766	7.9736	7.63247	6.60765818	19.092237	19.63110804	17.952930307	4.45761094584498e-09	1.2580974630253	up	[G]	Carbohydrate transport and metabolism	Molecular Function: 6-phosphofructokinase activity (GO:0003872);; Molecular Function: ATP binding (GO:0005524);; Cellular Component: 6-phosphofructokinase complex (GO:0005945);; Biological Process: fructose 6-phosphate metabolic process (GO:0006002);; Biological Process: glycolytic process (GO:0006096);; Molecular Function: protein C-terminus binding (GO:0008022);; Biological Process: response to…	K00850|0|ssc:733601|PFKM, ATP-PFK, PFK-M; phosphofructokinase, muscle (EC:2.7.1.11); K00850 6-phosphofructokinase 1 [EC:2.7.1.11] (A)	[G]	Carbohydrate transport and metabolism	6-phosphofructokinase, muscle type GN=PFKM OS=Sus scrofa (Pig) PE=2 SV=1	6-phosphofructokinase, muscle type [Sus scrofa]
Sus_scrofa_newGene_12462	37	36	46	143	142	161	2.87603	2.7888	3.16462	9.40959	9.30554	10.7239	4.91256123082687e-06	1.70660004367235	up	--	--	Molecular Function: DNA binding (GO:0003677);; Molecular Function: chromatin binding (GO:0003682);; Cellular Component: cytoplasm (GO:0005737);; Molecular Function: zinc ion binding (GO:0008270);; Molecular Function: oxidoreductase activity, acting on paired donors, with incorporation or reduction of molecular oxygen, 2-oxoglutarate as one donor, and incorporation of one atom each of oxygen into …	K11446|4.06618e-25|oas:101115023|KDM5A; lysine (K)-specific demethylase 5A; K11446 histone demethylase JARID1 [EC:1.14.11.-] (A)	--	--	Lysine-specific demethylase 5D GN=KDM5D OS=Pan troglodytes (Chimpanzee) PE=2 SV=1	PREDICTED: lysine-specific demethylase 5A [Ovis aries]
ENSSSCG00000010403	372	442	452	2319	1908	2294	3.9417526877	4.511212149	4.65848140613081	20.828441511	17.797000083	20.828578131	3.28407953261358e-33	2.16472218804838	up	[A]	RNA processing and modification	Biological Process: protein polyubiquitination (GO:0000209);; Biological Process: antigen processing and presentation of peptide antigen via MHC class II (GO:0002495);; Molecular Function: ubiquitin-protein transferase activity (GO:0004842);; Cellular Component: lysosomal membrane (GO:0005765);; Cellular Component: endoplasmic reticulum membrane (GO:0005789);; Molecular Function: zinc ion binding…	K10656|0|mcc:708030|e3 ubiquitin-protein ligase MARCH8-like; K10656 E3 ubiquitin-protein ligase MARCH1/8 [EC:6.3.2.19] (A)	[A]	RNA processing and modification	E3 ubiquitin-protein ligase MARCH8 GN=MARCH8 OS=Bos taurus (Bovine) PE=2 SV=1	PREDICTED: E3 ubiquitin-protein ligase MARCH8 isoform 1 [Odobenus rosmarus divergens]
ENSSSCG00000004674	224	183	198	495	519	425	5.1250386513629	4.54674868	4.527268405	9.73213410307	10.2206684931	8.5825240902	1.89919798433194e-05	1.04755905835895	up	--	--	Molecular Function: protein binding (GO:0005515);; Cellular Component: plasma membrane (GO:0005886);; Biological Process: phosphate-containing compound metabolic process (GO:0006796);; Biological Process: cell adhesion (GO:0007155);; Biological Process: cell surface receptor signaling pathway (GO:0007166);; Biological Process: response to organic substance (GO:0010033);; Biological Process: cellu…	--	--	--	Ras GTPase-activating protein 1 GN=RASA1 OS=Bos taurus (Bovine) PE=1 SV=1	PREDICTED: SH2 domain-containing adapter protein F [Condylura cristata]
ENSSSCG00000010145	2894	2697	2436	1070	1088	1025	20.4829900011521	19.021596417	18.3703700005601	8.233573	8.321770275957	7.85553572963	1.21246915227714e-19	-1.53731558616973	down	--	--	Cellular Component: nucleolus (GO:0005730);; Cellular Component: mitochondrion (GO:0005739);; Biological Process: rRNA processing (GO:0006364);; Cellular Component: ribonucleoprotein complex (GO:0030529);;	K14550|0|ssc:100154560|HEATR1; HEAT repeat containing 1; K14550 U3 small nucleolar RNA-associated protein 10 (A)	[S]	Function unknown	HEAT repeat-containing protein 1 (Fragment) GN=HEATR1 OS=Macaca fascicularis (Crab-eating macaque) PE=2 SV=2	PREDICTED: HEAT repeat-containing protein 1 [Sus scrofa]
ENSSSCG00000001715	98	50	70	605	559	514	1.109052	0.569657	0.848786	7.30943	6.61624255	6.13611	4.42717006588812e-26	2.74340372503167	up	[R]	General function prediction only	Molecular Function: catalytic activity (GO:0003824);; Molecular Function: nucleotide diphosphatase activity (GO:0004551);; Molecular Function: binding (GO:0005488);; Molecular Function: phosphoric diester hydrolase activity (GO:0008081);; Biological Process: metabolic process (GO:0008152);; Cellular Component: membrane (GO:0016020);; Biological Process: cellular metabolic process (GO:0044237);; B…	K18398|0|ssc:100153376|ENPP5; ectonucleotide pyrophosphatase/phosphodiesterase 5 (putative); K18398 ectonucleotide pyrophosphatase/phosphodiesterase family member 5 [EC:3.1.-.-] (A)	[R]	General function prediction only	Bis(5&apos;-adenosyl)-triphosphatase ENPP4 (Precursor) GN=ENPP4 OS=Bos taurus (Bovine) PE=2 SV=1	PREDICTED: ectonucleotide pyrophosphatase/phosphodiesterase family member 5 [Sus scrofa]
ENSSSCG00000013400	4365	4211	4144	10243	9717	10200	81.6932107704	75.9808049180001	70.2236020093044	180.3771484	173.4328439	181.582353	2.31889546809944e-09	1.04395812349338	up	[Z]	Cytoskeleton	Molecular Function: tropomyosin binding (GO:0005523);; Cellular Component: plasma membrane (GO:0005886);; Biological Process: exocytosis (GO:0006887);; Biological Process: striated muscle contraction (GO:0006941);; Biological Process: synaptic transmission (GO:0007268);; Biological Process: protein localization (GO:0008104);; Molecular Function: zinc ion binding (GO:0008270);; Molecular Function:…	--	[TZ]	--	Protein-methionine sulfoxide oxidase MICAL2 GN=MICAL2 OS=Bos taurus (Bovine) PE=3 SV=2	PREDICTED: LOW QUALITY PROTEIN: protein MICAL-2, partial [Sus scrofa]
Sus_scrofa_newGene_17040	0	1	0	31	23	35	0.0734358	0.137852	0	3.03579	2.2426	3.36789	1.63650847680109e-08	6.26004284079174	up	--	--	Molecular Function: calcium ion binding (GO:0005509);; Cellular Component: basement membrane (GO:0005604);; Cellular Component: cell cortex (GO:0005938);; Cellular Component: cell junction (GO:0030054);;	--	--	--	Receptor-type tyrosine-protein phosphatase F (Precursor) GN=PTPRF OS=Bos taurus (Bovine) PE=2 SV=1	PREDICTED: hemicentin-1-like [Sus scrofa]
ENSSSCG00000014829	548	483	448	293	261	266	14.2157229638	12.545235	12.2714051007	7.891556	6.971625	7.31888	6.52572601941868e-06	-1.05298394310692	down	--	--	Cellular Component: mitochondrial ribosome (GO:0005761);;	K17429|1.35462e-148|ssc:100516686|MRPL48; mitochondrial ribosomal protein L48; K17429 large subunit ribosomal protein L48 (A)	[S]	Function unknown	39S ribosomal protein L48, mitochondrial (Precursor) GN=MRPL48 OS=Bos taurus (Bovine) PE=1 SV=1	PREDICTED: 39S ribosomal protein L48, mitochondrial-like [Sus scrofa]
ENSSSCG00000022088	437	437	423	139	165	192	5.11674654530096	5.3103021100513	4.21726336581409	1.55170112167758	1.943645925	2.14098075593682	1.57034959509693e-10	-1.58848332384647	down	--	--	Biological Process: cell morphogenesis (GO:0000902);; Cellular Component: stress fiber (GO:0001725);; Cellular Component: nucleus (GO:0005634);; Biological Process: actin filament organization (GO:0007015);; Biological Process: brain development (GO:0007420);; Cellular Component: cytoplasmic side of plasma membrane (GO:0009898);; Cellular Component: basal plasma membrane (GO:0009925);; Cellular C…	K18625|3.64144e-156|ssc:102162351|protein Shroom4-like; K18625 protein Shroom (A)	--	--	--	PREDICTED: protein Shroom4 [Ceratotherium simum simum]
ENSSSCG00000016754	522	714	928	3536	5342	3350	5.00219	6.94364	7.73032	30.2667	46.8296	29.0249	2.19607919108934e-08	2.29587557415672	up	--	--	Molecular Function: transcription corepressor activity (GO:0003714);; Molecular Function: metallocarboxypeptidase activity (GO:0004181);; Molecular Function: protein binding (GO:0005515);; Cellular Component: extracellular space (GO:0005615);; Biological Process: regulation of transcription, DNA-templated (GO:0006355);; Biological Process: proteolysis (GO:0006508);; Biological Process: cell adhes…	--	[R]	General function prediction only	Carboxypeptidase E (Precursor) GN=CPE OS=Pan troglodytes (Chimpanzee) PE=2 SV=1	PREDICTED: adipocyte enhancer-binding protein 1 [Sus scrofa]
ENSSSCG00000010026	472	596	591	2461	3265	2212	7.995168	8.80391	10.250112	39.00267	51.73578	34.40651	2.29083073915969e-12	2.05448317371774	up	--	--	Molecular Function: catalytic activity (GO:0003824);; Biological Process: hemostasis (GO:0007599);; Biological Process: response to wounding (GO:0009611);; Biological Process: positive regulation of macromolecule metabolic process (GO:0010604);; Biological Process: negative regulation of phosphatidylinositol 3-kinase signaling (GO:0014067);; Cellular Component: integral component of membrane (GO:…	--	--	--	Phosphoinositide-3-kinase-interacting protein 1 (Precursor) GN=PIK3IP1 OS=Bos taurus (Bovine) PE=2 SV=1	PREDICTED: phosphoinositide-3-kinase-interacting protein 1 [Sus scrofa]
ENSSSCG00000023989	69	43	54	16	17	13	0.514111	0.3240082079	0.3921683617	0.11768542	0.124992257	0.096503457	6.55774489344569e-05	-2.05382070438633	down	--	--	Biological Process: skeletal system development (GO:0001501);; Molecular Function: binding (GO:0005488);; Biological Process: organ morphogenesis (GO:0009887);; Biological Process: tissue development (GO:0009888);; Biological Process: cell differentiation (GO:0030154);; Cellular Component: macromolecular complex (GO:0032991);; Biological Process: primary metabolic process (GO:0044238);; Biologica…	K16806|1.10576e-161|ssc:100511265|MAP7D1; MAP7 domain containing 1; K16806 MAP7 domain-containing protein 1 (A)	--	--	MAP7 domain-containing protein 2 GN=MAP7D2 OS=Pongo abelii (Sumatran orangutan) PE=2 SV=1	PREDICTED: MAP7 domain-containing protein 1 [Sus scrofa]
ENSSSCG00000012571	726	765	610	7403	4936	7065	4.7327070182972	5.065093	3.8271088253	42.91287	29.037077	40.949271	3.15919780624901e-16	3.00639386996132	up	--	--	Molecular Function: extracellular matrix structural constituent (GO:0005201);; Molecular Function: protein binding (GO:0005515);; Cellular Component: collagen type IV trimer (GO:0005587);; Biological Process: transcription, DNA-templated (GO:0006351);; Biological Process: cell adhesion (GO:0007155);; Biological Process: cell surface receptor signaling pathway (GO:0007166);; Biological Process: mu…	K06237|0|ssc:100620724|COL4A6; collagen, type IV, alpha 6; K06237 collagen, type IV, alpha (A)	[W]	Extracellular structures	Collagen alpha-5(IV) chain (Precursor) GN=COL4A5 OS=Canis familiaris (Dog) PE=2 SV=2	PREDICTED: collagen alpha-6(IV) chain-like, partial [Sus scrofa]
ENSSSCG00000002348	364	363	332	1634	1482	1284	8.5748931595091	7.897462393	7.693923756	37.042059298	35.98195284	30.493036744	1.66644960628719e-22	1.85213623210079	up	[R]	General function prediction only	Cellular Component: cytosol (GO:0005829);; Biological Process: acyl-CoA metabolic process (GO:0006637);; Molecular Function: thiolester hydrolase activity (GO:0016790);;	K11993|0|ssc:100152868|ACOT6; acyl-CoA thioesterase 6; K11993 acyl-CoA thioesterase 6 [EC:3.1.2.-] (A)	--	--	Homeobox protein cut-like 1 (Fragment) GN=CUX1 OS=Canis familiaris (Dog) PE=2 SV=1	PREDICTED: acyl-coenzyme A thioesterase 6-like [Sus scrofa]
ENSSSCG00000020973	46	39	49	15	28	20	5.11799	4.30998	5.03485	1.55607	2.88812	2.11007	0.0146080523195153	-1.29250321632079	down	--	--	--	--	[S]	Function unknown	Loss of heterozygosity 12 chromosomal region 1 protein homolog GN=LOH12CR1 OS=Bos taurus (Bovine) PE=2 SV=1	PREDICTED: loss of heterozygosity 12 chromosomal region 1 protein homolog [Ochotona princeps]
ENSSSCG00000022026	25	54	45	117	104	88	0.3125746	0.7149152	0.5616817	1.342809	1.522325	1.021066771877	0.00642422106092463	1.11471699351277	up	--	--	Biological Process: retina homeostasis (GO:0001895);; Cellular Component: photoreceptor inner segment (GO:0001917);; Molecular Function: farnesylated protein binding (GO:0001918);; Molecular Function: transcription cofactor activity (GO:0003712);; Cellular Component: nucleus (GO:0005634);; Cellular Component: cytoplasm (GO:0005737);; Biological Process: protein folding (GO:0006457);; Biological P…	K17767|0|ssc:100524458|AIPL1; aryl hydrocarbon receptor interacting protein-like 1; K17767 AH receptor-interacting protein (A)	[O]	Posttranslational modification, protein turnover, chaperones	Aryl-hydrocarbon-interacting protein-like 1 GN=AIPL1 OS=Bos taurus (Bovine) PE=1 SV=1	PREDICTED: aryl hydrocarbon receptor interacting protein-like 1 [Sus scrofa]
ENSSSCG00000025343	224	159	160	506	502	481	3.78030636	2.7880505	2.17514017	6.619358	6.579903	6.42081	3.09375148364665e-07	1.25291090689629	up	--	--	Biological Process: immune system process (GO:0002376);; Molecular Function: DNA binding (GO:0003677);; Molecular Function: sequence-specific DNA binding transcription factor activity (GO:0003700);; Cellular Component: nucleus (GO:0005634);; Biological Process: cellular metabolic process (GO:0044237);; Biological Process: single-organism developmental process (GO:0044767);; Molecular Function: me…	--	--	--	Zinc finger protein 420 GN=ZNF420 OS=Bos taurus (Bovine) PE=2 SV=1	PREDICTED: zinc finger protein 628 [Sus scrofa]
ENSSSCG00000021513	36	21	37	69	64	103	2.040864469	1.6216461843	3.36739781493	9.1160248877	8.950649029	14.2731666378	0.0124876698142321	1.13140134663611	up	--	--	Cellular Component: nucleus (GO:0005634);; Cellular Component: cytoplasm (GO:0005737);; Cellular Component: centrosome (GO:0005813);; Cellular Component: plasma membrane (GO:0005886);;	K16472|2.60273e-65|ssc:100622899|HYLS1; hydrolethalus syndrome 1; K16472 hydrolethalus syndrome protein 1 (A)	--	--	Hydrolethalus syndrome protein 1 homolog GN=HYLS1 OS=Bos taurus (Bovine) PE=2 SV=1	PREDICTED: LOW QUALITY PROTEIN: hydrolethalus syndrome protein 1 homolog [Sus scrofa]
ENSSSCG00000027928	481	547	495	2280	1807	2125	15.1828643768082	14.255450243652	13.6952540117102	89.6543990220783	78.2111870004823	80.33670683432	7.99908650831324e-24	1.82712063005876	up	--	--	Cellular Component: lysosome (GO:0005764);; Cellular Component: late endosome (GO:0005770);; Cellular Component: integral component of membrane (GO:0016021);;	--	[S]	Function unknown	--	PREDICTED: transmembrane protein 9-like [Sus scrofa]
ENSSSCG00000008961	39	34	26	82	76	81	1.5617386217	1.42220710072538	1.52559887655	4.110077	3.58712	5.211639582	0.0168353442120935	1.06830552106282	up	[H]	Coenzyme transport and metabolism	Biological Process: histidine biosynthetic process (GO:0000105);; Molecular Function: magnesium ion binding (GO:0000287);; Molecular Function: formate-tetrahydrofolate ligase activity (GO:0004329);; Molecular Function: methenyltetrahydrofolate cyclohydrolase activity (GO:0004477);; Molecular Function: methylenetetrahydrofolate dehydrogenase (NAD+) activity (GO:0004487);; Molecular Function: methy…	K13403|9.78267e-152|ssc:100525706|MTHFD2L; methylenetetrahydrofolate dehydrogenase (NADP+ dependent) 2-like; K13403 methylenetetrahydrofolate dehydrogenase(NAD+) / 5,10-methenyltetrahydrofolate cyclohydrolase [EC:1.5.1.15 3.5.4.9] (A)	[H]	Coenzyme transport and metabolism	Methenyltetrahydrofolate cyclohydrolase GN=MTHFD2L OS=Callithrix jacchus (White-tufted-ear marmoset) PE=3 SV=1	PREDICTED: probable bifunctional methylenetetrahydrofolate dehydrogenase/cyclohydrolase 2-like [Sus scrofa]
ENSSSCG00000012395	6	4	7	46	32	60	0.1402653655	0.112949558300008	0.13149198458	0.903539466	0.7099143	1.275025	7.17354746508933e-06	2.82584441445212	up	[I]	Lipid transport and metabolism	Biological Process: regulation of respiratory gaseous exchange by neurological system process (GO:0002087);; Molecular Function: carboxylic ester hydrolase activity (GO:0004091);; Molecular Function: receptor activity (GO:0004872);; Cellular Component: cytoplasm (GO:0005737);; Cellular Component: integral component of plasma membrane (GO:0005887);; Biological Process: cell adhesion (GO:0007155);;…	K07378|0|pps:100994057|NLGN3; neuroligin 3; K07378 neuroligin (A)	[R]	General function prediction only	Acetylcholinesterase (Precursor) GN=ACHE OS=Felis catus (Cat) PE=3 SV=1	PREDICTED: neuroligin-3 isoform 1 [Equus caballus]
ENSSSCG00000025027	634	539	587	298	292	236	15.675247	13.32687783	14.393630331	7.75737	7.67137148	6.192015109	8.9008453773313e-09	-1.2935879218426	down	--	--	Molecular Function: tRNA binding (GO:0000049);; Cellular Component: nucleus (GO:0005634);; Cellular Component: cytoplasm (GO:0005737);; Biological Process: tRNA modification (GO:0006400);; Molecular Function: tRNA (guanine-N7-)-methyltransferase activity (GO:0008176);; Biological Process: RNA (guanine-N7)-methylation (GO:0036265);;	K03439|0|ssc:100622469|METTL1; methyltransferase like 1; K03439 tRNA (guanine-N7-)-methyltransferase [EC:2.1.1.33] (A)	[R]	General function prediction only	tRNA (guanine-N(7)-)-methyltransferase GN=METTL1 OS=Bos taurus (Bovine) PE=2 SV=1	PREDICTED: LOW QUALITY PROTEIN: tRNA (guanine-N(7)-)-methyltransferase-like, partial [Sus scrofa]
ENSSSCG00000007084	33	20	28	8	11	13	0.5780637664	0.35511734199	0.498711	0.13106568501	0.182797088	0.218832682	0.0172960015613547	-1.54022090926606	down	[L]	Replication, recombination and repair	Molecular Function: structural constituent of eye lens (GO:0005212);; Cellular Component: cytoplasm (GO:0005737);; Cellular Component: mitochondrion (GO:0005739);; Cellular Component: intermediate filament (GO:0005882);; Cellular Component: plasma membrane (GO:0005886);; Cellular Component: actin cytoskeleton (GO:0015629);; Cellular Component: membrane (GO:0016020);; Biological Process: neuron pr…	K10378|0|ssc:100521759|BFSP1; beaded filament structural protein 1, filensin; K10378 filensin (A)	--	--	Filensin GN=BFSP1 OS=Bos taurus (Bovine) PE=1 SV=2	PREDICTED: filensin [Orcinus orca]
ENSSSCG00000002511	99	121	110	265	481	313	2.34287	2.85864	2.24908	4.74745	8.73321	5.6544	0.00062874845143601	1.47636161103035	up	--	--	Molecular Function: scavenger receptor activity (GO:0005044);; Molecular Function: binding (GO:0005488);; Cellular Component: plasma membrane (GO:0005886);; Biological Process: carbohydrate metabolic process (GO:0005975);; Biological Process: multicellular organismal development (GO:0007275);; Molecular Function: peptidase activity (GO:0008233);; Cellular Component: endomembrane system (GO:001250…	--	--	--	Deleted in malignant brain tumors 1 protein (Precursor) GN=DMBT1 OS=Sus scrofa (Pig) PE=2 SV=1	PREDICTED: HHIP-like protein 1-like [Sus scrofa]
Sus_scrofa_newGene_7445	3958	1878	3250	18116	16626	18325	70.8748	33.3026	55.2913	358.352	327.773	359.536	1.42449100748084e-38	2.34710785568672	up	--	--	Molecular Function: calcium ion binding (GO:0005509);; Cellular Component: basement membrane (GO:0005604);; Cellular Component: extracellular space (GO:0005615);; Biological Process: signal transduction (GO:0007165);; Biological Process: regulation of cell proliferation (GO:0042127);; Molecular Function: extracellular matrix binding (GO:0050840);; Biological Process: bone development (GO:0060348)…	--	--	--	SPARC (Precursor) GN=SPARC OS=Sus scrofa (Pig) PE=1 SV=2	PREDICTED: SPARC-like [Sus scrofa]
ENSSSCG00000012769	7	9	4	33	22	41	0.0843154752544	0.106726437555995	0.0318658988820124	0.2667417320121	0.199049870260001	0.3554276084335	0.00219557615763936	2.0599198014284	up	[P]	Inorganic ion transport and metabolism	Molecular Function: calcium-transporting ATPase activity (GO:0005388);; Molecular Function: calmodulin binding (GO:0005516);; Molecular Function: ATP binding (GO:0005524);; Cellular Component: endoplasmic reticulum (GO:0005783);; Cellular Component: plasma membrane (GO:0005886);; Biological Process: cellular calcium ion homeostasis (GO:0006874);; Biological Process: regulation of muscle contracti…	K05850|0|cge:100753233|Atp2b3; ATPase, Ca++ transporting, plasma membrane 3; K05850 Ca2+ transporting ATPase, plasma membrane [EC:3.6.3.8] (A)	[P]	Inorganic ion transport and metabolism	Plasma membrane calcium-transporting ATPase 1 GN=ATP2B1 OS=Sus scrofa (Pig) PE=2 SV=1	Plasma membrane calcium-transporting ATPase 3 [Myotis brandtii]
ENSSSCG00000015780	105	99	102	283	275	293	0.463096082	0.45080263624	0.43644129610244	1.261797370135	1.22530904639	1.34108347873937	1.24889696129971e-05	1.27432976255807	up	--	--	Biological Process: maternal placenta development (GO:0001893);; Biological Process: embryo development (GO:0009790);;	--	[S]	Function unknown	Storkhead-box protein 2 GN=STOX2 OS=Macaca fascicularis (Crab-eating macaque) PE=2 SV=1	PREDICTED: storkhead-box protein 2 isoform 2 [Sus scrofa]
ENSSSCG00000016828	1600	1796	1610	711	665	774	30.1771312904	34.8188178314	34.19030867501	12.9633372411	12.2510248437	14.3306203117	1.60999723169589e-15	-1.42086985952041	down	[O]	Posttranslational modification, protein turnover, chaperones	Molecular Function: nucleic acid binding (GO:0003676);; Molecular Function: protein binding (GO:0005515);; Biological Process: regulation of transcription, DNA-templated (GO:0006355);; Biological Process: response to stress (GO:0006950);; Molecular Function: zinc ion binding (GO:0008270);; Cellular Component: membrane (GO:0016020);; Cellular Component: intracellular non-membrane-bounded organelle…	K09506|0|ssc:100513694|DNAJC21; DnaJ (Hsp40) homolog, subfamily C, member 21; K09506 DnaJ homolog subfamily A member 5 (A)	[O]	Posttranslational modification, protein turnover, chaperones	DnaJ homolog subfamily C member 21 GN=DNAJC21 OS=Bos taurus (Bovine) PE=2 SV=2	PREDICTED: dnaJ homolog subfamily C member 21 [Sus scrofa]
ENSSSCG00000030385	54	116	192	458	484	240	1.31687	2.84374	4.75	12.9907	13.9873	6.88187	0.0064110149513004	1.50778398056665	up	--	--	Biological Process: positive regulation of type IIa hypersensitivity (GO:0001798);; Biological Process: positive regulation of protein phosphorylation (GO:0001934);; Biological Process: positive regulation of activation of membrane attack complex (GO:0001970);; Molecular Function: endopeptidase inhibitor activity (GO:0004866);; Cellular Component: extracellular space (GO:0005615);; Biological Pro…	K03990|0|ssc:397072|C3, C3d; complement component 3 (EC:3.4.21.43); K03990 complement component 3 (A)	[O]	Posttranslational modification, protein turnover, chaperones	Complement C3c alpha&apos; chain fragment 2 (Precursor) GN=C3 OS=Sus scrofa (Pig) PE=1 SV=2	complement C3 precursor [Sus scrofa]
ENSSSCG00000021647	59	52	50	126	124	145	0.7045850652858	0.45475767397	0.4016935	1.0069509308158	1.0477203170005	1.1520279035	0.00354172046377944	1.09329282867294	up	--	--	Molecular Function: cytokine activity (GO:0005125);; Molecular Function: tumor necrosis factor receptor binding (GO:0005164);; Cellular Component: collagen trimer (GO:0005581);; Cellular Component: extracellular space (GO:0005615);; Cellular Component: endoplasmic reticulum membrane (GO:0005789);; Cellular Component: integral component of plasma membrane (GO:0005887);; Biological Process: immune …	K05480|1.61801e-103|bacu:103010011|EDA; ectodysplasin A; K05480 ectodysplasin-A (A)	--	--	Ectodysplasin-A, secreted form GN=EDA OS=Bos taurus (Bovine) PE=3 SV=2	PREDICTED: ectodysplasin-A-like [Sus scrofa]
ENSSSCG00000010613	0	0	0	147	113	178	4.36232e-05	3.00382e-05	3.82492e-05	3.87059	3.00555	4.69789	4.23956737568443e-29	Inf	up	--	--	Molecular Function: protein kinase inhibitor activity (GO:0004860);; Cellular Component: extracellular region (GO:0005576);; Cellular Component: plasma membrane (GO:0005886);; Biological Process: negative regulation of protein kinase activity (GO:0006469);; Biological Process: organ morphogenesis (GO:0009887);; Biological Process: negative regulation of apoptotic process (GO:0043066);; Biological…	--	--	--	Inositol 1,4,5-trisphosphate receptor-interacting protein (Precursor) GN=ITPRIP OS=Bos taurus (Bovine) PE=2 SV=1	PREDICTED: inositol 1,4,5-triphosphate receptor-interacting protein-like [Sus scrofa]
ENSSSCG00000029481	12	15	15	69	51	59	0.409830175025	0.538252	0.44501342256	1.9416178	1.448951613301	1.64239003922	0.000316756954494228	1.89142953334387	up	--	--	Molecular Function: neurotransmitter transporter activity (GO:0005326);; Cellular Component: cytosol (GO:0005829);; Biological Process: neurotransmitter transport (GO:0006836);; Biological Process: exocytosis (GO:0006887);; Molecular Function: syntaxin binding (GO:0019905);; Biological Process: insulin secretion (GO:0030073);; Cellular Component: SNARE complex (GO:0031201);; Biological Process: p…	K15294|9.93517e-33|ssc:100624856|CPLX1; complexin 1; K15294 complexin-1/2 (A)	--	--	Complexin-1 GN=CPLX1 OS=Bos taurus (Bovine) PE=2 SV=1	PREDICTED: complexin-1-like [Loxodonta africana]
ENSSSCG00000012157	241	196	222	1210	848	1190	1.85924033	1.4847378791	1.58010573011163	9.70489275791071	5.9247848607	8.6761299121	3.00561401121532e-12	2.10218679228103	up	--	--	Molecular Function: hydrolase activity, hydrolyzing O-glycosyl compounds (GO:0004553);; Molecular Function: calmodulin binding (GO:0005516);; Cellular Component: plasma membrane (GO:0005886);; Biological Process: glycogen metabolic process (GO:0005977);;	K07190|0|ssc:100519810|PHKA2; phosphorylase kinase, alpha 2 (liver); K07190 phosphorylase kinase alpha/beta subunit (A)	[G]	Carbohydrate transport and metabolism	Phosphorylase b kinase regulatory subunit alpha, liver isoform GN=PHKA2 OS=Oryctolagus cuniculus (Rabbit) PE=2 SV=1	PREDICTED: phosphorylase b kinase regulatory subunit alpha, liver isoform isoform 1 [Sus scrofa]
ENSSSCG00000000915	199	221	143	2029	1281	1588	6.02123975844	6.6121419112	4.40593796457	77.42247659	47.9521640724	59.69708	6.64258188453809e-13	2.91852516544341	up	[S]	Function unknown	Biological Process: kidney development (GO:0001822);; Molecular Function: protein binding (GO:0005515);; Molecular Function: glycosaminoglycan binding (GO:0005539);; Cellular Component: proteinaceous extracellular matrix (GO:0005578);; Cellular Component: extracellular space (GO:0005615);; Cellular Component: plasma membrane (GO:0005886);; Biological Process: cell surface receptor signaling pathw…	K04660|0|ssc:396957|DCN; decorin; K04660 decorin (A)	[R]	General function prediction only	Decorin (Precursor) GN=DCN OS=Sus scrofa (Pig) PE=2 SV=1	decorin precursor [Sus scrofa]
ENSSSCG00000017156	906	1150	1503	3004	2931	3143	13.41224	17.02851	18.63841	37.95627	37.219356	39.494469	1.22637673493178e-11	1.15188424555107	up	[G]	Carbohydrate transport and metabolism	Biological Process: skeletal system development (GO:0001501);; Biological Process: regulation of the force of heart contraction (GO:0002026);; Biological Process: diaphragm contraction (GO:0002086);; Cellular Component: lysosomal membrane (GO:0005765);; Biological Process: glycogen catabolic process (GO:0005980);; Biological Process: lysosome organization (GO:0007040);; Biological Process: locomo…	K12316|0|ssc:100526132|GAA; glucosidase, alpha; acid; K12316 lysosomal alpha-glucosidase [EC:3.2.1.20] (A)	[G]	Carbohydrate transport and metabolism	Lysosomal alpha-glucosidase (Precursor) GN=GAA OS=Bos taurus (Bovine) PE=2 SV=1	PREDICTED: lysosomal alpha-glucosidase-like [Sus scrofa]
Sus_scrofa_newGene_3031	37	46	46	121	148	149	0.3319438171	0.447241	0.385689	1.003847	1.262178	1.221751	7.10279857336886e-05	1.49419621572592	up	--	--	--	--	--	--	--	A3Z2_1 [Sus scrofa]
ENSSSCG00000009366	1110	1220	1191	589	525	621	7.16312000003414	7.86474	7.85953000888581	4.11476100001763	3.6360187	4.31502	8.04098766490624e-11	-1.22184596149468	down	[O]	Posttranslational modification, protein turnover, chaperones	Cellular Component: cilium (GO:0005929);; Biological Process: signal transduction (GO:0007165);; Biological Process: cellular component organization (GO:0016043);; Cellular Component: intracellular organelle (GO:0043229);; Biological Process: cellular metabolic process (GO:0044237);; Biological Process: primary metabolic process (GO:0044238);; Cellular Component: membrane part (GO:0044425);; Biol…	K17286|0|ssc:100525123|STOML3; stomatin (EPB72)-like 3; K17286 erythrocyte band 7 integral membrane protein (A)	[C]	Energy production and conversion	Stomatin-like protein 2, mitochondrial (Precursor) GN=STOML2 OS=Bos taurus (Bovine) PE=2 SV=1	PREDICTED: stomatin-like protein 3-like [Sus scrofa]
ENSSSCG00000030012	2	3	0	41	41	54	0.0767994	0.1192208	0.0172925	1.304279	1.167998	1.668037	2.03661401715764e-09	4.55338069657443	up	--	--	Cellular Component: cell projection (GO:0042995);; Biological Process: single-organism cellular process (GO:0044763);;	--	[W]	Extracellular structures	Olfactomedin-like protein 3 (Precursor) GN=OLFML3 OS=Bos taurus (Bovine) PE=2 SV=1	PREDICTED: olfactomedin-like protein 1-like [Sus scrofa]
ENSSSCG00000012971	153	147	119	749	842	842	1.28684600000002	1.541496	1.481103	8.70253	12.66605	12.2624	8.8191291833622e-25	2.33418974678349	up	--	--	Biological Process: skeletal system development (GO:0001501);; Molecular Function: transmembrane signaling receptor activity (GO:0004888);; Molecular Function: receptor binding (GO:0005102);; Molecular Function: calcium ion binding (GO:0005509);; Cellular Component: plasma membrane (GO:0005886);; Biological Process: regulation of transcription, DNA-templated (GO:0006355);; Biological Process: pho…	--	[T]	Signal transduction mechanisms	Fibulin-5 (Precursor) GN=FBLN5 OS=Pongo abelii (Sumatran orangutan) PE=2 SV=1	PREDICTED: EGF containing fibulin-like extracellular matrix protein 2 [Sus scrofa]
Sus_scrofa_newGene_14828	16	12	25	100	171	118	1.8863000902	1.399285174	5.39222	31.19496	44.80287	52.81758	1.87650405360229e-08	2.67555706988324	up	--	--	Cellular Component: proteinaceous extracellular matrix (GO:0005578);; Molecular Function: metallopeptidase activity (GO:0008237);; Molecular Function: zinc ion binding (GO:0008270);;	--	--	--	--	PREDICTED: ADAMTS-like protein 3-like [Physeter catodon]
ENSSSCG00000026940	364	290	429	39	65	32	3.30709442417332	2.818436787146	3.97462560230855	0.421970661021639	0.738299762122877	0.429752379316527	5.9753032215881e-23	-3.19733862303579	down	--	--	Biological Process: positive regulation of cytokine production (GO:0001819);; Biological Process: immune system process (GO:0002376);; Molecular Function: cysteine-type endopeptidase activity (GO:0004197);; Biological Process: proteolysis (GO:0006508);; Biological Process: response to stress (GO:0006950);; Biological Process: regulation of signal transduction (GO:0009966);; Biological Process: re…	K04400|0|ssc:100154896|CASP10; caspase 10, apoptosis-related cysteine peptidase (EC:3.4.22.63); K04400 caspase 10 [EC:3.4.22.63] (A)	[D]	Cell cycle control, cell division, chromosome partitioning	Caspase-3 subunit p12 (Precursor) GN=CASP3 OS=Macaca fascicularis (Crab-eating macaque) PE=2 SV=1	caspase-10 [Sus scrofa]
Sus_scrofa_newGene_19841	82	91	92	33	37	49	15.5454	17.3961	17.6849	6.01169	6.69809	8.88512	0.00106372522414625	-1.35555533986975	down	--	--	--	K18412|2.54375e-08|rno:308971|Tnrc6a, Tnrc6; trinucleotide repeat containing 6a; K18412 trinucleotide repeat-containing gene 6 protein (A)	--	--	--	PREDICTED: LOW QUALITY PROTEIN: trinucleotide repeat-containing gene 6A protein [Chrysochloris asiatica]
Sus_scrofa_newGene_97	213	255	229	549	476	586	7.507103	8.92827	7.03348	16.11489	14.23188	17.39319	2.13473349376258e-05	1.00768230953713	up	--	--	Biological Process: luteinization (GO:0001553);; Molecular Function: chromatin binding (GO:0003682);; Molecular Function: RNA polymerase II distal enhancer sequence-specific DNA binding transcription factor activity (GO:0003705);; Molecular Function: steroid hormone receptor activity (GO:0003707);; Molecular Function: phospholipid binding (GO:0005543);; Cellular Component: nucleus (GO:0005634);; …	K08560|2.8582e-90|ssc:397368|NR5A1, SF-1; nuclear receptor subfamily 5, group A, member 1; K08560 steroidogenic factor 1 (A)	--	--	Steroidogenic factor 1 GN=NR5A1 OS=Sus scrofa (Pig) PE=2 SV=3	RecName: Full=Steroidogenic factor 1; Short=SF-1; Short=STF-1; AltName: Full=Adrenal 4-binding protein; AltName: Full=Fushi tarazu factor homolog 1; AltName: Full=Nuclear receptor subfamily 5 group A member 1; AltName: Full=Steroid hormone receptor Ad4BP [Sus scrofa]
ENSSSCG00000003479	65	102	230	1170	446	1115	2.882771605	4.506368	8.465117	40.78178	15.65354	39.09121	0.00103325794705986	2.59284402702981	up	--	--	Cellular Component: microfibril (GO:0001527);; Molecular Function: fibronectin binding (GO:0001968);; Biological Process: platelet formation (GO:0030220);; Molecular Function: fibrinogen binding (GO:0070051);;	--	--	--	Microfibrillar-associated protein 2 (Precursor) GN=MFAP2 OS=Bos taurus (Bovine) PE=1 SV=1	PREDICTED: microfibrillar-associated protein 2-like [Sus scrofa]
ENSSSCG00000013393	929	1230	1439	6145	4901	7297	6.48043	9.37622	11.34269	50.48384	40.14002	60.17066	2.10685621539483e-11	2.15198428505056	up	--	--	Molecular Function: binding (GO:0005488);; Cellular Component: proteinaceous extracellular matrix (GO:0005578);; Biological Process: immune response (GO:0006955);; Biological Process: cell adhesion (GO:0007155);; Biological Process: signal transduction (GO:0007165);; Biological Process: multicellular organismal development (GO:0007275);; Biological Process: macromolecule metabolic process (GO:004…	--	[W]	Extracellular structures	Spondin-1 (Precursor) GN=SPON1 OS=Bos taurus (Bovine) PE=1 SV=1	PREDICTED: spondin-1-like, partial [Sus scrofa]
ENSSSCG00000028981	29	31	34	66	118	54	0.669978	0.733103	0.8751946569	1.51213000000111	2.650701	1.258118	0.0431544620646853	1.13407395899117	up	[R]	General function prediction only	Molecular Function: sequence-specific DNA binding RNA polymerase II transcription factor activity (GO:0000981);; Molecular Function: nucleic acid binding (GO:0003676);; Molecular Function: sequence-specific DNA binding transcription factor activity (GO:0003700);; Molecular Function: neurotrophin p75 receptor binding (GO:0005166);; Cellular Component: nucleus (GO:0005634);; Cellular Component: nuc…	--	[R]	General function prediction only	Zinc finger protein 143 GN=ZNF143 OS=Bos taurus (Bovine) PE=2 SV=1	PREDICTED: zinc finger protein 367-like [Sus scrofa]
ENSSSCG00000001639	442	458	347	1219	614	1215	2.56118962277484	2.69130993717586	1.91632388189	6.87045287579	3.507091865637	6.89686825875185	0.0201603247280111	1.08991915470817	up	--	--	Molecular Function: nucleic acid binding (GO:0003676);; Molecular Function: DNA binding (GO:0003677);; Molecular Function: chromatin binding (GO:0003682);; Molecular Function: sequence-specific DNA binding transcription factor activity (GO:0003700);; Molecular Function: protein binding (GO:0005515);; Cellular Component: extracellular region (GO:0005576);; Cellular Component: nucleus (GO:0005634);…	--	[K]	Transcription	Zinc finger protein 541 (Fragment) GN=ZNF541 OS=Macaca fascicularis (Crab-eating macaque) PE=2 SV=2	PREDICTED: transcriptional-regulating factor 1 [Sus scrofa]
ENSSSCG00000006900	2109	1831	1549	885	947	850	8.5610000665932	7.406470112995	6.584670162454	4.985411	6.1075	4.0968967725	2.27012706172735e-09	-1.23693304493476	down	--	--	Cellular Component: endoplasmic reticulum membrane (GO:0005789);; Cellular Component: integral component of membrane (GO:0016021);;	--	--	--	Protein FAM69A GN=FAM69A OS=Pongo abelii (Sumatran orangutan) PE=2 SV=1	PREDICTED: protein FAM69A [Sus scrofa]
ENSSSCG00000020872	0	3	4	22	27	18	0	0.436651	0.53975	2.81993	3.5698	2.37807	0.000363460882110587	3.05958111572157	up	--	--	Cellular Component: integral component of membrane (GO:0016021);;	--	--	--	PDZK1-interacting protein 1 GN=PDZK1IP1 OS=Sus scrofa (Pig) PE=3 SV=1	PREDICTED: PDZK1-interacting protein 1-like [Sus scrofa]
ENSSSCG00000002314	31	126	169	360	497	386	0.444803516	2.042703242506	3.3362491429558	6.700821942056	9.128810644313	7.738992116582	2.17222254855632e-06	1.73117040617172	up	--	--	Biological Process: eye development (GO:0001654);; Molecular Function: calcium ion binding (GO:0005509);; Cellular Component: basement membrane (GO:0005604);; Biological Process: signal transduction (GO:0007165);; Biological Process: cellular process (GO:0009987);; Biological Process: positive regulation of cell-substrate adhesion (GO:0010811);; Biological Process: extracellular matrix organizati…	--	[R]	General function prediction only	Tomoregulin-2 (Precursor) GN=TMEFF2 OS=Bos taurus (Bovine) PE=2 SV=1	SPARC-related modular calcium-binding protein 1 [Myotis brandtii]
ENSSSCG00000020808	4883	3614	3248	1592	1693	1685	117.966	88.7206	91.342	40.9871	42.8895	43.1152	1.96542765041042e-06	-1.44380215170958	down	[O]	Posttranslational modification, protein turnover, chaperones	Cellular Component: acrosomal vesicle (GO:0001669);; Cellular Component: zona pellucida receptor complex (GO:0002199);; Molecular Function: ATP binding (GO:0005524);; Cellular Component: cytoplasm (GO:0005737);; Cellular Component: chaperonin-containing T-complex (GO:0005832);; Cellular Component: microtubule (GO:0005874);; Biological Process: protein folding (GO:0006457);; Biological Process: bi…	K09498|0|ssc:102163415|T-complex protein 1 subunit zeta-like; K09498 T-complex protein 1 subunit zeta (A)	[O]	Posttranslational modification, protein turnover, chaperones	T-complex protein 1 subunit zeta GN=CCT6A OS=Bos taurus (Bovine) PE=1 SV=3	PREDICTED: T-complex protein 1 subunit zeta-like isoform 3 [Sus scrofa]
ENSSSCG00000014049	42	90	142	261	382	242	0.567682	1.188419946	1.3356818333	3.09186941	4.552144	2.967478	0.000591376055139032	1.49139920690925	up	--	--	Molecular Function: protein binding (GO:0005515);; Cellular Component: proteinaceous extracellular matrix (GO:0005578);; Cellular Component: tight junction (GO:0005923);; Biological Process: complement activation (GO:0006956);; Biological Process: signal transduction (GO:0007165);; Biological Process: cell surface receptor signaling pathway (GO:0007166);; Molecular Function: peptidase activity (G…	K07521|0|ssc:100525154|UNC5A; unc-5 homolog A (C. elegans); K07521 netrin receptor unc-5 (A)	[T]	Signal transduction mechanisms	Thrombospondin-2 (Precursor) GN=THBS2 OS=Bos taurus (Bovine) PE=2 SV=2	PREDICTED: netrin receptor UNC5A-like [Sus scrofa]
ENSSSCG00000003832	0	0	3	23	32	32	0.0296188	0.063060641667	0.1163202	0.69796400484	0.97715830616	0.94618030183	4.80250117034994e-07	4.67644517181106	up	--	--	Cellular Component: extracellular space (GO:0005615);; Cellular Component: nucleus (GO:0005634);; Cellular Component: tight junction (GO:0005923);; Biological Process: multicellular organismal development (GO:0007275);; Biological Process: positive regulation of cell proliferation (GO:0008284);; Cellular Component: basal plasma membrane (GO:0009925);; Biological Process: negative regulation of ep…	K17288|0|ssc:100510966|TACSTD2; tumor-associated calcium signal transducer 2; K17288 tumor-associated calcium signal transducer 2 (A)	--	--	Epithelial cell adhesion molecule (Precursor) GN=TACSTD1 OS=Sus scrofa (Pig) PE=2 SV=1	PREDICTED: tumor-associated calcium signal transducer 2-like [Sus scrofa]
ENSSSCG00000004369	71	119	137	43	60	41	0.618263866114231	1.05879602350686	1.19620965218885	0.366333682420165	0.5760577917996	0.36867075	0.00151933916941665	-1.38579095322636	down	[R]	General function prediction only	Biological Process: negative regulation of transcription from RNA polymerase II promoter (GO:0000122);; Biological Process: embryonic placenta development (GO:0001892);; Biological Process: maternal placenta development (GO:0001893);; Biological Process: regulation of immune system process (GO:0002682);; Molecular Function: binding (GO:0005488);; Cellular Component: cytoplasm (GO:0005737);; Biolo…	--	[K]	Transcription	Zinc finger protein 227 GN=ZNF227 OS=Bos taurus (Bovine) PE=2 SV=1	PREDICTED: PR domain zinc finger protein 1 isoform 1 [Sus scrofa]
ENSSSCG00000003159	16	20	12	90	63	94	0.23732168046	0.291367413497	0.1955971	1.557892	0.8195106	1.1346006054	5.75711755272738e-06	2.16099825342456	up	[P]	Inorganic ion transport and metabolism	Molecular Function: delayed rectifier potassium channel activity (GO:0005251);; Cellular Component: Golgi apparatus (GO:0005794);; Cellular Component: voltage-gated potassium channel complex (GO:0008076);; Cellular Component: intercalated disc (GO:0014704);; Molecular Function: outward rectifier potassium channel activity (GO:0015271);; Biological Process: regulation of vasoconstriction (GO:00192…	K04880|0|ssc:100623314|KCNA7; potassium voltage-gated channel, shaker-related subfamily, member 7; K04880 potassium voltage-gated channel Shaker-related subfamily A member 7 (A)	[P]	Inorganic ion transport and metabolism	Potassium voltage-gated channel subfamily A member 4 GN=KCNA4 OS=Bos taurus (Bovine) PE=2 SV=1	PREDICTED: potassium voltage-gated channel subfamily A member 7-like [Sus scrofa]
ENSSSCG00000026109	178	145	105	4572	4966	5407	1.699380399772	1.39310015321	1.07992429743	75.72606	83.27827	91.06941	9.76744766561678e-145	4.92201671985569	up	--	--	Cellular Component: mitochondrion (GO:0005739);; Biological Process: cholesterol metabolic process (GO:0008203);; Biological Process: glucocorticoid metabolic process (GO:0008211);; Molecular Function: cholesterol binding (GO:0015485);; Molecular Function: cholesterol transporter activity (GO:0017127);; Biological Process: cholesterol transport (GO:0030301);; Biological Process: cellular lipid me…	K16931|0|ssc:396597|STAR; steroidogenic acute regulatory protein; K16931 steroidogenic acute regulatory protein, mitochondrial (A)	[I]	Lipid transport and metabolism	Steroidogenic acute regulatory protein, mitochondrial (Precursor) GN=STAR OS=Sus scrofa (Pig) PE=2 SV=2	steroidogenic acute regulatory protein, mitochondrial precursor [Sus scrofa]
Sus_scrofa_newGene_21120	33	29	31	14	14	17	10.6784	9.43331	9.76858	8.22339	8.30525	10.1513	0.039016940434647	-1.24796394302321	down	--	--	Cellular Component: integral component of membrane (GO:0016021);;	--	--	--	--	PREDICTED: pecanex-like protein 3 [Leptonychotes weddellii]
ENSSSCG00000027458	17	10	10	92	72	44	1.68534	1.01631	0.919525	8.73515	6.80109	4.22694	9.51386658055209e-05	2.28745817039039	up	[I]	Lipid transport and metabolism	Molecular Function: catalytic activity (GO:0003824);; Cellular Component: nucleus (GO:0005634);; Biological Process: metabolic process (GO:0008152);; Molecular Function: methylated histone binding (GO:0035064);;	--	[I]	Lipid transport and metabolism	Enoyl-CoA hydratase, mitochondrial (Precursor) GN=ECHS1 OS=Pongo abelii (Sumatran orangutan) PE=2 SV=1	PREDICTED: chromodomain Y-like protein 2 [Condylura cristata]
ENSSSCG00000024152	3037	3570	3498	8915	7322	9189	22.1840784673	25.87002	24.8313598391	66.595404457	54.7938366348	68.208190588	4.13984998568177e-11	1.13099276880558	up	--	--	Molecular Function: sequence-specific DNA binding transcription factor activity (GO:0003700);; Cellular Component: nucleus (GO:0005634);; Biological Process: regulation of transcription, DNA-templated (GO:0006355);; Biological Process: tissue development (GO:0009888);; Biological Process: cellular component organization (GO:0016043);; Molecular Function: protein domain specific binding (GO:001990…	K03211|0|ssc:100157726|ETV6; ets variant 6; K03211 ETS translocation variant 6/7 (A)	[K]	Transcription	Transcription factor ETV6 GN=ETV6 OS=Bos taurus (Bovine) PE=2 SV=1	PREDICTED: transcription factor ETV6 [Sus scrofa]
ENSSSCG00000022078	48	33	29	15	18	18	6.01909	4.5642	4.47909	3.31425	3.89736	3.94589	0.0212897335140717	-1.31253096827298	down	--	--	Cellular Component: centrosome (GO:0005813);;	--	--	--	--	PREDICTED: progesterone-induced-blocking factor 1-like, partial [Sus scrofa]
ENSSSCG00000006532	22	15	20	97	53	93	0.886173	0.633396	0.748206	3.62008	2.03739	3.54635	8.69718952042641e-05	1.89497981881699	up	--	--	Biological Process: cell morphogenesis involved in differentiation (GO:0000904);; Biological Process: nervous system development (GO:0007399);; Cellular Component: membrane (GO:0016020);; Biological Process: regulation of anatomical structure morphogenesis (GO:0022603);; Biological Process: regulation of cellular metabolic process (GO:0031323);; Biological Process: cellular macromolecule metaboli…	K05462|2.36885e-120|ssc:100154710|EFNA4; ephrin-A4-like; K05462 ephrin-A (A)	[T]	Signal transduction mechanisms	Ephrin-A1, secreted form (Precursor) GN=EFNA1 OS=Sus scrofa (Pig) PE=2 SV=1	PREDICTED: ephrin-A4 [Sus scrofa]
Sus_scrofa_newGene_9037	73	91	76	216	198	238	2.14918	2.73844	2.00135	3.64952	3.3656	4.06056	9.56432580871068e-05	1.24010368844723	up	--	--	--	--	--	--	--	PREDICTED: basic proline-rich protein-like [Bos taurus]
ENSSSCG00000012925	32	24	45	201	232	182	1.65260930000086	1.24399516013401	2.07404055	8.76849189000192	10.2009575	7.3966334	8.21150690564114e-12	2.40703963847607	up	[C]	Energy production and conversion	Molecular Function: DNA binding (GO:0003677);; Molecular Function: biotin carboxylase activity (GO:0004075);; Molecular Function: pyruvate carboxylase activity (GO:0004736);; Molecular Function: ATP binding (GO:0005524);; Cellular Component: mitochondrial inner membrane (GO:0005743);; Cellular Component: mitochondrial matrix (GO:0005759);; Biological Process: gluconeogenesis (GO:0006094);; Biolog…	K01958|0|ssc:397630|PC; pyruvate carboxylase (EC:6.4.1.1); K01958 pyruvate carboxylase [EC:6.4.1.1] (A)	[C]	Energy production and conversion	Pyruvate carboxylase, mitochondrial (Precursor) GN=PC OS=Bos taurus (Bovine) PE=2 SV=2	pyruvate carboxylase, mitochondrial [Sus scrofa]
ENSSSCG00000011766	39	58	67	639	449	594	0.203676386016822	0.302809256482842	0.387408973	8.325826	3.37551552107	20.3374260228	1.50219021170394e-21	3.1603098916994	up	[R]	General function prediction only	Molecular Function: peroxisome targeting sequence binding (GO:0000268);; Molecular Function: peroxisome matrix targeting signal-1 binding (GO:0005052);; Cellular Component: cytoplasm (GO:0005737);; Cellular Component: peroxisomal membrane (GO:0005778);; Cellular Component: peroxisomal matrix (GO:0005782);; Cellular Component: cytosol (GO:0005829);; Biological Process: cellular protein modificatio…	--	[R]	General function prediction only	Peroxisomal targeting signal 1 receptor GN=PEX5 OS=Bos taurus (Bovine) PE=2 SV=1	PREDICTED: PEX5-related protein, partial [Sus scrofa]
ENSSSCG00000007541	664	439	468	286	332	236	20.0836745581	13.53473353	12.817982813542	7.7585946812	9.19113323093555	6.3092891347	0.000567343726805015	-1.08323801118858	down	--	--	Biological Process: angiogenesis (GO:0001525);; Biological Process: hair follicle development (GO:0001942);; Biological Process: positive regulation of mesenchymal cell proliferation (GO:0002053);; Molecular Function: platelet-derived growth factor receptor binding (GO:0005161);; Molecular Function: collagen binding (GO:0005518);; Cellular Component: extracellular space (GO:0005615);; Cellular Co…	K04359|5.03425e-117|ssc:100519764|PDGFA; platelet-derived growth factor alpha polypeptide; K04359 platelet-derived growth factor subunit A (A)	--	--	Platelet-derived growth factor subunit A (Precursor) GN=PDGFA OS=Bos taurus (Bovine) PE=2 SV=1	PREDICTED: platelet-derived growth factor subunit A-like [Sus scrofa]
ENSSSCG00000003073	46	7	40	0	11	1	1.44487	0.368772	1.0018210516	0	0.533204	0.0387623	0.0212470433343745	-3.16838847780226	down	--	--	--	--	--	--	Ly6/PLAUR domain-containing protein 4 (Precursor) GN=LYPD4 OS=Bos taurus (Bovine) PE=2 SV=1	PREDICTED: ly6/PLAUR domain-containing protein 5-like [Sus scrofa]
ENSSSCG00000029280	57	60	111	189	333	177	16.7234	17.5687	31.9676	63.5146	110.908	60.5545	0.00914955995912147	1.41476302773086	up	[P]	Inorganic ion transport and metabolism	Molecular Function: N-acetylgalactosamine-4-sulfatase activity (GO:0003943);; Molecular Function: arylsulfatase activity (GO:0004065);; Cellular Component: lysosome (GO:0005764);; Biological Process: metabolic process (GO:0008152);; Molecular Function: metal ion binding (GO:0046872);;	--	[R]	General function prediction only	Arylsulfatase B (Precursor) GN=ARSB OS=Felis catus (Cat) PE=2 SV=1	PREDICTED: arylsulfatase B-like, partial [Tursiops truncatus]
ENSSSCG00000030119	573	489	533	293	291	307	7.8824710875	6.77509	7.8897982269	4.42504	4.516209	4.740991	5.21800550112686e-06	-1.04123004980823	down	--	--	Biological Process: mRNA splicing, via spliceosome (GO:0000398);; Cellular Component: spliceosomal complex (GO:0005681);; Cellular Component: cytoplasm (GO:0005737);; Cellular Component: Cajal body (GO:0015030);; Cellular Component: nuclear speck (GO:0016607);; Cellular Component: U4/U6 x U5 tri-snRNP complex (GO:0046540);;	K12843|0|umr:103667552|PRPF3; pre-mRNA processing factor 3; K12843 U4/U6 small nuclear ribonucleoprotein PRP3 (A)	[A]	RNA processing and modification	U4/U6 small nuclear ribonucleoprotein Prp3 GN=PRPF3 OS=Pongo abelii (Sumatran orangutan) PE=2 SV=1	PREDICTED: U4/U6 small nuclear ribonucleoprotein Prp3 isoform 1 [Orcinus orca]
ENSSSCG00000005229	1366	1163	1079	2638	3830	2305	18.7663600171321	15.9173070000457	15.087703	34.46274	49.739388799	29.946875	0.00151201856559237	1.07608653691409	up	--	--	Biological Process: negative regulation of transcription from RNA polymerase II promoter (GO:0000122);; Molecular Function: glycoprotein binding (GO:0001948);; Molecular Function: calcium ion binding (GO:0005509);; Cellular Component: endosome (GO:0005768);; Cellular Component: coated pit (GO:0005905);; Biological Process: lipid transport (GO:0006869);; Biological Process: receptor-mediated endoc…	--	[T]	Signal transduction mechanisms	Very low-density lipoprotein receptor (Precursor) GN=VLDLR OS=Oryctolagus cuniculus (Rabbit) PE=2 SV=1	very low-density lipoprotein receptor precursor [Sus scrofa]
ENSSSCG00000000894	26	38	31	9	10	4	0.666368314343	1.007400185088	0.928103380267	0.280567976498	0.300933408196	0.1426809375	0.000473812654119335	-2.25267678517373	down	[D]	Cell cycle control, cell division, chromosome partitioning	Biological Process: system process (GO:0003008);; Molecular Function: protein binding (GO:0005515);; Biological Process: cellular component movement (GO:0006928);; Biological Process: nervous system development (GO:0007399);; Biological Process: heart development (GO:0007507);; Biological Process: anatomical structure morphogenesis (GO:0009653);; Biological Process: striated muscle tissue develop…	--	--	--	Coiled-coil domain-containing protein 38 GN=CCDC38 OS=Macaca fascicularis (Crab-eating macaque) PE=2 SV=1	PREDICTED: coiled-coil domain-containing protein 38-like [Sus scrofa]
Sus_scrofa_newGene_19277	35	28	24	17	8	16	3.96438	3.10679	2.54289	1.81057	0.815806	1.69911	0.0384502805742457	-1.28424777436878	down	--	--	Molecular Function: protein tyrosine kinase activity (GO:0004713);; Molecular Function: signal transducer activity (GO:0004871);; Molecular Function: ATP binding (GO:0005524);; Cellular Component: cytoskeleton (GO:0005856);; Cellular Component: focal adhesion (GO:0005925);; Biological Process: protein phosphorylation (GO:0006468);; Biological Process: signal complex assembly (GO:0007172);;	K05725|7.04764e-25|aml:100464496|focal adhesion kinase 1-like; K05725 focal adhesion kinase 1 [EC:2.7.10.2] (A)	--	--	--	Focal adhesion kinase 1 [Pteropus alecto]
Sus_scrofa_newGene_14797	35	69	62	0	0	3	0.696297223943587	1.36891	1.2279999593	0	0	0.0717552800750158	2.4428536002288e-12	-5.97923109468825	down	--	--	--	--	--	--	--	PREDICTED: uncharacterized protein LOC101905331 [Bos taurus]
ENSSSCG00000016672	2	14	14	119	68	99	0.025571413262	0.113097582546	0.126967775301	1.322996552	0.5877155649	1.08391528500001	9.48690420791122e-09	3.05580235583551	up	--	--	Molecular Function: vasoactive intestinal polypeptide receptor activity (GO:0004999);; Molecular Function: binding (GO:0005488);; Cellular Component: plasma membrane (GO:0005886);; Biological Process: G-protein coupled receptor signaling pathway (GO:0007186);; Cellular Component: integral component of membrane (GO:0016021);; Biological Process: regulation of metabolic process (GO:0019222);; Cellu…	K04587|0|bta:319095|ADCYAP1R1, PACAPR; adenylate cyclase activating polypeptide 1 (pituitary) receptor type I; K04587 pituitary adenylate cyclase-activating polypeptide type I receptor (A)	[T]	Signal transduction mechanisms	Pituitary adenylate cyclase-activating polypeptide type I receptor (Precursor) GN=ADCYAP1R1 OS=Bos taurus (Bovine) PE=2 SV=1	pituitary adenylate cyclase-activating polypeptide type I receptor precursor variant 1 [Sus scrofa]
ENSSSCG00000005205	1920	1837	1701	818	870	901	11.448877	11.0731521154	11.117253886	5.4248332395	5.74642803	5.967098929599	3.39433884298648e-13	-1.2783336830806	down	--	--	Molecular Function: protein binding (GO:0005515);; Biological Process: nucleobase-containing compound metabolic process (GO:0006139);; Biological Process: transport (GO:0006810);; Cellular Component: membrane (GO:0016020);; Cellular Component: cytoplasmic membrane-bounded vesicle (GO:0016023);; Biological Process: cellular component organization (GO:0016043);; Molecular Function: hydrolase activi…	--	--	--	Parotid hormone (Precursor) OS=Sus scrofa (Pig) PE=1 SV=2	PREDICTED: uncharacterized protein KIAA2026-like [Sus scrofa]
ENSSSCG00000024793	180	107	176	428	344	470	4.968684	3.01320289652332	4.8016174	10.407189528	8.6947335	11.2937138	2.29429925534127e-06	1.2260609073078	up	[S]	Function unknown	Biological Process: glycoprotein metabolic process (GO:0009100);; Cellular Component: integral component of endoplasmic reticulum membrane (GO:0030176);; Cellular Component: alpha-amino-3-hydroxy-5-methyl-4-isoxazolepropionic acid selective glutamate receptor complex (GO:0032281);;	K00181|0|lve:103071172|PORCN; porcupine homolog (Drosophila); K00181 porcupine (A)	[R]	General function prediction only	Lysophospholipid acyltransferase 5 GN=LPCAT3 OS=Bos taurus (Bovine) PE=2 SV=1	PREDICTED: protein-cysteine N-palmitoyltransferase porcupine isoform 1 [Felis catus]
ENSSSCG00000029111	17	10	17	53	87	53	0.466747491	0.3391879947	0.5096027846	1.3478354664	2.3655332	1.34034900006311	0.000165469816781743	1.93024316408529	up	[L]	Replication, recombination and repair	Molecular Function: protein binding (GO:0005515);; Biological Process: muscle contraction (GO:0006936);; Biological Process: cell surface receptor signaling pathway (GO:0007166);; Biological Process: central nervous system development (GO:0007417);; Biological Process: organ morphogenesis (GO:0009887);; Cellular Component: actin cytoskeleton (GO:0015629);; Biological Process: cell migration (GO:0…	--	[R]	General function prediction only	Trichohyalin GN=TCHH OS=Oryctolagus cuniculus (Rabbit) PE=2 SV=1	PREDICTED: liprin-alpha-4 isoform 1 [Trichechus manatus latirostris]
Sus_scrofa_newGene_8462	52	43	59	21	15	9	0.609585	0.502027	0.741921	0.268636	0.184532	0.121181	0.000170399777198352	-1.97539228229491	down	--	--	--	--	--	--	LINE-1 reverse transcriptase homolog OS=Nycticebus coucang (Slow loris) PE=3 SV=1	endonuclease/reverse transcriptase [Sus scrofa]
ENSSSCG00000016217	467	434	465	1152	959	1183	8.9398042	8.627160286	8.9389049058	19.4947561	16.293978	20.6892910199447	5.70660434870144e-08	1.06982051044198	up	[O]	Posttranslational modification, protein turnover, chaperones	Cellular Component: proteasome complex (GO:0000502);; Cellular Component: nucleus (GO:0005634);; Cellular Component: endoplasmic reticulum lumen (GO:0005788);; Cellular Component: plasma membrane (GO:0005886);; Biological Process: protein folding (GO:0006457);; Biological Process: response to stress (GO:0006950);; Biological Process: negative regulation of cell proliferation (GO:0008285);; Cellul…	K09508|2.02632e-133|phd:102322994|DNAJB2; DnaJ (Hsp40) homolog, subfamily B, member 2; K09508 DnaJ homolog subfamily B member 2 (A)	[O]	Posttranslational modification, protein turnover, chaperones	DnaJ homolog subfamily B member 6 GN=DNAJB6 OS=Pongo abelii (Sumatran orangutan) PE=2 SV=1	PREDICTED: dnaJ homolog subfamily B member 2 isoform 1 [Orcinus orca]
Sus_scrofa_newGene_2403	123	170	221	860	640	825	26.2498	36.748	48.7063	250.655	184.964	241.606	4.18668642649484e-14	1.97987890393062	up	--	--	Cellular Component: proteinaceous extracellular matrix (GO:0005578);; Cellular Component: plasma membrane (GO:0005886);; Cellular Component: anchored component of membrane (GO:0031225);; Molecular Function: heparan sulfate proteoglycan binding (GO:0043395);;	--	--	--	Secreted glypican-6 (Precursor) GN=GPC6 OS=Pongo abelii (Sumatran orangutan) PE=2 SV=1	hypothetical protein PANDA_016492 [Ailuropoda melanoleuca]
ENSSSCG00000001520	945	756	832	2019	2073	2158	18.9870985794	15.891315	15.77813	29.56463826	30.831427757	31.942175223	3.58659961249318e-10	1.10164855948362	up	[J]	Translation, ribosomal structure and biogenesis	Biological Process: skeletal system development (GO:0001501);; Molecular Function: binding (GO:0005488);; Cellular Component: nucleus (GO:0005634);; Cellular Component: integral component of nuclear inner membrane (GO:0005639);; Biological Process: organ morphogenesis (GO:0009887);; Biological Process: tissue development (GO:0009888);; Cellular Component: extracellular matrix (GO:0031012);; Biolo…	--	--	--	Parotid hormone (Precursor) OS=Sus scrofa (Pig) PE=1 SV=2	PREDICTED: LEM domain-containing protein 2 [Sus scrofa]
ENSSSCG00000009889	3567	4373	4715	24483	20589	22919	85.9027	105.319	115.647	537.408	458.058	506.924	8.62578076781389e-33	2.22561928628449	up	[C]	Energy production and conversion	Molecular Function: retinal dehydrogenase activity (GO:0001758);; Molecular Function: aldehyde dehydrogenase (NAD) activity (GO:0004029);; Molecular Function: aldehyde dehydrogenase [NAD(P)+] activity (GO:0004030);; Cellular Component: nucleus (GO:0005634);; Cellular Component: mitochondrial matrix (GO:0005759);; Biological Process: carbohydrate metabolic process (GO:0005975);; Biological Process…	K00128|0|ssc:733685|ALDH2; aldehyde dehydrogenase 2 family (mitochondrial) (EC:1.2.1.3); K00128 aldehyde dehydrogenase (NAD+) [EC:1.2.1.3] (A)	[C]	Energy production and conversion	Aldehyde dehydrogenase, mitochondrial (Precursor) GN=ALDH2 OS=Sus scrofa (Pig) PE=2 SV=1	aldehyde dehydrogenase, mitochondrial precursor [Sus scrofa]
ENSSSCG00000026274	138	130	95	59	64	82	10.2897	9.94879	8.0098	5.54854	6.02181	7.69917	0.00496675945805877	-1.02730249133257	down	--	--	Cellular Component: focal adhesion (GO:0005925);;	--	--	--	--	PREDICTED: focadhesin [Ovis aries]
Sus_scrofa_newGene_18817	7	7	6	49	37	51	0.607001	0.650244	0.46946	3.45418	2.61238	3.66787	2.83095669801421e-05	2.57529377902264	up	--	--	Molecular Function: phospholipid binding (GO:0005543);; Cellular Component: protein complex (GO:0043234);; Cellular Component: synapse (GO:0045202);;	--	--	--	Alpha-1-syntrophin GN=SNTA1 OS=Oryctolagus cuniculus (Rabbit) PE=1 SV=1	PREDICTED: beta-1-syntrophin [Ceratotherium simum simum]
ENSSSCG00000012005	26	10	3	43	52	44	0.682410310724	0.61712062	0.15918981	2.34995197604593	2.36637259960001	2.170265	0.00389963766877741	1.62496693931039	up	--	--	Molecular Function: nucleotide binding (GO:0000166);; Molecular Function: nucleic acid binding (GO:0003676);;	--	--	--	--	PREDICTED: putative RNA-binding protein 11-like [Sus scrofa]
ENSSSCG00000023045	549	463	532	1308	997	1318	2.61038500000165	2.2802731574	2.12467502405499	4.82413300001361	3.79502499	5.043738639	5.20634448181549e-07	1.03124723844028	up	--	--	Biological Process: skeletal system development (GO:0001501);; Molecular Function: DNA binding (GO:0003677);; Molecular Function: binding (GO:0005488);; Biological Process: organ morphogenesis (GO:0009887);; Biological Process: tissue development (GO:0009888);; Biological Process: cellular component organization (GO:0016043);; Cellular Component: extracellular matrix (GO:0031012);; Biological Pro…	--	[K]	Transcription	Collagen alpha-1(I) chain (Precursor) GN=COL1A1 OS=Bos taurus (Bovine) PE=1 SV=3	PREDICTED: BAH and coiled-coil domain-containing protein 1 [Sus scrofa]
ENSSSCG00000025058	111	190	273	100	131	55	1.73979	2.99817	4.23544	1.46334	1.93861	0.809417	0.0475678813622264	-1.20738614040165	down	[P]	Inorganic ion transport and metabolism	Biological Process: protein import into nucleus, translocation (GO:0000060);; Biological Process: MAPK cascade (GO:0000165);; Biological Process: negative regulation of cytokine production (GO:0001818);; Biological Process: T cell proliferation involved in immune response (GO:0002309);; Biological Process: T cell cytokine production (GO:0002369);; Biological Process: positive regulation of dendri…	K12347|6.69354e-69|ssc:396764|SLC11A1, NRAMP1; solute carrier family 11 (proton-coupled divalent metal ion transporters), member 1; K12347 natural resistance-associated macrophage protein (A)	[P]	Inorganic ion transport and metabolism	Natural resistance-associated macrophage protein 1 GN=SLC11A1 OS=Sus scrofa (Pig) PE=2 SV=1	natural resistance-associated macrophage protein 1 [Sus scrofa]
ENSSSCG00000014252	2488	2170	2212	830	1007	843	63.1636	54.823	55.6537	24.95196	26.72224	24.4114	1.01752514603798e-19	-1.56121681844033	down	--	--	Molecular Function: protein binding (GO:0005515);; Cellular Component: intracellular membrane-bounded organelle (GO:0043231);; Cellular Component: cytoplasmic part (GO:0044444);; Biological Process: single-organism cellular process (GO:0044763);; Biological Process: localization (GO:0051179);;	--	--	--	RNA-binding protein 12 GN=RBM12 OS=Macaca mulatta (Rhesus macaque) PE=2 SV=1	PREDICTED: protein PRRC1-like, partial [Sus scrofa]
ENSSSCG00000012113	157	463	441	35	53	25	12.49288	38.0569662	27.9348	4.3145563	5.14059858	2.975012	0.000158906384273418	-3.43635164244238	down	[D]	Cell cycle control, cell division, chromosome partitioning	Biological Process: osteoblast differentiation (GO:0001649);; Biological Process: epithelial to mesenchymal transition (GO:0001837);; Biological Process: chondrocyte differentiation (GO:0002062);; Cellular Component: basement membrane (GO:0005604);; Biological Process: biomineral tissue development (GO:0031214);; Biological Process: positive regulation of collagen biosynthetic process (GO:0032967…	--	--	--	Amelogenin (Precursor) GN=AMEL OS=Sus scrofa (Pig) PE=1 SV=2	amelogenin [Sus scrofa]
ENSSSCG00000021113	528	425	506	1173	1131	1295	18.82336	13.23017	16.16794	41.0443	38.922	41.3618	1.15912119752481e-08	1.10237360015185	up	--	--	Molecular Function: calcium channel activity (GO:0005262);; Cellular Component: integral component of synaptic vesicle membrane (GO:0030285);; Biological Process: synaptic vesicle endocytosis (GO:0048488);; Biological Process: calcium ion transmembrane transport (GO:0070588);;	--	[S]	Function unknown	--	PREDICTED: calcium channel flower homolog isoform 2 [Sus scrofa]
ENSSSCG00000027762	24	28	43	0	0	1	0.588228	0.689498	1.06856	0	0	0.0361783	9.86011718535085e-11	-6.75554862676039	down	--	--	Biological Process: regulation of immune system process (GO:0002682);; Cellular Component: proteinaceous extracellular matrix (GO:0005578);; Cellular Component: extracellular space (GO:0005615);; Biological Process: apoptotic process (GO:0006915);; Biological Process: signal transduction (GO:0007165);; Biological Process: regulation of signal transduction (GO:0009966);; Cellular Component: membra…	--	--	--	Tumor necrosis factor receptor superfamily member 11B (Precursor) GN=TNFRSF11B OS=Bos taurus (Bovine) PE=2 SV=1	PREDICTED: LOW QUALITY PROTEIN: tumor necrosis factor receptor superfamily member 11B [Sus scrofa]
ENSSSCG00000011725	1199	1191	1136	499	591	478	71.6964	70.5919	73.6665	39.3854	46.093	37.2842	3.99190077928451e-13	-1.37258260052897	down	[F]	Nucleotide transport and metabolism	Molecular Function: GMP synthase (glutamine-hydrolyzing) activity (GO:0003922);; Molecular Function: ATP binding (GO:0005524);; Cellular Component: cytoplasm (GO:0005737);; Biological Process: GMP biosynthetic process (GO:0006177);; Biological Process: glutamine metabolic process (GO:0006541);; Molecular Function: pyrophosphatase activity (GO:0016462);;	--	[F]	Nucleotide transport and metabolism	GMP synthase [glutamine-hydrolyzing] GN=GMPS OS=Pongo abelii (Sumatran orangutan) PE=2 SV=1	PREDICTED: GMP synthase [glutamine-hydrolyzing]-like [Dasypus novemcinctus]
ENSSSCG00000030673	19	20	18	165	174	188	2.53863	2.77573	2.15618	13.8853	14.739	16.0083	1.27450010399008e-14	3.00655455397482	up	--	--	Biological Process: anterograde axon cargo transport (GO:0008089);; Cellular Component: BLOC-1 complex (GO:0031083);; Biological Process: melanosome organization (GO:0032438);; Biological Process: anterograde synaptic vesicle transport (GO:0048490);; Biological Process: neuromuscular process controlling balance (GO:0050885);; Biological Process: platelet aggregation (GO:0070527);;	K08366|3.80517e-136|ssc:100621576|BLOC1S4; biogenesis of lysosomal organelles complex-1, subunit 4, cappuccino; K08366 cappuccino (A)	--	--	Atherin GN=SAMD1 OS=Oryctolagus cuniculus (Rabbit) PE=2 SV=1	PREDICTED: protein cappuccino homolog [Sus scrofa]
ENSSSCG00000025225	258	241	204	67	83	78	19.47198	17.7062	16.46013	7.9341196028	9.147732	8.71306000017192	2.27097579272538e-09	-1.82829641836722	down	[S]	Function unknown	Biological Process: pseudouridine synthesis (GO:0001522);; Molecular Function: RNA binding (GO:0003723);; Biological Process: signal transduction (GO:0007165);; Biological Process: tRNA processing (GO:0008033);; Molecular Function: cAMP-dependent protein kinase regulator activity (GO:0008603);; Molecular Function: pseudouridine synthase activity (GO:0009982);;	--	[S]	Function unknown	Pseudouridylate synthase 7 homolog GN=PUS7 OS=Bos taurus (Bovine) PE=2 SV=1	PREDICTED: pseudouridylate synthase 7 homolog, partial [Sus scrofa]
ENSSSCG00000003428	485	517	560	1351	1302	1508	3.38318740000002	3.5961250000053	3.58469020000003	7.7583574	7.7901310965392	8.8826027	9.66179663985838e-11	1.21316422129891	up	[E]	Amino acid transport and metabolism	Molecular Function: methylenetetrahydrofolate reductase (NAD(P)H) activity (GO:0004489);; Biological Process: methionine biosynthetic process (GO:0009086);; Biological Process: tetrahydrofolate interconversion (GO:0035999);; Biological Process: single-organism cellular process (GO:0044763);; Biological Process: homocysteine metabolic process (GO:0050667);; Biological Process: oxidation-reduction …	K00297|0|ssc:397180|MTHFR; methylenetetrahydrofolate reductase (NAD(P)H); K00297 methylenetetrahydrofolate reductase (NADPH) [EC:1.5.1.20] (A)	[E]	Amino acid transport and metabolism	Methylenetetrahydrofolate reductase GN=MTHFR OS=Bos taurus (Bovine) PE=2 SV=1	PREDICTED: methylenetetrahydrofolate reductase isoform 2 [Sus scrofa]
ENSSSCG00000029066	93	88	105	890	1161	706	3.91794	3.7585	4.52097	31.7482	41.4681	25.3328	5.73624414745203e-14	3.06554323773647	up	[I]	Lipid transport and metabolism	Molecular Function: magnesium ion binding (GO:0000287);; Molecular Function: isopentenyl-diphosphate delta-isomerase activity (GO:0004452);; Cellular Component: mitochondrion (GO:0005739);; Cellular Component: peroxisome (GO:0005777);; Biological Process: cholesterol biosynthetic process (GO:0006695);; Biological Process: isoprenoid biosynthetic process (GO:0008299);; Molecular Function: hydrolas…	K01823|0|ssc:100739304|isopentenyl-diphosphate Delta-isomerase 1-like; K01823 isopentenyl-diphosphate delta-isomerase [EC:5.3.3.2] (A)	[Q]	Secondary metabolites biosynthesis, transport and catabolism	Isopentenyl-diphosphate Delta-isomerase 1 GN=IDI1 OS=Macaca fascicularis (Crab-eating macaque) PE=2 SV=2	PREDICTED: isopentenyl-diphosphate Delta-isomerase 1 [Orcinus orca]
ENSSSCG00000001710	103	150	158	511	290	534	0.941047	0.77674065	0.919058	109.180795	65.731400476737	113.891126	0.000887818157032616	1.50242023878147	up	--	--	Cellular Component: nuclear chromatin (GO:0000790);; Biological Process: endochondral ossification (GO:0001958);; Biological Process: osteoblast fate commitment (GO:0002051);; Biological Process: chondrocyte development (GO:0002063);; Biological Process: osteoblast development (GO:0002076);; Molecular Function: chromatin binding (GO:0003682);; Molecular Function: sequence-specific DNA binding tra…	K09278|3.48498e-48|ssc:100155806|RUNX2; runt-related transcription factor 2; K09278 runt-related transcription factor 2 (A)	[K]	Transcription	Interferon regulatory factor 2-binding protein-like GN=IRF2BPL OS=Macaca mulatta (Rhesus macaque) PE=2 SV=1	PREDICTED: runt-related transcription factor 2 isoform 1 [Orcinus orca]
ENSSSCG00000015422	133	99	126	324	314	324	3.96835558	3.01310834	4.136868	10.71815	10.12092	10.62436	1.18568019232887e-05	1.22568805501681	up	[R]	General function prediction only	Molecular Function: metalloendopeptidase activity (GO:0004222);; Cellular Component: mitochondrial inner membrane (GO:0005743);; Cellular Component: mitochondrial matrix (GO:0005759);; Biological Process: proteolysis (GO:0006508);; Molecular Function: metal ion binding (GO:0046872);;	K17732|0|ssc:100514358|PMPCB; peptidase (mitochondrial processing) beta; K17732 mitochondrial-processing peptidase subunit beta [EC:3.4.24.64] (A)	[O]	Posttranslational modification, protein turnover, chaperones	Mitochondrial-processing peptidase subunit beta (Precursor) GN=PMPCB OS=Bos taurus (Bovine) PE=2 SV=1	PREDICTED: mitochondrial-processing peptidase subunit beta [Sus scrofa]
ENSSSCG00000013570	1351	1286	1587	3998	3985	4491	16.0352292975	16.861085879	20.455759732	44.97247	43.335433	51.71929	3.65507575827861e-16	1.36242659471754	up	--	--	Cellular Component: cytoplasm (GO:0005737);; Cellular Component: lysosomal membrane (GO:0005765);; Cellular Component: plasma membrane (GO:0005886);; Biological Process: calcium ion transport (GO:0006816);; Cellular Component: integral component of membrane (GO:0016021);; Cellular Component: late endosome membrane (GO:0031902);;	K04992|0|ssc:100524240|MCOLN1; mucolipin 1; K04992 mucolipin 1 (A)	[P]	Inorganic ion transport and metabolism	Mucolipin-1 GN=MCOLN1 OS=Macaca fascicularis (Crab-eating macaque) PE=2 SV=1	PREDICTED: mucolipin-1 [Sus scrofa]
ENSSSCG00000027901	42	37	42	13	19	20	1.115433	0.8809853	1.597657	0.56747	0.48403707	0.695348	0.0101952378984115	-1.42018517067456	down	--	--	Molecular Function: structural molecule activity (GO:0005198);; Cellular Component: plasma membrane (GO:0005886);; Cellular Component: tight junction (GO:0005923);; Cellular Component: membrane (GO:0016020);; Cellular Component: integral component of membrane (GO:0016021);; Biological Process: single-organism cellular process (GO:0044763);;	K06087|1.06003e-98|ssc:100294683|CLDN22; claudin 22; K06087 claudin (A)	--	--	Claudin-1 GN=CLDN1 OS=Bos taurus (Bovine) PE=2 SV=1	claudin-22 [Sus scrofa]
ENSSSCG00000004492	0	0	0	36	30	55	0	0	0	0.5406142817	0.4512249656	0.818865	8.9358949743339e-12	Inf	up	[E]	Amino acid transport and metabolism	Molecular Function: water transmembrane transporter activity (GO:0005372);; Cellular Component: plasma membrane (GO:0005886);; Biological Process: water transport (GO:0006833);; Molecular Function: urea transmembrane transporter activity (GO:0015204);; Cellular Component: integral component of membrane (GO:0016021);; Cellular Component: apical plasma membrane (GO:0016324);; Biological Process: ur…	K08716|0|ssc:100157861|SLC14A1; solute carrier family 14 (urea transporter), member 1; K08716 solute carrier family 14 (urea transporter) (A)	--	--	Urea transporter 1 GN=SLC14A1 OS=Bos taurus (Bovine) PE=1 SV=1	PREDICTED: LOW QUALITY PROTEIN: urea transporter 1-like [Sus scrofa]
ENSSSCG00000015771	226	230	195	474	699	397	6.575322	6.34826818915041	5.024064504	24.673696	31.3932835312	29.27791092004	0.00403246276202117	1.06359730430364	up	[L]	Replication, recombination and repair	Molecular Function: bubble DNA binding (GO:0000405);; Molecular Function: damaged DNA binding (GO:0003684);; Molecular Function: double-stranded DNA binding (GO:0003690);; Molecular Function: single-stranded DNA binding (GO:0003697);; Molecular Function: DNA-(apurinic or apyrimidinic site) lyase activity (GO:0003906);; Cellular Component: nucleus (GO:0005634);; Biological Process: base-excision r…	K10569|0|ssc:100156631|NEIL3; nei endonuclease VIII-like 3 (E. coli); K10569 endonuclease VIII-like 3 (A)	--	--	Endonuclease 8-like 3 GN=NEIL3 OS=Bos taurus (Bovine) PE=2 SV=1	PREDICTED: endonuclease 8-like 3 [Sus scrofa]
ENSSSCG00000018078	75919	77673	76276	17138	16140	17126	6156.61	6277.73	6859.81	2691.73	2488.33	2677.82	2.34851205126297e-21	-2.39064048833514	down	[C]	Energy production and conversion	Molecular Function: cytochrome-c oxidase activity (GO:0004129);; Molecular Function: peroxidase activity (GO:0004601);; Molecular Function: prostaglandin-endoperoxide synthase activity (GO:0004666);; Molecular Function: copper ion binding (GO:0005507);; Cellular Component: nucleus (GO:0005634);; Cellular Component: mitochondrial inner membrane (GO:0005743);; Cellular Component: endoplasmic reticu…	K02261|1.93027e-111|ssc:808504|COX2; cytochrome c oxidase subunit II; K02261 cytochrome c oxidase subunit 2 (A)	[C]	Energy production and conversion	Cytochrome c oxidase subunit 2 GN=MT-CO2 OS=Sus scrofa (Pig) PE=2 SV=1	cytochrome c oxidase subunit II [Sus scrofa]
ENSSSCG00000020738	556	478	516	1212	1587	1151	27.47819	23.2495	24.26934	65.10379	85.5988	62.18023	6.49779086951726e-08	1.14595730427349	up	--	--	Molecular Function: C-8 sterol isomerase activity (GO:0000247);; Cellular Component: endoplasmic reticulum (GO:0005783);; Cellular Component: integral component of membrane (GO:0016021);; Biological Process: sterol biosynthetic process (GO:0016126);; Biological Process: hemopoiesis (GO:0030097);; Molecular Function: cholestenol delta-isomerase activity (GO:0047750);;	K01824|6.32396e-170|ssc:100312968|EBP; emopamil binding protein (sterol isomerase) (EC:5.3.3.5); K01824 cholestenol delta-isomerase [EC:5.3.3.5] (A)	[I]	Lipid transport and metabolism	--	3-beta-hydroxysteroid-Delta(8),Delta(7)-isomerase [Sus scrofa]
ENSSSCG00000011519	359	321	288	1995	1707	1324	2.60902052186446	2.32855602950002	2.2199307025617	18.3647848226	13.972631139504	11.1858616138	1.35621115344057e-12	2.17318448820057	up	--	--	Biological Process: O-glycan processing (GO:0016266);; Molecular Function: UDP-xylosyltransferase activity (GO:0035252);;	K13676|0|ssc:100511227|GXYLT2; glucoside xylosyltransferase 2; K13676 UDP-xylose:glucoside alpha-1,3-xylosyltransferase [EC:2.4.2.-] (A)	[G]	Carbohydrate transport and metabolism	Atherin GN=SAMD1 OS=Oryctolagus cuniculus (Rabbit) PE=2 SV=1	PREDICTED: glucoside xylosyltransferase 2 [Dasypus novemcinctus]
ENSSSCG00000024299	6	12	16	143	110	157	0.237336	0.44921	0.555475	3.93448	3.05595	4.36895	1.65588522731001e-14	3.39559973519058	up	--	--	Cellular Component: voltage-gated sodium channel complex (GO:0001518);; Biological Process: positive regulation of heart rate (GO:0010460);; Biological Process: positive regulation of sodium ion transport (GO:0010765);; Molecular Function: sodium channel regulator activity (GO:0017080);; Cellular Component: Z disc (GO:0030018);; Biological Process: neuron projection development (GO:0031175);; Bio…	K04847|1.44985e-147|ssc:100624626|sodium channel subunit beta-3-like; K04847 voltage-gated sodium channel type III beta (A)	--	--	Sodium channel subunit beta-3 (Precursor) GN=SCN3B OS=Bos taurus (Bovine) PE=2 SV=1	PREDICTED: sodium channel subunit beta-3-like [Sus scrofa]
ENSSSCG00000016646	3093	2528	1969	664	512	572	85.5784	70.1692	59.2397	19.24779	14.76815	16.59356	1.27936281594435e-10	-2.32089091581649	down	--	--	Cellular Component: nucleus (GO:0005634);; Biological Process: multicellular organismal development (GO:0007275);; Biological Process: adult somatic muscle development (GO:0007527);; Biological Process: muscle cell differentiation (GO:0042692);;	--	[Z]	Cytoskeleton	Interferon-related developmental regulator 1 GN=IFRD1 OS=Sus scrofa (Pig) PE=2 SV=1	interferon-related developmental regulator 1 [Sus scrofa]
ENSSSCG00000000001	76	58	81	268	281	266	0.749896864964098	0.566958431000045	0.6788723525	2.1991575501251	2.50379083060218	2.18163622477115	1.52084033354237e-08	1.7222093098755	up	--	--	Biological Process: neuron migration (GO:0001764);; Biological Process: hair follicle development (GO:0001942);; Molecular Function: G-protein coupled receptor activity (GO:0004930);; Molecular Function: calcium ion binding (GO:0005509);; Molecular Function: protein binding (GO:0005515);; Cellular Component: plasma membrane (GO:0005886);; Biological Process: cAMP biosynthetic process (GO:0006171)…	--	[T]	Signal transduction mechanisms	Probable G-protein coupled receptor 133 (Precursor) GN=GPR133 OS=Bos taurus (Bovine) PE=2 SV=1	TPA: cadherin EGF LAG seven-pass G-type receptor 1-like [Bos taurus]
ENSSSCG00000002303	228	301	351	903	835	975	7.31156500000155	8.803376947	13.5563960000027	23.85686	23.5584	26.69516	1.12992817860174e-11	1.42496601210857	up	[R]	General function prediction only	Cellular Component: mitochondrion (GO:0005739);; Cellular Component: Cul4-RING E3 ubiquitin ligase complex (GO:0080008);;	K11800|6.82831e-90|ssc:100154936|DCAF5; DDB1 and CUL4 associated factor 5; K11800 WD repeat-containing protein 22 (A)	[R]	General function prediction only	DDB1- and CUL4-associated factor 8 GN=DCAF8 OS=Pongo abelii (Sumatran orangutan) PE=2 SV=1	DDB1- and CUL4-associated factor 5 [Myotis brandtii]
ENSSSCG00000008233	51	44	58	23	20	14	0.599524	0.514497	0.627797	0.24839	0.217068	0.156016	0.00155030087579658	-1.62545298867541	down	--	--	--	--	[S]	Function unknown	Transmembrane protein 150B (Precursor) GN=TMEM150B OS=Bos taurus (Bovine) PE=2 SV=1	PREDICTED: transmembrane protein 150A-like [Sus scrofa]
ENSSSCG00000017562	471	1421	1643	3633	3119	4283	3.07500898690466	9.25573892302996	9.35984352734862	20.789123527057	18.019389951	24.57738884	3.63598236391592e-05	1.44476273057935	up	--	--	Biological Process: skeletal system development (GO:0001501);; Biological Process: regulation of heart rate (GO:0002027);; Biological Process: system process (GO:0003008);; Molecular Function: voltage-gated calcium channel activity (GO:0005245);; Molecular Function: protein binding (GO:0005515);; Cellular Component: voltage-gated calcium channel complex (GO:0005891);; Biological Process: calcium …	K04854|0|pale:102889039|CACNA1G; calcium channel, voltage-dependent, T type, alpha 1G subunit; K04854 voltage-dependent calcium channel T type alpha-1G (A)	[PT]	--	Voltage-dependent R-type calcium channel subunit alpha-1E GN=CACNA1E OS=Oryctolagus cuniculus (Rabbit) PE=2 SV=1	PREDICTED: voltage-dependent T-type calcium channel subunit alpha-1G [Sus scrofa]
ENSSSCG00000004729	105	87	112	222	265	252	0.7932242	0.645093501000007	0.846869385003673	1.8789070365	2.2465555365919	2.12631240180884	0.000358088993040942	1.08051162280008	up	[G]	Carbohydrate transport and metabolism	Biological Process: system process (GO:0003008);; Molecular Function: alpha-1,4-glucosidase activity (GO:0004558);; Biological Process: carbohydrate metabolic process (GO:0005975);; Molecular Function: carbohydrate binding (GO:0030246);; Cellular Component: intracellular membrane-bounded organelle (GO:0043231);; Cellular Component: cytoplasmic part (GO:0044444);;	K12317|0|ssc:100513637|GANC; glucosidase, alpha; neutral C; K12317 neutral alpha-glucosidase C [EC:3.2.1.20] (A)	[GMO]	--	Neutral alpha-glucosidase C (Fragment) GN=GANC OS=Macaca fascicularis (Crab-eating macaque) PE=2 SV=2	PREDICTED: neutral alpha-glucosidase C [Sus scrofa]
ENSSSCG00000017526	425	458	367	994	1210	1004	25.016483169	26.872042035	21.18937	62.1658	75.2596	63.6235	5.68594706136566e-09	1.15523280236147	up	--	--	Biological Process: transport (GO:0006810);; Biological Process: intracellular protein transport (GO:0006886);; Biological Process: retrograde vesicle-mediated transport, Golgi to ER (GO:0006890);; Biological Process: intra-Golgi vesicle-mediated transport (GO:0006891);; Cellular Component: COPI vesicle coat (GO:0030126);;	--	[U]	Intracellular trafficking, secretion, and vesicular transport	Coatomer subunit zeta-1 GN=COPZ1 OS=Pongo abelii (Sumatran orangutan) PE=2 SV=1	PREDICTED: coatomer subunit zeta-2 isoform 1 [Orcinus orca]
ENSSSCG00000025270	4	12	17	53	27	65	0.0690889051761	0.18501662	0.24254069232	0.66411204371	0.345299987871	0.832418828	0.00559971881501345	1.94275040242251	up	--	--	Biological Process: skeletal system development (GO:0001501);; Biological Process: gastrulation with mouth forming second (GO:0001702);; Biological Process: mesoderm formation (GO:0001707);; Biological Process: positive regulation of mesenchymal cell proliferation (GO:0002053);; Molecular Function: binding (GO:0005488);; Cellular Component: extracellular space (GO:0005615);; Molecular Function: h…	K04657|0|ssc:100620350|CHRD; chordin; K04657 chordin (A)	--	--	Collagen alpha-1(I) chain GN=COL1A1 OS=Mammut americanum (American mastodon) PE=1 SV=4	PREDICTED: LOW QUALITY PROTEIN: chordin-like [Sus scrofa]
ENSSSCG00000008162	650	666	452	328	302	218	9.316562334	8.746376	6.447996	5.229961	4.47174788199	3.23680142	2.54567614475771e-05	-1.26523238356767	down	--	--	Molecular Function: protease binding (GO:0002020);; Molecular Function: interleukin-1, Type I, activating receptor activity (GO:0004909);; Molecular Function: platelet-derived growth factor receptor binding (GO:0005161);; Cellular Component: cell surface (GO:0009986);; Cellular Component: membrane (GO:0016020);; Cellular Component: cell part (GO:0044464);; Biological Process: single-organism proc…	K04386|0|ssc:100626904|IL1R1; interleukin 1 receptor, type I; K04386 interleukin 1 receptor type I (A)	--	--	Interleukin-1 receptor accessory protein-like 1 (Precursor) GN=IL1RAPL1 OS=Pongo pygmaeus (Bornean orangutan) PE=2 SV=1	PREDICTED: interleukin-1 receptor type 1-like [Sus scrofa]
ENSSSCG00000000528	98	91	59	422	418	352	0.92965043411	0.87597158259	0.5757472166	4.36307	4.043837	3.227809086	6.01258853374677e-14	2.05972225871115	up	--	--	Biological Process: desmosome assembly (GO:0002159);; Molecular Function: protein kinase C binding (GO:0005080);; Cellular Component: intermediate filament (GO:0005882);; Cellular Component: adherens junction (GO:0005912);; Cellular Component: intercalated disc (GO:0014704);; Biological Process: single organismal cell-cell adhesion (GO:0016337);; Molecular Function: intermediate filament binding …	K12642|0|bacu:103015188|PKP2; plakophilin 2; K12642 plakophilin 2 (A)	[TW]	--	Plakophilin-1 GN=PKP1 OS=Bos taurus (Bovine) PE=2 SV=1	plakophilin-2 [Bos taurus]
ENSSSCG00000029855	48	49	26	136	142	144	12.7601	13.2373	7.0545	53.6881	54.8716	57.393	2.81557306344235e-05	1.57290579514506	up	--	--	--	--	[S]	Function unknown	--	Lipoma HMGIC fusion partner [Bos grunniens mutus]
ENSSSCG00000015480	27356	29194	30112	9186	7954	9300	80.2600708448	86.1530949022628	91.607263438812	31.7848630010307	27.663759	32.25991700808	9.1300704711939e-22	-1.91310279151678	down	--	--	Molecular Function: protein binding (GO:0005515);; Biological Process: transcription, DNA-templated (GO:0006351);; Biological Process: cellular protein modification process (GO:0006464);; Molecular Function: protein C-terminus binding (GO:0008022);; Biological Process: regulation of cellular metabolic process (GO:0031323);; Cellular Component: nuclear lumen (GO:0031981);; Cellular Component: intr…	--	[X]	--	Protein PRRC2A GN=PRRC2A OS=Macaca mulatta (Rhesus macaque) PE=3 SV=1	PREDICTED: protein PRRC2C [Sus scrofa]
Sus_scrofa_newGene_11527	251	4	166	452	331	414	0.573798	0.0100096	0.407395	1.07987	0.795571	0.991771	0.0169437274546082	1.31289990170597	up	--	--	--	--	--	--	LINE-1 reverse transcriptase homolog OS=Nycticebus coucang (Slow loris) PE=3 SV=1	PREDICTED: SLAM family member 9-like isoform X1 [Sus scrofa]
ENSSSCG00000029457	3537	2885	3084	1802	1923	1629	59.203073	48.4889437357	52.652942	28.88729	31.192625	26.317404	9.46846532156249e-10	-1.03072208095306	down	[J]	Translation, ribosomal structure and biogenesis	Molecular Function: tRNA binding (GO:0000049);; Molecular Function: tyrosine-tRNA ligase activity (GO:0004831);; Molecular Function: ATP binding (GO:0005524);; Cellular Component: nucleus (GO:0005634);; Cellular Component: cytoplasm (GO:0005737);; Biological Process: tyrosyl-tRNA aminoacylation (GO:0006437);;	K01866|0|ssc:100621140|YARS; tyrosyl-tRNA synthetase; K01866 tyrosyl-tRNA synthetase [EC:6.1.1.1] (A)	[J]	Translation, ribosomal structure and biogenesis	Tyrosine--tRNA ligase, cytoplasmic, N-terminally processed GN=YARS OS=Pongo abelii (Sumatran orangutan) PE=2 SV=3	PREDICTED: tyrosyl-tRNA synthetase, cytoplasmic [Sus scrofa]
Sus_scrofa_newGene_7961	17	15	0	286	273	258	9.25763	8.44223	0.00125869	377.752	356.333	352.098	1.02349002283674e-31	4.4622902383061	up	--	--	Molecular Function: dolichyl-diphosphooligosaccharide-protein glycotransferase activity (GO:0004579);; Cellular Component: nucleus (GO:0005634);; Cellular Component: oligosaccharyltransferase complex (GO:0008250);; Cellular Component: integral component of membrane (GO:0016021);; Biological Process: protein N-linked glycosylation via asparagine (GO:0018279);;	K12667|2.78391e-33|phd:102344233|RPN2; ribophorin II; K12667 oligosaccharyltransferase complex subunit delta (ribophorin II) (A)	--	--	Dolichyl-diphosphooligosaccharide--protein glycosyltransferase subunit 2 (Precursor) GN=RPN2 OS=Bos taurus (Bovine) PE=2 SV=1	PREDICTED: dolichyl-diphosphooligosaccharide--protein glycosyltransferase subunit 2 isoform X3 [Pantholops hodgsonii]
ENSSSCG00000004852	216	206	224	135	104	122	14.8576	14.3182	13.9369	7.71484	6.00769	7.10136	0.000532974845315332	-1.0394612258719	down	--	--	Biological Process: skeletal system development (GO:0001501);; Molecular Function: binding (GO:0005488);; Cellular Component: nucleus (GO:0005634);; Biological Process: transcription, DNA-templated (GO:0006351);; Biological Process: regulation of transcription, DNA-templated (GO:0006355);; Biological Process: signal transduction (GO:0007165);; Biological Process: organ morphogenesis (GO:0009887);…	--	[S]	Function unknown	Melanoma-associated antigen E1 GN=MAGEE1 OS=Macaca fascicularis (Crab-eating macaque) PE=2 SV=1	PREDICTED: melanoma-associated antigen G1-like [Sus scrofa]
ENSSSCG00000027234	168	199	143	85	65	99	3.4674775128	4.154207760086	5.9490363294	1.92689088000019	1.540768232	2.34638553016	0.000166277067785726	-1.23576503805809	down	--	--	Cellular Component: cytoplasm (GO:0005737);; Cellular Component: centrosome (GO:0005813);; Cellular Component: intermediate filament cytoskeleton (GO:0045111);;	--	--	--	--	PREDICTED: sodium channel and clathrin linker 1, partial [Sus scrofa]
ENSSSCG00000025888	162	209	212	31	46	53	1.43336	1.85015	1.91264	0.329156	0.478323	0.543943	2.4428536002288e-12	-2.36652195362239	down	--	--	Biological Process: metanephros development (GO:0001656);; Biological Process: ureteric bud development (GO:0001657);; Molecular Function: catalytic activity (GO:0003824);; Molecular Function: binding (GO:0005488);; Cellular Component: extracellular region (GO:0005576);; Biological Process: cell adhesion (GO:0007155);; Biological Process: homophilic cell adhesion via plasma membrane adhesion mole…	K06754|0|mmu:268902|Robo2, 2600013A04Rik, 9430089E08Rik, BB097918, D230004I22Rik, mKIAA1568; roundabout homolog 2 (Drosophila); K06754 roundabout, axon guidance receptor 2 (A)	[T]	Signal transduction mechanisms	Receptor-type tyrosine-protein phosphatase F (Precursor) GN=PTPRF OS=Bos taurus (Bovine) PE=2 SV=1	PREDICTED: roundabout homolog 2 [Bos taurus]
ENSSSCG00000009250	76	176	179	75	58	60	0.623475	1.446585	1.539085	0.6060614	0.4703533419	0.4841217086	0.0173845641216951	-1.35882826817051	down	[RTKL]	--	Biological Process: cell activation (GO:0001775);; Molecular Function: cyclic nucleotide-dependent protein kinase activity (GO:0004690);; Molecular Function: cGMP-dependent protein kinase activity (GO:0004692);; Molecular Function: ATP binding (GO:0005524);; Cellular Component: nucleus (GO:0005634);; Cellular Component: endosome (GO:0005768);; Cellular Component: cytosol (GO:0005829);; Cellular C…	K07376|0|ssc:100512796|PRKG2; protein kinase, cGMP-dependent, type II; K07376 protein kinase, cGMP-dependent [EC:2.7.11.12] (A)	[T]	Signal transduction mechanisms	cGMP-dependent protein kinase 1 GN=PRKG1 OS=Bos taurus (Bovine) PE=1 SV=2	PREDICTED: cGMP-dependent protein kinase 2 [Sus scrofa]
ENSSSCG00000002883	486	682	710	7819	2222	11992	9.876984	14.22146	13.279404	116.79265	34.25599	180.79864	0.00953895152396014	3.35903437548195	up	--	--	Molecular Function: binding (GO:0005488);; Biological Process: organ morphogenesis (GO:0009887);; Biological Process: tissue development (GO:0009888);; Biological Process: cell differentiation (GO:0030154);; Biological Process: macromolecule metabolic process (GO:0043170);; Cellular Component: intracellular organelle (GO:0043229);; Biological Process: primary metabolic process (GO:0044238);; Cell…	--	--	--	Dermokine (Precursor) GN=DMKN OS=Bos taurus (Bovine) PE=2 SV=1	PREDICTED: hypothetical protein LOC100515381 [Sus scrofa]
ENSSSCG00000007391	0	0	0	33	16	24	0.03536883802	0	0	0.8371084719	0.42139840388	0.62883915216	3.74879265854596e-08	Inf	up	[D]	Cell cycle control, cell division, chromosome partitioning	Molecular Function: protein binding (GO:0005515);; Cellular Component: extracellular region (GO:0005576);; Biological Process: signal transduction (GO:0007165);; Biological Process: cell differentiation (GO:0030154);; Molecular Function: peptidase inhibitor activity (GO:0030414);; Cellular Component: extracellular matrix (GO:0031012);; Biological Process: regulation of cellular metabolic process …	--	[T]	Signal transduction mechanisms	Fibulin-5 (Precursor) GN=FBLN5 OS=Pongo abelii (Sumatran orangutan) PE=2 SV=1	PREDICTED: matrilin-4 isoform 1 [Odobenus rosmarus divergens]
ENSSSCG00000029308	43	29	36	85	81	103	0.656282	0.433524	0.497115	1.39627	1.34368	1.69454	0.00951593439494016	1.11674643561875	up	--	--	Biological Process: mRNA splicing, via spliceosome (GO:0000398);; Molecular Function: RNA binding (GO:0003723);; Molecular Function: protein binding (GO:0005515);; Cellular Component: U2-type spliceosomal complex (GO:0005684);; Biological Process: macromolecule biosynthetic process (GO:0009059);; Biological Process: anatomical structure morphogenesis (GO:0009653);; Biological Process: tissue deve…	K12825|0|hgl:101716117|Sf3a1; splicing factor 3a, subunit 1, 120kDa; K12825 splicing factor 3A subunit 1 (A)	[A]	RNA processing and modification	Splicing factor 3A subunit 1 GN=SF3A1 OS=Bos taurus (Bovine) PE=2 SV=1	PREDICTED: splicing factor 3A subunit 1 isoform 1 [Sus scrofa]
ENSSSCG00000012926	182	124	181	494	594	465	2.42197400008745	1.4174513455	2.2059267036	6.782713	7.968371574	6.138903398	1.85570145321621e-09	1.47165680840881	up	--	--	Biological Process: skeletal system development (GO:0001501);; Molecular Function: DNA binding (GO:0003677);; Molecular Function: biotin carboxylase activity (GO:0004075);; Molecular Function: pyruvate carboxylase activity (GO:0004736);; Molecular Function: ATP binding (GO:0005524);; Cellular Component: mitochondrial inner membrane (GO:0005743);; Cellular Component: mitochondrial matrix (GO:00057…	K01958|0|ssc:397630|PC; pyruvate carboxylase (EC:6.4.1.1); K01958 pyruvate carboxylase [EC:6.4.1.1] (A)	[C]	Energy production and conversion	Pyruvate carboxylase, mitochondrial (Precursor) GN=PC OS=Bos taurus (Bovine) PE=2 SV=2	pyruvate carboxylase, mitochondrial [Sus scrofa]
ENSSSCG00000001517	25	23	13	74	49	67	0.949609	0.9597112	0.5048566	2.8049036	2.074111	2.828736	0.00379524120514249	1.43604355311999	up	--	--	Molecular Function: protein binding (GO:0005515);; Biological Process: cellular component organization (GO:0016043);; Biological Process: macromolecule metabolic process (GO:0043170);; Cellular Component: intracellular membrane-bounded organelle (GO:0043231);; Cellular Component: cytoplasmic part (GO:0044444);; Biological Process: single-organism process (GO:0044699);; Biological Process: single-…	--	[O]	Posttranslational modification, protein turnover, chaperones	Parotid hormone (Precursor) OS=Sus scrofa (Pig) PE=1 SV=2	PREDICTED: gametogenetin-binding protein 1-like [Felis catus]
ENSSSCG00000014897	35	80	55	133	151	203	1.43962	3.27151	1.94077	3.36732	3.78488	5.14636	0.00056382410094944	1.31578660528216	up	--	--	Cellular Component: nucleus (GO:0005634);; Biological Process: tissue development (GO:0009888);; Biological Process: primary metabolic process (GO:0044238);; Biological Process: cellular macromolecule metabolic process (GO:0044260);; Cellular Component: extracellular region part (GO:0044421);; Biological Process: skeletal system morphogenesis (GO:0048705);; Biological Process: regulation of cellu…	--	--	--	Protein FAM181B GN=FAM181B OS=Bos taurus (Bovine) PE=2 SV=1	PREDICTED: protein FAM181B-like [Sus scrofa]
Sus_scrofa_newGene_13519	60	54	39	240	198	273	0.466715327815	0.4269398106	0.278922934327635	1.9173254687396	1.62449623443052	2.2041431800016	5.58319861989273e-10	2.01414334159454	up	--	--	--	K10275|0|fca:101088537|F-box/LRR-repeat protein 20-like; K10275 F-box and leucine-rich repeat protein 9 (A)	--	--	F-box/LRR-repeat protein 2 {ECO:0000305} OS=Pongo abelii (Sumatran orangutan) PE=2 SV=1	PREDICTED: F-box/LRR-repeat protein 2-like [Myotis lucifugus]
ENSSSCG00000024142	577	537	564	332	264	299	20.006511	17.84322	20.246561	16.171184	12.785259	15.736679	9.56076460767459e-07	-1.10720744242265	down	--	--	Cellular Component: integral component of membrane (GO:0016021);;	--	[R]	General function prediction only	Suppressor of tumorigenicity 7 protein GN=ST7 OS=Macaca fascicularis (Crab-eating macaque) PE=2 SV=1	PREDICTED: suppressor of tumorigenicity 7 protein isoform X7 [Mustela putorius furo]
Sus_scrofa_newGene_13573	133	142	172	54	69	77	12.2749	13.0128	16.545	7.98371	10.0189	11.3783	8.14910688908748e-05	-1.36063658668626	down	--	--	Biological Process: negative regulation of endothelial cell proliferation (GO:0001937);; Molecular Function: transmembrane receptor protein tyrosine phosphatase activity (GO:0005001);; Cellular Component: cell-cell adherens junction (GO:0005913);; Biological Process: homophilic cell adhesion via plasma membrane adhesion molecules (GO:0007156);; Biological Process: signal transduction (GO:0007165)…	K05693|8.83933e-81|pale:102885367|receptor-type tyrosine-protein phosphatase mu-like; K05693 receptor-type tyrosine-protein phosphatase mu [EC:3.1.3.48] (A)	--	--	--	PREDICTED: uncharacterized protein LOC101334682 [Tursiops truncatus]
ENSSSCG00000030680	1449	1205	1709	497	504	535	14.11485786595	11.691542406	16.183237615948	5.76096400003384	5.88953961472021	6.38762297605813	2.27414565712612e-14	-1.70551491207405	down	--	--	Molecular Function: chromatin binding (GO:0003682);; Molecular Function: sequence-specific DNA binding transcription factor activity (GO:0003700);; Molecular Function: binding (GO:0005488);; Cellular Component: nucleus (GO:0005634);; Cellular Component: transcription factor complex (GO:0005667);; Biological Process: regulation of transcription, DNA-templated (GO:0006355);; Biological Process: reg…	K02620|1.9004e-165|aml:100476528|transcription factor 7-like; K02620 transcription factor 7 (A)	[K]	Transcription	Transcription factor SOX-6 GN=SOX6 OS=Pongo abelii (Sumatran orangutan) PE=2 SV=1	PREDICTED: LOW QUALITY PROTEIN: transcription factor 7 [Canis lupus familiaris]
ENSSSCG00000017393	6	0	2	23	26	23	0.168745832	0	0.0562818939	0.470294000408489	0.5400383643	0.4684875366	0.000318525473158206	2.96919351922115	up	--	--	Biological Process: protein localization to paranode region of axon (GO:0002175);; Molecular Function: binding (GO:0005488);; Cellular Component: plasma membrane (GO:0005886);; Biological Process: cytoskeleton organization (GO:0007010);; Biological Process: cell adhesion (GO:0007155);; Cellular Component: voltage-gated potassium channel complex (GO:0008076);; Biological Process: axon cargo transp…	K07379|0|ssc:100521039|CNTNAP1; contactin associated protein 1; K07379 contactin associated protein 1 (A)	[T]	Signal transduction mechanisms	Contactin-associated protein-like 2 (Precursor) GN=CNTNAP2 OS=Pongo abelii (Sumatran orangutan) PE=2 SV=1	PREDICTED: contactin-associated protein 1 [Sus scrofa]
ENSSSCG00000004576	518	984	751	361	314	408	2.542675784	4.805092967872	4.1263217429	1.97721738290013	1.77229159847	2.449242466	0.00347237717372362	-1.25836827056959	down	--	--	Biological Process: blood vessel development (GO:0001568);; Biological Process: negative regulation of cytokine production (GO:0001818);; Biological Process: positive regulation of cytokine production (GO:0001819);; Biological Process: placenta development (GO:0001890);; Molecular Function: retinoic acid binding (GO:0001972);; Biological Process: myeloid leukocyte differentiation (GO:0002573);; B…	K08532|0|lve:103089178|RORA; RAR-related orphan receptor A; K08532 RAR-related orphan receptor alpha (A)	[K]	Transcription	Nuclear receptor ROR-gamma GN=RORC OS=Pongo abelii (Sumatran orangutan) PE=2 SV=1	PREDICTED: RAR-related orphan receptor B [Oryctolagus cuniculus]
ENSSSCG00000006989	52	104	60	130	154	254	0.5529953275	1.11182497239	0.683306466818899	1.71405836	1.9958644975	3.15136069086055	0.0454553887362886	1.11362260951056	up	--	--	Cellular Component: nucleus (GO:0005634);; Cellular Component: mitochondrion (GO:0005739);; Cellular Component: Golgi apparatus (GO:0005794);; Cellular Component: plasma membrane (GO:0005886);; Biological Process: cell cycle (GO:0007049);;	--	--	--	Microtubule-associated tumor suppressor 1 homolog GN=MTUS1 OS=Pongo abelii (Sumatran orangutan) PE=2 SV=1	PREDICTED: microtubule-associated tumor suppressor 1 homolog isoform 3 [Ceratotherium simum simum]
ENSSSCG00000026525	14	28	56	126	151	118	0.832168	1.56936	3.23762	6.58493	7.84693	6.17184	4.03631518660905e-06	1.81429973494649	up	[G]	Carbohydrate transport and metabolism	Molecular Function: beta-mannosidase activity (GO:0004567);; Cellular Component: lysosome (GO:0005764);; Biological Process: carbohydrate metabolic process (GO:0005975);; Biological Process: glycoprotein catabolic process (GO:0006516);;	K01192|0|ssc:100524326|MANBA; mannosidase, beta A, lysosomal; K01192 beta-mannosidase [EC:3.2.1.25] (A)	[G]	Carbohydrate transport and metabolism	Beta-mannosidase (Precursor) GN=MANBA OS=Bos taurus (Bovine) PE=1 SV=1	PREDICTED: beta-mannosidase-like, partial [Sus scrofa]
Sus_scrofa_newGene_13454	14	5	21	48	39	48	5.66825	2.06903	7.90403	21.3279	17.0945	21.7383	0.00630219216133993	1.56188317468562	up	--	--	--	--	--	--	Rho guanine nucleotide exchange factor 10-like protein GN=ARHGEF10L OS=Bos taurus (Bovine) PE=2 SV=1	PREDICTED: rho guanine nucleotide exchange factor 10-like protein-like [Sus scrofa]
ENSSSCG00000009490	14	29	23	113	95	136	0.18131061437025	0.3451256	0.36328471637	1.4578858794	1.8563726295	2.0300193608	2.67965463851984e-07	2.18114872485879	up	--	--	Biological Process: positive regulation of neuroblast proliferation (GO:0002052);; Molecular Function: dopachrome isomerase activity (GO:0004167);; Cellular Component: cytosol (GO:0005829);; Biological Process: melanin biosynthetic process from tyrosine (GO:0006583);; Cellular Component: integral component of membrane (GO:0016021);; Molecular Function: oxidoreductase activity (GO:0016491);; Biolo…	K01827|0|ssc:574066|DCT; dopachrome tautomerase (EC:5.3.3.12); K01827 dopachrome tautomerase [EC:5.3.3.12] (A)	--	--	L-dopachrome tautomerase (Precursor) GN=DCT OS=Sus scrofa (Pig) PE=2 SV=1	L-dopachrome tautomerase precursor [Sus scrofa]
Sus_scrofa_newGene_68	187	216	134	508	534	539	1.121181	1.222756	0.832668	2.986391	3.2794	3.3179678	2.03175449921396e-08	1.35304543527782	up	--	--	--	--	--	--	--	PREDICTED: thrombospondin type-1 domain-containing protein 4-like [Bubalus bubalis]
ENSSSCG00000006367	12	2	2	74	55	67	1.59502	0.349979	0.255816	5.89306	4.45817	5.44659	4.85979694747276e-09	3.4117227854473	up	--	--	Molecular Function: protein binding (GO:0005515);; Biological Process: cellular process (GO:0009987);; Cellular Component: cell part (GO:0044464);;	--	--	--	Parotid hormone (Precursor) OS=Sus scrofa (Pig) PE=1 SV=2	PREDICTED: hypothetical protein LOC100153656 [Sus scrofa]
ENSSSCG00000025667	1	2	8	126	119	162	0.0764567	0.109465	0.317636	3.5172	3.38014	4.59071	6.25303092961544e-22	5.02102022022623	up	--	--	Molecular Function: beta-amyloid binding (GO:0001540);; Molecular Function: glycoprotein binding (GO:0001948);; Molecular Function: nucleic acid binding (GO:0003676);; Cellular Component: endoplasmic reticulum (GO:0005783);; Cellular Component: cytosol (GO:0005829);; Biological Process: regulation of transcription, DNA-templated (GO:0006355);; Biological Process: glycoprotein catabolic process (G…	K10099|4.25243e-167|ssc:100511640|FBXO2; F-box protein 2; K10099 F-box protein 2 (A)	--	--	F-box only protein 2 GN=FBXO2 OS=Bos taurus (Bovine) PE=2 SV=1	PREDICTED: F-box only protein 2-like [Sus scrofa]
ENSSSCG00000023899	29	33	41	320	268	360	0.335182276465	0.3828105	0.409739569500437	3.0097152800438	2.57447500260045	3.4189200101641	3.93024919107662e-21	3.00394706580627	up	--	--	Molecular Function: calcium ion binding (GO:0005509);; Molecular Function: protein binding (GO:0005515);; Molecular Function: glycosaminoglycan binding (GO:0005539);; Cellular Component: plasma membrane (GO:0005886);; Biological Process: cell adhesion (GO:0007155);; Biological Process: cell surface receptor signaling pathway (GO:0007166);; Biological Process: Notch signaling pathway (GO:0007219);…	K02599|0|ssc:102158881|neurogenic locus notch homolog protein 3-like; K02599 Notch (A)	[T]	Signal transduction mechanisms	Fibrillin-1 (Precursor) GN=FBN1 OS=Bos taurus (Bovine) PE=1 SV=1	PREDICTED: neurogenic locus notch homolog protein 3-like [Bos taurus]
ENSSSCG00000003332	2356	2331	2667	6791	6921	6634	85.390630298	84.37606	85.9695505	202.624168	207.640172	206.4177660296	4.72459111119585e-14	1.26709687598472	up	--	--	Biological Process: skeletal system development (GO:0001501);; Molecular Function: calcium ion binding (GO:0005509);; Cellular Component: Golgi lumen (GO:0005796);; Biological Process: organ morphogenesis (GO:0009887);; Biological Process: tissue development (GO:0009888);; Cellular Component: extracellular region part (GO:0044421);; Biological Process: fat cell differentiation (GO:0045444);; Biol…	--	[R]	General function prediction only	45 kDa calcium-binding protein (Precursor) GN=SDF4 OS=Capra hircus (Goat) PE=2 SV=1	PREDICTED: LOW QUALITY PROTEIN: 45 kDa calcium-binding protein-like [Sus scrofa]
ENSSSCG00000016062	2128	1979	2218	1180	1122	1053	43.181920551995	40.7871579585072	51.4766649	24.521232649311	22.330709272466	20.982929332831	9.52747456421154e-11	-1.11594648810771	down	[L]	Replication, recombination and repair	Biological Process: cell cycle checkpoint (GO:0000075);; Biological Process: double-strand break repair via homologous recombination (GO:0000724);; Molecular Function: DNA binding (GO:0003677);; Molecular Function: RNA binding (GO:0003723);; Biological Process: response to ionizing radiation (GO:0010212);; Cellular Component: SOSS complex (GO:0070876);;	--	[R]	General function prediction only	SOSS complex subunit B2 GN=NABP1 OS=Bos taurus (Bovine) PE=2 SV=1	SOSS complex subunit B2 [Sus scrofa]
ENSSSCG00000027672	45	47	58	125	134	154	1.2092986589	1.263966973	1.4843017	3.38820153456	3.70327190331	4.17627818226	0.000715203283253665	1.26145083562148	up	[R]	General function prediction only	Cellular Component: mitochondrion (GO:0005739);; Cellular Component: mitochondrial intermembrane space (GO:0005758);; Biological Process: sulfur compound metabolic process (GO:0006790);; Molecular Function: sulfite oxidase activity (GO:0008482);; Molecular Function: electron carrier activity (GO:0009055);; Cellular Component: membrane (GO:0016020);; Molecular Function: oxidoreductase activity (GO…	K00387|0|ssc:100625272|SUOX; sulfite oxidase (EC:1.8.3.1); K00387 sulfite oxidase [EC:1.8.3.1] (A)	[C]	Energy production and conversion	Sulfite oxidase, mitochondrial (Precursor) GN=SUOX OS=Macaca fascicularis (Crab-eating macaque) PE=2 SV=3	sulfite oxidase, mitochondrial [Sus scrofa]
ENSSSCG00000014075	3537	2994	2976	1733	1882	1671	149.676	128.394	138.366	76.9365	83.3495	74.5963	4.61419956917859e-10	-1.04959596139221	down	[J]	Translation, ribosomal structure and biogenesis	Cellular Component: nucleolus (GO:0005730);; Biological Process: rRNA processing (GO:0006364);; Cellular Component: ribonucleoprotein complex (GO:0030529);;	K14842|1.01088e-179|umr:103663568|NSA2; NSA2 ribosome biogenesis homolog (S. cerevisiae); K14842 ribosome biogenesis protein NSA2 (A)	[R]	General function prediction only	Ribosome biogenesis protein NSA2 homolog GN=NSA2 OS=Bos taurus (Bovine) PE=2 SV=1	ribosome biogenesis protein NSA2 homolog [Bos taurus]
ENSSSCG00000021848	1028	744	896	262	299	310	36.531592	26.702839	26.78822	9.35137287404	10.745393	11.089602	7.40747173661597e-16	-1.81623647264868	down	[J]	Translation, ribosomal structure and biogenesis	Molecular Function: nucleotide binding (GO:0000166);; Biological Process: skeletal system development (GO:0001501);; Molecular Function: aminoacyl-tRNA ligase activity (GO:0004812);; Molecular Function: binding (GO:0005488);; Cellular Component: cytoplasm (GO:0005737);; Biological Process: tRNA aminoacylation for protein translation (GO:0006418);; Biological Process: organ morphogenesis (GO:00098…	K01873|0|ssc:100270813|VARS; valyl-tRNA synthetase (EC:6.1.1.9); K01873 valyl-tRNA synthetase [EC:6.1.1.9] (A)	[J]	Translation, ribosomal structure and biogenesis	Valine--tRNA ligase, mitochondrial (Precursor) GN=VARS2 OS=Macaca mulatta (Rhesus macaque) PE=2 SV=2	valyl-tRNA synthetase [Sus scrofa]
ENSSSCG00000023886	198	208	172	450	657	478	15.6542	16.2942	14.8621	35.5894	51.0557	37.5198	2.45150176656201e-06	1.24988267904258	up	--	--	Cellular Component: cytoplasm (GO:0005737);;	K10740|1.16815e-83|ssc:100624116|replication protein A 14 kDa subunit-like; K10740 replication factor A3 (A)	--	--	--	PREDICTED: replication protein A 14 kDa subunit-like [Sus scrofa]
ENSSSCG00000008986	2343	3229	3310	1235	1458	1227	21.335076	29.063951	30.809418	11.2869120704	13.702722	11.632925	7.57026084169705e-09	-1.38235531167519	down	--	--	Cellular Component: condensed chromosome kinetochore (GO:0000777);; Cellular Component: stress fiber (GO:0001725);; Molecular Function: GTP binding (GO:0005525);; Cellular Component: spindle (GO:0005819);; Cellular Component: cilium (GO:0005929);; Biological Process: cell cycle (GO:0007049);; Cellular Component: synaptic vesicle (GO:0008021);; Cellular Component: cell junction (GO:0030054);; Cell…	K16939|0|cfa:478439|SEPT11; septin 11; K16939 septin 6/8/11 (A)	[D]	Cell cycle control, cell division, chromosome partitioning	Septin-11 GN=SEPT11 OS=Macaca fascicularis (Crab-eating macaque) PE=2 SV=3	PREDICTED: septin-11-like [Loxodonta africana]
ENSSSCG00000024740	98	100	141	767	692	793	2.36631	2.44648	2.78377	15.1132	13.7632	15.7071	4.82553684581964e-27	2.53348150981091	up	[I]	Lipid transport and metabolism	Biological Process: regulation of respiratory gaseous exchange by neurological system process (GO:0002087);; Molecular Function: carboxylic ester hydrolase activity (GO:0004091);; Molecular Function: receptor activity (GO:0004872);; Cellular Component: cytoplasm (GO:0005737);; Cellular Component: integral component of plasma membrane (GO:0005887);; Biological Process: cell adhesion (GO:0007155);;…	K07378|0|ssc:100623733|NLGN2; neuroligin 2; K07378 neuroligin (A)	[R]	General function prediction only	Cholinesterase (Precursor) GN=BCHE OS=Bos taurus (Bovine) PE=2 SV=2	PREDICTED: neuroligin-2, partial [Sus scrofa]
ENSSSCG00000017090	3573	2697	2886	1461	1989	1433	140.7391	107.2450621	105.806733916	63.334577	90.181412985	64.9878910746	2.81774082170435e-07	-1.11100986929255	down	--	--	Biological Process: neutrophil homeostasis (GO:0001780);; Molecular Function: phospholipase inhibitor activity (GO:0004859);; Molecular Function: calcium ion binding (GO:0005509);; Molecular Function: calcium-dependent phospholipid binding (GO:0005544);; Cellular Component: proteinaceous extracellular matrix (GO:0005578);; Cellular Component: spindle (GO:0005819);; Biological Process: calcium ion…	--	[U]	Intracellular trafficking, secretion, and vesicular transport	Annexin A6 GN=ANXA6 OS=Bos taurus (Bovine) PE=1 SV=2	PREDICTED: annexin A6-like [Sus scrofa]
ENSSSCG00000013004	150	128	128	2481	2831	2362	6.05275	5.16735	4.54773	85.2644	97.0438	81.2755	5.26561761338449e-95	4.03728968652992	up	--	--	Molecular Function: binding (GO:0005488);; Cellular Component: endoplasmic reticulum membrane (GO:0005789);; Biological Process: cholesterol biosynthetic process (GO:0006695);; Cellular Component: integral component of membrane (GO:0016021);; Cellular Component: nuclear membrane (GO:0031965);; Biological Process: single-organism process (GO:0044699);; Molecular Function: delta14-sterol reductase …	K00222|0|ssc:100514510|TM7SF2; transmembrane 7 superfamily member 2; K00222 delta14-sterol reductase [EC:1.3.1.70] (A)	[IT]	--	Delta(14)-sterol reductase GN=TM7SF2 OS=Bos taurus (Bovine) PE=1 SV=1	PREDICTED: delta(14)-sterol reductase [Sus scrofa]
ENSSSCG00000031027	2	28	7	103	39	90	0.072733	0.742082	0.19098	2.15268	0.829046	1.90831	0.00362028874944617	2.44304434554099	up	[G]	Carbohydrate transport and metabolism	Molecular Function: insulin receptor binding (GO:0005158);; Molecular Function: protein binding (GO:0005515);; Molecular Function: phospholipid binding (GO:0005543);; Biological Process: cell surface receptor signaling pathway (GO:0007166);; Biological Process: anatomical structure morphogenesis (GO:0009653);; Biological Process: tissue development (GO:0009888);; Biological Process: cell differen…	K17446|0|ssc:100622674|insulin receptor substrate 4-like; K17446 insulin receptor substrate 4 (A)	--	--	Insulin receptor substrate 1 GN=IRS1 OS=Chlorocebus aethiops (Green monkey) PE=2 SV=1	PREDICTED: insulin receptor substrate 4-like, partial [Sus scrofa]
ENSSSCG00000006335	4641	8247	5049	3860	2245	3865	78.3767	138.19	92.297	71.0862	41.0392	70.5137	0.028207375341523	-1.0485111183337	down	--	--	Molecular Function: GTPase activator activity (GO:0005096);; Cellular Component: cytoplasm (GO:0005737);; Biological Process: termination of G-protein coupled receptor signaling pathway (GO:0038032);; Cellular Component: intracellular membrane-bounded organelle (GO:0043231);; Biological Process: positive regulation of GTPase activity (GO:0043547);; Cellular Component: intracellular organelle part…	K16449|3.37146e-134|ssc:100157437|RGS4; regulator of G-protein signaling 4; K16449 regulator of G-protein signaling (A)	[T]	Signal transduction mechanisms	Regulator of G-protein signaling 4 GN=RGS4 OS=Bos taurus (Bovine) PE=2 SV=1	regulator of G-protein signaling 4 [Sus scrofa]
ENSSSCG00000024018	210	246	357	1338	1804	1139	6.6044000022	8.0019409359044	9.829678476	31.782762	43.312746	27.0075450000001	9.91324632988982e-10	2.19507828128794	up	--	--	Molecular Function: binding (GO:0005488);; Cellular Component: extracellular region (GO:0005576);; Cellular Component: cytoplasm (GO:0005737);; Biological Process: cellular aromatic compound metabolic process (GO:0006725);; Molecular Function: secondary active monocarboxylate transmembrane transporter activity (GO:0015355);; Cellular Component: actin cytoskeleton (GO:0015629);; Biological Process…	K08180|0|ssc:100158243|SLC16A3; solute carrier family 16, member 3 (monocarboxylic acid transporter 4); K08180 MFS transporter, MCP family, solute carrier family 16 (monocarboxylic acid transporters), member 3 (A)	[G]	Carbohydrate transport and metabolism	Monocarboxylate transporter 1 GN=SLC16A1 OS=Bos taurus (Bovine) PE=2 SV=2	PREDICTED: LOW QUALITY PROTEIN: monocarboxylate transporter 4 [Sus scrofa]
Sus_scrofa_newGene_10247	3	14	0	45	45	65	0.0275106	0.124925	0.000369916	0.45446	0.451901	0.652175	1.02334989306057e-06	2.97427186714079	up	--	--	--	--	--	--	LINE-1 reverse transcriptase homolog OS=Nycticebus coucang (Slow loris) PE=3 SV=1	endonuclease/reverse transcriptase [Sus scrofa]
ENSSSCG00000016333	2354	1436	1433	587	884	630	86.909562945	52.2989459981	49.372892089825	22.4892107595	33.8331799336	24.4281802344	0.000645400249036506	-1.51901863597731	down	--	--	Molecular Function: protein binding (GO:0005515);; Biological Process: muscle contraction (GO:0006936);; Biological Process: cytoskeleton organization (GO:0007010);; Cellular Component: actin cytoskeleton (GO:0015629);; Biological Process: cell cycle process (GO:0022402);; Biological Process: cellular component assembly (GO:0022607);; Biological Process: actin filament-based process (GO:0030029);…	--	[R]	General function prediction only	Leucine-rich repeat flightless-interacting protein 2 GN=LRRFIP2 OS=Bos taurus (Bovine) PE=2 SV=1	PREDICTED: leucine-rich repeat flightless-interacting protein 2-like [Sus scrofa]
ENSSSCG00000013720	1185	1743	2533	4497	6218	3883	17.47561	25.75988	34.2597	60.97357	85.31599	53.04866	0.00101033407028955	1.21728890184482	up	[G]	Carbohydrate transport and metabolism	Molecular Function: alpha-mannosidase activity (GO:0004559);; Cellular Component: lysosome (GO:0005764);; Biological Process: mannose metabolic process (GO:0006013);; Biological Process: cellular protein modification process (GO:0006464);; Biological Process: learning or memory (GO:0007611);; Molecular Function: zinc ion binding (GO:0008270);; Molecular Function: carbohydrate binding (GO:0030246)…	K12311|0|ssc:100518647|MAN2B1; mannosidase, alpha, class 2B, member 1; K12311 lysosomal alpha-mannosidase [EC:3.2.1.24] (A)	[G]	Carbohydrate transport and metabolism	Lysosomal alpha-mannosidase (Precursor) GN=MAN2B1 OS=Felis catus (Cat) PE=2 SV=1	PREDICTED: lysosomal alpha-mannosidase-like isoform 1 [Sus scrofa]
ENSSSCG00000030631	6	21	21	103	114	141	0.58521781667	1.92891115599	1.724029	7.3947	8.61045151	10.666153	6.37025035546891e-10	2.69919285058925	up	--	--	Molecular Function: zinc ion binding (GO:0008270);;	--	--	--	--	PREDICTED: ankyrin repeat-containing protein C20orf12 homolog [Sus scrofa]
ENSSSCG00000023758	95	85	95	39	19	33	8.13243	7.29687	8.62271	3.37169	1.66172	2.85614	1.93138728598895e-05	-1.79295037053379	down	--	--	--	K11363|1.72793e-52|aml:100482597|ataxin-7-like protein 3-like; K11363 SAGA-associated factor 11 (A)	--	--	--	PREDICTED: ataxin-7-like protein 3 isoform 1 [Trichechus manatus latirostris]
ENSSSCG00000010767	3	7	2	48	29	70	0.0970828528777253	0.163633368415118	0.0359590267879343	0.6631366623567	0.47855791197	0.735779826600735	6.50906260850785e-05	3.41029824621321	up	[J]	Translation, ribosomal structure and biogenesis	Biological Process: skeletal system development (GO:0001501);; Molecular Function: binding (GO:0005488);; Biological Process: organ morphogenesis (GO:0009887);; Cellular Component: organelle (GO:0043226);; Cellular Component: extracellular region part (GO:0044421);; Cellular Component: intracellular part (GO:0044424);; Biological Process: regulation of cellular process (GO:0050794);; Biological P…	--	--	--	Parotid hormone (Precursor) OS=Sus scrofa (Pig) PE=1 SV=2	PREDICTED: tetratricopeptide repeat protein 40 [Orcinus orca]
ENSSSCG00000030544	33	58	88	148	211	161	0.463700786	0.803773033195	1.05926072930008	1.895982117	2.7293872	2.027508095	0.000109874913559758	1.33873609954698	up	[J]	Translation, ribosomal structure and biogenesis	Biological Process: skeletal system development (GO:0001501);; Molecular Function: binding (GO:0005488);; Cellular Component: mitochondrion (GO:0005739);; Biological Process: organ morphogenesis (GO:0009887);; Cellular Component: integral component of membrane (GO:0016021);; Cellular Component: extracellular region part (GO:0044421);; Biological Process: regulation of cellular process (GO:0050794…	--	--	--	Transmembrane protein 143 GN=TMEM143 OS=Bos taurus (Bovine) PE=2 SV=1	PREDICTED: transmembrane protein 143 [Sus scrofa]
Sus_scrofa_newGene_8460	3176	2605	3139	846	812	830	54.2029	46.0667	55.0765	17.95263	17.31817	18.46333	3.28434891476847e-33	-2.04264750767549	down	[G]	Carbohydrate transport and metabolism	Molecular Function: bisphosphoglycerate mutase activity (GO:0004082);; Molecular Function: bisphosphoglycerate 2-phosphatase activity (GO:0004083);; Molecular Function: phosphoglycerate mutase activity (GO:0004619);; Biological Process: glycolytic process (GO:0006096);;	K01837|3.93227e-28|bom:102265656|bisphosphoglycerate mutase-like; K01837 bisphosphoglycerate mutase [EC:5.4.2.4 5.4.2.11 3.1.3.13] (A)	--	--	Bisphosphoglycerate mutase GN=BPGM OS=Oryctolagus cuniculus (Rabbit) PE=2 SV=2	PREDICTED: bisphosphoglycerate mutase-like, partial [Bos mutus]
ENSSSCG00000005031	155	143	145	54	96	48	3.29697600157156	3.030937541857	3.006340261	1.107011	1.9708120237	0.9681894	8.4319062464687e-05	-1.36836252463191	down	--	--	Molecular Function: prostaglandin J receptor activity (GO:0001785);; Molecular Function: prostaglandin D receptor activity (GO:0004956);; Cellular Component: plasma membrane (GO:0005886);; Biological Process: inflammatory response (GO:0006954);; Biological Process: G-protein coupled receptor signaling pathway (GO:0007186);; Biological Process: response to external stimulus (GO:0009605);; Biologic…	K04332|2.74673e-177|ssc:100524418|PTGDR; prostaglandin D2 receptor (DP); K04332 prostaglandin D2 receptor (A)	[R]	General function prediction only	Prostaglandin D2 receptor GN=PTGDR OS=Bos taurus (Bovine) PE=2 SV=1	PREDICTED: prostaglandin D2 receptor-like [Sus scrofa]
ENSSSCG00000015607	158	162	176	688	639	678	3.07310001925268	3.09289687855367	3.2729631	12.6460869401263	11.85511677355	12.2762107028362	5.14310218064609e-15	1.81450006340746	up	[M]	Cell wall/membrane/envelope biogenesis	Biological Process: smoothened signaling pathway (GO:0007224);; Cellular Component: integral component of membrane (GO:0016021);; Molecular Function: palmitoyltransferase activity (GO:0016409);; Biological Process: protein palmitoylation (GO:0018345);;	--	[T]	Signal transduction mechanisms	CLK4-associating serine/arginine rich protein GN=CLASRP OS=Bos taurus (Bovine) PE=2 SV=1	PREDICTED: protein-cysteine N-palmitoyltransferase HHAT [Sus scrofa]
ENSSSCG00000004542	8772	7384	7117	4253	4485	4090	139.406490001407	117.296090577855	122.38579003214	67.998161	71.5620778901	65.053202114	7.72008798960314e-10	-1.06215812725054	down	[J]	Translation, ribosomal structure and biogenesis	Molecular Function: nucleic acid binding (GO:0003676);; Molecular Function: asparagine-tRNA ligase activity (GO:0004816);; Molecular Function: ATP binding (GO:0005524);; Cellular Component: cytoplasm (GO:0005737);; Cellular Component: mitochondrion (GO:0005739);; Biological Process: asparaginyl-tRNA aminoacylation (GO:0006421);;	K01893|0|ssc:100513328|NARS; asparaginyl-tRNA synthetase; K01893 asparaginyl-tRNA synthetase [EC:6.1.1.22] (A)	[J]	Translation, ribosomal structure and biogenesis	Asparagine--tRNA ligase, cytoplasmic GN=NARS OS=Bos taurus (Bovine) PE=2 SV=3	PREDICTED: asparaginyl-tRNA synthetase, cytoplasmic-like [Sus scrofa]
ENSSSCG00000028912	75	93	132	512	419	503	0.770621	0.958646	1.35539	5.07828	4.19897	5.011	2.26445160972999e-15	2.05949975974544	up	--	--	Molecular Function: DNA binding (GO:0003677);; Molecular Function: ATP-dependent DNA helicase activity (GO:0004003);; Molecular Function: ATP binding (GO:0005524);;	--	--	--	--	PREDICTED: TPR and ankyrin repeat-containing protein 1-like [Sus scrofa]
ENSSSCG00000007052	504	471	452	111	257	97	4.05867874498	3.789406	3.717457	0.8527429587	1.9699919655	0.7446055975	9.7924658790792e-14	-1.82670392216232	down	--	--	Cellular Component: podosome (GO:0002102);; Molecular Function: integrin binding (GO:0005178);; Molecular Function: phospholipid binding (GO:0005543);; Cellular Component: cytosol (GO:0005829);; Cellular Component: focal adhesion (GO:0005925);; Biological Process: cell adhesion (GO:0007155);; Biological Process: leukocyte cell-cell adhesion (GO:0007159);; Cellular Component: filamentous actin (GO…	K17082|0|ssc:100157961|FERMT1; fermitin family member 1; K17082 kindlin 1 (A)	[D]	Cell cycle control, cell division, chromosome partitioning	Fermitin family homolog 1 GN=FERMT1 OS=Pongo abelii (Sumatran orangutan) PE=2 SV=1	PREDICTED: fermitin family homolog 1 [Sus scrofa]
ENSSSCG00000024791	2113	2344	2375	6299	5330	6201	79.256	87.4507	94.2306	224.176	188.571	219.891	1.70555886644428e-12	1.18346713369774	up	--	--	Biological Process: negative regulation of activation of membrane attack complex (GO:0001971);; Cellular Component: anchored component of external side of plasma membrane (GO:0031362);;	K04008|8.32944e-66|ssc:397347|CD59; CD59 molecule, complement regulatory protein; K04008 CD59 antigen (A)	--	--	CD59 glycoprotein (Precursor) GN=CD59 OS=Sus scrofa (Pig) PE=1 SV=1	CD59 glycoprotein precursor [Sus scrofa]
ENSSSCG00000023037	13	15	27	104	76	80	0.268164	0.327121	0.522465	2.47742	1.83272	1.91936	1.0804851378556e-05	2.04503828564019	up	--	--	--	--	[S]	Function unknown	GRAM domain-containing protein 1C GN=GRAMD1C OS=Pongo abelii (Sumatran orangutan) PE=2 SV=1	PREDICTED: GRAM domain-containing protein 1B isoform 2 [Sus scrofa]
ENSSSCG00000025120	55	77	102	60	40	29	0.504982	0.710743	1.00295	0.588732	0.386454	0.286519	0.0168538831412881	-1.05807362216105	down	--	--	Biological Process: regulation of mitosis (GO:0007088);; Molecular Function: protein kinase binding (GO:0019901);; Biological Process: regulation of protein localization (GO:0032880);; Biological Process: regulation of mitotic spindle organization (GO:0060236);;	K16831|0|ssc:100622008|BORA; bora, aurora kinase A activator; K16831 protein aurora borealis (A)	--	--	--	PREDICTED: protein aurora borealis [Sus scrofa]
Sus_scrofa_newGene_3016	228	240	389	698	1131	769	9.49599	10.214	14.046	18.6964	30.5844	20.9386	0.000231856945457474	1.39887633465174	up	--	--	Molecular Function: Rho guanyl-nucleotide exchange factor activity (GO:0005089);; Molecular Function: phospholipid binding (GO:0005543);; Cellular Component: cytosol (GO:0005829);; Cellular Component: plasma membrane (GO:0005886);; Biological Process: brain development (GO:0007420);; Biological Process: actin cytoskeleton organization (GO:0030036);; Biological Process: negative regulation of cell…	--	--	--	Active breakpoint cluster region-related protein GN=ABR OS=Bos taurus (Bovine) PE=2 SV=1	PREDICTED: breakpoint cluster region protein-like [Sus scrofa]
ENSSSCG00000006506	118	130	101	316	294	344	2.2765383755	2.505659	1.792903	6.27716900000729	5.93913300000019	7.058476	8.48361306597116e-06	1.24826837469162	up	--	--	Biological Process: regulation of immune system process (GO:0002682);; Biological Process: system process (GO:0003008);; Molecular Function: protein serine/threonine kinase activity (GO:0004674);; Molecular Function: transporter activity (GO:0005215);; Molecular Function: protein binding (GO:0005515);; Cellular Component: plasma membrane (GO:0005886);; Cellular Component: integral component of pl…	--	[TU]	--	Synaptotagmin-1 GN=SYT1 OS=Bos taurus (Bovine) PE=1 SV=1	PREDICTED: synaptotagmin-11-like [Sus scrofa]
ENSSSCG00000012153	30	33	27	253	221	244	0.818310600000007	0.8896001458075	0.61458140995	6.079908	5.19354299	6.12229434124865	4.37161658762735e-16	2.79374679365023	up	--	--	Biological Process: skeletal system development (GO:0001501);; Molecular Function: protein binding (GO:0005515);; Biological Process: cell communication (GO:0007154);; Biological Process: embryo development (GO:0009790);; Biological Process: organ morphogenesis (GO:0009887);; Biological Process: gene expression (GO:0010467);; Biological Process: cellular component organization (GO:0016043);; Biol…	--	--	--	Sine oculis-binding protein homolog GN=SOBP OS=Bos taurus (Bovine) PE=2 SV=1	PREDICTED: retinoic acid-induced protein 2 [Sus scrofa]
ENSSSCG00000016862	3929	3751	3701	865	917	1030	22.78730185917	21.789600742708	24.14380148444	6.180591	8.04423	8.84125	2.35136888709516e-39	-2.21851916758022	down	--	--	Molecular Function: signal transducer activity (GO:0004871);; Molecular Function: phosphoric diester hydrolase activity (GO:0008081);; Biological Process: lipid catabolic process (GO:0016042);;	--	[T]	Signal transduction mechanisms	PI-PLC X domain-containing protein 3 GN=PLCXD3 OS=Bos taurus (Bovine) PE=2 SV=1	PREDICTED: PI-PLC X domain-containing protein 3 [Sus scrofa]
ENSSSCG00000010079	1214	955	1025	2507	2694	2500	12.8551814	11.329056	10.851429	39.50651	43.67904	42.0437	5.10407030125885e-10	1.06750751426527	up	[T]	Signal transduction mechanisms	Biological Process: skeletal system development (GO:0001501);; Molecular Function: catalytic activity (GO:0003824);; Molecular Function: protein binding (GO:0005515);; Cellular Component: nucleus (GO:0005634);; Cellular Component: cytoplasm (GO:0005737);; Cellular Component: cytosol (GO:0005829);; Biological Process: cell surface receptor signaling pathway (GO:0007166);; Biological Process: organ…	K17502|0|ssc:100152687|PPM1F; protein phosphatase, Mg2+/Mn2+ dependent, 1F; K17502 protein phosphatase 1F [EC:3.1.3.16] (A)	[T]	Signal transduction mechanisms	Integrin-linked kinase-associated serine/threonine phosphatase 2C GN=ILKAP OS=Bos taurus (Bovine) PE=2 SV=1	PREDICTED: protein phosphatase 1F [Sus scrofa]
ENSSSCG00000008617	1149	807	662	135	171	140	10.585759047	7.763207932	6.60568465093512	1.2999623449	2.03041963950326	1.6247648958	1.9704644670668e-08	-2.75837196752234	down	--	--	Cellular Component: cilium (GO:0005929);;	--	[S]	Function unknown	Protein FAM49A GN=FAM49A OS=Pongo abelii (Sumatran orangutan) PE=2 SV=1	PREDICTED: protein FAM49A [Echinops telfairi]
ENSSSCG00000030418	941	1428	1101	233	202	249	6.23906437	9.49719	8.00424	1.686319	1.442331018	1.78660300000176	1.51859374117209e-12	-2.54473835994854	down	--	--	Biological Process: negative regulation of transcription from RNA polymerase II promoter (GO:0000122);; Biological Process: cell morphogenesis (GO:0000902);; Biological Process: in utero embryonic development (GO:0001701);; Biological Process: developmental process involved in reproduction (GO:0003006);; Molecular Function: sequence-specific DNA binding transcription factor activity (GO:0003700);…	K09269|1.7152e-154|myd:102766902|transcription factor SOX-6-like; K09269 transcription factor SOX5/6/13 (SOX group D) (A)	[K]	Transcription	Transcription factor SOX-6 GN=SOX6 OS=Pongo abelii (Sumatran orangutan) PE=2 SV=1	PREDICTED: transcription factor SOX-6-like isoform 7 [Dasypus novemcinctus]
ENSSSCG00000006196	199	228	246	99	65	115	1.148892	1.315453321	1.49896312264	0.58625659755	0.5253528584881	0.6737614821	1.20387524009981e-06	-1.4681104388817	down	--	--	Molecular Function: transporter activity (GO:0005215);; Biological Process: transport (GO:0006810);; Cellular Component: membrane (GO:0016020);;	K14356|0|umr:103681243|SLCO5A1; solute carrier organic anion transporter family, member 5A1; K14356 solute carrier organic anion transporter family, member 5A (A)	[Q]	Secondary metabolites biosynthesis, transport and catabolism	Solute carrier organic anion transporter family member 3A1 GN=SLCO3A1 OS=Bos taurus (Bovine) PE=2 SV=1	PREDICTED: LOW QUALITY PROTEIN: solute carrier organic anion transporter family member 5A1 [Canis lupus familiaris]
Sus_scrofa_newGene_18588	259	165	159	111	95	113	7.28951	4.85506	4.68816	3.56884	3.13137	3.71012	0.0049081233899065	-1.07151512523934	down	--	--	Molecular Function: transcription regulatory region sequence-specific DNA binding (GO:0000976);; Molecular Function: sequence-specific DNA binding transcription factor activity (GO:0003700);; Molecular Function: protein binding (GO:0005515);; Cellular Component: nucleus (GO:0005634);; Biological Process: regulation of transcription, DNA-templated (GO:0006355);; Biological Process: anterior/poster…	K09317|1.15062e-77|myd:102757757|EMX2; empty spiracles homeobox 2; K09317 homeobox protein EMX (A)	--	--	Homeobox protein EMX2 GN=EMX2 OS=Bos taurus (Bovine) PE=2 SV=1	PREDICTED: homeobox protein EMX2 [Myotis davidii]
ENSSSCG00000029421	11	10	9	508	530	368	0.838593	0.790667	0.633862	44.3356	46.5761	32.3201	5.11927638499795e-41	5.34630610559896	up	--	--	Molecular Function: structural molecule activity (GO:0005198);; Cellular Component: collagen trimer (GO:0005581);; Cellular Component: basement membrane (GO:0005604);; Cellular Component: extracellular space (GO:0005615);; Biological Process: cell adhesion (GO:0007155);;	--	[W]	Extracellular structures	Collagen alpha-2(XI) chain (Precursor) GN=COL11A2 OS=Bos taurus (Bovine) PE=3 SV=1	PREDICTED: LOW QUALITY PROTEIN: collagen alpha-1(XV) chain [Mustela putorius furo]
ENSSSCG00000008770	741	793	618	337	371	372	6.0614786	6.588631793	5.2010496	3.63770117107384	4.081246115	3.62302831584	1.72727470394126e-08	-1.19823681235475	down	--	--	--	--	[R]	General function prediction only	--	PREDICTED: leucine-rich repeat and WD repeat-containing protein KIAA1239-like [Sus scrofa]
ENSSSCG00000004791	69	29	58	155	185	154	0.5011046816	0.19044909	0.3259864732	1.32088300097074	1.34107974087	1.4025073813	3.6822147876896e-05	1.46267294332467	up	--	--	Biological Process: angiogenesis (GO:0001525);; Biological Process: cytokine production (GO:0001816);; Biological Process: immune effector process (GO:0002252);; Biological Process: inflammatory response to antigenic stimulus (GO:0002437);; Biological Process: immune response-activating signal transduction (GO:0002757);; Molecular Function: protein kinase C activity (GO:0004697);; Molecular Funct…	K04350|0|ssc:100522721|RASGRP1; RAS guanyl releasing protein 1 (calcium and DAG-regulated); K04350 RAS guanyl-releasing protein 1 (A)	[T]	Signal transduction mechanisms	RAS guanyl-releasing protein 4 GN=RASGRP4 OS=Bos taurus (Bovine) PE=2 SV=1	PREDICTED: RAS guanyl-releasing protein 1 isoform 1 [Sus scrofa]
ENSSSCG00000016766	2979	4568	3297	946	722	989	11.438258	16.318488	10.7648083	9.6254754635	8.7987073	10.1414246417	3.8808176691453e-09	-2.23063643014042	down	--	--	Molecular Function: catalytic activity (GO:0003824);; Cellular Component: mitochondrion (GO:0005739);; Biological Process: metabolic process (GO:0008152);;	--	[I]	Lipid transport and metabolism	--	PREDICTED: caiB/baiF CoA-transferase family protein C7orf10 [Canis lupus familiaris]
ENSSSCG00000011257	39	45	52	101	110	130	0.64393765705	0.75884069996	0.79942138344	1.774199	1.6643235	2.188823	0.00445751836407599	1.12620859512649	up	[RTKL]	--	Biological Process: MAPK cascade (GO:0000165);; Biological Process: ameboidal-type cell migration (GO:0001667);; Biological Process: gastrulation with mouth forming second (GO:0001702);; Biological Process: kidney development (GO:0001822);; Biological Process: lymphangiogenesis (GO:0001946);; Biological Process: blood vessel remodeling (GO:0001974);; Biological Process: morphogenesis of an epithe…	K13596|0|lve:103087212|ACVR2B; activin A receptor, type IIB; K13596 activin receptor type-2B [EC:2.7.11.30] (A)	[T]	Signal transduction mechanisms	Activin receptor type-2B (Precursor) GN=ACVR2B OS=Sus scrofa (Pig) PE=2 SV=1	PREDICTED: activin receptor type-2B [Orcinus orca]
ENSSSCG00000024391	2434	2283	2554	7710	8192	7535	36.1906268047	33.6745092586	32.5845109796	92.0896535	98.037877181919	89.88850340796	1.1040504940495e-18	1.48697183053549	up	--	--	Cellular Component: ER membrane protein complex (GO:0072546);;	--	[S]	Function unknown	ER membrane protein complex subunit 10 (Precursor) GN=EMC10 OS=Bos taurus (Bovine) PE=2 SV=1	PREDICTED: UPF0510 protein INM02-like [Sus scrofa]
Sus_scrofa_newGene_14853	0	0	0	22	17	27	0	0	0	2.1887360565	1.51119349711	2.630723196	1.52542899344702e-07	Inf	up	--	--	--	--	--	--	--	PREDICTED: protein unc-79 homolog, partial [Lipotes vexillifer]
ENSSSCG00000024118	16	30	28	100	115	120	0.967433	1.71032	1.59903	5.96395	6.72283	7.15071	2.6912666422136e-06	1.97691247263544	up	--	--	Biological Process: response to glucose (GO:0009749);; Biological Process: insulin secretion (GO:0030073);; Biological Process: cell differentiation (GO:0030154);; Biological Process: pancreas development (GO:0031016);; Biological Process: homeostasis of number of cells within a tissue (GO:0048873);;	--	--	--	Immunoglobulin-like domain-containing receptor 1 (Precursor) GN=ILDR1 OS=Pongo abelii (Sumatran orangutan) PE=2 SV=1	PREDICTED: immunoglobulin-like domain containing receptor 2 [Sus scrofa]
ENSSSCG00000009233	1334	1128	769	522	841	495	27.2062000002948	23.0224509	16.3146257	9.981682	16.0708742	9.53793	0.0111757105892394	-1.00632660007651	down	[I]	Lipid transport and metabolism	Biological Process: glandular epithelial cell maturation (GO:0002071);; Molecular Function: glycerol-3-phosphate O-acyltransferase activity (GO:0004366);; Cellular Component: endoplasmic reticulum membrane (GO:0005789);; Biological Process: fatty acid metabolic process (GO:0006631);; Biological Process: acyl-CoA metabolic process (GO:0006637);; Biological Process: phosphatidylcholine biosynthetic…	K13506|0|ssc:100524266|AGPAT9; 1-acylglycerol-3-phosphate O-acyltransferase 9; K13506 glycerol-3-phosphate O-acyltransferase 3/4 [EC:2.3.1.15] (A)	[I]	Lipid transport and metabolism	Glycerol-3-phosphate acyltransferase 4 (Precursor) GN=AGPAT6 OS=Pongo abelii (Sumatran orangutan) PE=2 SV=2	PREDICTED: glycerol-3-phosphate acyltransferase 3 [Sus scrofa]
ENSSSCG00000005959	2677	2388	2510	1209	1385	1165	74.63662	67.17649	75.15201	36.076333544	42.88635	35.536415606	9.30760102990693e-13	-1.21360345457293	down	--	--	Cellular Component: cilium (GO:0005929);;	--	[S]	Function unknown	Protein FAM49B GN=FAM49B OS=Bos taurus (Bovine) PE=2 SV=1	PREDICTED: protein FAM49B-like isoform 2 [Monodelphis domestica]
ENSSSCG00000002823	1	2	2	23	46	24	0.1019711	0.0877828	0.0394037	1.073224	1.784946	1.118405	8.49667010193863e-06	4.01138219349205	up	--	--	Molecular Function: acyl binding (GO:0000035);; Molecular Function: GTPase activity (GO:0003924);; Molecular Function: signal transducer activity (GO:0004871);; Molecular Function: GTP binding (GO:0005525);; Cellular Component: cytoplasm (GO:0005737);; Cellular Component: microtubule organizing center (GO:0005815);; Cellular Component: heterotrimeric G-protein complex (GO:0005834);; Biological Pr…	K04534|1.14504e-161|ptr:450173|GNAO1; guanine nucleotide binding protein (G protein), alpha activating activity polypeptide O; K04534 guanine nucleotide-binding protein G(o) subunit alpha (A)	[DT]	--	Guanine nucleotide-binding protein G(o) subunit alpha GN=GNAO1 OS=Bos taurus (Bovine) PE=1 SV=4	PREDICTED: guanine nucleotide-binding protein G(o) subunit alpha isoform 1 [Trichechus manatus latirostris]
ENSSSCG00000017693	1504	1158	981	567	522	573	30.49174	24.167199	21.005788	11.1978517534	10.62907	11.027326	8.67889787858615e-06	-1.33479728950912	down	--	--	Molecular Function: binding (GO:0005488);; Cellular Component: nucleolus (GO:0005730);; Cellular Component: cytoplasm (GO:0005737);; Cellular Component: centrosome (GO:0005813);; Cellular Component: focal adhesion (GO:0005925);; Biological Process: cellular response to DNA damage stimulus (GO:0006974);; Biological Process: cell adhesion (GO:0007155);; Biological Process: regulation of mitotic cel…	K14782|0|ssc:100513881|AATF; apoptosis antagonizing transcription factor; K14782 protein AATF/BFR2 (A)	[KU]	--	Histidine-rich glycoprotein (Precursor; Fragment) GN=HRG OS=Oryctolagus cuniculus (Rabbit) PE=1 SV=1	PREDICTED: protein AATF [Sus scrofa]
ENSSSCG00000002262	2	3	0	67	50	18	0.0178318	0.0223757	0	0.445708	0.331353	0.121463	0.000292529224398339	4.53954308599296	up	[GEPR]	--	Biological Process: ion transport (GO:0006811);; Cellular Component: synaptic vesicle (GO:0008021);; Cellular Component: integral component of membrane (GO:0016021);; Molecular Function: transmembrane transporter activity (GO:0022857);; Molecular Function: substrate-specific transmembrane transporter activity (GO:0022891);; Cellular Component: cell junction (GO:0030054);; Cellular Component: cyto…	K06258|0|ssc:100157784|SV2B; synaptic vesicle glycoprotein 2B; K06258 MFS transporter, VNT family, synaptic vesicle glycoprotein 2 (A)	[R]	General function prediction only	Synaptic vesicle glycoprotein 2A GN=SV2A OS=Pongo abelii (Sumatran orangutan) PE=2 SV=1	PREDICTED: synaptic vesicle glycoprotein 2B [Sus scrofa]
ENSSSCG00000015358	14	14	12	39	34	40	0.762754	0.773391	0.650496	1.73489	1.57162	1.83032	0.0303288805814788	1.29647376365322	up	[I]	Lipid transport and metabolism	Biological Process: isoprenoid biosynthetic process (GO:0008299);; Molecular Function: nucleotidyltransferase activity (GO:0016779);; Biological Process: protein O-linked mannosylation (GO:0035269);;	--	--	--	Isoprenoid synthase domain-containing protein GN=ISPD OS=Bos taurus (Bovine) PE=3 SV=2	PREDICTED: 2-C-methyl-D-erythritol 4-phosphate cytidylyltransferase-like protein-like [Sus scrofa]
ENSSSCG00000003517	341	539	899	5024	5360	6033	19.575950492813	30.574626594692	42.43847	219.865	223.353	263.7552	2.22248179980231e-56	3.00938012864898	up	--	--	Biological Process: endochondral ossification (GO:0001958);; Biological Process: chondrocyte differentiation (GO:0002062);; Cellular Component: basal lamina (GO:0005605);; Cellular Component: extracellular space (GO:0005615);; Biological Process: brain development (GO:0007420);; Molecular Function: protein C-terminus binding (GO:0008022);; Biological Process: protein localization (GO:0008104);; B…	--	[O]	Posttranslational modification, protein turnover, chaperones	--	PREDICTED: basement membrane-specific heparan sulfate proteoglycan core protein [Bos taurus]
ENSSSCG00000017227	674	619	715	1672	1656	2177	16.576	15.3009	15.8179	29.9859	30.3089	39.4657	1.35420315206354e-08	1.25532091861902	up	[ER]	--	Biological Process: skeletal system development (GO:0001501);; Molecular Function: ferredoxin-NADP+ reductase activity (GO:0004324);; Molecular Function: protein binding (GO:0005515);; Cellular Component: mitochondrial inner membrane (GO:0005743);; Cellular Component: mitochondrial matrix (GO:0005759);; Biological Process: steroid biosynthetic process (GO:0006694);; Biological Process: cholestero…	K18914|0|ssc:100512919|FDXR; ferredoxin reductase (EC:1.18.1.2); K18914 adrenodoxin-NADP+ reductase [EC:1.18.1.6] (A)	[F]	Nucleotide transport and metabolism	NADPH:adrenodoxin oxidoreductase, mitochondrial (Precursor) GN=FDXR OS=Bos taurus (Bovine) PE=1 SV=3	ferredoxin reductase [Sus scrofa]
ENSSSCG00000006536	736	912	945	3246	3124	3287	11.2247	14.0763	14.3965	43.3293	42.6281	44.3381	1.58532701948701e-23	1.69607780932016	up	--	--	Molecular Function: protein binding (GO:0005515);; Cellular Component: nucleus (GO:0005634);; Cellular Component: cytoplasm (GO:0005737);; Cellular Component: microtubule (GO:0005874);; Biological Process: ion transport (GO:0006811);; Biological Process: embryo development (GO:0009790);; Biological Process: organ morphogenesis (GO:0009887);; Cellular Component: membrane (GO:0016020);; Biological …	--	--	--	Pre-B-cell leukemia transcription factor-interacting protein 1 GN=PBXIP1 OS=Bos taurus (Bovine) PE=2 SV=1	PREDICTED: pre-B-cell leukemia transcription factor-interacting protein 1-like [Sus scrofa]
ENSSSCG00000012864	0	7	6	84	57	109	0.030096192	0.25928669108	0.1661094251	2.53761829759	1.482555083	9.185792152233	2.39062833272801e-09	4.06786584353016	up	--	--	Cellular Component: photoreceptor outer segment (GO:0001750);; Cellular Component: photoreceptor inner segment (GO:0001917);; Cellular Component: neurofilament (GO:0005883);; Cellular Component: ionotropic glutamate receptor complex (GO:0008328);; Molecular Function: ionotropic glutamate receptor binding (GO:0035255);; Cellular Component: dendritic spine (GO:0043197);; Cellular Component: postsyn…	K15009|1.37862e-37|cge:100771990|Shank2; SH3 and multiple ankyrin repeat domains 2; K15009 SH3 and multiple ankyrin repeat domains protein (A)	[T]	Signal transduction mechanisms	--	PREDICTED: SH3 and multiple ankyrin repeat domains protein 2 [Sus scrofa]
ENSSSCG00000010621	264	233	229	503	683	542	2.8300207399	2.573449	2.7463681	6.007288	8.22265	6.281281	6.66682515106055e-06	1.04713081035688	up	[G]	Carbohydrate transport and metabolism	Cellular Component: condensed nuclear chromosome (GO:0000794);; Molecular Function: actin binding (GO:0003779);; Molecular Function: structural molecule activity (GO:0005198);; Cellular Component: cytoskeleton (GO:0005856);; Cellular Component: cell-cell junction (GO:0005911);; Cellular Component: cell cortex (GO:0005938);; Biological Process: protein complex assembly (GO:0006461);; Biological Pr…	K18622|0|ssc:100155574|ADD3; adducin 3 (gamma); K18622 adducin (A)	[TZ]	--	Beta-adducin GN=ADD2 OS=Pongo abelii (Sumatran orangutan) PE=2 SV=3	PREDICTED: gamma-adducin isoform 1 [Sus scrofa]
ENSSSCG00000007649	104	91	102	354	207	351	3.05235	2.64452	2.60885	8.28781	4.84679	8.25407	0.000329794957515384	1.42067651302139	up	[J]	Translation, ribosomal structure and biogenesis	Biological Process: skeletal system development (GO:0001501);; Molecular Function: protein binding (GO:0005515);; Cellular Component: proteinaceous extracellular matrix (GO:0005578);; Cellular Component: endoplasmic reticulum (GO:0005783);; Cellular Component: plasma membrane (GO:0005886);; Biological Process: cell surface receptor signaling pathway (GO:0007166);; Biological Process: organ morpho…	K08108|0|ssc:100511316|GPC2; glypican 2; K08108 glypican 2 (cerebroglycan) (A)	[T]	Signal transduction mechanisms	Secreted glypican-6 (Precursor) GN=GPC6 OS=Pongo abelii (Sumatran orangutan) PE=2 SV=1	PREDICTED: glypican-2 [Sus scrofa]
ENSSSCG00000004908	7070	7107	7142	3049	3039	3218	65.22766613	68.82852	81.3442	34.80457	34.26033	35.72339	1.48361972599023e-16	-1.39737099487968	down	--	--	Cellular Component: Golgi membrane (GO:0000139);; Cellular Component: endoplasmic reticulum membrane (GO:0005789);; Cellular Component: endoplasmic reticulum-Golgi intermediate compartment (GO:0005793);; Cellular Component: Golgi apparatus (GO:0005794);; Biological Process: Golgi organization (GO:0007030);; Biological Process: positive regulation of organelle organization (GO:0010638);; Biologica…	K10080|0|ssc:100153007|LMAN1; lectin, mannose-binding, 1; K10080 lectin, mannose-binding 1 (A)	[U]	Intracellular trafficking, secretion, and vesicular transport	Protein ERGIC-53 (Precursor) GN=LMAN1 OS=Chlorocebus aethiops (Green monkey) PE=2 SV=1	PREDICTED: LOW QUALITY PROTEIN: protein ERGIC-53-like [Sus scrofa]
ENSSSCG00000027369	2	7	7	41	41	40	0.3444751775	1.073477	0.85093879587	3.95614	4.39353	4.22188	2.90007360276068e-05	2.73026783922962	up	--	--	Cellular Component: nucleus (GO:0005634);; Cellular Component: cytoplasm (GO:0005737);; Molecular Function: Ral GTPase activator activity (GO:0017123);; Biological Process: activation of Ral GTPase activity (GO:0032859);; Biological Process: regulation of exocyst localization (GO:0060178);;	--	--	--	Ral GTPase-activating protein subunit alpha-1 (Fragment) GN=RALGAPA1 OS=Sus scrofa (Pig) PE=1 SV=1	PREDICTED: ral GTPase-activating protein subunit alpha-2 [Condylura cristata]
ENSSSCG00000027175	1240	1458	1239	660	789	668	34.3572	40.54929	37.59044	22.438152245	26.331395893	22.360481434	3.06965213119289e-09	-1.0989605615559	down	[F]	Nucleotide transport and metabolism	Molecular Function: nucleotide binding (GO:0000166);; Molecular Function: magnesium ion binding (GO:0000287);; Biological Process: response to amphetamine (GO:0001975);; Molecular Function: hypoxanthine phosphoribosyltransferase activity (GO:0004422);; Cellular Component: cytosol (GO:0005829);; Biological Process: purine ribonucleoside salvage (GO:0006166);; Biological Process: adenine salvage (G…	K00760|1.23622e-153|cfr:102520011|HPRT1; hypoxanthine phosphoribosyltransferase 1; K00760 hypoxanthine phosphoribosyltransferase [EC:2.4.2.8] (A)	[F]	Nucleotide transport and metabolism	Hypoxanthine-guanine phosphoribosyltransferase GN=HPRT1 OS=Sus scrofa (Pig) PE=2 SV=3	hypoxanthine-guanine phosphoribosyltransferase [Sus scrofa]
ENSSSCG00000016151	350	409	391	170	240	201	2.61415760065	3.059660712669	3.11228412999166	1.34834565273664	1.88189452449699	1.56857239096063	9.34456507839765e-06	-1.1159729859129	down	--	--	Biological Process: microtubule bundle formation (GO:0001578);; Molecular Function: dystroglycan binding (GO:0002162);; Molecular Function: protein binding (GO:0005515);; Cellular Component: cytoplasm (GO:0005737);; Cellular Component: microtubule (GO:0005874);; Biological Process: cytoskeleton organization (GO:0007010);; Biological Process: microtubule-based process (GO:0007017);; Biological Pro…	K10430|0|lve:103070930|MAP2; microtubule-associated protein 2; K10430 microtubule-associated protein 2 (A)	[Z]	Cytoskeleton	Microtubule-associated protein tau GN=MAPT OS=Pan troglodytes (Chimpanzee) PE=3 SV=4	PREDICTED: microtubule-associated protein 2 isoform 2 [Sus scrofa]
ENSSSCG00000018084	13634	13067	12557	4716	4565	3919	5114.4	4984.16	5318.28	5332.09	5111.74	4504.43	2.8167276683383e-23	-1.77506865421689	down	[C]	Energy production and conversion	Molecular Function: NADH dehydrogenase (ubiquinone) activity (GO:0008137);; Cellular Component: integral component of membrane (GO:0016021);; Biological Process: electron transport chain (GO:0022900);; Cellular Component: mitochondrial membrane (GO:0031966);; Cellular Component: respiratory chain (GO:0070469);;	K03880|1.43788e-28|ssc:808508|ND3; NADH dehydrogenase subunit 3; K03880 NADH-ubiquinone oxidoreductase chain 3 [EC:1.6.5.3] (A)	[C]	Energy production and conversion	NADH-ubiquinone oxidoreductase chain 3 GN=MT-ND3 OS=Sus scrofa (Pig) PE=2 SV=1	NADH dehydrogenase subunit 3 [Sus scrofa]
ENSSSCG00000020975	441	525	644	258	208	252	100.965	121.67	164.098	110.901	88.1246	108.452	2.55233672464152e-08	-1.36365235608241	down	--	--	Molecular Function: ubiquitin-protein transferase activity (GO:0004842);; Cellular Component: nucleus (GO:0005634);; Cellular Component: mitochondrion (GO:0005739);; Cellular Component: vacuole (GO:0005773);; Biological Process: ubiquitin-dependent protein catabolic process (GO:0006511);; Molecular Function: zinc ion binding (GO:0008270);; Biological Process: negative regulation of cell morphogen…	K15712|1.64514e-38|lve:103082018|TTC3; tetratricopeptide repeat domain 3; K15712 E3 ubiquitin-protein ligase TTC3 [EC:6.3.2.19] (A)	--	--	--	PREDICTED: E3 ubiquitin-protein ligase TTC3-like, partial [Tursiops truncatus]
ENSSSCG00000011936	328	235	217	865	1317	842	6.957526436	5.061416	4.79379809	17.18059	26.548632	16.838497	3.34174014213027e-06	1.74895444354672	up	[J]	Translation, ribosomal structure and biogenesis	Biological Process: negative regulation of protein phosphorylation (GO:0001933);; Molecular Function: DNA binding (GO:0003677);; Cellular Component: cytosol (GO:0005829);; Cellular Component: membrane (GO:0016020);; Biological Process: single-multicellular organism process (GO:0044707);; Biological Process: positive regulation of transcription from RNA polymerase II promoter (GO:0045944);; Biolog…	--	--	--	Collagen alpha-1(XI) chain (Precursor; Fragment) GN=COL11A1 OS=Bos taurus (Bovine) PE=1 SV=1	PREDICTED: zinc finger BED domain-containing protein 2-like [Sus scrofa]
ENSSSCG00000012967	2151	1635	1933	570	716	458	23.1015649	17.657617	18.0345015	5.51060218169	6.50735000194146	4.273940832639	1.23753402144173e-20	-1.91697566631771	down	--	--	Molecular Function: RNA polymerase II regulatory region sequence-specific DNA binding (GO:0000977);; Biological Process: in utero embryonic development (GO:0001701);; Molecular Function: DNA binding (GO:0003677);; Molecular Function: sequence-specific DNA binding transcription factor activity (GO:0003700);; Molecular Function: protein binding (GO:0005515);; Cellular Component: nucleus (GO:0005634…	K04502|1.20303e-89|ssc:100525205|FOSL1; FOS-like antigen 1; K04502 fos-like antigen 1 (A)	[K]	Transcription	Proto-oncogene c-Fos GN=FOS OS=Bos taurus (Bovine) PE=2 SV=2	PREDICTED: fos-related antigen 1-like [Sus scrofa]
ENSSSCG00000001850	222	213	236	595	596	581	12.47474303	14.252305	12.417964889	38.064	40.39945	39.46706	2.54148441747236e-07	1.19978146366167	up	--	--	Biological Process: intracellular protein transport (GO:0006886);; Biological Process: anterograde axon cargo transport (GO:0008089);; Molecular Function: protein transporter activity (GO:0008565);; Cellular Component: AP-3 adaptor complex (GO:0030123);; Biological Process: anterograde synaptic vesicle transport (GO:0048490);;	--	--	--	UPF0552 protein C15orf38 homolog OS=Bos taurus (Bovine) PE=2 SV=1	uncharacterized protein LOC100689297 [Sus scrofa]
ENSSSCG00000002835	360	291	301	48	43	55	5.0234454964	3.998754789199	3.90750889007717	0.838408076	0.7499479173	1.0714370950857	2.06297121620668e-22	-2.90554193134862	down	--	--	Biological Process: negative regulation of transcription from RNA polymerase II promoter (GO:0000122);; Biological Process: myeloid dendritic cell activation (GO:0001773);; Biological Process: dendritic cell chemotaxis (GO:0002407);; Molecular Function: chromatin binding (GO:0003682);; Molecular Function: damaged DNA binding (GO:0003684);; Molecular Function: double-stranded DNA binding (GO:00036…	--	[R]	General function prediction only	TOX high mobility group box family member 4 GN=TOX4 OS=Pongo abelii (Sumatran orangutan) PE=2 SV=2	PREDICTED: TOX high mobility group box family member 3 [Sus scrofa]
ENSSSCG00000014884	859	808	765	422	449	445	13.9901	13.0335	12.5209	7.50319	7.98352	7.87419	1.09985091355637e-07	-1.08840752170036	down	--	--	Biological Process: snRNA processing (GO:0016180);; Cellular Component: integrator complex (GO:0032039);;	K13141|0|ssc:100512005|INTS4; integrator complex subunit 4; K13141 integrator complex subunit 4 (A)	[S]	Function unknown	--	PREDICTED: integrator complex subunit 4, partial [Sus scrofa]
Sus_scrofa_newGene_20833	34	34	25	144	146	139	1.7764690375	1.7007807	1.242776519	7.08129	7.687487	7.14303	2.18266237608145e-07	2.00165250758625	up	--	--	--	K09092|8.42885e-16|ssc:100620700|uncharacterized LOC100620700; K09092 transcription factor-like 5 (A)	--	--	--	PREDICTED: uncharacterized protein LOC100620700 [Sus scrofa]
Sus_scrofa_newGene_13506	99	106	164	344	346	301	2.96214955	3.341219	4.69662	9.5507231034	9.932707	8.531295	1.00047896999622e-05	1.22629010012098	up	--	--	Cellular Component: lysosome (GO:0005764);; Biological Process: metabolic process (GO:0008152);; Molecular Function: N-acetylgalactosamine-6-sulfatase activity (GO:0043890);; Molecular Function: metal ion binding (GO:0046872);;	K01132|1.23343e-65|ssc:397000|GALNS; galactosamine (N-acetyl)-6-sulfate sulfatase (EC:3.1.6.4); K01132 N-acetylgalactosamine-6-sulfatase [EC:3.1.6.4] (A)	--	--	N-acetylgalactosamine-6-sulfatase (Precursor) GN=GALNS OS=Sus scrofa (Pig) PE=2 SV=1	N-acetylgalactosamine-6-sulfatase precursor [Sus scrofa]
ENSSSCG00000022197	4862	4113	5622	16638	15778	14182	49.30576	41.70032	50.8183	140.97388	135.90443	120.96963	1.50896979734063e-16	1.47448733073968	up	--	--	Biological Process: angiogenesis (GO:0001525);; Molecular Function: sulfotransferase activity (GO:0008146);; Biological Process: heparan sulfate proteoglycan biosynthetic process (GO:0015012);; Cellular Component: integral component of membrane (GO:0016021);; Biological Process: lung alveolus development (GO:0048286);; Biological Process: neuron development (GO:0048666);; Biological Process: laby…	K02514|0|ssc:100156717|HS6ST1; heparan sulfate 6-O-sulfotransferase 1; K02514 heparan sulfate 6-O-sulfotransferase HS6ST1 [EC:2.8.2.-] (A)	[MG]	--	Splicing factor 3A subunit 2 GN=SF3A2 OS=Bos taurus (Bovine) PE=2 SV=1	PREDICTED: LOW QUALITY PROTEIN: heparan-sulfate 6-O-sulfotransferase 1-like [Sus scrofa]
ENSSSCG00000025831	678	773	556	2932	1978	2640	20.67709282456	24.3400070415	18.304231209687	106.38118025381	69.7897384453	94.6248897223476	9.65233273410142e-09	1.70975071375611	up	--	--	Cellular Component: cytoplasm (GO:0005737);; Biological Process: regulation of transforming growth factor beta receptor signaling pathway (GO:0017015);;	--	--	--	Neuronal regeneration-related protein GN=NREP OS=Pongo abelii (Sumatran orangutan) PE=3 SV=1	PREDICTED: neuronal protein 3.1, partial [Sus scrofa]
Sus_scrofa_newGene_19961	92	113	119	65	54	40	8.52304	10.37906	12.233636	5.20415	4.7379	3.278721	0.00136372997370104	-1.22860579569261	down	[F]	Nucleotide transport and metabolism	Molecular Function: thymidylate synthase activity (GO:0004799);; Cellular Component: nucleus (GO:0005634);; Cellular Component: mitochondrial inner membrane (GO:0005743);; Cellular Component: mitochondrial matrix (GO:0005759);; Biological Process: dTMP biosynthetic process (GO:0006231);; Biological Process: dTTP biosynthetic process (GO:0006235);; Biological Process: methylation (GO:0032259);; Bi…	K00560|2.76871e-51|cfr:102511131|TYMS; thymidylate synthetase; K00560 thymidylate synthase [EC:2.1.1.45] (A)	--	--	Thymidylate synthase GN=TYMS OS=Bos taurus (Bovine) PE=2 SV=1	PREDICTED: thymidylate synthase [Camelus ferus]
Sus_scrofa_newGene_15807	47	28	18	93	84	80	0.290208	0.175578	0.0971928	0.433333	0.404164	0.376603	0.00408809015613569	1.26163908764047	up	--	--	--	--	--	--	--	PREDICTED: uncharacterized protein LOC102162629 [Sus scrofa]
ENSSSCG00000004248	227	195	129	17	84	41	8.13807	7.71714	4.87438	0.554046	4.30586	2.588773	1.92932479747758e-05	-2.16831061189096	down	--	--	Molecular Function: calcium channel regulator activity (GO:0005246);; Biological Process: negative regulation of heart rate (GO:0010459);; Biological Process: regulation of cardiac muscle contraction by regulation of the release of sequestered calcium ion (GO:0010881);; Cellular Component: integral component of membrane (GO:0016021);; Cellular Component: sarcoplasmic reticulum (GO:0016529);; Cell…	K05852|1.70053e-09|bta:100125240|PLN, PLB; phospholamban; K05852 phospholamban (A)	--	--	Cardiac phospholamban GN=PLN OS=Sus scrofa (Pig) PE=1 SV=1	cardiac phospholamban [Sus scrofa]
Sus_scrofa_newGene_7978	456	408	402	985	992	1093	2.22849919674803	1.99921584534818	1.79606297000392	4.37973091	4.4586160422653	4.88423695706	7.74512660686856e-08	1.07633266303645	up	--	--	Molecular Function: sequence-specific DNA binding transcription factor activity (GO:0003700);; Cellular Component: nucleolus (GO:0005730);; Cellular Component: cytoplasm (GO:0005737);; Molecular Function: protein homodimerization activity (GO:0042803);; Molecular Function: sequence-specific DNA binding (GO:0043565);; Biological Process: positive regulation of osteoblast differentiation (GO:004566…	--	--	--	Zinc fingers and homeoboxes protein 1 GN=ZHX1 OS=Pongo pygmaeus (Bornean orangutan) PE=3 SV=1	zinc fingers and homeoboxes protein 3 [Sus scrofa]
ENSSSCG00000014342	123	106	137	304	311	310	32.9542	28.8138	34.2153	80.6504	81.3189	83.0981	5.56970185515331e-05	1.13734172396429	up	--	--	Cellular Component: endoplasmic reticulum lumen (GO:0005788);; Biological Process: protein transport (GO:0015031);;	K14001|6.04002e-24|lve:103069393|SIL1; SIL1 nucleotide exchange factor; K14001 nucleotide exchange factor SIL1 (A)	[O]	Posttranslational modification, protein turnover, chaperones	Nucleotide exchange factor SIL1 (Precursor) GN=SIL1 OS=Bos taurus (Bovine) PE=2 SV=1	PREDICTED: hypothetical protein LOC100737358 [Sus scrofa]
ENSSSCG00000000901	3352	2822	2586	948	770	994	28.212440189858	22.568949507247	21.530253043	6.593786617	5.916823874594	6.80218891381283	9.13071878536559e-20	-1.89259463086565	down	--	--	Molecular Function: Rho guanyl-nucleotide exchange factor activity (GO:0005089);; Molecular Function: phospholipid binding (GO:0005543);; Cellular Component: cytoskeleton (GO:0005856);; Biological Process: response to stress (GO:0006950);; Biological Process: nervous system development (GO:0007399);; Cellular Component: membrane (GO:0016020);; Biological Process: cellular component organization (…	K05724|0|lve:103072805|FGD6; FYVE, RhoGEF and PH domain containing 6; K05724 FYVE, RhoGEF and PH domain containing 5/6 (A)	[R]	General function prediction only	FYVE, RhoGEF and PH domain-containing protein 3 GN=FGD3 OS=Pongo abelii (Sumatran orangutan) PE=2 SV=1	PREDICTED: FYVE, RhoGEF and PH domain-containing protein 6 [Orcinus orca]
ENSSSCG00000005623	210	198	215	526	633	483	3.93251598915163	3.55927471746925	3.5229533630496	9.2608653	11.2582643	8.33030907275	4.85396643861591e-07	1.19519910820131	up	--	--	Cellular Component: Golgi membrane (GO:0000139);; Biological Process: ganglioside biosynthetic process (GO:0001574);; Molecular Function: alpha-N-acetylgalactosaminide alpha-2,6-sialyltransferase activity (GO:0001665);; Biological Process: protein glycosylation (GO:0006486);; Biological Process: glycosylceramide metabolic process (GO:0006677);; Biological Process: oligosaccharide biosynthetic pro…	K03376|0|ssc:100523532|ST6GALNAC6; ST6 (alpha-N-acetyl-neuraminyl-2,3-beta-galactosyl-1,3)-N-acetylgalactosaminide alpha-2,6-sialyltransferase 6; K03376 N-acetylgalactosaminide alpha-2,6-sialyltransferase (sialyltransferase 7F) [EC:2.4.99.-] (A)	[G]	Carbohydrate transport and metabolism	Alpha-N-acetylgalactosaminide alpha-2,6-sialyltransferase 6 GN=ST6GALNAC6 OS=Bos taurus (Bovine) PE=2 SV=1	PREDICTED: alpha-N-acetylgalactosaminide alpha-2,6-sialyltransferase 6-like [Sus scrofa]
ENSSSCG00000021112	3287	4676	2540	1547	1568	1729	19.259185024	21.91893868	27.446372388	96.35509323815	100.2210486659	109.101984149222	0.00251195992141595	-1.32156072775097	down	--	--	Cellular Component: microfibril (GO:0001527);; Molecular Function: metalloendopeptidase activity (GO:0004222);; Molecular Function: hydrolase activity (GO:0016787);; Biological Process: elastic fiber assembly (GO:0048251);;	--	--	--	A disintegrin and metalloproteinase with thrombospondin motifs 4 (Precursor) GN=ADAMTS4 OS=Pongo abelii (Sumatran orangutan) PE=2 SV=1	PREDICTED: thrombospondin type-1 domain-containing protein 4 [Orcinus orca]
ENSSSCG00000000491	112	99	129	58	75	51	15.37309442	13.78959399	16.7366085	6.173753	7.9849234	5.64271911	0.00370251145990883	-1.08830282631678	down	--	--	Biological Process: regulation of transcription, DNA-templated (GO:0006355);; Molecular Function: protein C-terminus binding (GO:0008022);; Cellular Component: NuA4 histone acetyltransferase complex (GO:0035267);; Biological Process: histone H4 acetylation (GO:0043967);; Biological Process: histone H2A acetylation (GO:0043968);;	K11341|2.85391e-37|hsa:8089|YEATS4, 4930573H17Rik, B230215M10Rik, GAS41, NUBI-1, YAF9; YEATS domain containing 4; K11341 YEATS domain-containing protein 4 (A)	[K]	Transcription	--	PREDICTED: YEATS domain-containing protein 4-like [Sus scrofa]
ENSSSCG00000005198	189	206	176	510	554	465	1.816100855789	1.972510499416	1.727700564657	4.98490301356	5.42009107132	4.52297319858	5.12784009671437e-07	1.21733628602925	up	--	--	Molecular Function: protein binding (GO:0005515);; Cellular Component: nucleus (GO:0005634);; Cellular Component: nucleolus (GO:0005730);; Cellular Component: cytoplasm (GO:0005737);; Cellular Component: centrosome (GO:0005813);; Molecular Function: zinc ion binding (GO:0008270);; Biological Process: cardiac muscle hypertrophy in response to stress (GO:0014898);; Molecular Function: oxidoreductas…	K06709|0|ecb:100060699|KDM4C, JMJD2C; lysine (K)-specific demethylase 4C; K06709 jumonji domain-containing protein 2 [EC:1.14.11.-] (A)	[L]	Replication, recombination and repair	Lysine-specific demethylase 4A GN=KDM4A OS=Pongo abelii (Sumatran orangutan) PE=2 SV=1	PREDICTED: lysine-specific demethylase 4C-like isoform 2 [Orcinus orca]
ENSSSCG00000010484	1179	1127	1058	350	328	276	10.804548460357	10.0040835693315	11.27210064434	4.08714224306082	3.843193616435	3.3521458095	1.09219503320349e-24	-2.0208750948583	down	[JU]	--	Cellular Component: nucleolus (GO:0005730);; Cellular Component: nuclear speck (GO:0016607);; Biological Process: fat cell differentiation (GO:0045444);;	K14834|0|ssc:100158153|NOC3L, FAD24; nucleolar complex associated 3 homolog (S. cerevisiae); K14834 nucleolar complex protein 3 (A)	[JU]	--	Nucleolar complex protein 3 homolog GN=NOC3L OS=Pongo abelii (Sumatran orangutan) PE=2 SV=1	nucleolar complex protein 3 homolog [Sus scrofa]
ENSSSCG00000007045	106	93	114	587	957	618	1.948076	1.519450872	2.0687731106	8.0150236161	11.980386	8.0060599737	6.59373100014057e-09	2.58423405950957	up	--	--	Molecular Function: binding (GO:0005488);; Cellular Component: extracellular region (GO:0005576);; Biological Process: exocytosis (GO:0006887);; Biological Process: cell communication (GO:0007154);; Cellular Component: membrane (GO:0016020);; Biological Process: cellular component organization (GO:0016043);; Cellular Component: secretory granule (GO:0030141);; Cellular Component: intracellular or…	--	--	--	CCB peptide (Precursor) GN=CHGB OS=Sus scrofa (Pig) PE=1 SV=1	secretogranin-1 precursor [Sus scrofa]
ENSSSCG00000028695	2	8	8	286	288	201	0.345220083	1.05029804199	1.1105696	40.27760675	39.8289270641	27.60542	1.5793139796456e-34	5.22641530766466	up	--	--	Molecular Function: actin binding (GO:0003779);; Cellular Component: nucleus (GO:0005634);; Cellular Component: cytoplasm (GO:0005737);; Cellular Component: cytosol (GO:0005829);; Cellular Component: cytoskeleton (GO:0005856);; Biological Process: regulation of cell migration (GO:0030334);; Biological Process: sequestering of actin monomers (GO:0042989);;	--	[N]	Cell motility	Hematopoietic system regulatory peptide GN=TMSB4 OS=Oryctolagus cuniculus (Rabbit) PE=1 SV=2	PREDICTED: thymosin beta-15A-like [Sus scrofa]
ENSSSCG00000024899	18	22	34	335	181	329	0.181602	0.214074	0.319939	2.79192	1.50357	2.73511	1.51300433200669e-08	3.31890089715966	up	--	--	Biological Process: epithelial to mesenchymal transition (GO:0001837);; Cellular Component: actin cytoskeleton (GO:0015629);; Biological Process: actin cytoskeleton organization (GO:0030036);; Molecular Function: filamin binding (GO:0031005);; Cellular Component: intracellular part (GO:0044424);;	--	--	--	Parotid hormone (Precursor) OS=Sus scrofa (Pig) PE=1 SV=2	PREDICTED: protein FAM101B-like [Sus scrofa]
ENSSSCG00000015913	114	120	147	69	47	93	0.838136234	0.9290350703	1.19763245	0.592473493	0.42842285964	0.738793661	0.00300235113484147	-1.06287397690649	down	--	--	Cellular Component: voltage-gated sodium channel complex (GO:0001518);; Molecular Function: voltage-gated calcium channel activity (GO:0005245);; Molecular Function: voltage-gated sodium channel activity (GO:0005248);; Molecular Function: protein binding (GO:0005515);; Biological Process: calcium ion transport (GO:0006816);; Biological Process: inflammatory response (GO:0006954);; Biological Proc…	K04841|0|bta:533065|SCN9A; sodium channel, voltage-gated, type IX, alpha subunit; K04841 voltage-gated sodium channel type IX alpha (A)	[PT]	--	Sodium channel protein type 9 subunit alpha GN=SCN9A OS=Oryctolagus cuniculus (Rabbit) PE=2 SV=1	PREDICTED: sodium channel protein type 9 subunit alpha isoform 1 [Ovis aries]
ENSSSCG00000014907	146	211	134	40	26	33	3.44200933	6.54233	3.8492255	1.09082	0.6740860372665	0.88400700000018	1.15912119752481e-08	-2.51263944220196	down	--	--	Molecular Function: sequence-specific DNA binding transcription factor activity (GO:0003700);; Molecular Function: cation channel activity (GO:0005261);; Molecular Function: protein binding (GO:0005515);; Cellular Component: nucleus (GO:0005634);; Biological Process: cation transport (GO:0006812);; Biological Process: response to virus (GO:0009615);; Biological Process: gene expression (GO:001046…	--	--	--	Parotid hormone (Precursor) OS=Sus scrofa (Pig) PE=1 SV=2	PREDICTED: CREB/ATF bZIP transcription factor-like isoform 1 [Sus scrofa]
ENSSSCG00000012659	580	638	532	258	263	291	8.56956194000003	9.67011720560636	9.20175435000005	4.29258036326813	4.40277073069001	4.85900136591464	6.17267220092505e-09	-1.31029314123626	down	[R]	General function prediction only	Molecular Function: binding (GO:0005488);; Biological Process: transcription, DNA-templated (GO:0006351);; Biological Process: nervous system development (GO:0007399);; Biological Process: cell differentiation (GO:0030154);; Biological Process: regulation of cellular metabolic process (GO:0031323);; Biological Process: single-organism developmental process (GO:0044767);; Molecular Function: metal…	--	[R]	General function prediction only	Zinc finger Y-chromosomal protein GN=ZFY OS=Bos taurus (Bovine) PE=2 SV=1	PREDICTED: zinc finger protein 280C [Sus scrofa]
ENSSSCG00000021442	1668	1391	1351	722	765	672	14.2304387	11.95316	13.03250335854	6.18142124605	6.4792049	5.7254213	1.12588764957203e-11	-1.23334642336748	down	[R]	General function prediction only	Cellular Component: nucleolus (GO:0005730);; Biological Process: rRNA processing (GO:0006364);;	K14566|9.72979e-128|ssc:100524688|FCF1; FCF1 rRNA-processing protein; K14566 U3 small nucleolar RNA-associated protein 24 (A)	[R]	General function prediction only	rRNA-processing protein FCF1 homolog GN=FCF1 OS=Pongo abelii (Sumatran orangutan) PE=2 SV=1	PREDICTED: rRNA-processing protein FCF1 homolog isoform 1 [Sus scrofa]
ENSSSCG00000005381	24	16	21	496	507	339	0.819958	0.562793	0.8430659	20.14354	20.467262	13.46033	4.28265153632371e-26	4.25715583854192	up	--	--	Molecular Function: structural molecule activity (GO:0005198);; Cellular Component: collagen trimer (GO:0005581);; Cellular Component: basement membrane (GO:0005604);; Cellular Component: extracellular space (GO:0005615);; Biological Process: cell adhesion (GO:0007155);;	K08135|2.98674e-140|ssc:100512644|COL15A1; collagen, type XV, alpha 1; K08135 collagen, type XV, alpha (A)	[W]	Extracellular structures	--	PREDICTED: collagen alpha-1(XV) chain [Sus scrofa]
ENSSSCG00000026370	14	13	19	283	239	307	0.11596679603	0.104802704350861	0.1437440978	2.21353086401	2.65042029825995	2.223705980718	5.96809399990651e-28	3.97400135971126	up	--	--	Biological Process: embryonic heart tube morphogenesis (GO:0003143);; Biological Process: outflow tract morphogenesis (GO:0003151);; Molecular Function: ryanodine-sensitive calcium-release channel activity (GO:0005219);; Molecular Function: voltage-gated calcium channel activity (GO:0005245);; Molecular Function: calcium ion binding (GO:0005509);; Molecular Function: calmodulin binding (GO:000551…	--	[T]	Signal transduction mechanisms	Ryanodine receptor 3 OS=Oryctolagus cuniculus (Rabbit) PE=1 SV=1	PREDICTED: ryanodine receptor 3 [Orcinus orca]
ENSSSCG00000016579	84	64	56	318	254	388	1.0803505035506	0.89541950913984	0.672121395710408	3.6034015378	3.31728900001	4.649128	3.08133511336384e-09	2.03374792372219	up	--	--	Molecular Function: catalytic activity (GO:0003824);; Molecular Function: protein binding (GO:0005515);; Cellular Component: mitochondrion (GO:0005739);; Biological Process: cellular component movement (GO:0006928);; Biological Process: muscle contraction (GO:0006936);; Biological Process: nervous system development (GO:0007399);; Biological Process: heart development (GO:0007507);; Biological Pr…	--	--	--	Trichohyalin GN=TCHH OS=Oryctolagus cuniculus (Rabbit) PE=2 SV=1	PREDICTED: coiled-coil domain-containing protein 136 [Sus scrofa]
ENSSSCG00000011892	5	10	1	53	53	60	0.1513278392	0.2938268954	0.05058149280689	2.276984	1.44389207123	1.401205	1.66384394475905e-07	3.1634860524965	up	--	--	Cellular Component: mitochondrion (GO:0005739);;	--	--	--	Protein MAATS1 OS=Macaca fascicularis (Crab-eating macaque) PE=2 SV=2	PREDICTED: AMY-1-associating protein expressed in testis 1-like [Sus scrofa]
Sus_scrofa_newGene_2380	167	215	300	1205	885	1247	6.285232	8.05776323	10.23867875	48.670173	35.588122	49.445441	4.10014550404636e-12	2.09400945028537	up	--	--	Cellular Component: proteinaceous extracellular matrix (GO:0005578);; Cellular Component: plasma membrane (GO:0005886);; Biological Process: cell migration (GO:0016477);; Cellular Component: anchored component of membrane (GO:0031225);; Molecular Function: heparan sulfate proteoglycan binding (GO:0043395);;	K08112|9.5169e-56|ssc:100154599|glypican-6-like; K08112 glypican 6 (A)	--	--	Secreted glypican-6 (Precursor) GN=GPC6 OS=Pongo abelii (Sumatran orangutan) PE=2 SV=1	PREDICTED: glypican-6-like [Camelus bactrianus]
ENSSSCG00000027498	250	236	243	139	145	127	16.5045	16.3116	17.54221	10.44634	11.0876984415	9.54108	0.000367565722709396	-1.02909350023706	down	--	--	Cellular Component: proteasome complex (GO:0000502);; Molecular Function: ubiquitin thiolesterase activity (GO:0004221);; Molecular Function: endopeptidase inhibitor activity (GO:0004866);; Cellular Component: plasma membrane (GO:0005886);; Biological Process: ubiquitin-dependent protein catabolic process (GO:0006511);; Biological Process: synaptic transmission (GO:0007268);; Molecular Function: …	--	[O]	Posttranslational modification, protein turnover, chaperones	Ubiquitin carboxyl-terminal hydrolase 14 GN=USP14 OS=Pan troglodytes (Chimpanzee) PE=3 SV=2	PREDICTED: ubiquitin carboxyl-terminal hydrolase 14 isoform X1 [Condylura cristata]
Sus_scrofa_newGene_6352	31	43	43	21	24	17	3.4329474796	4.75081000000615	3.2933433984	2.4669200227249	3.2743766368	1.54978602958	0.0428948338953272	-1.11928494959046	down	--	--	--	--	--	--	--	PREDICTED: uncharacterized protein LOC100525614 isoform X1 [Sus scrofa]
ENSSSCG00000001758	42	62	92	158	198	106	0.587017	0.863813	1.28095	2.08592	2.65132	1.40768	0.0192153711148043	1.03572586843265	up	--	--	Molecular Function: GTPase activator activity (GO:0005096);; Molecular Function: Rab GTPase activator activity (GO:0005097);; Molecular Function: binding (GO:0005488);; Molecular Function: phospholipid binding (GO:0005543);; Cellular Component: cell junction (GO:0030054);; Cellular Component: cytoplasmic vesicle (GO:0031410);; Biological Process: regulation of Rab GTPase activity (GO:0032313);; B…	--	[U]	Intracellular trafficking, secretion, and vesicular transport	TBC1 domain family member 2A GN=TBC1D2 OS=Ailuropoda melanoleuca (Giant panda) PE=3 SV=1	PREDICTED: TBC1 domain family member 2B [Sus scrofa]
ENSSSCG00000016050	548	816	700	197	300	189	14.5470761581	21.52902492964	19.90360695002	5.74595020853	8.64283860101	5.09957010402237	5.33798773098817e-09	-1.79476914389181	down	--	--	Molecular Function: inositol-1,4-bisphosphate 1-phosphatase activity (GO:0004441);; Biological Process: phosphatidylinositol phosphorylation (GO:0046854);; Molecular Function: metal ion binding (GO:0046872);;	K01107|0|ssc:100514878|INPP1; inositol polyphosphate-1-phosphatase (EC:3.1.3.57); K01107 inositol polyphosphate 1-phosphatase [EC:3.1.3.57] (A)	[F]	Nucleotide transport and metabolism	Inositol polyphosphate 1-phosphatase GN=INPP1 OS=Bos taurus (Bovine) PE=1 SV=2	inositol polyphosphate-1-phosphatase [Sus scrofa]
Sus_scrofa_newGene_16979	43	42	29	195	152	170	0.271016103	0.260388	0.175505	1.169198	0.919602	1.02094	4.30271409186527e-08	1.97805919462704	up	--	--	Molecular Function: phosphorelay sensor kinase activity (GO:0000155);; Molecular Function: voltage-gated potassium channel activity (GO:0005249);; Molecular Function: calmodulin binding (GO:0005516);; Cellular Component: nuclear inner membrane (GO:0005637);; Cellular Component: plasma membrane (GO:0005886);; Cellular Component: integral component of membrane (GO:0016021);;	K04904|0|ssc:102159212|KCNH1; potassium voltage-gated channel, subfamily H (eag-related), member 1; K04904 potassium voltage-gated channel Eag-related subfamily H member 1 (A)	--	--	Potassium voltage-gated channel subfamily H member 1 GN=KCNH1 OS=Bos taurus (Bovine) PE=2 SV=2	PREDICTED: potassium voltage-gated channel subfamily H member 1 [Sus scrofa]
Sus_scrofa_newGene_10255	1071	1182	731	228	201	298	4.49764	5.04115	3.22179	1.08939	0.971838	1.42888	1.06234506357532e-08	-2.2399865264631	down	--	--	--	--	--	--	LINE-1 reverse transcriptase homolog OS=Nycticebus coucang (Slow loris) PE=3 SV=1	hypothetical protein M91_14620 [Bos mutus]
ENSSSCG00000007232	23	29	38	271	233	278	1.14779	1.44234	1.59944	8.98598	7.61904	9.32201	5.17986183963228e-18	2.92091895190192	up	--	--	Molecular Function: protein tyrosine phosphatase activity (GO:0004725);; Molecular Function: protein tyrosine/serine/threonine phosphatase activity (GO:0008138);; Biological Process: peptidyl-tyrosine dephosphorylation (GO:0035335);;	K14165|3.07503e-75|ssc:100525721|dual specificity protein phosphatase 15-like; K14165 atypical dual specificity phosphatase [EC:3.1.3.16 3.1.3.48] (A)	[V]	Defense mechanisms	--	PREDICTED: dual specificity protein phosphatase 15-like [Sus scrofa]
ENSSSCG00000001848	53	64	83	165	327	175	1.68633	2.060026	2.302722	4.345929	8.667586	4.56055	0.00782708071377523	1.53332526921773	up	--	--	Biological Process: skeletal system development (GO:0001501);; Biological Process: somitogenesis (GO:0001756);; Biological Process: cardiac chamber morphogenesis (GO:0003206);; Molecular Function: DNA binding (GO:0003677);; Molecular Function: sequence-specific DNA binding transcription factor activity (GO:0003700);; Cellular Component: nucleus (GO:0005634);; Biological Process: Notch signaling p…	K09076|4.24944e-179|ssc:100153433|MESP2; mesoderm posterior 2 homolog (mouse); K09076 mesoderm posterior (A)	[K]	Transcription	Collagen alpha-1(I) chain (Precursor) GN=COL1A1 OS=Canis familiaris (Dog) PE=1 SV=1	PREDICTED: mesoderm posterior protein 2-like [Sus scrofa]
ENSSSCG00000028672	7	11	3	37	28	37	0.165875	0.254421	0.0672931	0.806117	0.621061	0.793737	0.00160129560055646	2.07307509416	up	[R]	General function prediction only	Biological Process: protein import into nucleus, translocation (GO:0000060);; Biological Process: cellular glucose homeostasis (GO:0001678);; Cellular Component: nucleus (GO:0005634);; Molecular Function: carbohydrate binding (GO:0030246);; Biological Process: positive regulation of glucokinase activity (GO:0033133);; Biological Process: urate metabolic process (GO:0046415);; Molecular Function: …	--	--	--	--	PREDICTED: glucokinase regulatory protein [Sus scrofa]
ENSSSCG00000006285	30	51	62	12	6	27	1.4186480797	1.9203345	3.232837	0.537371406159	0.3554041091	1.152820809	0.00186070747168187	-1.86056609751421	down	--	--	Cellular Component: cytoplasm (GO:0005737);; Biological Process: protein methylation (GO:0006479);; Molecular Function: protein methyltransferase activity (GO:0008276);;	--	[R]	General function prediction only	Histidine protein methyltransferase 1 homolog GN=METTL18 OS=Bos taurus (Bovine) PE=2 SV=1	PREDICTED: LOW QUALITY PROTEIN: histidine protein methyltransferase 1 homolog [Sus scrofa]
ENSSSCG00000022293	32	43	31	124	111	127	1.11997	1.51796	1.21915	4.5004	4.11218	4.65299	7.78788975956479e-05	1.56911098300997	up	[R]	General function prediction only	Cellular Component: chromosome, centromeric region (GO:0000775);; Cellular Component: condensed chromosome (GO:0000793);; Molecular Function: DNA binding (GO:0003677);; Molecular Function: sequence-specific DNA binding transcription factor activity (GO:0003700);; Cellular Component: intracellular (GO:0005622);; Cellular Component: nucleoplasm (GO:0005654);; Cellular Component: nucleolus (GO:00057…	--	[R]	General function prediction only	Zinc finger and BTB domain-containing protein 48 GN=ZBTB48 OS=Pongo abelii (Sumatran orangutan) PE=2 SV=1	PREDICTED: LOW QUALITY PROTEIN: transcriptional repressor CTCF [Sus scrofa]
Sus_scrofa_newGene_10195	265	205	298	600	515	680	12.341708	7.900628	9.99236	16.57208	14.00985	17.023	8.86645914319388e-06	1.02677259912132	up	--	--	Biological Process: cytokinesis (GO:0000910);; Molecular Function: calcium ion binding (GO:0005509);; Cellular Component: nucleus (GO:0005634);; Cellular Component: centrosome (GO:0005813);; Cellular Component: half bridge of spindle pole body (GO:0005825);; Cellular Component: membrane (GO:0016020);; Molecular Function: ADP-ribosylation factor binding (GO:0030306);; Cellular Component: midbody (…	K12485|0|ssc:102158542|RAB11FIP3; RAB11 family interacting protein 3 (class II); K12485 Rab11 family-interacting protein 3/4 (A)	--	--	--	PREDICTED: rab11 family-interacting protein 3, partial [Sus scrofa]
ENSSSCG00000008742	14	31	17	280	139	351	0.166045633	0.5790270236	0.221037461000028	3.4976541874	1.7668791336	4.35846500149076	2.15795568075737e-05	3.43420447300069	up	--	--	Molecular Function: NAD+ nucleosidase activity (GO:0003953);; Cellular Component: plasma membrane (GO:0005886);; Cellular Component: cell surface (GO:0009986);; Molecular Function: phosphorus-oxygen lyase activity (GO:0016849);; Biological Process: positive regulation of B cell proliferation (GO:0030890);; Biological Process: intracellular signal transduction (GO:0035556);; Biological Process: re…	K01242|1.36132e-180|ssc:100511702|CD38; CD38 molecule; K01242 ADP-ribosyl cyclase 1 [EC:3.2.2.6 2.4.99.20] (A)	--	--	ADP-ribosyl cyclase 1 GN=CD38 OS=Macaca fascicularis (Crab-eating macaque) PE=2 SV=1	CD38 molecule [Sus scrofa]
ENSSSCG00000026475	1160	997	945	563	554	615	19.4121278665	16.4096348585	16.6973463003	9.0766319953	8.97546	10.135068966	6.33086523332149e-08	-1.04261539644807	down	--	--	Biological Process: in utero embryonic development (GO:0001701);; Cellular Component: nucleolus (GO:0005730);; Biological Process: regulation of transcription, DNA-templated (GO:0006355);; Biological Process: transcription initiation from RNA polymerase I promoter (GO:0006361);; Biological Process: nucleolus organization (GO:0007000);; Biological Process: cytoplasm organization (GO:0007028);; Bio…	K15216|0|ssc:100624003|RRN3; RRN3 RNA polymerase I transcription factor homolog (S. cerevisiae); K15216 RNA polymerase I-specific transcription initiation factor RRN3 (A)	[K]	Transcription	RNA polymerase I-specific transcription initiation factor RRN3 GN=RRN3 OS=Pongo abelii (Sumatran orangutan) PE=2 SV=1	PREDICTED: RNA polymerase I-specific transcription initiation factor RRN3, partial [Sus scrofa]
ENSSSCG00000009345	1470	1306	1242	778	676	847	14.589474799	13.079950327	14.209079786	9.33924480296	7.9309240563	10.084573340569	4.53503928587235e-08	-1.00519520646686	down	[R]	General function prediction only	Cellular Component: chromatin (GO:0000785);; Molecular Function: DNA binding (GO:0003677);; Molecular Function: catalytic activity (GO:0003824);; Biological Process: RNA processing (GO:0006396);; Biological Process: mitotic sister chromatid cohesion (GO:0007064);; Biological Process: negative regulation of cell proliferation (GO:0008285);; Biological Process: cellular component organization (GO:0…	K11267|0|ssc:100154396|PDS5B; PDS5, regulator of cohesion maintenance, homolog B (S. cerevisiae); K11267 sister chromatid cohesion protein PDS5 (A)	[D]	Cell cycle control, cell division, chromosome partitioning	PC4 and SFRS1-interacting protein GN=PSIP1 OS=Felis catus (Cat) PE=1 SV=1	PREDICTED: sister chromatid cohesion protein PDS5 homolog B-like [Sus scrofa]
ENSSSCG00000027919	82	56	98	33	39	25	45.3696	32.2684	52.1503	29.7305	34.6491	24.1178	0.000648478959057086	-1.48357649899758	down	[J]	Translation, ribosomal structure and biogenesis	Molecular Function: tRNA binding (GO:0000049);; Molecular Function: magnesium ion binding (GO:0000287);; Molecular Function: phenylalanine-tRNA ligase activity (GO:0004826);; Molecular Function: ATP binding (GO:0005524);; Cellular Component: mitochondrion (GO:0005739);; Biological Process: phenylalanyl-tRNA aminoacylation (GO:0006432);; Biological Process: tRNA processing (GO:0008033);;	K01889|1.67337e-60|ssc:100625424|phenylalanine--tRNA ligase, mitochondrial-like; K01889 phenylalanyl-tRNA synthetase alpha chain [EC:6.1.1.20] (A)	[J]	Translation, ribosomal structure and biogenesis	--	PREDICTED: phenylalanyl-tRNA synthetase, mitochondrial-like, partial [Sus scrofa]
ENSSSCG00000010965	4	14	22	60	82	32	0.237749178951	0.722610411022	1.065100195129	4.03870407778	5.727035	2.182160216871	0.00795801321510907	1.91990891757377	up	--	--	Biological Process: establishment of T cell polarity (GO:0001768);; Biological Process: positive regulation of cell-matrix adhesion (GO:0001954);; Cellular Component: extracellular region (GO:0005576);; Cellular Component: extracellular space (GO:0005615);; Biological Process: inflammatory response (GO:0006954);; Biological Process: immune response (GO:0006955);; Molecular Function: chemokine act…	K16062|1.80854e-65|ssc:448797|CCL21; chemokine (C-C motif) ligand 21; K16062 C-C motif chemokine 21 (A)	--	--	C-C motif chemokine 21 (Precursor) GN=CCL21 OS=Macaca mulatta (Rhesus macaque) PE=2 SV=1	putative CCL21 chemokine [Sus scrofa]
ENSSSCG00000002662	4	7	6	41	68	32	0.404715801988	0.47898554691	0.3622983181	3.362247	4.16386	2.097522	5.95223835655333e-05	2.84511757903662	up	--	--	--	--	--	--	--	PREDICTED: uncharacterized protein C16orf74 [Canis lupus familiaris]
ENSSSCG00000011661	2094	1780	1721	1090	1020	1088	18.13104	15.54328	16.21644	10.35221	9.52429	10.22919	8.03448963892213e-09	-1.00875204795194	down	--	--	Molecular Function: structural constituent of ribosome (GO:0003735);; Cellular Component: mitochondrion (GO:0005739);; Cellular Component: mitochondrial small ribosomal subunit (GO:0005763);; Cellular Component: ribosome (GO:0005840);;	K17401|0|ssc:100158122|MRPS22; mitochondrial ribosomal protein S22; K17401 small subunit ribosomal protein S22 (A)	[J]	Translation, ribosomal structure and biogenesis	28S ribosomal protein S22, mitochondrial GN=MRPS22 OS=Bos taurus (Bovine) PE=1 SV=2	PREDICTED: 28S ribosomal protein S22, mitochondrial [Sus scrofa]
ENSSSCG00000017066	2116	2104	2029	706	742	731	15.822508	15.399082	15.104593	5.30951572	5.628248332	5.512603092	4.94188856340862e-23	-1.72217276770931	down	[T]	Signal transduction mechanisms	Cellular Component: nucleoplasm (GO:0005654);; Cellular Component: cytoplasm (GO:0005737);; Biological Process: cellular component movement (GO:0006928);; Biological Process: organelle organization (GO:0006996);; Biological Process: signal transduction (GO:0007165);; Biological Process: nervous system development (GO:0007399);; Molecular Function: cytoskeletal protein binding (GO:0008092);; Biolo…	K13133|0|ssc:100524914|GEMIN5; gem (nuclear organelle) associated protein 5; K13133 gem associated protein 5 (A)	--	--	Notchless protein homolog 1 GN=NLE1 OS=Bos taurus (Bovine) PE=2 SV=3	PREDICTED: gem-associated protein 5 [Sus scrofa]
ENSSSCG00000023368	32	46	48	144	143	135	4.44039	6.35446	6.42544	13.9012	13.8096	13.0636	4.09174111415178e-05	1.54266764476247	up	[RTKL]	--	Molecular Function: magnesium ion binding (GO:0000287);; Biological Process: cell morphogenesis (GO:0000902);; Biological Process: patterning of blood vessels (GO:0001569);; Biological Process: neural tube formation (GO:0001841);; Biological Process: endocardium development (GO:0003157);; Molecular Function: protein serine/threonine kinase activity (GO:0004674);; Molecular Function: ATP binding (…	K04411|6.54535e-81|myb:102249534|STK4; serine/threonine kinase 4; K04411 serine/threonine kinase 4 (A)	[T]	Signal transduction mechanisms	Serine/threonine-protein kinase 4 18kDa subunit GN=STK4 OS=Papio anubis (Olive baboon) PE=1 SV=1	Serine/threonine-protein kinase 4 [Myotis brandtii]
ENSSSCG00000028881	65	77	106	330	241	352	1.0938181777948	1.483831808718	2.408465008	24.398021	19.228492289355	28.362654981044	3.50828950566819e-08	1.69918540587868	up	--	--	Cellular Component: membrane (GO:0016020);; Biological Process: intracellular signal transduction (GO:0035556);; Cellular Component: intracellular membrane-bounded organelle (GO:0043231);; Cellular Component: cytoplasmic part (GO:0044444);; Biological Process: regulation of alpha-amino-3-hydroxy-5-methyl-4-isoxazole propionate selective glutamate receptor activity (GO:2000311);;	--	[OUT]	--	Protein cornichon homolog GN=CNIH OS=Pongo abelii (Sumatran orangutan) PE=2 SV=1	PREDICTED: protein cornichon homolog 3 [Felis catus]
ENSSSCG00000025106	136	137	130	344	391	334	3.369353094	2.645922218	2.761254	6.1573745	6.57440924433	5.8059213	8.0492094949352e-06	1.20427364013453	up	[E]	Amino acid transport and metabolism	Biological Process: serine family amino acid catabolic process (GO:0009071);; Biological Process: dephosphorylation (GO:0016311);; Molecular Function: lyase activity (GO:0016829);; Molecular Function: pyridoxal phosphate binding (GO:0030170);; Biological Process: 2-oxobutyrate biosynthetic process (GO:0046360);; Molecular Function: serine binding (GO:0070905);;	--	[E]	Amino acid transport and metabolism	Threonine synthase-like 2 GN=THNSL2 OS=Pongo abelii (Sumatran orangutan) PE=2 SV=1	PREDICTED: threonine synthase-like 2-like [Sus scrofa]
ENSSSCG00000022952	1189	1182	980	573	564	610	21.17383288028	21.0809507473	20.3016107279	11.59836383639	11.19630545226	12.2451589	1.85203447482667e-09	-1.14236472153333	down	[J]	Translation, ribosomal structure and biogenesis	Cellular Component: nucleoplasm (GO:0005654);; Cellular Component: nucleolus (GO:0005730);; Cellular Component: cytoplasm (GO:0005737);; Biological Process: protein transport (GO:0015031);;	K07562|0|cfr:102521226|NMD3; NMD3 ribosome export adaptor; K07562 nonsense-mediated mRNA decay protein 3 (A)	[J]	Translation, ribosomal structure and biogenesis	60S ribosomal export protein NMD3 GN=NMD3 OS=Bos taurus (Bovine) PE=2 SV=1	PREDICTED: 60S ribosomal export protein NMD3 [Orcinus orca]
ENSSSCG00000027035	232	190	393	95	80	166	12.3914196481684	7.50553280731527	16.0146504571175	6.28160803910396	4.88777654207	12.625370453398	0.0117046894512923	-1.45026764613464	down	--	--	Biological Process: spermatogenesis (GO:0007283);; Molecular Function: zinc ion binding (GO:0008270);; Cellular Component: PRC1 complex (GO:0035102);;	K11457|4.32905e-64|ssc:100622975|PHC2; polyhomeotic homolog 2 (Drosophila); K11457 polyhomeotic-like protein 2 (A)	--	--	--	PREDICTED: polyhomeotic-like protein 2 isoform 1 [Sus scrofa]
ENSSSCG00000030147	61	55	43	26	32	20	4.6961	4.32331	3.85729	2.66857	3.34136	2.1051	0.0129551483032302	-1.2335454934791	down	--	--	Cellular Component: mitochondrion (GO:0005739);; Molecular Function: tRNA (adenine-N1-)-methyltransferase activity (GO:0016429);; Cellular Component: tRNA (m1A) methyltransferase complex (GO:0031515);; Biological Process: protein homooligomerization (GO:0051260);; Biological Process: mitochondrial tRNA methylation (GO:0070901);;	--	[J]	Translation, ribosomal structure and biogenesis	--	PREDICTED: potential tRNA (adenine-N(1)-)-methyltransferase catalytic subunit TRMT61B-like [Sus scrofa]
ENSSSCG00000028562	161	290	198	708	671	905	10.606702	19.254948	10.2498742	31.742368	30.703868	41.190515	1.08336457075755e-08	1.61286121065233	up	[K]	Transcription	Biological Process: ovarian follicle development (GO:0001541);; Biological Process: extraocular skeletal muscle development (GO:0002074);; Molecular Function: double-stranded DNA binding (GO:0003690);; Molecular Function: RNA polymerase II distal enhancer sequence-specific DNA binding transcription factor activity (GO:0003705);; Cellular Component: nucleus (GO:0005634);; Cellular Component: trans…	K09405|2.50994e-146|ssc:100622956|FOXL2; forkhead box L2; K09405 forkhead box protein L (A)	[K]	Transcription	Forkhead box protein L2 GN=FOXL2 OS=Sus scrofa (Pig) PE=3 SV=1	forkhead box protein L2 [Sus scrofa]
ENSSSCG00000011413	46	25	31	95	126	122	0.780513428	0.4854289	0.4759178	1.4334123222	1.914319759	1.8903223	0.000131549292334164	1.54732134766067	up	--	--	--	--	--	--	--	PREDICTED: uncharacterized protein C3orf18-like isoform 1 [Sus scrofa]
Sus_scrofa_newGene_72	28	27	38	6	9	29	0.981011	0.939364	1.43186	0.228996	0.352249	1.09622	0.0345161545507802	-1.27387547723073	down	--	--	--	--	--	--	--	hypothetical protein PAL_GLEAN10023326 [Pteropus alecto]
ENSSSCG00000013622	218	268	353	1322	1116	1317	19.6680049861	23.6683803137	28.51715	96.1878423602	82.7471	96.85409	4.68722515100509e-23	1.9638129485925	up	--	--	Cellular Component: integral component of membrane (GO:0016021);;	--	[S]	Function unknown	Transmembrane protein 205 GN=TMEM205 OS=Bos taurus (Bovine) PE=2 SV=1	PREDICTED: transmembrane protein 205-like isoform 1 [Sus scrofa]
Sus_scrofa_newGene_11523	14	6	12	71	77	37	1.1181	0.495617	0.843244	5.86222	6.41693	3.08867	7.31515764128407e-05	2.32943821314371	up	--	--	--	--	--	--	--	PREDICTED: carboxyl-terminal PDZ ligand of neuronal nitric oxide synthase protein-like [Sus scrofa]
Sus_scrofa_newGene_8487	64	90	98	240	148	245	1.881908645	2.6340302704	2.9407058768	7.48029327555	4.650519	7.67353380139	0.00236984362011584	1.13124571915379	up	--	--	--	--	--	--	--	PREDICTED: histone-lysine N-methyltransferase 2C-like [Sus scrofa]
ENSSSCG00000010581	0	0	1	36	20	35	0.0133419	0.0127406	0.015744716228	0.397847	0.2300453	0.4106443	1.15803515010009e-08	6.33057838953837	up	[R]	General function prediction only	Cellular Component: ruffle (GO:0001726);; Molecular Function: ARF guanyl-nucleotide exchange factor activity (GO:0005086);; Molecular Function: protein binding (GO:0005515);; Molecular Function: phospholipid binding (GO:0005543);; Cellular Component: extracellular region (GO:0005576);; Cellular Component: nucleus (GO:0005634);; Cellular Component: cytoplasm (GO:0005737);; Cellular Component: plas…	K12494|0|ssc:100157049|PSD; pleckstrin and Sec7 domain containing; K12494 PH and SEC7 domain-containing protein (A)	[U]	Intracellular trafficking, secretion, and vesicular transport	PH and SEC7 domain-containing protein 1 GN=PSD OS=Bos taurus (Bovine) PE=2 SV=1	PREDICTED: PH and SEC7 domain-containing protein 1 [Sus scrofa]
ENSSSCG00000021578	14	33	35	155	159	109	1.96594	4.43741	4.90035	26.0519	26.339	18.2557	3.7125848085507e-08	2.1651766353739	up	[I]	Lipid transport and metabolism	Molecular Function: receptor binding (GO:0005102);; Cellular Component: nucleus (GO:0005634);; Cellular Component: mitochondrion (GO:0005739);; Cellular Component: peroxisome (GO:0005777);; Biological Process: progesterone biosynthetic process (GO:0006701);; Biological Process: peroxisome organization (GO:0007031);; Molecular Function: phosphatidylinositol transporter activity (GO:0008526);; Mole…	K08764|1.73425e-90|ssc:397439|SCP2; sterol carrier protein 2 (EC:2.3.1.176); K08764 sterol carrier protein 2 [EC:2.3.1.176] (A)	[I]	Lipid transport and metabolism	Non-specific lipid-transfer protein GN=SCP2 OS=Oryctolagus cuniculus (Rabbit) PE=1 SV=1	non-specific lipid-transfer protein [Sus scrofa]
ENSSSCG00000023806	247	184	298	721	671	869	4.7881	3.949731	6.790246	30.3921	26.7263	35.2033	1.70565552720511e-10	1.4353816927747	up	[S]	Function unknown	Biological Process: positive regulation of cytokine production (GO:0001819);; Biological Process: immune system process (GO:0002376);; Molecular Function: binding (GO:0005488);; Cellular Component: cytoplasm (GO:0005737);; Biological Process: regulation of signal transduction (GO:0009966);; Biological Process: positive regulation of macromolecule biosynthetic process (GO:0010557);; Cellular Compo…	--	[R]	General function prediction only	Leucine-rich repeat neuronal protein 1 (Precursor) GN=LRRN1 OS=Bos taurus (Bovine) PE=3 SV=1	PREDICTED: leucine-rich repeat neuronal protein 1-like [Sus scrofa]
ENSSSCG00000003289	156	117	138	434	458	468	14.797933	11.31919	10.560874109	41.1795845468	42.487621	43.938069	2.32174813575147e-09	1.5252352541436	up	[Q]	Secondary metabolites biosynthesis, transport and catabolism	Molecular Function: catalytic activity (GO:0003824);; Cellular Component: nucleus (GO:0005634);; Cellular Component: mitochondrion (GO:0005739);; Biological Process: protein destabilization (GO:0031648);;	--	[R]	General function prediction only	Isochorismatase domain-containing protein 2, mitochondrial (Precursor) GN=ISOC2 OS=Bos taurus (Bovine) PE=2 SV=1	PREDICTED: isochorismatase domain-containing protein 2, mitochondrial-like isoform 1, partial [Sus scrofa]
ENSSSCG00000008038	47	72	77	155	136	183	1.12134722269	1.67295010594	1.5452071131	3.0488207626	2.485503004	3.480062826	0.00228362593563619	1.07495005772781	up	--	--	Molecular Function: receptor binding (GO:0005102);; Cellular Component: nucleus (GO:0005634);; Cellular Component: cytoplasm (GO:0005737);; Cellular Component: microvillus (GO:0005902);; Cellular Component: cilium (GO:0005929);; Biological Process: cation transport (GO:0006812);; Biological Process: cell surface receptor signaling pathway (GO:0007166);; Molecular Function: beta-catenin binding (G…	K13358|0|ssc:100192448|SLC9A3R2; solute carrier family 9, subfamily A (NHE3, cation proton antiporter 3), member 3 regulator 2; K13358 Na(+)/H(+) exchange regulatory cofactor NHE-RF2 (A)	[S]	Function unknown	Na(+)/H(+) exchange regulatory cofactor NHE-RF2 GN=SLC9A3R2 OS=Oryctolagus cuniculus (Rabbit) PE=1 SV=1	Na(+)/H(+) exchange regulatory cofactor NHE-RF2 [Sus scrofa]
ENSSSCG00000000680	0	3	0	22	10	24	0	0.0688769	0.0132435	0.326962	0.15228	0.36059	9.78860790194765e-05	4.00914866975206	up	--	--	Molecular Function: G-protein coupled receptor activity (GO:0004930);; Biological Process: cell communication (GO:0007154);; Biological Process: G-protein coupled receptor signaling pathway (GO:0007186);; Cellular Component: integral component of membrane (GO:0016021);; Biological Process: single organism signaling (GO:0044700);; Biological Process: regulation of cellular process (GO:0050794);; B…	K08440|0|ssc:100736664|GPR162; G protein-coupled receptor 162; K08440 G protein-coupled receptor 162 (A)	--	--	5-hydroxytryptamine receptor 1A GN=HTR1A OS=Equus caballus (Horse) PE=2 SV=1	PREDICTED: probable G-protein coupled receptor 162 [Sus scrofa]
ENSSSCG00000015530	163	214	162	1430	1332	1403	16.4792	21.8744	17.435	161.943	151.445	160.016	8.95030516388112e-42	2.74701135864309	up	--	--	Cellular Component: nuclear inner membrane (GO:0005637);; Cellular Component: integral component of membrane (GO:0016021);; Biological Process: protein localization to nucleus (GO:0034504);; Biological Process: nuclear membrane organization (GO:0071763);;	--	--	--	Torsin-1A-interacting protein 1 GN=TOR1AIP1 OS=Bos taurus (Bovine) PE=2 SV=2	PREDICTED: torsin-1A-interacting protein 1-like [Sus scrofa]
ENSSSCG00000028828	5998	3717	4259	1736	2523	1572	76.0389	47.0902	53.9684	20.1152	29.1025	18.1649	8.99501531673273e-05	-1.46575025738631	down	[R]	General function prediction only	Molecular Function: RNA polymerase II core promoter proximal region sequence-specific DNA binding transcription factor activity involved in positive regulation of transcription (GO:0001077);; Biological Process: vasculogenesis (GO:0001570);; Biological Process: branching involved in ureteric bud morphogenesis (GO:0001658);; Biological Process: regulation of organ formation (GO:0003156);; Molecula…	K09207|4.67613e-176|ssc:100174961|KLF6; Kruppel-like factor 6; K09207 krueppel-like factor 6/7 (A)	[R]	General function prediction only	Krueppel-like factor 9 GN=KLF9 OS=Sus scrofa (Pig) PE=2 SV=3	Krueppel-like factor 6 [Sus scrofa]
ENSSSCG00000010721	39	28	17	65	70	68	1.666072	1.335305	0.80544971	2.2062566	2.295716165	2.497332	0.0242108750755937	1.06762238626408	up	[F]	Nucleotide transport and metabolism	Molecular Function: tRNA binding (GO:0000049);; Biological Process: selenocysteine incorporation (GO:0001514);; Cellular Component: mitochondrion (GO:0005739);; Molecular Function: kinase activity (GO:0016301);; Biological Process: phosphorylation (GO:0016310);;	K10837|0|ssc:100517244|PSTK; phosphoseryl-tRNA kinase; K10837 O-phosphoseryl-tRNA(Sec) kinase [EC:2.7.1.164] (A)	[R]	General function prediction only	--	PREDICTED: L-seryl-tRNA(Sec) kinase-like [Sus scrofa]
Sus_scrofa_newGene_9137	314	198	257	695	1245	705	47.3208	28.7506	32.73227	84.1898	149.8319	88.45184	0.00162497202145597	1.57713287173726	up	--	--	Molecular Function: DNA binding (GO:0003677);; Cellular Component: nucleus (GO:0005634);; Cellular Component: chromosome (GO:0005694);; Biological Process: regulation of transcription, DNA-templated (GO:0006355);; Biological Process: cell cycle (GO:0007049);; Biological Process: chromatin modification (GO:0016568);;	--	--	--	SWI/SNF-related matrix-associated actin-dependent regulator of chromatin subfamily E member 1-related GN=HMG20B OS=Bos taurus (Bovine) PE=2 SV=1	PREDICTED: SWI/SNF-related matrix-associated actin-dependent regulator of chromatin subfamily E member 1-related [Bubalus bubalis]
ENSSSCG00000021099	251	229	239	110	144	93	24.15251312	23.48713	25.3260568	13.7854	19.653061743	12.72516619	1.88996754472413e-05	-1.25530453748753	down	--	--	Cellular Component: nucleus (GO:0005634);; Cellular Component: cytoplasm (GO:0005737);; Biological Process: regulation of transcription, DNA-templated (GO:0006355);; Biological Process: regulation of translation (GO:0006417);; Cellular Component: CCR4-NOT complex (GO:0030014);; Biological Process: gene silencing by RNA (GO:0031047);;	K12607|3.3132e-102|bacu:103002348|CNOT10; CCR4-NOT transcription complex, subunit 10; K12607 CCR4-NOT transcription complex subunit 10 (A)	[R]	General function prediction only	CCR4-NOT transcription complex subunit 10 GN=CNOT10 OS=Macaca fascicularis (Crab-eating macaque) PE=2 SV=1	PREDICTED: CCR4-NOT transcription complex subunit 10 [Mustela putorius furo]
ENSSSCG00000030597	29	20	24	65	58	75	0.35528390004863	0.240606039302191	0.271518017014877	0.7534539834	0.6841588	0.88231175654	0.0104646334181866	1.23973806400486	up	--	--	Molecular Function: protein binding (GO:0005515);; Molecular Function: hyaluronic acid binding (GO:0005540);; Cellular Component: proteinaceous extracellular matrix (GO:0005578);; Biological Process: cell adhesion (GO:0007155);; Biological Process: single-organism developmental process (GO:0044767);; Biological Process: organ development (GO:0048513);; Biological Process: response to stimulus (GO…	K06852|0|ssc:100157078|HAPLN3; hyaluronan and proteoglycan link protein 3; K06852 hyaluronan and proteoglycan link protein 3 (A)	--	--	Hyaluronan and proteoglycan link protein 1 (Precursor) GN=HAPLN1 OS=Equus caballus (Horse) PE=2 SV=1	PREDICTED: hyaluronan and proteoglycan link protein 3-like [Sus scrofa]
ENSSSCG00000017417	46	48	36	124	87	109	0.55859500000035	0.6356639	0.4586031	1.54218202122	0.92911677599	1.37063892227	0.00654317379758475	1.09773818818734	up	--	--	Biological Process: skeletal system development (GO:0001501);; Molecular Function: binding (GO:0005488);; Biological Process: organ morphogenesis (GO:0009887);; Biological Process: tissue development (GO:0009888);; Cellular Component: extracellular matrix (GO:0031012);; Biological Process: macromolecule metabolic process (GO:0043170);; Cellular Component: extracellular region part (GO:0044421);; …	--	--	--	Parotid hormone (Precursor) OS=Sus scrofa (Pig) PE=1 SV=2	PREDICTED: uncharacterized protein LOC101318720 [Tursiops truncatus]
Sus_scrofa_newGene_19484	541	535	455	211	215	183	25.5135	25.3716	23.6482	13.9374	14.0252	12.0158	8.51463206713965e-11	-1.53354357970665	down	[R]	General function prediction only	Molecular Function: sequence-specific DNA binding transcription factor activity (GO:0003700);; Cellular Component: nucleus (GO:0005634);; Biological Process: positive regulation of cell growth (GO:0030307);; Molecular Function: protein self-association (GO:0043621);; Biological Process: negative regulation by host of viral transcription (GO:0043922);; Biological Process: positive regulation by ho…	--	--	--	Zinc finger protein 639 GN=ZNF639 OS=Bos taurus (Bovine) PE=2 SV=1	zinc finger protein 639 [Sus scrofa]
ENSSSCG00000023323	1128	861	917	522	616	446	12.8878	9.81888	10.4945	6.15939	7.27771	5.25712	8.17394741459587e-08	-1.07905937737294	down	--	--	--	--	--	--	--	PREDICTED: hypothetical protein LOC100621377 [Sus scrofa]
ENSSSCG00000016817	3491	3149	3073	1764	1696	1734	62.8418	57.2132	62.8484	33.8833	32.375	33.1581	4.67049233473948e-11	-1.10495158294799	down	[J]	Translation, ribosomal structure and biogenesis	Molecular Function: threonine-tRNA ligase activity (GO:0004829);; Molecular Function: ATP binding (GO:0005524);; Cellular Component: cytoplasm (GO:0005737);; Biological Process: threonyl-tRNA aminoacylation (GO:0006435);; Cellular Component: actin cytoskeleton (GO:0015629);;	K01868|0|ssc:100526191|threonine--tRNA ligase, cytoplasmic-like; K01868 threonyl-tRNA synthetase [EC:6.1.1.3] (A)	[J]	Translation, ribosomal structure and biogenesis	Threonine--tRNA ligase, cytoplasmic GN=TARS OS=Bos taurus (Bovine) PE=2 SV=1	PREDICTED: threonyl-tRNA synthetase, cytoplasmic-like [Sus scrofa]
ENSSSCG00000008207	1360	1161	1429	669	754	722	39.7185662771	34.580472712	44.05976	18.13578416364	20.73059249076	19.5492612011	4.7177485445324e-09	-1.0819452467022	down	[G]	Carbohydrate transport and metabolism	Molecular Function: ribose-5-phosphate isomerase activity (GO:0004751);; Biological Process: pentose-phosphate shunt, non-oxidative branch (GO:0009052);;	K01807|0|ssc:100038014|RPIA; ribose 5-phosphate isomerase A (EC:5.3.1.6); K01807 ribose 5-phosphate isomerase A [EC:5.3.1.6] (A)	[G]	Carbohydrate transport and metabolism	Ribose-5-phosphate isomerase GN=RPIA OS=Sus scrofa (Pig) PE=2 SV=1	ribose-5-phosphate isomerase [Sus scrofa]
ENSSSCG00000021023	2556	2159	2346	1216	1091	1300	24.729265	21.1245081051	22.130939	12.6276307198888	11.3290297753185	13.5386047848	7.03524451012921e-12	-1.16951816035525	down	--	--	Molecular Function: nucleotide binding (GO:0000166);; Molecular Function: nucleic acid binding (GO:0003676);; Molecular Function: protein binding (GO:0005515);; Cellular Component: nucleus (GO:0005634);; Biological Process: organelle organization (GO:0006996);; Biological Process: anatomical structure morphogenesis (GO:0009653);; Biological Process: regulation of gene expression (GO:0010468);; Bi…	K13167|0|pale:102897911|SCAF4; SR-related CTD-associated factor 4; K13167 splicing factor, arginine/serine-rich 15 (A)	[AK]	--	Parotid hormone (Precursor) OS=Sus scrofa (Pig) PE=1 SV=2	PREDICTED: splicing factor, arginine/serine-rich 15 [Sus scrofa]
ENSSSCG00000024053	235	244	229	131	137	124	1.1716430800951	1.1552010062	1.336539546	0.8322678047929	0.799121886	0.6245029444	0.000301809074666389	-1.05558149051767	down	--	--	--	--	--	--	Trichohyalin GN=TCHH OS=Ovis aries (Sheep) PE=2 SV=2	PREDICTED: fibrous sheath-interacting protein 2-like [Mustela putorius furo]
ENSSSCG00000013113	842	874	1122	3061	2800	2910	13.34362	14.12164	15.06954	41.9538	38.59794	39.95877	5.0039599133345e-17	1.42838385849235	up	--	--	Biological Process: skeletal system development (GO:0001501);; Molecular Function: binding (GO:0005488);; Biological Process: organ morphogenesis (GO:0009887);; Biological Process: tissue development (GO:0009888);; Cellular Component: intracellular membrane-bounded organelle (GO:0043231);; Cellular Component: extracellular region part (GO:0044421);; Biological Process: single-organism transport (…	K17599|0|ssc:100511308|TMEM132A; transmembrane protein 132A; K17599 transmembrane protein 132 (A)	[S]	Function unknown	Parotid hormone (Precursor) OS=Sus scrofa (Pig) PE=1 SV=2	PREDICTED: transmembrane protein 132A [Sus scrofa]
ENSSSCG00000026248	30	27	39	126	132	123	0.663613	0.592925	0.742651	2.09233	2.21259	2.04934	6.62714475643218e-06	1.78897752185504	up	--	--	Cellular Component: integral component of membrane (GO:0016021);;	--	[RT]	--	Collagen alpha-1(I) chain GN=COL1A1 OS=Mammut americanum (American mastodon) PE=1 SV=4	PREDICTED: progestin and adipoQ receptor family member 4-like [Sus scrofa]
ENSSSCG00000005128	13	8	11	61	52	55	1.7134	1.19743	1.29887	4.52747	3.85064	4.13889	6.98854717814387e-05	2.19247929827294	up	--	--	Cellular Component: nucleus (GO:0005634);;	--	--	--	Coiled-coil domain-containing protein 89 GN=CCDC89 OS=Bos taurus (Bovine) PE=2 SV=2	PREDICTED: tumor suppressor candidate gene 1 protein-like [Sus scrofa]
ENSSSCG00000013512	0	0	0	69	61	57	0	0.00667888	0	0.537029	0.491139	0.453707	7.47384269438968e-17	Inf	up	--	--	Cellular Component: plasma membrane (GO:0005886);; Cellular Component: intracellular part (GO:0044424);; Biological Process: single-organism process (GO:0044699);; Biological Process: regulation of cellular process (GO:0050794);;	--	--	--	Apomucin (Fragment) OS=Sus scrofa (Pig) PE=1 SV=2	PREDICTED: perilipin-4 [Sus scrofa]
ENSSSCG00000016823	0	1	1	61	65	43	0.0158848634	0.0302005529	0.0282830881	1.143788	1.196692	0.779831	1.6083294693619e-13	6.19951414531042	up	--	--	Biological Process: regulation of immune system process (GO:0002682);; Molecular Function: protein binding (GO:0005515);; Cellular Component: proteinaceous extracellular matrix (GO:0005578);; Cellular Component: collagen trimer (GO:0005581);; Cellular Component: extracellular space (GO:0005615);; Biological Process: cellular protein modification process (GO:0006464);; Biological Process: cell adh…	--	--	--	Complement C1q and tumor necrosis factor-related protein 9 (Precursor) GN=C1QTNF9 OS=Bos taurus (Bovine) PE=2 SV=1	complement C1q tumor necrosis factor-related protein 3 precursor [Sus scrofa]
ENSSSCG00000029471	25	22	24	7	9	9	0.617771	0.546764	0.621264	0.164047	0.216722	0.230301	0.0132413524882282	-1.70789049691637	down	--	--	Molecular Function: protein binding (GO:0005515);; Biological Process: response to stress (GO:0006950);; Biological Process: signal transduction (GO:0007165);; Biological Process: response to organic substance (GO:0010033);; Biological Process: regulation of cell communication (GO:0010646);; Molecular Function: kinase activity (GO:0016301);; Biological Process: regulation of metabolic process (GO…	--	--	--	SH3 and cysteine-rich domain-containing protein GN=STAC OS=Bos taurus (Bovine) PE=2 SV=1	PREDICTED: SH3 and cysteine-rich domain-containing protein 3 [Sus scrofa]
ENSSSCG00000021317	2089	1845	1603	967	1098	1025	101.9395	87.2816	82.101	54.60961	60.41283	54.40902	2.53139543651867e-09	-1.04500357366108	down	[U]	Intracellular trafficking, secretion, and vesicular transport	Molecular Function: structural molecule activity (GO:0005198);; Cellular Component: endoplasmic reticulum-Golgi intermediate compartment (GO:0005793);; Cellular Component: plasma membrane (GO:0005886);; Biological Process: intracellular protein transport (GO:0006886);; Biological Process: vesicle-mediated transport (GO:0016192);; Cellular Component: COPI vesicle coat (GO:0030126);;	K17301|4.37443e-85|cfr:102522192|COPB1; coatomer protein complex, subunit beta 1; K17301 coatomer, subunit beta (A)	[U]	Intracellular trafficking, secretion, and vesicular transport	Coatomer subunit beta GN=COPB1 OS=Sus scrofa (Pig) PE=2 SV=1	PREDICTED: coatomer subunit beta [Mustela putorius furo]
ENSSSCG00000029736	42	57	55	11	16	12	12.8008	17.4039	18.2531	7.08516	9.59895	7.36801	4.32970298739234e-05	-2.18530627751253	down	[LKJ]	--	Molecular Function: RNA binding (GO:0003723);; Molecular Function: ATP binding (GO:0005524);; Biological Process: transcription, DNA-templated (GO:0006351);; Biological Process: signal transduction (GO:0007165);; Molecular Function: ATP-dependent helicase activity (GO:0008026);; Biological Process: regulation of gene expression (GO:0010468);; Molecular Function: hydrolase activity, acting on acid…	--	[A]	RNA processing and modification	ATP-dependent RNA helicase DDX55 GN=DDX55 OS=Bos taurus (Bovine) PE=2 SV=1	PREDICTED: probable ATP-dependent RNA helicase DDX10 [Mustela putorius furo]
ENSSSCG00000004012	523	952	1129	2658	1828	1780	4.679015	8.47192351	8.94841	18.50779559035	13.068529	12.685136000386	0.00463133879305527	1.06817944459735	up	--	--	Molecular Function: calcium ion binding (GO:0005509);; Molecular Function: protein binding (GO:0005515);; Cellular Component: proteinaceous extracellular matrix (GO:0005578);; Cellular Component: basement membrane (GO:0005604);; Biological Process: cell adhesion (GO:0007155);; Biological Process: signal transduction (GO:0007165);; Molecular Function: heparin binding (GO:0008201);; Biological Proc…	K04659|0|ssc:100153940|thrombospondin-2-like; K04659 thrombospondin 2/3/4/5 (A)	--	--	Thrombospondin-2 (Precursor) GN=THBS2 OS=Bos taurus (Bovine) PE=2 SV=2	PREDICTED: thrombospondin-2-like [Sus scrofa]
ENSSSCG00000010006	28	40	19	92	61	109	0.411527083128	0.59978991408	0.286691923171	1.2857731	0.8818909	1.541579920417	0.00201657311058538	1.38755742168512	up	--	--	Molecular Function: transporter activity (GO:0005215);; Cellular Component: nucleus (GO:0005634);; Cellular Component: cytoplasm (GO:0005737);; Biological Process: regulation of transcription, DNA-templated (GO:0006355);; Biological Process: transport (GO:0006810);; Molecular Function: lipid binding (GO:0008289);; Cellular Component: integral component of membrane (GO:0016021);;	--	[I]	Lipid transport and metabolism	SEC14-like protein 2 GN=SEC14L2 OS=Bos taurus (Bovine) PE=1 SV=2	SEC14-like protein 2 [Sus scrofa]
ENSSSCG00000015427	312	341	292	187	149	169	12.4942	13.5722	13.2118	8.79624	6.89109	7.8627	3.34349896492785e-05	-1.10563178731902	down	--	--	Cellular Component: origin recognition complex (GO:0000808);; Cellular Component: nucleus (GO:0005634);; Cellular Component: cytoplasm (GO:0005737);; Biological Process: DNA replication (GO:0006260);;	K02607|0|ssc:100515916|ORC5; origin recognition complex, subunit 5; K02607 origin recognition complex subunit 5 (A)	[L]	Replication, recombination and repair	--	PREDICTED: origin recognition complex subunit 5 [Sus scrofa]
ENSSSCG00000029613	385	416	371	1235	1675	1349	2.30493	2.51287000000002	2.38198149701	7.266972	9.7012598	7.664261983	1.00303518307734e-15	1.65730264190038	up	--	--	Molecular Function: structural molecule activity (GO:0005198);; Molecular Function: structural constituent of cytoskeleton (GO:0005200);; Molecular Function: protein binding (GO:0005515);; Cellular Component: intermediate filament (GO:0005882);; Cellular Component: adherens junction (GO:0005912);; Biological Process: axon cargo transport (GO:0008088);; Molecular Function: structural constituent o…	K10376|0|lve:103080833|SYNM; synemin, intermediate filament protein; K10376 desmuslin (A)	--	--	Vimentin GN=VIM OS=Sus scrofa (Pig) PE=1 SV=2	PREDICTED: synemin isoform 1 [Orcinus orca]
ENSSSCG00000004823	147	149	201	454	557	407	0.832571429	0.877266882364	1.1314660770621	2.45065387116305	3.0577880377633	2.22541266200106	1.45161445390107e-07	1.31106797247955	up	--	--	Biological Process: positive regulation of protein phosphorylation (GO:0001934);; Biological Process: leukocyte activation involved in immune response (GO:0002366);; Molecular Function: protein kinase activity (GO:0004672);; Molecular Function: protein binding (GO:0005515);; Molecular Function: ATP binding (GO:0005524);; Molecular Function: GTP binding (GO:0005525);; Cellular Component: mitochond…	K08843|0|ssc:100521353|LRRK1; leucine-rich repeat kinase 1; K08843 leucine-rich repeat kinase 1 [EC:2.7.11.1] (A)	[R]	General function prediction only	Leucine-rich repeat-containing protein 40 GN=LRRC40 OS=Macaca fascicularis (Crab-eating macaque) PE=2 SV=1	PREDICTED: leucine-rich repeat serine/threonine-protein kinase 1 [Sus scrofa]
ENSSSCG00000021696	0	0	0	61	38	24	0	0.0208217765	0.0179185175	1.404576	0.868059	0.555246	1.0641661292922e-07	Inf	up	--	--	Biological Process: nervous system development (GO:0007399);; Cellular Component: cytoplasmic membrane-bounded vesicle (GO:0016023);; Cellular Component: growth cone (GO:0030426);; Cellular Component: neuronal cell body (GO:0043025);;	--	--	--	--	PREDICTED: neurensin-1-like isoform 1 [Sus scrofa]
ENSSSCG00000001826	6	5	9	18	33	22	0.144205290766332	0.07936035647	0.130957072877258	0.3284436064059	0.5563486207	0.359046297483	0.0218368487891856	1.66654458737389	up	--	--	Biological Process: system process (GO:0003008);; Molecular Function: binding (GO:0005488);; Cellular Component: cytoplasm (GO:0005737);; Biological Process: organ morphogenesis (GO:0009887);; Cellular Component: intracellular non-membrane-bounded organelle (GO:0043232);; Cellular Component: organelle part (GO:0044422);; Biological Process: single-organism cellular process (GO:0044763);; Biologic…	--	--	--	Coiled-coil domain-containing protein 37 GN=CCDC37 OS=Macaca fascicularis (Crab-eating macaque) PE=2 SV=2	PREDICTED: coiled-coil domain-containing protein 37 [Sus scrofa]
ENSSSCG00000017134	349	359	374	2141	1838	2231	11.42844	11.75345	10.80989	54.83198	47.66262	57.73512	8.87852046725052e-37	2.32065621219233	up	[G]	Carbohydrate transport and metabolism	Molecular Function: kinase activity (GO:0016301);;	K15523|0|ssc:100523691|FN3KRP; fructosamine 3 kinase related protein; K15523 protein-ribulosamine 3-kinase [EC:2.7.1.172] (A)	[R]	General function prediction only	Atherin GN=SAMD1 OS=Oryctolagus cuniculus (Rabbit) PE=2 SV=1	PREDICTED: ketosamine-3-kinase-like isoform 1 [Sus scrofa]
ENSSSCG00000012486	1071	986	976	612	535	569	11.4640780000015	10.571413	10.86642726457	7.886293539609	8.4021117	9.024345	1.25987386392888e-07	-1.0230371594476	down	[R]	General function prediction only	Molecular Function: nucleotide binding (GO:0000166);; Biological Process: nuclear-transcribed mRNA catabolic process (GO:0000956);; Molecular Function: RNA binding (GO:0003723);; Molecular Function: protein binding (GO:0005515);; Cellular Component: spliceosomal complex (GO:0005681);; Cellular Component: chromosome (GO:0005694);; Cellular Component: mRNA cleavage and polyadenylation specificity f…	K14407|0|lve:103088241|CSTF2; cleavage stimulation factor, 3' pre-RNA, subunit 2, 64kDa; K14407 cleavage stimulation factor subunit 2 (A)	[A]	RNA processing and modification	Cleavage stimulation factor subunit 2 GN=CSTF2 OS=Bos taurus (Bovine) PE=2 SV=1	PREDICTED: cleavage stimulation factor subunit 2-like isoform 2 [Sus scrofa]
ENSSSCG00000025421	18	21	21	81	71	107	3.2659275023	4.7983944351	2.741581438	35.3890589	30.2042973	46.963419233	3.19551470788872e-05	1.9104461851494	up	--	--	Molecular Function: ubiquitin-protein transferase activity (GO:0004842);; Cellular Component: spindle (GO:0005819);; Biological Process: organelle organization (GO:0006996);; Biological Process: multicellular organismal development (GO:0007275);; Biological Process: protein ubiquitination (GO:0016567);; Cellular Component: PML body (GO:0016605);; Molecular Function: interferon-gamma binding (GO:0…	K10455|1.37034e-42|chx:102182837|KLHL18; kelch-like family member 18; K10455 kelch-like protein 18 (A)	[TR]	--	Kelch-like protein 20 GN=KLHL20 OS=Pongo abelii (Sumatran orangutan) PE=2 SV=3	PREDICTED: kelch-like protein 18 isoform X2 [Mustela putorius furo]
Sus_scrofa_newGene_3025	51	42	24	22	15	17	3.420936	2.856972	1.564268	1.4717386635	0.9737813358	1.0816887098	0.0178547537192077	-1.31928093637118	down	--	--	Molecular Function: nucleic acid binding (GO:0003676);; Cellular Component: nucleus (GO:0005634);; Biological Process: regulation of transcription, DNA-templated (GO:0006355);; Biological Process: regulation of histone acetylation (GO:0035065);;	--	--	--	Myocardin GN=MYOCD OS=Sus scrofa (Pig) PE=2 SV=1	PREDICTED: uncharacterized protein LOC102166199 [Sus scrofa]
ENSSSCG00000026985	0	2	0	41	39	33	0	0.067627973	0.02054813186	1.160378	1.0880580226	0.922950875	1.46552263771134e-09	5.60153759056173	up	--	--	Molecular Function: SNARE binding (GO:0000149);; Cellular Component: trans-Golgi network (GO:0005802);; Cellular Component: plasma membrane (GO:0005886);; Biological Process: neurotransmitter secretion (GO:0007269);; Cellular Component: cell junction (GO:0030054);; Cellular Component: secretory granule (GO:0030141);; Cellular Component: growth cone (GO:0030426);; Cellular Component: BLOC-1 comple…	K18211|5.55104e-147|umr:103674434|SNAP25; synaptosomal-associated protein, 25kDa; K18211 synaptosomal-associated protein 25 (A)	[U]	Intracellular trafficking, secretion, and vesicular transport	Synaptosomal-associated protein 25 GN=SNAP25 OS=Pan troglodytes (Chimpanzee) PE=2 SV=1	PREDICTED: synaptosomal-associated protein 25 isoform X1 [Mustela putorius furo]
ENSSSCG00000000453	557	427	443	187	218	220	4.401512	2.889546	4.0746375793	2.14495836998	2.8303682897	2.7371727	5.7487811337375e-09	-1.39334414499354	down	--	--	Molecular Function: metalloendopeptidase activity (GO:0004222);;	K18156|0|ssc:100737094|XRCC6BP1; XRCC6 binding protein 1; K18156 mitochondrial inner membrane protease ATP23 [EC:3.4.24.-] (A)	[L]	Replication, recombination and repair	--	PREDICTED: mitochondrial inner membrane protease ATP23 homolog [Sus scrofa]
ENSSSCG00000020749	13	15	12	35	50	44	0.137936	0.1589	0.114979	0.349156	0.503009	0.439454	0.00975565591847184	1.48467538031089	up	[C]	Energy production and conversion	Molecular Function: voltage-gated potassium channel activity (GO:0005249);; Cellular Component: cytoplasm (GO:0005737);; Biological Process: potassium ion transport (GO:0006813);; Cellular Component: integral component of membrane (GO:0016021);; Biological Process: regulation of ion transmembrane transport (GO:0034765);; Cellular Component: juxtaparanode region of axon (GO:0044224);; Biological P…	K04883|0|bacu:102999842|KCNAB2; potassium voltage-gated channel, shaker-related subfamily, beta member 2; K04883 potassium voltage-gated channel Shaker-related subfamily A, beta member 2 (A)	[C]	Energy production and conversion	Voltage-gated potassium channel subunit beta-2 GN=KCNAB2 OS=Bos taurus (Bovine) PE=1 SV=1	PREDICTED: voltage-gated potassium channel subunit beta-2 isoform 2 [Ovis aries]
ENSSSCG00000004528	5394	4286	3557	1937	2220	1822	121.541211129	96.444266423	83.6902306267	38.422504	42.69596	34.44050303	3.41598134351829e-06	-1.3511019030363	down	--	--	Cellular Component: histone deacetylase complex (GO:0000118);; Biological Process: negative regulation of transcription from RNA polymerase II promoter (GO:0000122);; Cellular Component: heterochromatin (GO:0000792);; Molecular Function: nucleic acid binding (GO:0003676);; Molecular Function: chromatin binding (GO:0003682);; Molecular Function: mRNA binding (GO:0003729);; Molecular Function: prot…	K11590|0|tup:102481344|MBD2; methyl-CpG binding domain protein 2; K11590 methyl-CpG-binding domain protein 2 (A)	[KB]	--	Parotid hormone (Precursor) OS=Sus scrofa (Pig) PE=1 SV=2	PREDICTED: methyl-CpG-binding domain protein 2 isoform 1 [Dasypus novemcinctus]
ENSSSCG00000013043	49	71	77	172	188	156	2.55741995615	3.7523365159	3.60377	6.36958	7.07525	5.89042	0.000548390880340223	1.18751928578267	up	[R]	General function prediction only	Cellular Component: nucleus (GO:0005634);; Cellular Component: mitochondrion (GO:0005739);; Biological Process: cellular response to DNA damage stimulus (GO:0006974);; Molecular Function: hydrolase activity, acting on glycosyl bonds (GO:0016798);; Molecular Function: deacetylase activity (GO:0019213);; Biological Process: purine nucleoside metabolic process (GO:0042278);; Biological Process: prot…	--	[BK]	--	O-acetyl-ADP-ribose deacetylase MACROD1 GN=MACROD1 OS=Bos taurus (Bovine) PE=2 SV=1	MACRO domain-containing protein 1 [Sus scrofa]
ENSSSCG00000030225	4553	4409	3881	2134	2122	2097	133.661374187	128.846641528	126.71605	64.47431	65.26362	61.73797	3.00147976962101e-13	-1.21817357497543	down	[R]	General function prediction only	Molecular Function: nucleotide binding (GO:0000166);; Biological Process: regulation of alternative mRNA splicing, via spliceosome (GO:0000381);; Molecular Function: mRNA binding (GO:0003729);; Cellular Component: nucleus (GO:0005634);; Cellular Component: ribonucleoprotein complex (GO:0030529);; Cellular Component: nuclear lumen (GO:0031981);; Cellular Component: intracellular non-membrane-bound…	K12897|2.53072e-70|ptr:460905|TRA2B, SFRS10; transformer 2 beta homolog (Drosophila); K12897 transformer-2 protein (A)	[R]	General function prediction only	Transformer-2 protein homolog beta GN=TRA2B OS=Bos taurus (Bovine) PE=2 SV=1	PREDICTED: hypothetical protein LOC100477296 [Ailuropoda melanoleuca]
ENSSSCG00000021077	36	17	28	100	108	118	1.253224	0.44080777381	0.6026846	2.300253	2.33336260133	2.5777019	1.65539577336409e-05	1.80910574505302	up	--	--	Molecular Function: receptor activity (GO:0004872);; Biological Process: intracellular protein transport (GO:0006886);; Biological Process: regulation of G-protein coupled receptor protein signaling pathway (GO:0008277);; Molecular Function: protein transporter activity (GO:0008565);; Cellular Component: integral component of membrane (GO:0016021);; Biological Process: regulation of cellular meta…	K08449|1.34713e-60|ssc:397163|RAMP3; receptor (G protein-coupled) activity modifying protein 3; K08449 receptor activity modifying protein 3 (A)	--	--	Receptor activity-modifying protein 3 (Precursor) GN=RAMP3 OS=Sus scrofa (Pig) PE=2 SV=1	receptor activity-modifying protein [Sus scrofa]
ENSSSCG00000024395	14	17	20	46	34	48	1.96928	2.32505	2.78201	8.39687	6.29783	8.72272	0.0467160386906166	1.12944109500945	up	--	--	Cellular Component: nucleus (GO:0005634);; Cellular Component: cytoplasm (GO:0005737);; Molecular Function: Ral GTPase activator activity (GO:0017123);; Biological Process: activation of Ral GTPase activity (GO:0032859);; Biological Process: regulation of exocyst localization (GO:0060178);;	--	--	--	--	250 kDa substrate of Akt [Pteropus alecto]
ENSSSCG00000020701	40	21	37	142	126	144	0.403246	0.213154	0.366438	1.3676	1.22781	1.39035	1.46652063901333e-06	1.87344740823625	up	[R]	General function prediction only	Molecular Function: protein binding (GO:0005515);; Biological Process: primary metabolic process (GO:0044238);; Biological Process: cellular macromolecule metabolic process (GO:0044260);; Cellular Component: nuclear part (GO:0044428);; Biological Process: single-organism cellular process (GO:0044763);;	--	--	--	Tetratricopeptide repeat protein 9C GN=TTC9C OS=Bos taurus (Bovine) PE=2 SV=1	PREDICTED: tetratricopeptide repeat protein 9A [Orcinus orca]
ENSSSCG00000005379	13	9	23	97	90	104	0.29670205494	0.2689126957	0.49385711138	1.871227	1.97833908051	1.9198047037	6.9588621966184e-08	2.49818424180396	up	--	--	Cellular Component: Golgi apparatus (GO:0005794);; Biological Process: protein glycosylation (GO:0006486);; Cellular Component: membrane (GO:0016020);; Cellular Component: integral component of membrane (GO:0016021);; Molecular Function: transferase activity, transferring glycosyl groups (GO:0016757);; Cellular Component: cytoplasmic part (GO:0044444);;	K00710|0|ssc:100512452|GALNT12; UDP-N-acetyl-alpha-D-galactosamine:polypeptide N-acetylgalactosaminyltransferase 12 (GalNAc-T12); K00710 polypeptide N-acetylgalactosaminyltransferase [EC:2.4.1.41] (A)	[O]	Posttranslational modification, protein turnover, chaperones	Polypeptide N-acetylgalactosaminyltransferase 6 GN=GALNT6 OS=Bos taurus (Bovine) PE=2 SV=1	PREDICTED: polypeptide N-acetylgalactosaminyltransferase 12 [Sus scrofa]
Sus_scrofa_newGene_6360	1320	1366	1272	700	731	716	14.0914	14.5847	15.0967	8.41958	8.59493	8.49193	4.41927454457464e-09	-1.08485599116907	down	--	--	--	--	--	--	--	PREDICTED: malignant fibrous histiocytoma-amplified sequence 1 isoform X1 [Bubalus bubalis]
ENSSSCG00000005494	1139	4998	3607	12054	8960	10803	10.1920890900429	39.2995342040383	26.4580111491253	118.327678584167	83.7956491200031	97.3861321812082	3.76961351018872e-05	1.50574534338374	up	--	--	Molecular Function: protein binding (GO:0005515);; Cellular Component: proteinaceous extracellular matrix (GO:0005578);; Cellular Component: basement membrane (GO:0005604);; Cellular Component: interstitial matrix (GO:0005614);; Cellular Component: extracellular space (GO:0005615);; Biological Process: cell adhesion (GO:0007155);; Biological Process: neuromuscular junction development (GO:0007528…	K06252|0|ssc:397460|TNC, GMEM, HXB, JI, P230, TN; tenascin C; K06252 tenascin (A)	[TW]	--	Tenascin (Precursor) GN=TNC OS=Sus scrofa (Pig) PE=1 SV=1	tenascin precursor [Sus scrofa]
Sus_scrofa_newGene_14838	331	338	423	994	786	911	3.16067	3.25771	4.13074	9.94546	7.99863	9.20287	1.14077479624695e-07	1.10227458923006	up	--	--	--	--	--	--	--	PREDICTED: A-kinase anchor protein 13-like, partial [Sus scrofa]
ENSSSCG00000009300	34	53	44	361	268	323	0.912893256988743	1.412352752	1.01319235	8.9472544122	6.775682813672	8.25359042571	7.44407768090965e-18	2.66035995281759	up	--	--	Molecular Function: nucleic acid binding (GO:0003676);; Molecular Function: protein binding (GO:0005515);; Biological Process: ion transport (GO:0006811);; Biological Process: organelle organization (GO:0006996);; Biological Process: anatomical structure morphogenesis (GO:0009653);; Biological Process: regulation of gene expression (GO:0010468);; Cellular Component: membrane (GO:0016020);; Biolog…	K06083|9.99202e-121|chx:102190427|WASF3; WAS protein family, member 3; K06083 WAS protein family, member 3 (A)	[Z]	Cytoskeleton	Wiskott-Aldrich syndrome protein family member 1 GN=WASF1 OS=Bos taurus (Bovine) PE=2 SV=1	Wiskott-Aldrich syndrome protein family member 3 [Myotis brandtii]
ENSSSCG00000024563	710	799	651	273	302	273	10.5672396291	12.250876	11.65431	4.741767	5.191083	4.81562186107	5.89531404702899e-13	-1.55260763651556	down	[L]	Replication, recombination and repair	Molecular Function: protein binding (GO:0005515);; Biological Process: cellular component movement (GO:0006928);; Biological Process: muscle contraction (GO:0006936);; Biological Process: signal transduction (GO:0007165);; Biological Process: nervous system development (GO:0007399);; Biological Process: metabolic process (GO:0008152);; Cellular Component: actin cytoskeleton (GO:0015629);; Cellula…	K16754|0|ssc:100624783|CCDC41; coiled-coil domain containing 41; K16754 coiled-coil domain-containing protein 41 (A)	--	--	Trichohyalin GN=TCHH OS=Ovis aries (Sheep) PE=2 SV=2	PREDICTED: coiled-coil domain-containing protein 41-like, partial [Sus scrofa]
ENSSSCG00000010224	191	227	307	105	76	102	2.81831	3.32103	4.08075	1.74012	1.25985	1.67953	3.65094049229907e-06	-1.55442585982662	down	[R]	General function prediction only	Molecular Function: RNA polymerase II core promoter proximal region sequence-specific DNA binding transcription factor activity involved in positive regulation of transcription (GO:0001077);; Molecular Function: RNA polymerase II activating transcription factor binding (GO:0001102);; Biological Process: vasculogenesis (GO:0001570);; Biological Process: branching involved in ureteric bud morphogen…	K12496|0|ssc:100038004|EGR2; early growth response 2; K12496 early growth response protein 2 (A)	[R]	General function prediction only	E3 SUMO-protein ligase EGR2 GN=EGR2 OS=Sus scrofa (Pig) PE=2 SV=1	E3 SUMO-protein ligase EGR2 [Sus scrofa]
ENSSSCG00000030294	460	720	524	1887	1507	1755	3.397328857	5.2949203353	3.8586239	13.238652354	10.593348406	12.335925683002	6.88125865733105e-12	1.39308559898282	up	[R]	General function prediction only	Molecular Function: nucleic acid binding (GO:0003676);; Cellular Component: intracellular (GO:0005622);; Cellular Component: cytoplasm (GO:0005737);; Biological Process: regulation of transcription, DNA-templated (GO:0006355);; Biological Process: regulation of cell death (GO:0010941);; Biological Process: developmental process (GO:0032502);; Molecular Function: transcription regulatory region DN…	K09228|0|ssc:100522942|ZNF398; zinc finger protein 398; K09228 KRAB domain-containing zinc finger protein (A)	[R]	General function prediction only	Zinc finger protein 436 GN=ZNF436 OS=Pongo abelii (Sumatran orangutan) PE=2 SV=1	PREDICTED: zinc finger protein 398 [Sus scrofa]
ENSSSCG00000018058	709	517	536	1642	1587	1561	8.6174893585159	6.36576420400932	5.5141985342799	17.7684649641521	17.4981209371124	16.8319717900007	1.4147639439556e-11	1.24081778619048	up	--	--	Biological Process: cell morphogenesis involved in differentiation (GO:0000904);; Biological Process: skeletal system development (GO:0001501);; Molecular Function: GTPase activator activity (GO:0005096);; Molecular Function: protein binding (GO:0005515);; Molecular Function: phospholipid binding (GO:0005543);; Cellular Component: intracellular (GO:0005622);; Biological Process: cellular componen…	--	[R]	General function prediction only	Rho GTPase-activating protein 15 GN=ARHGAP15 OS=Bos taurus (Bovine) PE=2 SV=1	PREDICTED: rho GTPase-activating protein 23 [Sus scrofa]
ENSSSCG00000025751	398	341	339	1029	1066	943	32.3932	27.582	27.8567	81.5469	84.0793	74.7224	1.69591181598898e-10	1.29212350364985	up	[C]	Energy production and conversion	Cellular Component: mitochondrion (GO:0005739);; Cellular Component: centrosome (GO:0005813);; Cellular Component: cytosol (GO:0005829);; Biological Process: tricarboxylic acid cycle (GO:0006099);; Biological Process: malate metabolic process (GO:0006108);; Molecular Function: L-malate dehydrogenase activity (GO:0030060);; Biological Process: cellular carbohydrate metabolic process (GO:0044262);;	--	[C]	Energy production and conversion	Malate dehydrogenase, cytoplasmic GN=MDH1 OS=Sus scrofa (Pig) PE=1 SV=4	PREDICTED: malate dehydrogenase, cytoplasmic isoform 1 [Orcinus orca]
ENSSSCG00000017695	4	3	8	37	32	30	18.6319	14.9328	52.9496	575.569	505.902	535.04	0.000282587470559806	2.52754379935896	up	--	--	Biological Process: tissue homeostasis (GO:0001894);; Molecular Function: acetyl-CoA carboxylase activity (GO:0003989);; Molecular Function: biotin carboxylase activity (GO:0004075);; Molecular Function: ATP binding (GO:0005524);; Cellular Component: mitochondrion (GO:0005739);; Cellular Component: cytosol (GO:0005829);; Biological Process: acetyl-CoA metabolic process (GO:0006084);; Biological P…	K11262|3.705e-40|ssc:397324|ACACA; acetyl-CoA carboxylase alpha (EC:6.4.1.2); K11262 acetyl-CoA carboxylase / biotin carboxylase [EC:6.4.1.2 6.3.4.14] (A)	--	--	Biotin carboxylase GN=ACACA OS=Bos taurus (Bovine) PE=2 SV=1	acetyl-CoA carboxylase alpha [Sus scrofa]
ENSSSCG00000015271	4	1	27	143	269	154	0.04542275425	0.0169982	0.23994280373	1.613666667	3.125594	2.230189	5.00461020312726e-08	3.95520048687723	up	[S]	Function unknown	Molecular Function: extracellular matrix structural constituent (GO:0005201);; Molecular Function: protein binding (GO:0005515);; Cellular Component: proteinaceous extracellular matrix (GO:0005578);; Biological Process: cell aging (GO:0007569);; Cellular Component: cell part (GO:0044464);; Biological Process: organ development (GO:0048513);; Biological Process: regulation of biological process (G…	K08125|0|ssc:100511032|PRELP; proline/arginine-rich end leucine-rich repeat protein; K08125 proline arginine-rich end leucine-rich repeat protein (A)	[R]	General function prediction only	Prolargin (Precursor) GN=PRELP OS=Bos taurus (Bovine) PE=2 SV=1	PREDICTED: prolargin-like [Sus scrofa]
Sus_scrofa_newGene_7426	107	97	83	1045	648	1079	3.499355290933	3.42859834438	2.76569026	36.3146990445756	23.843559514	37.8927777859	5.65469632542091e-11	3.07198246761953	up	--	--	Cellular Component: cytoplasm (GO:0005737);;	--	--	--	--	PREDICTED: PDZ domain-containing protein 2-like [Sus scrofa]
ENSSSCG00000007457	57	126	134	360	429	324	1.3419720476	2.848722	2.67662	7.67799	9.215946	6.877737	3.71946542874981e-09	1.60994820477498	up	[P]	Inorganic ion transport and metabolism	Biological Process: chondrocyte development (GO:0002063);; Biological Process: glomerular filtration (GO:0003094);; Molecular Function: catalytic activity (GO:0003824);; Molecular Function: arylsulfatase activity (GO:0004065);; Molecular Function: calcium ion binding (GO:0005509);; Cellular Component: endoplasmic reticulum (GO:0005783);; Cellular Component: Golgi apparatus (GO:0005794);; Cellular…	K14607|0|ssc:100152351|SULF2; sulfatase 2; K14607 extracellular sulfatase Sulf [EC:3.1.6.-] (A)	[G]	Carbohydrate transport and metabolism	N-acetylglucosamine-6-sulfatase (Precursor) GN=GNS OS=Capra hircus (Goat) PE=2 SV=1	PREDICTED: extracellular sulfatase Sulf-2-like [Sus scrofa]
ENSSSCG00000028501	237	197	306	665	930	579	5.33987082306985	4.46689899415234	6.2955499	14.3015098024819	20.21507414425	12.628731257577	6.57946473138596e-05	1.35281696275162	up	[C]	Energy production and conversion	Molecular Function: aldehyde dehydrogenase (NAD) activity (GO:0004029);; Molecular Function: aldehyde dehydrogenase [NAD(P)+] activity (GO:0004030);; Cellular Component: cytoplasm (GO:0005737);; Cellular Component: endoplasmic reticulum (GO:0005783);; Biological Process: ethanol catabolic process (GO:0006068);; Biological Process: cellular aldehyde metabolic process (GO:0006081);; Biological Proc…	K00129|0|ssc:100739347|ALDH3B1; aldehyde dehydrogenase 3 family, member B1; K00129 aldehyde dehydrogenase (NAD(P)+) [EC:1.2.1.5] (A)	[C]	Energy production and conversion	Aldehyde dehydrogenase family 3 member B1 GN=ALDH3B1 OS=Bos taurus (Bovine) PE=2 SV=1	PREDICTED: aldehyde dehydrogenase family 3 member B1-like [Sus scrofa]
ENSSSCG00000013490	60	62	104	355	280	359	2.05603	2.14329	3.195	11.6415	9.34209	11.8782	2.10013092703087e-11	1.94070248947387	up	[T]	Signal transduction mechanisms	Biological Process: axonogenesis (GO:0007409);; Molecular Function: 1-phosphatidylinositol-4-phosphate 5-kinase activity (GO:0016308);; Molecular Function: transferase activity (GO:0016740);; Biological Process: phosphatidylinositol phosphorylation (GO:0046854);;	K00889|2.4708e-142|ssc:100521362|PIP5K1C; phosphatidylinositol-4-phosphate 5-kinase, type I, gamma; K00889 1-phosphatidylinositol-4-phosphate 5-kinase [EC:2.7.1.68] (A)	[T]	Signal transduction mechanisms	Phosphatidylinositol 5-phosphate 4-kinase type-2 alpha GN=PIP4K2A OS=Sus scrofa (Pig) PE=2 SV=1	PREDICTED: phosphatidylinositol 4-phosphate 5-kinase type-1 gamma isoform X2 [Mustela putorius furo]
ENSSSCG00000029175	0	2	8	40	25	15	0.0202462	0.0654787	0.254721	1.23182	0.764068	0.469017	0.00343868556640076	2.81166207728472	up	--	--	Molecular Function: nucleic acid binding (GO:0003676);; Cellular Component: integral component of membrane (GO:0016021);;	--	--	--	Protein FAM200A GN=FAM200A OS=Macaca fascicularis (Crab-eating macaque) PE=2 SV=1	PREDICTED: protein FAM200A [Ceratotherium simum simum]
ENSSSCG00000023489	6	61	80	0	3	1	0.1331310963	1.450257	2.64909	0	0.076259	0.0305218	0.00419638983382358	-5.40944466607292	down	--	--	Cellular Component: extracellular space (GO:0005615);; Biological Process: chemotaxis (GO:0006935);; Biological Process: inflammatory response (GO:0006954);; Biological Process: immune response (GO:0006955);; Molecular Function: chemokine activity (GO:0008009);; Biological Process: response to bacterium (GO:0009617);; Cellular Component: external side of plasma membrane (GO:0009897);; Biological …	K05416|3.04459e-52|ssc:100135681|CXCL9, MIG; chemokine (C-X-C motif) ligand 9; K05416 C-X-C motif chemokine 9 (A)	--	--	C-X-C motif chemokine 9 (Precursor) GN=CXCL9 OS=Bos taurus (Bovine) PE=2 SV=1	C-X-C motif chemokine 9 precursor [Sus scrofa]
ENSSSCG00000023626	53	51	68	112	132	171	6.97492056	6.69069	9.19069415	12.52001944	11.89726996	19.20168	0.00368429725824918	1.07175986484849	up	--	--	Biological Process: in utero embryonic development (GO:0001701);; Biological Process: liver development (GO:0001889);; Biological Process: heart morphogenesis (GO:0003007);; Molecular Function: nucleic acid binding (GO:0003676);; Molecular Function: sequence-specific DNA binding transcription factor activity (GO:0003700);; Molecular Function: transcription coactivator activity (GO:0003713);; Mole…	--	--	--	Myocardin GN=MYOCD OS=Sus scrofa (Pig) PE=2 SV=1	PREDICTED: MKL/myocardin-like protein 2 [Sorex araneus]
ENSSSCG00000003103	162	169	170	390	386	458	1.974446	2.374012	3.005882	9.440422	10.515308	10.754147	1.90420562028509e-05	1.0995685769163	up	[J]	Translation, ribosomal structure and biogenesis	Molecular Function: protein binding (GO:0005515);; Cellular Component: extracellular space (GO:0005615);; Cellular Component: rough endoplasmic reticulum (GO:0005791);; Cellular Component: Golgi apparatus (GO:0005794);; Biological Process: glycoprotein biosynthetic process (GO:0009101);; Biological Process: tissue development (GO:0009888);; Cellular Component: dystrophin-associated glycoprotein c…	--	--	--	Parotid hormone (Precursor) OS=Sus scrofa (Pig) PE=1 SV=2	PREDICTED: fukutin-related protein [Sus scrofa]
ENSSSCG00000013297	7159	7581	8107	2258	3375	2130	174.235993956425	186.226843632431	177.5430623	60.8385239603399	89.1040412839408	56.0201337618	2.92355642653685e-25	-1.76169679036589	down	--	--	Biological Process: branching involved in ureteric bud morphogenesis (GO:0001658);; Biological Process: wound healing involved in inflammatory response (GO:0002246);; Molecular Function: hyalurononglucosaminidase activity (GO:0004415);; Molecular Function: transmembrane signaling receptor activity (GO:0004888);; Molecular Function: hyaluronic acid binding (GO:0005540);; Cellular Component: extern…	K06256|0|lve:103091597|CD44; CD44 molecule (Indian blood group); K06256 CD44 antigen (A)	--	--	CD44 antigen (Precursor) GN=CD44 OS=Equus caballus (Horse) PE=2 SV=1	PREDICTED: CD44 antigen-like isoform 2 [Sus scrofa]
ENSSSCG00000003951	9	7	7	60	49	74	0.413863	0.347267	0.270371	2.22117	1.82446	2.72203	7.31240277992769e-07	2.79219897616344	up	--	--	--	--	--	--	--	PREDICTED: putative uncharacterized protein C1orf210-like isoform 1 [Sus scrofa]
Sus_scrofa_newGene_16931	62	57	39	3	7	8	0.722936	0.671462	0.527197	0.0440557	0.0952313	0.10629	1.25259869128489e-08	-3.33921613036575	down	--	--	--	--	--	--	E3 ubiquitin-protein ligase RNF169 GN=RNF169 OS=Bos taurus (Bovine) PE=3 SV=3	PREDICTED: E3 ubiquitin-protein ligase RNF169 [Equus przewalskii]
ENSSSCG00000029462	59	79	71	9	25	17	4.2276100819	5.5932745937	5.0682230561	0.8279313606	2.2685205872	1.5212985658	3.16545082799127e-06	-2.24157208399525	down	--	--	Cellular Component: cytoplasm (GO:0005737);; Cellular Component: cytoskeleton (GO:0005856);; Molecular Function: cytoskeletal protein binding (GO:0008092);; Cellular Component: extrinsic component of membrane (GO:0019898);; Biological Process: actomyosin structure organization (GO:0031032);; Cellular Component: apical part of cell (GO:0045177);;	--	[R]	General function prediction only	Band 4.1-like protein 5 GN=EPB41L5 OS=Canis familiaris (Dog) PE=2 SV=1	PREDICTED: band 4.1-like protein 4B isoform 2 [Orcinus orca]
Sus_scrofa_newGene_17029	0	0	0	95	136	13	0.0005424032619	0.000111708983	6.146894817e-06	570.429176322	827.915115579	5.91178954	0.000161741335206428	Inf	up	--	--	--	--	--	--	--	PREDICTED: uncharacterized protein LOC102158083 [Sus scrofa]
ENSSSCG00000030543	5202	5445	7014	2581	3109	2865	572.639	580.932	736.89	265.66589	294.22352	283.4919676	5.76132304659419e-10	-1.24642176323144	down	--	--	Molecular Function: actin binding (GO:0003779);; Cellular Component: cytoplasm (GO:0005737);; Cellular Component: cytoskeleton (GO:0005856);; Molecular Function: enzyme binding (GO:0019899);; Cellular Component: nuclear membrane (GO:0031965);; Biological Process: defense response to fungus (GO:0050832);;	--	[Z]	Cytoskeleton	Coactosin-like protein GN=COTL1 OS=Bos taurus (Bovine) PE=2 SV=3	PREDICTED: coactosin-like protein-like, partial [Sus scrofa]
ENSSSCG00000022685	29	33	34	163	165	141	1.25891	1.42348	1.30807	6.314	6.45363	5.52543	3.09958308779855e-08	2.08644639465837	up	--	--	Cellular Component: extracellular region (GO:0005576);; Biological Process: cell adhesion (GO:0007155);; Biological Process: visual perception (GO:0007601);; Cellular Component: integral component of membrane (GO:0016021);; Cellular Component: photoreceptor outer segment membrane (GO:0042622);; Biological Process: single-organism developmental process (GO:0044767);; Biological Process: organ deve…	K17344|1.23946e-123|ssc:100622038|ROM1; retinal outer segment membrane protein 1; K17344 rod outer segment membrane protein 1 (A)	[R]	General function prediction only	Rod outer segment membrane protein 1 GN=ROM1 OS=Bos taurus (Bovine) PE=2 SV=2	PREDICTED: rod outer segment membrane protein 1-like [Sus scrofa]
ENSSSCG00000012051	1287	1222	1486	648	700	618	18.4273000015616	16.68203	18.460062	9.42365458998	10.269451227925	9.229067	2.2706690120066e-11	-1.22411999961306	down	--	--	Molecular Function: regulatory region DNA binding (GO:0000975);; Biological Process: skeletal system development (GO:0001501);; Biological Process: osteoblast differentiation (GO:0001649);; Biological Process: in utero embryonic development (GO:0001701);; Biological Process: liver development (GO:0001889);; Biological Process: chondrocyte differentiation (GO:0002062);; Biological Process: myeloid…	K08367|0|ssc:100512633|RUNX1; runt-related transcription factor 1; K08367 runt-related transcription factor 1 (A)	[K]	Transcription	Runt-related transcription factor 2 (Fragment) GN=RUNX2 OS=Equus caballus (Horse) PE=2 SV=1	runt-related transcription factor 1 [Sus scrofa]
ENSSSCG00000016140	130	109	102	288	267	279	2.65244	2.2123	1.8951	4.60819	4.27639	4.47886	0.000181203093217387	1.0881985521435	up	--	--	Biological Process: skeletal system development (GO:0001501);; Biological Process: angiogenesis (GO:0001525);; Biological Process: morphogenesis of an epithelium (GO:0002009);; Molecular Function: G-protein coupled receptor activity (GO:0004930);; Molecular Function: frizzled binding (GO:0005109);; Cellular Component: extracellular space (GO:0005615);; Cellular Component: cytoplasm (GO:0005737);;…	K02375|0|ssc:100519058|FZD5; frizzled family receptor 5; K02375 frizzled 5/8 (A)	[T]	Signal transduction mechanisms	Frizzled-6 (Precursor) GN=FZD6 OS=Pongo abelii (Sumatran orangutan) PE=2 SV=1	PREDICTED: frizzled-5-like [Sus scrofa]
ENSSSCG00000004948	925	1391	1976	3934	4395	5096	43.55327	66.10271163	80.03976458	126.016060768	142.923455507	164.475065874	1.01124320390084e-08	1.44716177973302	up	--	--	Biological Process: ureteric bud development (GO:0001657);; Molecular Function: chromatin binding (GO:0003682);; Molecular Function: sequence-specific DNA binding transcription factor activity (GO:0003700);; Molecular Function: protein binding (GO:0005515);; Cellular Component: extracellular region (GO:0005576);; Cellular Component: nucleus (GO:0005634);; Cellular Component: transcription factor …	K04677|0|ssc:100152069|SMAD6; SMAD family member 6; K04677 mothers against decapentaplegic homolog 6/7 (A)	[TK]	--	Mothers against decapentaplegic homolog 3 GN=SMAD3 OS=Sus scrofa (Pig) PE=2 SV=1	PREDICTED: mothers against decapentaplegic homolog 6 [Sus scrofa]
ENSSSCG00000016974	23148	21399	18915	11897	10011	12515	66.1662326200001	61.6057272	55.792102232	37.267069876001	31.489701	39.2197739688	2.57233391403122e-08	-1.0838606545807	down	--	--	Biological Process: microtubule bundle formation (GO:0001578);; Molecular Function: nucleic acid binding (GO:0003676);; Molecular Function: catalytic activity (GO:0003824);; Molecular Function: protein binding (GO:0005515);; Cellular Component: nucleus (GO:0005634);; Cellular Component: cytosol (GO:0005829);; Cellular Component: microtubule (GO:0005874);; Cellular Component: plasma membrane (GO:0…	K10429|0|ssc:100519062|MAP1B; microtubule-associated protein 1B; K10429 microtubule-associated protein 1 (A)	[Z]	Cytoskeleton	MAP1S light chain GN=MAP1S OS=Bos taurus (Bovine) PE=2 SV=1	PREDICTED: microtubule-associated protein 1B [Sus scrofa]
ENSSSCG00000000181	26	64	65	500	663	631	0.62606981482	1.57358	1.5283764205	11.0395379961	14.90700954904	14.054834	6.43036498079863e-36	3.33135371316392	up	[R]	General function prediction only	Biological Process: mitotic cell cycle (GO:0000278);; Biological Process: cell morphogenesis involved in differentiation (GO:0000904);; Biological Process: cytokinesis (GO:0000910);; Molecular Function: receptor binding (GO:0005102);; Molecular Function: GTP binding (GO:0005525);; Cellular Component: cytoplasm (GO:0005737);; Cellular Component: cytoskeleton (GO:0005856);; Cellular Component: plas…	K07531|8.69553e-160|ssc:100737739|RND1; Rho family GTPase 1; K07531 Rho family GTPase 1 (A)	[R]	General function prediction only	Rho-related GTP-binding protein Rho6 (Precursor) GN=RND1 OS=Bos taurus (Bovine) PE=2 SV=1	PREDICTED: rho-related GTP-binding protein Rho6-like [Sus scrofa]
ENSSSCG00000028674	33	51	73	3	8	11	0.2987438579	0.45293048821	0.6814702468	0.0340435152	0.078806771	0.1045457	1.26701670635875e-05	-3.03360636145485	down	--	--	Biological Process: immune system process (GO:0002376);; Molecular Function: complement receptor activity (GO:0004875);; Molecular Function: binding (GO:0005488);; Biological Process: response to stress (GO:0006950);; Cellular Component: external side of plasma membrane (GO:0009897);; Biological Process: protein metabolic process (GO:0019538);; Biological Process: B cell activation (GO:0042113);;…	K04012|0|bacu:102998901|CR2; complement component (3d/Epstein Barr virus) receptor 2; K04012 complement receptor type 2 (A)	--	--	Complement factor H (Precursor) GN=CFH OS=Bos taurus (Bovine) PE=1 SV=3	PREDICTED: complement receptor type 2 isoform 1 [Orcinus orca]
ENSSSCG00000011538	45	62	29	17	18	12	1.303431	1.7663140442	0.807675	0.466202188	0.524987	0.3268686035	0.00250926202238112	-1.74092363313303	down	--	--	Biological Process: negative regulation of transcription from RNA polymerase II promoter (GO:0000122);; Molecular Function: transcription corepressor activity (GO:0003714);; Cellular Component: extracellular space (GO:0005615);; Cellular Component: nucleus (GO:0005634);; Cellular Component: cytoplasm (GO:0005737);; Molecular Function: zinc ion binding (GO:0008270);; Biological Process: regulation…	--	[TZR]	--	LIM and cysteine-rich domains protein 1 GN=LMCD1 OS=Sus scrofa (Pig) PE=2 SV=1	LIM and cysteine-rich domains protein 1 [Sus scrofa]
ENSSSCG00000026636	886	663	750	2393	2027	2544	5.501126	4.191034	4.064671	16.9727	15.11617	19.29006	7.2931682773283e-15	1.39886977619105	up	--	--	Molecular Function: nucleic acid binding (GO:0003676);; Cellular Component: intracellular (GO:0005622);; Cellular Component: nucleus (GO:0005634);; Biological Process: cellular macromolecule biosynthetic process (GO:0034645);; Biological Process: primary metabolic process (GO:0044238);; Molecular Function: metal ion binding (GO:0046872);; Biological Process: regulation of biological process (GO:0…	K10491|0|ssc:100739718|ZBTB4; zinc finger and BTB domain containing 4; K10491 zinc finger and BTB domain-containing protein 4 (A)	--	--	Parotid hormone (Precursor) OS=Sus scrofa (Pig) PE=1 SV=2	PREDICTED: zinc finger and BTB domain-containing protein 4 [Sus scrofa]
ENSSSCG00000009127	95	108	105	271	309	235	1.01519160795586	1.16457731467334	1.2208693428	3.08946078580004	3.53437371223349	2.701211991	4.48209703220441e-05	1.20057446029552	up	--	--	Molecular Function: protein serine/threonine kinase activity (GO:0004674);; Molecular Function: ATP binding (GO:0005524);; Biological Process: protein phosphorylation (GO:0006468);;	K08868|0|ssc:100514116|ALPK1; alpha-kinase 1; K08868 alpha-kinase (A)	--	--	--	PREDICTED: alpha-protein kinase 1, partial [Sus scrofa]
ENSSSCG00000026674	73	50	52	202	203	114	25.3783	17.7882	18.0579	142.044	143.728	83.9006	0.000961370685951736	1.36409291028857	up	--	--	--	--	--	--	Tumor necrosis factor receptor superfamily member 11B (Precursor) GN=TNFRSF11B OS=Bos taurus (Bovine) PE=2 SV=1	PREDICTED: hypothetical protein LOC100627067 [Sus scrofa]
Sus_scrofa_newGene_14840	3	7	3	49	31	32	0.0464172	0.0870208	0.043354	0.547128	0.353985	0.353372	2.30246146854487e-05	2.90150754348526	up	--	--	--	--	--	--	Transmembrane protein 229B GN=TMEM229B OS=Bos taurus (Bovine) PE=2 SV=1	PREDICTED: transmembrane protein 229B isoform X1 [Lipotes vexillifer]
ENSSSCG00000027933	713	557	598	1701	1082	1719	8.55801	6.74536	6.15904	17.8345	11.4492	18.0934	0.00117456245952989	1.07028838114099	up	[RTKL]	--	Molecular Function: protein serine/threonine kinase activity (GO:0004674);; Molecular Function: protein binding (GO:0005515);; Molecular Function: ATP binding (GO:0005524);; Cellular Component: cytoplasm (GO:0005737);; Biological Process: carbohydrate metabolic process (GO:0005975);; Biological Process: regulation of transcription, DNA-templated (GO:0006355);; Biological Process: protein phosphor…	K08858|0|ssc:100518006|SBK1; SH3-binding domain kinase 1; K08858 serine/threonine-protein kinase SBK [EC:2.7.11.1] (A)	[T]	Signal transduction mechanisms	Serine/threonine-protein kinase SIK2 GN=SIK2 OS=Pongo abelii (Sumatran orangutan) PE=2 SV=1	PREDICTED: serine/threonine-protein kinase SBK1 [Sus scrofa]
ENSSSCG00000022794	43	34	50	137	166	135	2.81692	2.21512	2.62313	5.43869	6.56941	5.41712	2.07560038695879e-05	1.58523793385033	up	[J]	Translation, ribosomal structure and biogenesis	Biological Process: skeletal system development (GO:0001501);; Molecular Function: scavenger receptor activity (GO:0005044);; Molecular Function: binding (GO:0005488);; Cellular Component: nucleus (GO:0005634);; Biological Process: carbohydrate metabolic process (GO:0005975);; Biological Process: organ morphogenesis (GO:0009887);; Biological Process: tissue development (GO:0009888);; Cellular Com…	--	--	--	Parotid hormone (Precursor) OS=Sus scrofa (Pig) PE=1 SV=2	PREDICTED: HHIP-like protein 1-like [Sus scrofa]
ENSSSCG00000001825	56	61	67	159	207	196	2.96606	3.20914	3.24429	8.23328	10.813	10.1262	2.99020344669974e-05	1.40897608088776	up	[P]	Inorganic ion transport and metabolism	Biological Process: transport (GO:0006810);; Biological Process: cation transport (GO:0006812);; Molecular Function: cation transmembrane transporter activity (GO:0008324);; Cellular Component: membrane (GO:0016020);;	K15122|0|ssc:100154393|SLC41A3; solute carrier family 41, member 3; K15122 solute carrier family 41 (A)	[P]	Inorganic ion transport and metabolism	Solute carrier family 41 member 1 GN=SLC41A1 OS=Pongo abelii (Sumatran orangutan) PE=2 SV=1	PREDICTED: solute carrier family 41 member 3-like [Sus scrofa]
ENSSSCG00000011046	36	16	28	335	1174	373	0.2827054551	0.109129971361	0.194120623806	3.425768	9.77535	3.351505	0.00566225741118623	4.34740692300846	up	--	--	Biological Process: blood vessel development (GO:0001568);; Biological Process: metanephros development (GO:0001656);; Biological Process: immune system process (GO:0002376);; Molecular Function: binding (GO:0005488);; Cellular Component: extracellular space (GO:0005615);; Cellular Component: cytoplasm (GO:0005737);; Biological Process: glycerophospholipid metabolic process (GO:0006650);; Biologi…	K06584|0|ssc:100512676|ITGA8; integrin, alpha 8; K06584 integrin alpha 8 (A)	[W]	Extracellular structures	Integrin alpha-V light chain (Precursor) GN=ITGAV OS=Bos taurus (Bovine) PE=1 SV=3	PREDICTED: integrin alpha-8 [Sus scrofa]
ENSSSCG00000007758	12	10	8	41	75	20	0.56153886388	0.50668051418	0.37909971743	1.782602505	3.2960554035	1.027669	0.0454974106532726	1.96999369228676	up	--	--	Biological Process: activation of innate immune response (GO:0002218);; Biological Process: positive regulation of defense response to virus by host (GO:0002230);; Biological Process: myeloid dendritic cell activation involved in immune response (GO:0002277);; Biological Process: positive regulation of antigen processing and presentation of peptide antigen via MHC class II (GO:0002588);; Biologic…	K12799|3.25121e-140|ssc:100522011|PYCARD; PYD and CARD domain containing; K12799 apoptosis-associated speck-like protein containing a CARD (A)	--	--	Apoptosis-associated speck-like protein containing a CARD GN=PYCARD OS=Bos taurus (Bovine) PE=2 SV=1	PREDICTED: apoptosis-associated speck-like protein containing a CARD-like isoform 1 [Sus scrofa]
ENSSSCG00000009000	164	175	221	2368	1875	1771	1.06266097023414	1.12902574	1.48437657879543	17.2848184970001	13.5489107	13.0048722602905	3.06968058635506e-30	3.22531327700716	up	--	--	Molecular Function: calcium ion binding (GO:0005509);; Cellular Component: plasma membrane (GO:0005886);; Biological Process: homophilic cell adhesion via plasma membrane adhesion molecules (GO:0007156);; Cellular Component: integral component of membrane (GO:0016021);;	K16507|0|ggo:101132281|DCHS2; LOW QUALITY PROTEIN: protocadherin-23; K16507 protocadherin-16/23 (A)	[S]	Function unknown	Protocadherin-11 X-linked (Precursor) GN=PCDH11X OS=Sus scrofa (Pig) PE=2 SV=1	PREDICTED: protocadherin-23 [Orcinus orca]
Sus_scrofa_newGene_7452	49	32	42	4	12	4	21.8401	14.7287	21.0177	5.23645	13.4758	5.58965	4.27714408021157e-06	-2.82954618580094	down	--	--	Molecular Function: phosphatase activity (GO:0016791);;	K18085|8.02397e-49|pale:102894813|MTMR12; myotubularin related protein 12; K18085 myotubularin-related protein 10/11/12 (A)	--	--	Myotubularin-related protein 12 GN=MTMR12 OS=Pongo abelii (Sumatran orangutan) PE=2 SV=1	PREDICTED: myotubularin-related protein 12 isoform 2 [Orcinus orca]
ENSSSCG00000011740	26	30	50	383	275	326	0.3666239239	0.435717867019	0.82831553311	5.630424	3.959067	4.744692	9.43364567227204e-22	3.01848823832824	up	--	--	Molecular Function: serine-type endopeptidase inhibitor activity (GO:0004867);; Biological Process: response to wounding (GO:0009611);; Biological Process: regulation of metabolic process (GO:0019222);; Biological Process: regulation of response to external stimulus (GO:0032101);; Cellular Component: intracellular part (GO:0044424);; Biological Process: single-multicellular organism process (GO:0…	--	[V]	Defense mechanisms	Plasminogen activator inhibitor 1 (Precursor) GN=SERPINE1 OS=Sus scrofa (Pig) PE=2 SV=1	PREDICTED: neuroserpin [Sus scrofa]
ENSSSCG00000005994	69	87	69	345	395	355	0.74227433588	0.943739571	0.8113347731	4.11745735594	4.662536	4.20157967596	1.83876418581782e-13	2.07903274235336	up	--	--	Molecular Function: binding (GO:0005488);; Molecular Function: phospholipid binding (GO:0005543);; Cellular Component: intracellular (GO:0005622);; Cellular Component: membrane (GO:0016020);; Cellular Component: protein complex (GO:0043234);; Cellular Component: synapse (GO:0045202);;	--	[W]	Extracellular structures	Alpha-1-syntrophin GN=SNTA1 OS=Oryctolagus cuniculus (Rabbit) PE=1 SV=1	PREDICTED: beta-1-syntrophin [Sus scrofa]
ENSSSCG00000008421	350	413	305	2653	2374	3090	7.623033541	9.33880000000001	8.097993796	83.600576036	73.5294925086	95.70950194	7.46997904896179e-31	2.72381662452874	up	--	--	Biological Process: ovarian follicle development (GO:0001541);; Biological Process: leukocyte differentiation (GO:0002521);; Biological Process: regulation of immune system process (GO:0002682);; Biological Process: system process (GO:0003008);; Molecular Function: luteinizing hormone receptor activity (GO:0004964);; Cellular Component: integral component of plasma membrane (GO:0005887);; Biologi…	K04248|0|ssc:407247|LHCGR, LHR; luteinizing hormone/choriogonadotropin receptor; K04248 luteinizing hormone/choriogonadotropin receptor (A)	[T]	Signal transduction mechanisms	Lutropin-choriogonadotropic hormone receptor (Precursor) GN=LHCGR OS=Sus scrofa (Pig) PE=2 SV=1	lutropin-choriogonadotropic hormone receptor precursor [Sus scrofa]
ENSSSCG00000005113	159	145	129	65	76	65	12.8133	11.4745	11.2582	7.26674	8.4057	7.25298	0.000250245274499448	-1.27549990204508	down	--	--	Cellular Component: protein phosphatase type 2A complex (GO:0000159);; Cellular Component: chromosome, centromeric region (GO:0000775);; Molecular Function: protein binding (GO:0005515);; Cellular Component: nucleus (GO:0005634);; Cellular Component: cytoplasm (GO:0005737);; Biological Process: signal transduction (GO:0007165);; Molecular Function: protein phosphatase type 2A regulator activity (…	--	[T]	Signal transduction mechanisms	Serine/threonine-protein phosphatase 2A 56 kDa regulatory subunit epsilon isoform (Fragment) GN=PPP2R5E OS=Oryctolagus cuniculus (Rabbit) PE=2 SV=1	Serine/threonine-protein phosphatase 2A 56 kDa regulatory subunit epsilon isoform [Tupaia chinensis]
Sus_scrofa_newGene_13528	45	49	46	21	23	25	6.51269	6.84326	6.58581	3.17841	3.53582	3.8608	0.0182750811897785	-1.22270371550141	down	--	--	--	--	--	--	--	PREDICTED: protein capicua homolog [Bison bison bison]
ENSSSCG00000006011	6	11	7	34	28	53	0.0941594314	0.165299814882	0.29645618969	0.712725673	0.6730876	0.8945026024916	0.00104007340576277	2.05937673746876	up	[P]	Inorganic ion transport and metabolism	Molecular Function: zinc ion transmembrane transporter activity (GO:0005385);; Cellular Component: plasma membrane (GO:0005886);; Biological Process: response to glucose (GO:0009749);; Cellular Component: membrane (GO:0016020);; Cellular Component: integral component of membrane (GO:0016021);; Biological Process: insulin secretion (GO:0030073);; Cellular Component: secretory granule (GO:0030141);…	K14695|0|ssc:100155672|SLC30A8; solute carrier family 30 (zinc transporter), member 8; K14695 solute carrier family 30 (zinc transporter), member 8 (A)	[P]	Inorganic ion transport and metabolism	Zinc transporter 3 GN=SLC30A3 OS=Bos taurus (Bovine) PE=2 SV=1	PREDICTED: zinc transporter 8 [Sus scrofa]
ENSSSCG00000021206	154	152	149	381	549	356	2.24550375	1.68704377	2.5090628466	9.09254346	10.8935490080061	8.559280974	2.21599011625261e-05	1.29408999944044	up	--	--	Biological Process: positive regulation of cytokine production (GO:0001819);; Biological Process: toll-like receptor signaling pathway (GO:0002224);; Molecular Function: interleukin-1 receptor activity (GO:0004908);; Molecular Function: binding (GO:0005488);; Cellular Component: extracellular region (GO:0005576);; Cellular Component: plasma membrane (GO:0005886);; Biological Process: intracellula…	K04723|0|ssc:100628318|IL1RAP; interleukin 1 receptor accessory protein; K04723 interleukin 1 receptor accessory protein (A)	--	--	Interleukin-1 receptor accessory protein (Precursor) GN=IL1RAP OS=Macaca mulatta (Rhesus macaque) PE=1 SV=1	PREDICTED: interleukin-1 receptor accessory protein-like [Sus scrofa]
Sus_scrofa_newGene_13592	116	112	72	254	264	234	0.89247302345	0.8473664	0.46646170365	1.633503	1.737927	1.510745	0.000191180997067526	1.12055842309604	up	--	--	--	--	--	--	CMP-N-acetylneuraminate-beta-1,4-galactoside alpha-2,3-sialyltransferase GN=ST3GAL3 OS=Pan troglodytes (Chimpanzee) PE=2 SV=1	PREDICTED: CMP-N-acetylneuraminate-beta-1,4-galactoside alpha-2,3-sialyltransferase isoform X5 [Panthera tigris altaica]
ENSSSCG00000001571	2611	2590	2962	7335	7393	6962	91.042259	85.32739	100.22288509	181.408865463	182.75677721	176.58685254993	8.3338309038596e-13	1.20876969460729	up	--	--	Cellular Component: cytoplasm (GO:0005737);; Cellular Component: mitochondrion (GO:0005739);; Biological Process: transport (GO:0006810);; Biological Process: activation of cysteine-type endopeptidase activity involved in apoptotic process (GO:0006919);; Cellular Component: membrane (GO:0016020);; Cellular Component: integral component of membrane (GO:0016021);; Biological Process: positive regul…	K17885|0|ssc:100152609|MTCH1; mitochondrial carrier 1; K17885 mitochondrial carrier (A)	[R]	General function prediction only	Mitochondrial carrier homolog 2 GN=MTCH2 OS=Bos taurus (Bovine) PE=2 SV=2	mitochondrial carrier homolog 1 isoform 1 [Sus scrofa]
ENSSSCG00000003781	19	35	27	8	6	6	0.141293722962	0.331233364369	0.232996289360362	0.06038085371	0.06681569961	0.06596344686	0.00113175612650902	-2.22006151776628	down	--	--	Molecular Function: protein binding (GO:0005515);; Biological Process: nucleobase-containing compound metabolic process (GO:0006139);; Biological Process: cellular component movement (GO:0006928);; Biological Process: cytoskeleton organization (GO:0007010);; Biological Process: nervous system development (GO:0007399);; Cellular Component: actin cytoskeleton (GO:0015629);; Molecular Function: nucl…	--	--	--	Transcriptional regulator ATRX GN=ATRX OS=Pan troglodytes (Chimpanzee) PE=2 SV=1	PREDICTED: uncharacterized protein C1orf173-like [Sus scrofa]
ENSSSCG00000012512	49	61	61	234	204	277	0.318458925120045	0.431585209303471	0.384903491365386	1.59032519780365	1.15717689445	1.64207011	6.42950765422424e-09	1.86412672740166	up	--	--	Molecular Function: nucleic acid binding (GO:0003676);; Cellular Component: nucleus (GO:0005634);; Molecular Function: zinc ion binding (GO:0008270);;	--	--	--	Lysine-rich coiled-coil protein 1 GN=KRCC1 OS=Bos taurus (Bovine) PE=2 SV=1	PREDICTED: zinc finger matrin-type protein 1-like [Sus scrofa]
ENSSSCG00000030699	14	11	10	346	615	355	0.7518329852	0.937878855	0.8176622	23.66149	36.74415	24.50048	1.02792115217433e-12	5.02578265750382	up	--	--	Biological Process: skeletal system development (GO:0001501);; Molecular Function: extracellular matrix structural constituent (GO:0005201);; Cellular Component: extracellular region (GO:0005576);; Cellular Component: collagen trimer (GO:0005581);; Biological Process: single-organism cellular process (GO:0044763);; Biological Process: organ development (GO:0048513);;	--	[W]	Extracellular structures	Collagen alpha-2(XI) chain (Precursor) GN=COL11A2 OS=Bos taurus (Bovine) PE=3 SV=1	PREDICTED: collagen alpha-1(XI) chain-like, partial [Sus scrofa]
ENSSSCG00000024505	101	85	109	406	357	500	2.88844149735082	2.7585707633013	2.69636868357401	9.547747	8.38780100000313	12.450960014351	2.85298050472153e-12	1.8995097244968	up	--	--	Biological Process: vasculogenesis (GO:0001570);; Biological Process: regulation of systemic arterial blood pressure by ischemic conditions (GO:0001980);; Molecular Function: actin binding (GO:0003779);; Cellular Component: troponin complex (GO:0005861);; Biological Process: cellular calcium ion homeostasis (GO:0006874);; Biological Process: regulation of muscle contraction (GO:0006937);; Molecul…	K12044|2.57936e-104|ssc:100049696|TNNI3; troponin I type 3 (cardiac); K12044 troponin I, cardiac muscle (A)	[Z]	Cytoskeleton	Troponin I, cardiac muscle GN=TNNI3 OS=Bos taurus (Bovine) PE=1 SV=2	cardiac troponin I [Sus scrofa]
ENSSSCG00000024528	1048	569	532	229	352	234	24.6103846760839	15.6803933841791	17.9651926110016	10.13756902	14.7685482965953	10.7975701932206	0.00763664582861279	-1.60494604536828	down	--	--	Cellular Component: Golgi membrane (GO:0000139);; Cellular Component: endoplasmic reticulum (GO:0005783);; Molecular Function: zinc ion binding (GO:0008270);; Biological Process: cellular process (GO:0009987);; Molecular Function: transferase activity, transferring acyl groups (GO:0016746);; Cellular Component: membrane part (GO:0044425);; Biological Process: single-organism process (GO:0044699);…	K16675|0|lve:103083660|ZDHHC14; zinc finger, DHHC-type containing 14; K16675 palmitoyltransferase ZDHHC9/14/18 [EC:2.3.1.225] (A)	[R]	General function prediction only	Palmitoyltransferase ZDHHC9 GN=ZDHHC9 OS=Bos taurus (Bovine) PE=2 SV=1	PREDICTED: probable palmitoyltransferase ZDHHC14, partial [Sus scrofa]
ENSSSCG00000003805	185	330	277	1524	1072	1337	1.99956676750259	3.5255652698	3.0759819826	17.6741330000007	11.8516642606	14.792314677326	4.83526743714904e-13	2.11148894430064	up	--	--	Biological Process: neutrophil homeostasis (GO:0001780);; Biological Process: system process (GO:0003008);; Molecular Function: 3',5'-cyclic-nucleotide phosphodiesterase activity (GO:0004114);; Molecular Function: calmodulin-dependent cyclic-nucleotide phosphodiesterase activity (GO:0004117);; Molecular Function: protein binding (GO:0005515);; Biological Process: signal transduction (GO:0007165);…	K13293|0|ssc:100037941|PDE4B; phosphodiesterase 4B, cAMP-specific (EC:3.1.4.17); K13293 cAMP-specific phosphodiesterase 4 [EC:3.1.4.53] (A)	[T]	Signal transduction mechanisms	Calcium/calmodulin-dependent 3&apos;,5&apos;-cyclic nucleotide phosphodiesterase 1B GN=PDE1B OS=Bos taurus (Bovine) PE=1 SV=1	cAMP-specific 3&apos;,5&apos;-cyclic phosphodiesterase 4B isoform 2 [Sus scrofa]
ENSSSCG00000030109	29	28	46	100	89	98	4.32015	4.044728	6.70564	31.51340526981	27.256563	29.868106	0.00259532070936484	1.28096577033195	up	--	--	Cellular Component: exocyst (GO:0000145);; Biological Process: exocytosis (GO:0006887);; Biological Process: protein transport (GO:0015031);;	K06110|7.29733e-27|mmu:211446|Exoc3, 2810050O03Rik, E430013E20Rik, Sec6, Sec6l1; exocyst complex component 3; K06110 exocyst complex component 3 (A)	[U]	Intracellular trafficking, secretion, and vesicular transport	Exocyst complex component 3 GN=EXOC3 OS=Bos taurus (Bovine) PE=2 SV=1	Exocyst complex component 3, partial [Bos grunniens mutus]
ENSSSCG00000024351	444	234	195	85	147	75	5.528224	2.853737759	2.688296	1.287845	2.1161186136	1.0940159	0.0170245875193183	-1.71609426757612	down	[RTKL]	--	Biological Process: activation of MAPK activity (GO:0000187);; Biological Process: liver development (GO:0001889);; Biological Process: placenta development (GO:0001890);; Molecular Function: actin binding (GO:0003779);; Molecular Function: hepatocyte growth factor-activated receptor activity (GO:0005008);; Molecular Function: ATP binding (GO:0005524);; Biological Process: brain development (GO:0…	--	[T]	Signal transduction mechanisms	Hepatocyte growth factor receptor (Precursor) GN=MET OS=Sus scrofa (Pig) PE=2 SV=1	hepatocyte growth factor receptor precursor [Sus scrofa]
ENSSSCG00000015390	691	810	935	352	450	467	7.285265	8.6984793	10.34143669	3.50214796000003	4.98130200000062	4.995651	2.53105342460321e-08	-1.14174029460061	down	[V]	Defense mechanisms	Biological Process: G2/M transition of mitotic cell cycle (GO:0000086);; Molecular Function: binding (GO:0005488);; Molecular Function: ATP binding (GO:0005524);; Biological Process: ATP catabolic process (GO:0006200);; Cellular Component: cell surface (GO:0009986);; Cellular Component: integral component of membrane (GO:0016021);; Molecular Function: ATPase activity (GO:0016887);; Molecular Func…	K05658|0|ssc:396910|ABCB1, MDR1, P-gp; ATP-binding cassette, sub-family B (MDR/TAP), member 1; K05658 ATP-binding cassette, subfamily B (MDR/TAP), member 1 [EC:3.6.3.44] (A)	[Q]	Secondary metabolites biosynthesis, transport and catabolism	Bile salt export pump GN=ABCB11 OS=Oryctolagus cuniculus (Rabbit) PE=2 SV=1	PREDICTED: multidrug resistance protein 1 isoform 2 [Sus scrofa]
ENSSSCG00000006829	58	25	52	11	12	18	0.86475189361	0.400630170476	0.8204289	0.163362133040038	0.17471728	0.253584247683001	0.00176233025591289	-1.91627512195247	down	--	--	Molecular Function: transporter activity (GO:0005215);; Biological Process: transport (GO:0006810);; Biological Process: cellular calcium ion homeostasis (GO:0006874);; Cellular Component: synaptic vesicle (GO:0008021);; Cellular Component: integral component of membrane (GO:0016021);;	--	--	--	Synaptophysin-like protein 2 GN=SYPL2 OS=Oryctolagus cuniculus (Rabbit) PE=2 SV=1	PREDICTED: synaptophysin-like protein 2-like [Sus scrofa]
Sus_scrofa_newGene_19441	247	250	231	146	102	128	10.9947	11.3507	11.7209	6.59237	4.65834	5.81286	6.98669749019324e-05	-1.15367914573007	down	[R]	General function prediction only	Molecular Function: nucleotide binding (GO:0000166);; Molecular Function: nucleic acid binding (GO:0003676);;	K14573|2.4881e-128|ssc:100628057|RBM28; RNA binding motif protein 28; K14573 nucleolar protein 4 (A)	--	--	CUGBP Elav-like family member 2 GN=CELF2 OS=Pongo abelii (Sumatran orangutan) PE=2 SV=2	PREDICTED: RNA-binding protein 28 [Sus scrofa]
ENSSSCG00000015832	3129	2534	2461	1035	1217	964	34.4226	28.0796	30.4315	12.875	15.046	11.9603	2.12683820768277e-15	-1.54064295162902	down	[R]	General function prediction only	Cellular Component: nucleolus (GO:0005730);;	K14831|2.64353e-172|ssc:100511048|MAK16; MAK16 homolog (S. cerevisiae); K14831 protein MAK16 (A)	[A]	RNA processing and modification	Protein MAK16 homolog GN=MAK16 OS=Bos taurus (Bovine) PE=2 SV=1	MAK16 homolog [Sus scrofa]
ENSSSCG00000027769	392	153	240	76	111	56	32.687642	12.7305277841	19.80317	10.72744	17.7581	8.84738	0.00945262437198279	-1.89655310841844	down	--	--	Molecular Function: protease binding (GO:0002020);; Molecular Function: serine-type endopeptidase inhibitor activity (GO:0004867);; Cellular Component: cytoplasm (GO:0005737);; Cellular Component: centrosome (GO:0005813);; Cellular Component: cytosol (GO:0005829);; Biological Process: negative regulation of endopeptidase activity (GO:0010951);; Biological Process: regulation of proteolysis (GO:00…	K13963|1.59979e-50|cfr:102514108|SERPINB6; serpin peptidase inhibitor, clade B (ovalbumin), member 6; K13963 serpin B (A)	[V]	Defense mechanisms	Serpin B6 GN=SERPINB6 OS=Bos taurus (Bovine) PE=2 SV=1	PREDICTED: serpin B6 [Ceratotherium simum simum]
ENSSSCG00000013422	442	427	434	1226	856	1643	9.11685	9.27335	8.10296	21.66269	15.5385	28.72669	0.0029941622294178	1.31716777569958	up	[J]	Translation, ribosomal structure and biogenesis	Molecular Function: catalytic activity (GO:0003824);; Biological Process: metabolic process (GO:0008152);; Cellular Component: membrane (GO:0016020);; Biological Process: macromolecule metabolic process (GO:0043170);; Biological Process: cellular metabolic process (GO:0044237);; Biological Process: primary metabolic process (GO:0044238);; Biological Process: single-organism process (GO:0044699);;…	--	[I]	Lipid transport and metabolism	Lipid phosphate phosphatase-related protein type 2 GN=LPPR2 OS=Bos taurus (Bovine) PE=2 SV=1	PREDICTED: LOW QUALITY PROTEIN: lipid phosphate phosphatase-related protein type 3-like [Sus scrofa]
ENSSSCG00000002646	381	399	353	934	895	866	40.72621	51.384	41.85074	115.99783	115.57429	114.04384	4.09025060045022e-07	1.04758223232937	up	--	--	Cellular Component: endoplasmic reticulum (GO:0005783);; Cellular Component: Golgi apparatus (GO:0005794);; Biological Process: ER to Golgi vesicle-mediated transport (GO:0006888);; Cellular Component: perinuclear region of cytoplasm (GO:0048471);;	--	[S]	Function unknown	Trafficking protein particle complex subunit 2-like protein GN=TRAPPC2L OS=Bos taurus (Bovine) PE=2 SV=1	PREDICTED: trafficking protein particle complex subunit 2-like protein-like isoform 1 [Sus scrofa]
Sus_scrofa_newGene_16947	1438	980	1113	593	475	692	4.05506885001355	3.12225851978	3.992476479	2.4474170948	1.58061320000052	2.72010871	1.70411665045639e-05	-1.20395574912299	down	--	--	--	--	--	--	LINE-1 reverse transcriptase homolog OS=Nycticebus coucang (Slow loris) PE=3 SV=1	hypothetical protein M91_08065 [Bos mutus]
ENSSSCG00000028606	0	17	0	76	140	85	0.0122986	1.23095	9.478e-05	4.26747	7.99095	4.83699	2.85383262341463e-08	3.92402398385696	up	--	--	Molecular Function: nucleic acid binding (GO:0003676);; Molecular Function: DNA binding (GO:0003677);; Cellular Component: nucleus (GO:0005634);; Biological Process: regulation of transcription, DNA-templated (GO:0006355);; Cellular Component: intracellular membrane-bounded organelle (GO:0043231);; Cellular Component: cytoplasmic part (GO:0044444);; Biological Process: single-organism cellular pr…	K10494|1.26861e-121|ssc:100622022|ZBTB7B; zinc finger and BTB domain containing 7B; K10494 zinc finger and BTB domain-containing protein 7 (A)	[R]	General function prediction only	Zinc finger and BTB domain-containing protein 48 GN=ZBTB48 OS=Pongo abelii (Sumatran orangutan) PE=2 SV=1	PREDICTED: zinc finger and BTB domain-containing protein 7B isoform 1 [Ceratotherium simum simum]
ENSSSCG00000010104	153	147	171	569	546	495	9.78737	9.58837	9.7768	25.8385	24.9619	23.0428	1.07157500197179e-10	1.57222709855521	up	--	--	Molecular Function: RNA polymerase II transcription cofactor activity (GO:0001104);; Cellular Component: Golgi apparatus (GO:0005794);; Cellular Component: centrosome (GO:0005813);; Cellular Component: spindle (GO:0005819);; Biological Process: regulation of transcription from RNA polymerase II promoter (GO:0006357);; Cellular Component: gamma-tubulin ring complex (GO:0008274);; Cellular Componen…	K16574|5.70198e-82|ssc:100153925|MZT2B; mitotic spindle organizing protein 2B; K16574 mitotic-spindle organizing protein 2A/2B (A)	--	--	Mitotic-spindle organizing protein 2 GN=MZT2 OS=Bos taurus (Bovine) PE=2 SV=1	PREDICTED: mitotic-spindle organizing protein 2A [Sus scrofa]
ENSSSCG00000009517	179	313	528	79	139	61	4.72256	8.266239	14.6695	2.325425	4.04904	1.79602	0.0121019578486489	-2.07225761159815	down	--	--	Biological Process: mature B cell differentiation involved in immune response (GO:0002313);; Molecular Function: G-protein coupled receptor activity (GO:0004930);; Molecular Function: protein binding (GO:0005515);; Cellular Component: plasma membrane (GO:0005886);; Biological Process: calcium ion transport (GO:0006816);; Biological Process: humoral immune response (GO:0006959);; Biological Proces…	K04305|0|ssc:100522635|GPR183; G protein-coupled receptor 183; K04305 Epstein-Barr virus induced gene 2 (A)	--	--	G-protein coupled receptor 183 GN=GPR183 OS=Bos taurus (Bovine) PE=2 SV=1	PREDICTED: LOW QUALITY PROTEIN: G-protein coupled receptor 183-like [Sus scrofa]
ENSSSCG00000030108	217	239	242	765	725	711	1.346121	1.48870223324	1.5144655	4.724332	4.5321818878	4.427843	5.44710320030572e-11	1.45539807344775	up	[L]	Replication, recombination and repair	Molecular Function: binding (GO:0005488);; Biological Process: DNA metabolic process (GO:0006259);; Molecular Function: hydrolase activity (GO:0016787);; Biological Process: cellular macromolecule biosynthetic process (GO:0034645);; Cellular Component: intracellular organelle (GO:0043229);; Biological Process: single-organism cellular process (GO:0044763);;	--	[L]	Replication, recombination and repair	Transcriptional repressor NF-X1 GN=NFX1 OS=Bos taurus (Bovine) PE=2 SV=1	PREDICTED: NFX1-type zinc finger-containing protein 1 [Orcinus orca]
Sus_scrofa_newGene_14835	148	114	124	65	64	76	2.780345	2.1459811221	2.3518480744	1.9378199876	1.607128	1.727275	0.00190043571781441	-1.1138073197509	down	--	--	Cellular Component: nucleus (GO:0005634);;	--	--	--	--	PREDICTED: mirror-image polydactyly gene 1 protein-like [Balaenoptera acutorostrata scammoni]
ENSSSCG00000007033	71	62	65	245	206	296	0.839719127568	0.687353956493	0.7009376	2.8413415	2.44254531132	3.51524427505	4.22211335696116e-08	1.71590355119392	up	--	--	Cellular Component: Golgi apparatus (GO:0005794);; Biological Process: intracellular protein transport (GO:0006886);; Biological Process: anterograde axon cargo transport (GO:0008089);; Cellular Component: clathrin adaptor complex (GO:0030131);; Biological Process: anterograde synaptic vesicle transport (GO:0048490);;	K12398|0|ssc:100525135|AP3M2; adaptor-related protein complex 3, mu 2 subunit; K12398 AP-3 complex subunit mu (A)	[U]	Intracellular trafficking, secretion, and vesicular transport	AP-3 complex subunit mu-1 GN=AP3M1 OS=Pongo abelii (Sumatran orangutan) PE=2 SV=1	PREDICTED: AP-3 complex subunit mu-2 [Sus scrofa]
ENSSSCG00000016934	561	441	397	261	291	225	14.818603	11.466431	11.581765	7.265262	8.14577902341	6.25103	1.60766130894331e-05	-1.05258941732064	down	[R]	General function prediction only	Cellular Component: nucleotide-excision repair complex (GO:0000109);; Biological Process: protein polyubiquitination (GO:0000209);; Molecular Function: ubiquitin-protein transferase activity (GO:0004842);; Biological Process: transcription-coupled nucleotide-excision repair (GO:0006283);; Biological Process: transcription, DNA-templated (GO:0006351);; Biological Process: response to oxidative str…	K10570|0|ssc:100524405|ERCC8; excision repair cross-complementing rodent repair deficiency, complementation group 8; K10570 DNA excision repair protein ERCC-8 (A)	[KL]	--	DNA excision repair protein ERCC-8 GN=ERCC8 OS=Bos taurus (Bovine) PE=2 SV=1	PREDICTED: DNA excision repair protein ERCC-8-like [Sus scrofa]
ENSSSCG00000016856	252	238	265	93	77	60	8.76613	8.33638	9.67609	3.18011	2.61936	2.04645	1.70565552720511e-10	-1.91631059636985	down	--	--	Molecular Function: binding (GO:0005488);; Cellular Component: extracellular region (GO:0005576);; Cellular Component: membrane attack complex (GO:0005579);; Cellular Component: cytoplasm (GO:0005737);; Biological Process: transport (GO:0006810);; Biological Process: complement activation, alternative pathway (GO:0006957);; Biological Process: complement activation, classical pathway (GO:0006958)…	K04000|0|ssc:100037951|complement component C9; K04000 complement component 9 (A)	--	--	Complement component C9 (Precursor) GN=C9 OS=Equus caballus (Horse) PE=2 SV=1	complement component C9 precursor [Sus scrofa]
ENSSSCG00000030170	71	87	74	253	178	257	0.86270725095	1.124254794	0.88768481944	2.86391885319	2.0172746	2.89876200827	1.38232360821126e-05	1.3679853695667	up	--	--	Cellular Component: chromatin (GO:0000785);; Molecular Function: nucleic acid binding (GO:0003676);; Molecular Function: DNA binding (GO:0003677);; Biological Process: DNA metabolic process (GO:0006259);; Biological Process: nervous system development (GO:0007399);; Molecular Function: zinc ion binding (GO:0008270);; Biological Process: histone ubiquitination (GO:0016574);; Molecular Function: tr…	--	[K]	Transcription	PHD finger protein 10 GN=PHF10 OS=Bos taurus (Bovine) PE=2 SV=1	PREDICTED: zinc finger protein DPF3 [Condylura cristata]
ENSSSCG00000017391	161	79	113	381	469	415	2.214868054	0.97891164997842	1.1660446149	3.79878841	4.85017946705872	4.2594018706166	4.34596427994669e-10	1.63952068904576	up	--	--	Biological Process: skeletal system development (GO:0001501);; Cellular Component: ruffle (GO:0001726);; Molecular Function: phospholipid binding (GO:0005543);; Molecular Function: phosphatidylinositol-3,4,5-trisphosphate binding (GO:0005547);; Cellular Component: cytoskeleton (GO:0005856);; Biological Process: cell adhesion (GO:0007155);; Biological Process: signal transduction (GO:0007165);; Bi…	--	[N]	Cell motility	Unconventional myosin-X GN=MYO10 OS=Bos taurus (Bovine) PE=1 SV=1	PREDICTED: pleckstrin homology domain-containing family H member 3 isoform 2 [Sus scrofa]
ENSSSCG00000001906	702	826	1172	54	95	204	11.46063696	13.41946	18.419113087	0.887109	1.585389	3.3599049375	2.30443510260646e-11	-3.13112769363209	down	[Q]	Secondary metabolites biosynthesis, transport and catabolism	Molecular Function: iron ion binding (GO:0005506);; Cellular Component: endoplasmic reticulum membrane (GO:0005789);; Biological Process: steroid catabolic process (GO:0006706);; Biological Process: porphyrin-containing compound metabolic process (GO:0006778);; Molecular Function: electron carrier activity (GO:0009055);; Biological Process: amine metabolic process (GO:0009308);; Biological Proces…	K07408|0|ssc:403103|CYP1A1; cytochrome P450 1A1 (EC:1.14.14.1); K07408 cytochrome P450, family 1, subfamily A, polypeptide 1 [EC:1.14.14.1] (A)	[Q]	Secondary metabolites biosynthesis, transport and catabolism	Cytochrome P450 1A1 GN=CYP1A1 OS=Balaenoptera acutorostrata (Common minke whale) PE=2 SV=1	cytochrome P450 1A1 [Sus scrofa]
ENSSSCG00000021155	26	24	24	178	135	178	1.70012	1.64891	1.44451	7.97122	6.08949	8.0939	4.61447989646658e-11	2.53005552412524	up	[RTKL]	--	Molecular Function: hormone activity (GO:0005179);; Molecular Function: ion channel activity (GO:0005216);; Cellular Component: extracellular space (GO:0005615);; Cellular Component: peroxisomal matrix (GO:0005782);; Biological Process: generation of precursor metabolites and energy (GO:0006091);; Biological Process: neuropeptide signaling pathway (GO:0007218);; Biological Process: cell-cell sign…	K05228|2.18069e-116|ssc:396863|POMC; proopiomelanocortin; K05228 proopiomelanocortin (A)	--	--	Met-enkephalin (Precursor) GN=POMC OS=Sus scrofa (Pig) PE=1 SV=1	pro-opiomelanocortin [Sus scrofa]
ENSSSCG00000008664	145	32	70	349	396	247	2.0057	0.428438411	0.99273	4.28821	4.641433	2.885876782	4.15784364154497e-05	1.80297145868889	up	[J]	Translation, ribosomal structure and biogenesis	Biological Process: skeletal system development (GO:0001501);; Molecular Function: binding (GO:0005488);; Cellular Component: nucleus (GO:0005634);; Biological Process: cell communication (GO:0007154);; Biological Process: organ morphogenesis (GO:0009887);; Biological Process: macromolecule metabolic process (GO:0043170);; Cellular Component: extracellular region part (GO:0044421);; Cellular Comp…	--	--	--	Protein FAM84A GN=FAM84A OS=Bos taurus (Bovine) PE=2 SV=1	PREDICTED: protein FAM84A-like [Sus scrofa]
ENSSSCG00000015124	1926	2218	3400	6066	5757	7187	15.5663300000195	17.8228400008351	23.4354500040089	42.5252769915076	40.5069701691013	49.533220104451	1.43238452541463e-06	1.13613015998594	up	--	--	Biological Process: lens morphogenesis in camera-type eye (GO:0002089);; Biological Process: desmosome organization (GO:0002934);; Molecular Function: receptor activity (GO:0004872);; Cellular Component: plasma membrane (GO:0005886);; Cellular Component: cell-cell adherens junction (GO:0005913);; Biological Process: iron ion transport (GO:0006826);; Biological Process: cell adhesion (GO:0007155);…	K06081|0|ssc:397247|PVRL1, HVEC; poliovirus receptor-related 1 (herpesvirus entry mediator C); K06081 poliovirus receptor-related protein 1 (A)	--	--	Poliovirus receptor-related protein 1 (Precursor) GN=PVRL1 OS=Sus scrofa (Pig) PE=2 SV=1	poliovirus receptor-related protein 1 precursor [Sus scrofa]
ENSSSCG00000005426	314	275	325	158	161	204	1.68550291	1.33057434	1.78916149	0.929007526	0.8874087499	1.123703244	0.00017638003669402	-1.00519553690822	down	--	--	Molecular Function: binding (GO:0005488);; Cellular Component: intracellular (GO:0005622);; Cellular Component: cytoplasm (GO:0005737);; Biological Process: organelle organization (GO:0006996);; Biological Process: cell cycle (GO:0007049);; Cellular Component: microtubule cytoskeleton (GO:0015630);; Cellular Component: intracellular membrane-bounded organelle (GO:0043231);; Cellular Component: pr…	--	[O]	Posttranslational modification, protein turnover, chaperones	Fibronectin type III and SPRY domain-containing protein 1 GN=FSD1 OS=Macaca fascicularis (Crab-eating macaque) PE=2 SV=2	PREDICTED: fibronectin type III and SPRY domain containing 1-like isoform 1 [Sus scrofa]
ENSSSCG00000001922	3643	3818	3418	2039	1949	2070	37.213125	36.71906	33.70328255218	32.1938912	31.912779	31.23956	4.43694730253484e-10	-1.04671555040484	down	--	--	Molecular Function: ubiquitin-protein transferase activity (GO:0004842);; Cellular Component: cytoplasm (GO:0005737);; Biological Process: ubiquitin-dependent protein catabolic process (GO:0006511);; Molecular Function: zinc ion binding (GO:0008270);; Biological Process: protein ubiquitination (GO:0016567);; Molecular Function: ubiquitin protein ligase binding (GO:0031625);;	K11968|0|umr:103679136|ARIH1; ariadne RBR E3 ubiquitin protein ligase 1; K11968 ariadne-1 (A)	[O]	Posttranslational modification, protein turnover, chaperones	E3 ubiquitin-protein ligase ARIH1 GN=ARIH1 OS=Bos taurus (Bovine) PE=2 SV=1	E3 ubiquitin-protein ligase ARIH1 [Myotis brandtii]
ENSSSCG00000002669	94	421	464	1313	793	1366	4.778165	18.36596	18.77064	83.1835	55.08119	83.3401	0.00112550698350095	1.63031797431174	up	[S]	Function unknown	Cellular Component: extracellular region (GO:0005576);; Molecular Function: heparin binding (GO:0008201);; Cellular Component: transport vesicle (GO:0030133);; Biological Process: extracellular matrix organization (GO:0030198);; Cellular Component: extracellular matrix (GO:0031012);;	--	[S]	Function unknown	Cysteine-rich secretory protein LCCL domain-containing 2 (Precursor) GN=CRISPLD2 OS=Bos taurus (Bovine) PE=2 SV=1	PREDICTED: cysteine-rich secretory protein LCCL domain-containing 2-like [Sus scrofa]
Sus_scrofa_newGene_5456	164	172	181	46	51	55	1.57738	1.66915	1.86292	0.441886	0.493483	0.531839	8.9008453773313e-09	-1.96734980070944	down	--	--	--	--	--	--	LINE-1 reverse transcriptase homolog OS=Nycticebus coucang (Slow loris) PE=3 SV=1	endonuclease/reverse transcriptase [Sus scrofa]
ENSSSCG00000029067	124	114	119	371	429	402	4.5626149479	4.2611306909062	3.9691758069	12.791263	14.336875	13.019111973	5.32596866287892e-09	1.54917988614898	up	--	--	Biological Process: skeletal system development (GO:0001501);; Cellular Component: extracellular region (GO:0005576);; Biological Process: organ morphogenesis (GO:0009887);; Biological Process: single-organism cellular process (GO:0044763);; Biological Process: regulation of cellular process (GO:0050794);;	--	--	--	Collagen alpha-1(I) chain (Precursor) GN=COL1A1 OS=Canis familiaris (Dog) PE=1 SV=1	PREDICTED: coiled-coil domain-containing protein 24-like [Sus scrofa]
ENSSSCG00000021984	142	151	146	54	61	61	6.71824	7.10919	7.04283	3.28969	3.70901	3.69041	1.48743207763674e-05	-1.52086946895283	down	--	--	--	--	--	--	--	PREDICTED: UPF0472 protein C16orf72 homolog [Ochotona princeps]
ENSSSCG00000017371	258	237	288	720	706	748	11.0071	10.1978	11.4969	24.4538	24.3337	25.6209	8.67103246276438e-09	1.27304792969819	up	--	--	Molecular Function: signal transducer activity (GO:0004871);; Cellular Component: integral component of membrane (GO:0016021);; Biological Process: positive regulation of I-kappaB kinase/NF-kappaB signaling (GO:0043123);;	--	--	--	Transmembrane protein 101 GN=TMEM101 OS=Pongo abelii (Sumatran orangutan) PE=2 SV=1	transmembrane protein 101 [Sus scrofa]
ENSSSCG00000023179	44	61	59	121	118	139	2.88269	3.97705	4.04252	7.63921	7.4105	8.74505	0.00816880096240477	1.00390424195167	up	--	--	Cellular Component: ubiquitin ligase complex (GO:0000151);; Cellular Component: proteasome complex (GO:0000502);; Molecular Function: ubiquitin-protein transferase activity (GO:0004842);; Biological Process: ubiquitin-dependent protein catabolic process (GO:0006511);; Molecular Function: zinc ion binding (GO:0008270);; Biological Process: protein ubiquitination (GO:0016567);; Biological Process: …	--	[O]	Posttranslational modification, protein turnover, chaperones	--	PREDICTED: E3 ubiquitin-protein ligase UBR1-like [Sus scrofa]
ENSSSCG00000020688	2540	2758	2145	1442	1265	1466	70.8715	69.5136	56.95299	31.89019	28.2227	32.14509	3.85531131912454e-09	-1.03719875492678	down	[R]	General function prediction only	Molecular Function: nucleotide binding (GO:0000166);; Molecular Function: nucleic acid binding (GO:0003676);; Molecular Function: single-stranded RNA binding (GO:0003727);; Cellular Component: nucleus (GO:0005634);; Cellular Component: spliceosomal complex (GO:0005681);; Cellular Component: cytoplasm (GO:0005737);; Cellular Component: cytoskeleton (GO:0005856);; Biological Process: mRNA processin…	K12898|2.17937e-65|ptr:466093|HNRNPH3, HNRPH3; heterogeneous nuclear ribonucleoprotein H3 (2H9); K12898 heterogeneous nuclear ribonucleoprotein F/H (A)	[A]	RNA processing and modification	Heterogeneous nuclear ribonucleoprotein H2, N-terminally processed GN=HNRNPH2 OS=Bos taurus (Bovine) PE=2 SV=1	PREDICTED: heterogeneous nuclear ribonucleoprotein H3 isoform X1 [Mustela putorius furo]
ENSSSCG00000029593	615	542	642	248	300	233	6.122184335	5.40135317	7.382800122	2.798709	3.339013	2.664237	3.90077168329523e-10	-1.40619591792765	down	[K]	Transcription	Biological Process: ovarian follicle development (GO:0001541);; Biological Process: eye development (GO:0001654);; Biological Process: immune system process (GO:0002376);; Molecular Function: DNA binding (GO:0003677);; Molecular Function: sequence-specific DNA binding transcription factor activity (GO:0003700);; Molecular Function: protein binding (GO:0005515);; Cellular Component: nucleus (GO:00…	K09407|0|ssc:100519769|FOXN2; forkhead box N2; K09407 forkhead box protein N (A)	[K]	Transcription	Forkhead box protein N3 GN=FOXN3 OS=Sus scrofa (Pig) PE=2 SV=1	PREDICTED: forkhead box protein N2 [Sus scrofa]
Sus_scrofa_newGene_21559	3	3	16	90	72	81	0.493554	0.476817	2.01645	10.1754	8.12425	9.33768	7.39766719604168e-10	3.27708810673416	up	--	--	--	K09228|3.71003e-09|myb:102248723|ZNF275; zinc finger protein 275; K09228 KRAB domain-containing zinc finger protein (A)	--	--	--	PREDICTED: zinc finger protein 275 [Myotis brandtii]
ENSSSCG00000022040	43	32	37	24	21	13	1.3368122601	0.9906331617	1.1469107247	0.8905365719	0.77416493	0.4851785448	0.0404685275590457	-1.15196309358224	down	[L]	Replication, recombination and repair	Biological Process: double-strand break repair via homologous recombination (GO:0000724);; Cellular Component: lateral element (GO:0000800);; Cellular Component: male germ cell nucleus (GO:0001673);; Biological Process: in utero embryonic development (GO:0001701);; Molecular Function: DNA binding (GO:0003677);; Molecular Function: chromatin binding (GO:0003682);; Cellular Component: nucleus (GO:0…	K07466|0|ssc:100525428|RPA1; replication protein A1, 70kDa; K07466 replication factor A1 (A)	[L]	Replication, recombination and repair	Replication protein A 70 kDa DNA-binding subunit, N-terminally processed GN=RPA1 OS=Pongo abelii (Sumatran orangutan) PE=2 SV=1	PREDICTED: replication protein A 70 kDa DNA-binding subunit [Sus scrofa]
ENSSSCG00000010015	24	24	31	11	12	11	0.25142029996	0.25761945405	0.30311502821	0.11946917386	0.1267877548	0.11297902196	0.0291628498740149	-1.41683035260509	down	--	--	Molecular Function: phospholipid binding (GO:0005543);; Cellular Component: Golgi apparatus (GO:0005794);; Biological Process: lipid transport (GO:0006869);; Molecular Function: cholesterol binding (GO:0015485);; Cellular Component: membrane (GO:0016020);; Biological Process: single-organism cellular process (GO:0044763);;	--	[I]	Lipid transport and metabolism	Oxysterol-binding protein 1 GN=OSBP OS=Oryctolagus cuniculus (Rabbit) PE=1 SV=1	PREDICTED: oxysterol-binding protein 2-like [Sus scrofa]
ENSSSCG00000002443	38	30	38	18	13	16	0.4412224	0.33323176064	0.48695364161	0.25047534525	0.172684103	0.20746808546	0.01755929239866	-1.37218843384884	down	--	--	Molecular Function: binding (GO:0005488);; Cellular Component: nucleus (GO:0005634);; Cellular Component: intracellular part (GO:0044424);;	K17287|0|ssc:100156455|TC2N; tandem C2 domains, nuclear; K17287 tandem C2 domains nuclear protein (A)	[TU]	--	Synaptotagmin-1 GN=SYT1 OS=Macaca fascicularis (Crab-eating macaque) PE=2 SV=1	PREDICTED: tandem C2 domains nuclear protein isoform 1 [Sus scrofa]
ENSSSCG00000000500	43	43	33	93	99	118	1.10179385166631	1.09286893072379	0.94795608407	2.51397703994569	2.728918404376	3.17399739112987	0.00401482799495188	1.17841202226658	up	--	--	Cellular Component: nucleus (GO:0005634);; Cellular Component: centrosome (GO:0005813);; Cellular Component: cytosol (GO:0005829);; Molecular Function: Rab guanyl-nucleotide exchange factor activity (GO:0017112);; Biological Process: protein localization to organelle (GO:0033365);; Biological Process: cilium assembly (GO:0042384);;	K16779|0|ssc:100152578|RAB3IP; RAB3A interacting protein; K16779 Rab-3A-interacting protein (A)	[U]	Intracellular trafficking, secretion, and vesicular transport	Guanine nucleotide exchange factor for Rab-3A GN=RAB3IL1 OS=Bos taurus (Bovine) PE=2 SV=1	PREDICTED: LOW QUALITY PROTEIN: rab-3A-interacting protein [Sus scrofa]
ENSSSCG00000014169	3	10	17	31	32	49	0.032084	0.0912328	0.155163	0.291302	0.299874	0.447958	0.00585852301939451	1.70647794806649	up	[O]	Posttranslational modification, protein turnover, chaperones	Molecular Function: serine-type endopeptidase activity (GO:0004252);; Molecular Function: binding (GO:0005488);; Cellular Component: extracellular space (GO:0005615);; Cellular Component: Golgi apparatus (GO:0005794);; Biological Process: proteolysis (GO:0006508);; Cellular Component: membrane (GO:0016020);; Biological Process: peptide hormone processing (GO:0016486);; Cellular Component: transpo…	K01359|0|ssc:397103|PCSK1, PC1/3; proprotein convertase subtilisin/kexin type 1 (EC:3.4.21.93); K01359 proprotein convertase subtilisin/kexin type 1 [EC:3.4.21.93] (A)	[O]	Posttranslational modification, protein turnover, chaperones	Neuroendocrine convertase 1 (Precursor) GN=PCSK1 OS=Bos taurus (Bovine) PE=2 SV=1	neuroendocrine convertase 1 precursor [Sus scrofa]
ENSSSCG00000016094	9921	9337	8169	5162	5126	4728	167.7927	158.87767	157.9992	92.372811	89.2914582717	84.04874	9.98300864060749e-10	-1.07215412850865	down	[MJ]	--	Molecular Function: RNA binding (GO:0003723);; Molecular Function: guanyl-nucleotide exchange factor activity (GO:0005085);; Cellular Component: cytoplasm (GO:0005737);; Biological Process: regulation of transcription, DNA-templated (GO:0006355);; Biological Process: central nervous system development (GO:0007417);; Biological Process: glial cell differentiation (GO:0010001);; Biological Process:…	--	[J]	Translation, ribosomal structure and biogenesis	Basic leucine zipper and W2 domain-containing protein 1 GN=BZW1 OS=Pongo abelii (Sumatran orangutan) PE=2 SV=1	PREDICTED: basic leucine zipper and W2 domain-containing protein 1 isoform X1 [Condylura cristata]
ENSSSCG00000007806	308	288	338	753	697	804	4.66475	4.44257	4.67226	8.99042	8.49573	9.77273	8.49674481907121e-07	1.07105777324394	up	--	--	Molecular Function: GTPase activator activity (GO:0005096);; Cellular Component: early endosome (GO:0005769);; Biological Process: endocytosis (GO:0006897);; Molecular Function: growth factor activity (GO:0008083);; Biological Process: tissue development (GO:0009888);; Biological Process: protein transport (GO:0015031);; Cellular Component: extracellular matrix (GO:0031012);; Biological Process: …	--	[U]	Intracellular trafficking, secretion, and vesicular transport	Rab GTPase-binding effector protein 2 GN=RABEP2 OS=Bos taurus (Bovine) PE=2 SV=1	PREDICTED: rab GTPase-binding effector protein 2-like [Sus scrofa]
ENSSSCG00000005243	0	5	3	354	227	251	0	0.0853495873	0.05089503097	5.2813	3.570702	3.700194	1.97514057085274e-25	6.49783018323477	up	[G]	Carbohydrate transport and metabolism	Molecular Function: magnesium ion binding (GO:0000287);; Cellular Component: stress fiber (GO:0001725);; Molecular Function: phosphoglucomutase activity (GO:0004614);; Cellular Component: cytosol (GO:0005829);; Cellular Component: spot adherens junction (GO:0005914);; Cellular Component: focal adhesion (GO:0005925);; Biological Process: glycogen biosynthetic process (GO:0005978);; Biological Proc…	K15636|0|chx:102179194|PGM5; phosphoglucomutase 5; K15636 phosphoglucomutase-like protein 5 (A)	[G]	Carbohydrate transport and metabolism	Phosphoglucomutase-1 GN=PGM1 OS=Oryctolagus cuniculus (Rabbit) PE=1 SV=2	PREDICTED: phosphoglucomutase-like protein 5-like, partial [Sus scrofa]
Sus_scrofa_newGene_16940	1027	992	978	3582	3965	3532	13.0466	12.5856	13.599	54.3095	58.9389	52.8013	1.31650700066668e-23	1.68355792467752	up	--	--	--	K05450|2.03388e-68|pale:102894123|PDGFD; platelet derived growth factor D; K05450 platelet derived growth factor C/D (A)	--	--	Platelet-derived growth factor D, receptor-binding form (Precursor) GN=PDGFD OS=Pongo abelii (Sumatran orangutan) PE=2 SV=1	PREDICTED: LOW QUALITY PROTEIN: platelet derived growth factor D [Vicugna pacos]
ENSSSCG00000023329	81	109	116	294	238	275	0.434066	0.53405021322	0.48378091012	1.269265	0.958143323	1.0946583304	5.04280456237816e-05	1.1993005132556	up	--	--	Biological Process: skeletal system development (GO:0001501);; Molecular Function: protein binding (GO:0005515);; Cellular Component: extracellular region (GO:0005576);; Cellular Component: Golgi apparatus (GO:0005794);; Cellular Component: cytoplasmic microtubule (GO:0005881);; Cellular Component: actin filament (GO:0005884);; Molecular Function: beta-catenin binding (GO:0008013);; Molecular Fun…	K02085|0|ssc:100579172|APC2; adenomatosis polyposis coli 2; K02085 adenomatosis polyposis coli protein (A)	[TZ]	--	Parotid hormone (Precursor) OS=Sus scrofa (Pig) PE=1 SV=2	adenomatous polyposis coli protein 2 [Sus scrofa]
ENSSSCG00000028197	1586	1605	1914	3909	4413	3629	33.6408	34.26057	36.7058	65.919488	75.6780632	61.8184197	1.05595484103183e-09	1.02550534587351	up	[G]	Carbohydrate transport and metabolism	Molecular Function: 6-phosphofructokinase activity (GO:0003872);; Molecular Function: ATP binding (GO:0005524);; Cellular Component: 6-phosphofructokinase complex (GO:0005945);; Biological Process: fructose 6-phosphate metabolic process (GO:0006002);; Biological Process: glycolytic process (GO:0006096);; Molecular Function: protein C-terminus binding (GO:0008022);; Biological Process: response to…	K00850|0|ssc:100621757|PFKL; phosphofructokinase, liver; K00850 6-phosphofructokinase 1 [EC:2.7.1.11] (A)	[G]	Carbohydrate transport and metabolism	6-phosphofructokinase, liver type GN=PFKL OS=Bos taurus (Bovine) PE=2 SV=1	PREDICTED: 6-phosphofructokinase, liver type isoform 1 [Orcinus orca]
ENSSSCG00000026747	14	11	21	61	44	64	0.6871978	0.8289331719	1.044763	2.5154397	2.15469768283	2.523680353	0.00148777385272795	1.68211918296611	up	--	--	Biological Process: cell redox homeostasis (GO:0045454);;	--	--	--	--	PREDICTED: thioredoxin domain-containing protein 16, partial [Sus scrofa]
ENSSSCG00000030461	6	7	5	39	73	80	0.231191	0.19331666	0.20602843043	1.59886000002608	2.9811400004459	3.2719701689785	8.22452886097431e-07	3.2102446999796	up	--	--	Molecular Function: ferroxidase activity (GO:0004322);; Molecular Function: copper ion binding (GO:0005507);; Biological Process: transport (GO:0006810);; Biological Process: single-organism cellular process (GO:0044763);; Biological Process: oxidation-reduction process (GO:0055114);; Biological Process: regulation of biological quality (GO:0065008);;	--	[Q]	Secondary metabolites biosynthesis, transport and catabolism	Ceruloplasmin (Precursor) GN=CP OS=Ovis aries (Sheep) PE=2 SV=1	PREDICTED: hephaestin-like 1 [Sus scrofa]
ENSSSCG00000003046	1508	1383	1549	4834	5077	4632	162.136	146.951	146.285	403.415	423.487	386.924	1.20877853881585e-19	1.51007102674483	up	[UT]	--	Cellular Component: Golgi apparatus (GO:0005794);; Cellular Component: plasma membrane (GO:0005886);; Cellular Component: synaptic vesicle (GO:0008021);; Cellular Component: integral component of membrane (GO:0016021);; Cellular Component: cell junction (GO:0030054);; Molecular Function: identical protein binding (GO:0042802);;	--	[U]	Intracellular trafficking, secretion, and vesicular transport	Prenylated Rab acceptor protein 1 GN=RABAC1 OS=Sus scrofa (Pig) PE=2 SV=1	prenylated Rab acceptor protein 1 [Sus scrofa]
ENSSSCG00000013503	4	7	1	54	40	56	0.176077	0.267055	0.0540813	1.91212	1.43126	2.01333	1.06996785853212e-07	3.43488618590803	up	--	--	Molecular Function: receptor binding (GO:0005102);; Biological Process: multicellular organismal development (GO:0007275);; Biological Process: regulation of signal transduction (GO:0009966);; Biological Process: intracellular signal transduction (GO:0035556);; Cellular Component: cell part (GO:0044464);; Biological Process: single-organism developmental process (GO:0044767);; Biological Process:…	--	--	--	Ras GTPase-activating protein 1 GN=RASA1 OS=Bos taurus (Bovine) PE=1 SV=1	PREDICTED: SH2 domain-containing adapter protein D-like [Sus scrofa]
ENSSSCG00000017797	607	1251	1280	12101	5097	15889	6.67503	13.6162	13.779	133.473	55.9476	174.279	0.000560383457757956	3.20350320109874	up	[R]	General function prediction only	Biological Process: urea cycle (GO:0000050);; Biological Process: citrulline metabolic process (GO:0000052);; Biological Process: establishment of mitotic spindle orientation (GO:0000132);; Molecular Function: p53 binding (GO:0002039);; Molecular Function: sodium:amino acid symporter activity (GO:0005283);; Molecular Function: serotonin:sodium symporter activity (GO:0005335);; Cellular Component:…	K05037|0|ssc:100517307|sodium-dependent serotonin transporter-like; K05037 solute carrier family 6 (neurotransmitter transporter, serotonin) member 4 (A)	[T]	Signal transduction mechanisms	Sodium-dependent serotonin transporter GN=SLC6A4 OS=Bos taurus (Bovine) PE=2 SV=1	PREDICTED: sodium-dependent serotonin transporter-like [Sus scrofa]
ENSSSCG00000012669	32	15	10	123	162	141	0.624176680619659	0.301275966439039	0.38518702982	2.23496464986278	3.31064488070011	2.55678184949466	4.52302298328743e-11	2.69554601798478	up	--	--	Molecular Function: GTPase activator activity (GO:0005096);; Molecular Function: binding (GO:0005488);; Cellular Component: intracellular (GO:0005622);; Biological Process: signal transduction (GO:0007165);; Biological Process: nervous system development (GO:0007399);; Biological Process: anatomical structure morphogenesis (GO:0009653);; Biological Process: cellular component organization (GO:001…	--	[TZ]	--	Rho GTPase-activating protein 36 (Precursor) GN=ARHGAP36 OS=Ailuropoda melanoleuca (Giant panda) PE=3 SV=1	PREDICTED: rho GTPase-activating protein 36-like [Sus scrofa]
ENSSSCG00000004628	459	319	307	247	167	207	2.876608307	1.824507307	2.0133793143025	1.6329556840933	1.04041312951441	1.2917787342671	0.00184699326984114	-1.00574666808959	down	--	--	Molecular Function: actin binding (GO:0003779);; Molecular Function: tropomyosin binding (GO:0005523);; Cellular Component: cytoskeleton (GO:0005856);; Biological Process: muscle contraction (GO:0006936);; Biological Process: neuron-neuron synaptic transmission (GO:0007270);; Biological Process: learning or memory (GO:0007611);; Cellular Component: COP9 signalosome (GO:0008180);; Biological Proce…	K10370|0|ssc:100157165|TMOD2; tropomodulin 2 (neuronal); K10370 tropomodulin (A)	[Z]	Cytoskeleton	Tropomodulin-1 GN=TMOD1 OS=Bos taurus (Bovine) PE=2 SV=1	PREDICTED: tropomodulin-2 [Sus scrofa]
ENSSSCG00000007652	104	100	87	229	221	225	10.4218	10.1249	7.41901	13.8964	13.6437	13.8785	0.00112794256589397	1.0112859314128	up	--	--	Molecular Function: protein phosphatase inhibitor activity (GO:0004864);; Biological Process: signal transduction (GO:0007165);; Biological Process: tissue development (GO:0009888);; Biological Process: negative regulation of phosphatase activity (GO:0010923);; Biological Process: cellular component organization (GO:0016043);; Molecular Function: phosphatase binding (GO:0019902);; Cellular Compon…	K17574|2.8012e-50|ssc:100513464|protein phosphatase 1 regulatory subunit 35-like; K17574 protein phosphatase 1 regulatory subunit 35 (A)	--	--	Protein phosphatase 1 regulatory subunit 35 GN=PPP1R35 OS=Bos taurus (Bovine) PE=2 SV=2	PREDICTED: UPF0683 protein C7orf47-like isoform 1 [Sus scrofa]
ENSSSCG00000012686	1330	1367	1139	491	584	569	31.2755431800095	34.2718624198345	29.41895663	12.6742857577555	15.2092577058055	15.9752670000102	1.77970436542194e-14	-1.42591854239804	down	--	--	Biological Process: negative regulation of transcription from RNA polymerase II promoter (GO:0000122);; Molecular Function: structural molecule activity (GO:0005198);; Cellular Component: nucleus (GO:0005634);; Cellular Component: integral component of membrane (GO:0016021);; Biological Process: positive regulation of transcription from RNA polymerase II promoter (GO:0045944);; Cellular Component…	--	[U]	Intracellular trafficking, secretion, and vesicular transport	Motile sperm domain-containing protein 1 GN=MOSPD1 OS=Pongo abelii (Sumatran orangutan) PE=2 SV=1	PREDICTED: motile sperm domain-containing protein 1 [Ceratotherium simum simum]
ENSSSCG00000004223	3527	4557	3860	1479	1529	1527	67.4334	87.0845	72.9544	30.2361	31.0525	31.1364	3.32579890859362e-17	-1.59979903771265	down	--	--	Molecular Function: sequence-specific DNA binding RNA polymerase II transcription factor activity (GO:0000981);; Molecular Function: RNA polymerase II core promoter sequence-specific DNA binding transcription factor activity (GO:0000983);; Molecular Function: protein binding transcription factor activity (GO:0000988);; Molecular Function: RNA polymerase II activating transcription factor binding …	K09091|1.27438e-167|ssc:100152404|HEY2; hairy/enhancer-of-split related with YRPW motif 2; K09091 hairy and enhancer of split related with YRPW motif (A)	[K]	Transcription	Hairy/enhancer-of-split related with YRPW motif protein 1 GN=HEY1 OS=Bos taurus (Bovine) PE=2 SV=1	hairy/enhancer-of-split related with YRPW motif protein 2 [Sus scrofa]
ENSSSCG00000022304	69	99	67	229	189	173	0.724504342	1.03253596719795	0.732352492873	7.180398527658	5.91378455	3.912219632	0.000553555254582573	1.12666514153995	up	[K]	Transcription	Molecular Function: transcription regulatory region sequence-specific DNA binding (GO:0000976);; Molecular Function: RNA polymerase II transcription factor binding (GO:0001085);; Biological Process: hair follicle development (GO:0001942);; Biological Process: positive regulation of mesenchymal cell proliferation (GO:0002053);; Molecular Function: sequence-specific DNA binding transcription factor…	K09329|1.66816e-85|ggo:101123684|PRRX1; paired mesoderm homeobox protein 1 isoform 1; K09329 paired mesoderm homeobox protein (A)	[R]	General function prediction only	Retina and anterior neural fold homeobox protein 2 GN=RAX2 OS=Bos taurus (Bovine) PE=2 SV=1	PREDICTED: paired mesoderm homeobox protein 1 isoform 2 [Ovis aries]
ENSSSCG00000013595	95	104	96	631	492	610	1.27423194207494	1.402269676424	1.19742709368	8.07947739431	6.451518	7.87780577265	4.92671801275149e-21	2.35379901129642	up	[U]	Intracellular trafficking, secretion, and vesicular transport	Molecular Function: sequence-specific DNA binding transcription factor activity (GO:0003700);; Cellular Component: endoplasmic reticulum membrane (GO:0005789);; Biological Process: regulation of transcription, DNA-templated (GO:0006355);; Cellular Component: integral component of membrane (GO:0016021);; Cellular Component: nuclear membrane (GO:0031965);; Molecular Function: sequence-specific DNA …	K04710|0|ssc:100127167|LASS4; ceramide synthase 4; K04710 ceramide synthetase [EC:2.3.1.24] (A)	[U]	Intracellular trafficking, secretion, and vesicular transport	Ceramide synthase 4 GN=CERS4 OS=Bos taurus (Bovine) PE=2 SV=1	LAG1 longevity assurance homolog 4 [Sus scrofa]
ENSSSCG00000030386	904	803	779	490	464	461	16.796748439	14.94977	15.30454	9.98874	9.48561535	9.379515	6.09535996191906e-07	-1.01504396152934	down	--	--	Cellular Component: nuclear pore (GO:0005643);; Molecular Function: structural constituent of nuclear pore (GO:0017056);; Cellular Component: nuclear membrane (GO:0031965);; Cellular Component: nuclear periphery (GO:0034399);; Biological Process: nuclear pore complex assembly (GO:0051292);;	K14310|0|ssc:100523151|NUP205; nucleoporin 205kDa; K14310 nuclear pore complex protein Nup205 (A)	[S]	Function unknown	--	PREDICTED: nuclear pore complex protein Nup205, partial [Sus scrofa]
Sus_scrofa_newGene_3019	39	37	41	143	128	155	7.11081	6.79611	7.49141	28.0492	25.4679	30.9511	1.0814608520392e-05	1.66430824830706	up	--	--	--	--	--	--	--	Ankyrin repeat and FYVE domain-containing protein 1, partial [Myotis brandtii]
ENSSSCG00000020999	475	423	388	164	188	160	8.68647931544	7.757237293249	10.3031570535	7.54981465021098	5.06669207471502	2.40255799755	6.9062779021192e-10	-1.53224873313621	down	--	--	--	--	[OJ]	--	--	PREDICTED: la-related protein 1B-like [Sus scrofa]
ENSSSCG00000017375	0	0	2	60	33	43	0	0	0.1914269	1.14847362434	0.6484860661082	0.82230000167154	3.13725756910133e-11	5.90927786543523	up	[R]	General function prediction only	Biological Process: ossification (GO:0001503);; Cellular Component: proteinaceous extracellular matrix (GO:0005578);; Cellular Component: extracellular space (GO:0005615);; Molecular Function: transcription factor binding (GO:0008134);; Molecular Function: heparin binding (GO:0008201);; Biological Process: response to mechanical stimulus (GO:0009612);; Biological Process: Wnt signaling pathway (G…	K16834|4.02872e-129|ssc:100513306|SOST; sclerostin; K16834 sclerostin (A)	--	--	Sclerostin (Precursor) GN=SOST OS=Bos taurus (Bovine) PE=2 SV=2	PREDICTED: sclerostin-like [Sus scrofa]
ENSSSCG00000022273	661	799	641	336	331	373	18.4324680699	19.84443488072	19.144334539	10.0016341679	9.08565179272041	12.491243168853	1.28507498497856e-08	-1.21698076452046	down	--	--	Cellular Component: intracellular (GO:0005622);; Biological Process: RNA processing (GO:0006396);;	--	[S]	Function unknown	--	PREDICTED: podocan [Sus scrofa]
ENSSSCG00000001799	2640	2399	1874	1251	1107	1288	28.25585	27.68701	29.88194	24.66838	20.23633	18.75434	1.12496091948385e-06	-1.1255529327234	down	--	--	Cellular Component: chromatin (GO:0000785);; Molecular Function: DNA binding (GO:0003677);; Molecular Function: protein binding (GO:0005515);; Cellular Component: nucleus (GO:0005634);; Cellular Component: cytoplasm (GO:0005737);; Biological Process: regulation of transcription, DNA-templated (GO:0006355);; Biological Process: response to stress (GO:0006950);;	--	[K]	Transcription	Hepatoma-derived growth factor GN=HDGF OS=Bos taurus (Bovine) PE=2 SV=1	Hepatoma-derived growth factor-related protein 3 [Pteropus alecto]
ENSSSCG00000007659	21	15	24	53	41	81	0.3448444	0.24809400107451	0.4438905	0.8004585	0.6267427401687	1.207071	0.0101360932874058	1.34868779588375	up	--	--	Molecular Function: zinc ion binding (GO:0008270);;	--	--	--	--	PREDICTED: zinc finger CW-type PWWP domain protein 1 [Sus scrofa]
Sus_scrofa_newGene_12486	17	12	17	46	112	56	0.145672	0.10163	0.137027	0.322228	0.788735	0.395103	0.00996536213911854	2.01214401393966	up	--	--	--	--	--	--	--	PREDICTED: TRIO and F-actin-binding protein [Bos mutus]
ENSSSCG00000021181	376	302	331	1084	1388	1079	14.453883	11.719589	11.03679	34.97075	45.539768	35.257757	3.01727579723887e-16	1.61202828760942	up	--	--	Biological Process: blood vessel development (GO:0001568);; Cellular Component: nuclear outer membrane (GO:0005640);; Cellular Component: endoplasmic reticulum membrane (GO:0005789);; Biological Process: cholesterol biosynthetic process (GO:0006695);; Biological Process: post-embryonic development (GO:0009791);; Cellular Component: integral component of membrane (GO:0016021);; Biological Process:…	K00213|0|cfr:102517817|DHCR7; 7-dehydrocholesterol reductase; K00213 7-dehydrocholesterol reductase [EC:1.3.1.21] (A)	[IT]	--	7-dehydrocholesterol reductase GN=DHCR7 OS=Bos taurus (Bovine) PE=2 SV=1	7-dehydrocholesterol reductase [Bos grunniens mutus]
Sus_scrofa_newGene_21523	6	0	7	33	55	29	0.111547	0	0.121232	0.630375	1.05943	0.562892	1.49881670206894e-05	2.9730734187452	up	--	--	Cellular Component: cytoplasm (GO:0005737);; Cellular Component: cytoskeleton (GO:0005856);; Molecular Function: cytoskeletal protein binding (GO:0008092);; Biological Process: regulation of neuron projection development (GO:0010975);; Cellular Component: extrinsic component of membrane (GO:0019898);; Cellular Component: growth cone (GO:0030426);; Cellular Component: neuronal cell body (GO:004302…	--	--	--	FERM, RhoGEF and pleckstrin domain-containing protein 1 GN=FARP1 OS=Pongo abelii (Sumatran orangutan) PE=2 SV=1	PREDICTED: FERM domain-containing protein 7 [Sus scrofa]
ENSSSCG00000005492	87	121	160	330	469	410	2.87944512263	3.726877	4.5535118944102	7.26351370352732	10.548429485749	9.3703575781	1.03851668807835e-08	1.51536728208896	up	--	--	Cellular Component: integral component of membrane (GO:0016021);;	--	--	--	Transmembrane protein C9orf91 homolog OS=Bos taurus (Bovine) PE=2 SV=1	PREDICTED: transmembrane protein C9orf91 homolog [Sus scrofa]
ENSSSCG00000002346	122	119	114	405	337	461	2.686747	2.4091231214	2.548855	7.459175	5.8764281596	8.0405670264	4.25894557721205e-09	1.56041027193977	up	--	--	Biological Process: inflammatory response to antigenic stimulus (GO:0002437);; Cellular Component: nucleolus (GO:0005730);; Cellular Component: cytoplasm (GO:0005737);; Cellular Component: focal adhesion (GO:0005925);; Biological Process: cellular process (GO:0009987);;	--	--	--	Paraneoplastic antigen Ma1 homolog GN=PNMA1 OS=Bos taurus (Bovine) PE=2 SV=1	PREDICTED: paraneoplastic antigen Ma1 [Sus scrofa]
ENSSSCG00000026351	28	22	26	146	122	113	1.2035258036	1.0335603491037	1.1964872249	5.035075593	3.8414905036	3.95772900310918	1.78429377434439e-07	2.12491791811765	up	--	--	Biological Process: microtubule cytoskeleton organization (GO:0000226);; Molecular Function: chromatin binding (GO:0003682);; Cellular Component: nucleus (GO:0005634);; Cellular Component: cytoplasm (GO:0005737);; Cellular Component: microtubule cytoskeleton (GO:0015630);; Biological Process: histone deubiquitination (GO:0016578);; Biological Process: negative regulation of phosphorylation (GO:00…	--	[B]	Chromatin structure and dynamics	Ataxin-7-like protein 1 GN=ATXN7L1 OS=Bos taurus (Bovine) PE=2 SV=2	PREDICTED: ataxin-7 [Bos taurus]
ENSSSCG00000002025	878	1099	1139	2928	2514	3258	18.583194	23.249483	20.870135	47.95108	41.7188161	53.62028	2.56244811276316e-11	1.28160766305199	up	[GEPR]	--	Molecular Function: transmembrane signaling receptor activity (GO:0004888);; Cellular Component: vacuolar membrane (GO:0005774);; Cellular Component: integral component of plasma membrane (GO:0005887);; Biological Process: ion transport (GO:0006811);; Biological Process: siderophore transport (GO:0015891);; Molecular Function: transmembrane transporter activity (GO:0022857);; Cellular Component: …	K08213|0|ssc:100152841|SLC22A17; solute carrier family 22, member 17; K08213 MFS transporter, OCT family, solute carrier family 22 (organic cation transporter), member 17 (A)	[R]	General function prediction only	Solute carrier family 22 member 17 GN=SLC22A17 OS=Bos taurus (Bovine) PE=2 SV=1	PREDICTED: solute carrier family 22 member 17-like [Sus scrofa]
ENSSSCG00000022690	35	36	46	4	7	13	2.53579	2.55781	3.51199	0.364445	0.548438	1.02639	4.11978462510452e-05	-2.48318263035521	down	--	--	Cellular Component: chromatin (GO:0000785);; Cellular Component: chromocenter (GO:0010369);; Cellular Component: Cajal body (GO:0015030);;	--	--	--	--	PREDICTED: protein Mis18-beta-like [Sus scrofa]
ENSSSCG00000004215	576	459	539	349	307	229	3.1454195415	2.626026	3.441915	2.746570213	2.04281927882	1.8055001297	6.79239179446586e-06	-1.03244470805765	down	--	--	--	--	--	--	--	PREDICTED: LOW QUALITY PROTEIN: uncharacterized protein KIAA0408-like [Sus scrofa]
ENSSSCG00000005446	114	114	102	42	45	51	3.8902531788752	4.2627676701	3.276307	1.64628413781329	1.83997812	1.44263600003577	0.00015732723271829	-1.45994093789642	down	--	--	Biological Process: in utero embryonic development (GO:0001701);; Biological Process: neural plate morphogenesis (GO:0001839);; Biological Process: apical constriction (GO:0003383);; Cellular Component: cytoplasm (GO:0005737);; Cellular Component: cytoskeleton (GO:0005856);; Cellular Component: focal adhesion (GO:0005925);; Biological Process: substrate-dependent cell migration, cell attachment t…	--	[R]	General function prediction only	Band 4.1-like protein 5 GN=EPB41L5 OS=Bos taurus (Bovine) PE=2 SV=1	PREDICTED: band 4.1-like protein 4B-like [Sus scrofa]
ENSSSCG00000028108	477	396	435	987	1050	1025	3.780216	3.12836489	3.2934165805	8.298273	9.000727	8.642469	3.0490347648827e-07	1.02543309051238	up	--	--	Molecular Function: phospholipid binding (GO:0005543);; Molecular Function: ARF GTPase activator activity (GO:0008060);; Molecular Function: zinc ion binding (GO:0008270);; Biological Process: cellular process (GO:0009987);; Biological Process: regulation of ARF GTPase activity (GO:0032312);;	K12488|0|ssc:100626125|ASAP3; ArfGAP with SH3 domain, ankyrin repeat and PH domain 3; K12488 Arf-GAP with SH3 domain, ANK repeat and PH domain-containing protein (A)	[T]	Signal transduction mechanisms	Arf-GAP with SH3 domain, ANK repeat and PH domain-containing protein 1 GN=ASAP1 OS=Bos taurus (Bovine) PE=1 SV=1	PREDICTED: arf-GAP with SH3 domain, ANK repeat and PH domain-containing protein 3, partial [Sus scrofa]
ENSSSCG00000009420	693	673	611	326	306	349	13.0514	12.6978	11.6787	6.61341	6.19376	7.04875	2.34530260758247e-08	-1.21272897614671	down	--	--	Biological Process: box C/D snoRNP assembly (GO:0000492);; Cellular Component: perichromatin fibrils (GO:0005726);; Cellular Component: nucleolus (GO:0005730);; Cellular Component: transcription elongation factor complex (GO:0008023);; Cellular Component: nuclear matrix (GO:0016363);; Cellular Component: cytosolic ribosome (GO:0022626);; Molecular Function: snoRNA binding (GO:0030515);; Molecular…	--	--	--	Zinc finger protein 692 GN=ZNF692 OS=Bos taurus (Bovine) PE=2 SV=1	PREDICTED: nuclear fragile X mental retardation-interacting protein 1 [Sus scrofa]
ENSSSCG00000006031	114	126	127	440	310	412	1.31319391394657	1.15903511674	1.36108439034	5.1440556	3.908443	4.737439	4.25491685171684e-08	1.46320800282988	up	--	--	--	--	--	--	--	PREDICTED: transmembrane protein 74-like [Sus scrofa]
Sus_scrofa_newGene_10213	9	15	33	60	64	51	0.431327	0.692869	1.58924	2.95888	3.17964	2.52479	0.00564225696013996	1.42252716839996	up	--	--	--	--	--	--	--	PREDICTED: protein eva-1 homolog A [Equus caballus]
ENSSSCG00000025531	834	658	599	1922	2024	2240	10.0233	7.93931	8.07116	23.9953	24.814	27.7301	1.07772030666705e-14	1.36240033899142	up	--	--	Cellular Component: integral component of membrane (GO:0016021);; Cellular Component: cell junction (GO:0030054);; Cellular Component: transport vesicle (GO:0030133);; Cellular Component: sarcolemma (GO:0042383);; Cellular Component: postsynaptic membrane (GO:0045211);;	--	--	--	Sarcospan GN=SSPN OS=Oryctolagus cuniculus (Rabbit) PE=1 SV=1	PREDICTED: sarcospan-like [Sus scrofa]
Sus_scrofa_newGene_20402	240	213	366	93	128	122	43.2305	39.234	67.6535	31.1154	42.8271	41.4642	0.000283673397083499	-1.4546906829825	down	--	--	Biological Process: negative regulation of transcription from RNA polymerase II promoter (GO:0000122);; Molecular Function: RNA polymerase II core promoter proximal region sequence-specific DNA binding transcription factor activity involved in negative regulation of transcription (GO:0001078);; Biological Process: osteoblast differentiation (GO:0001649);; Biological Process: mesoderm formation (G…	K05707|4.66199e-71|ssc:396583|SNAIL-like zinc finger protein; K05707 snail 1 (A)	--	--	--	PREDICTED: zinc finger protein SNAI1 [Sus scrofa]
ENSSSCG00000010215	70	62	75	247	246	234	3.895556	3.505596	3.917801	10.609944	10.77337	10.19916	2.82134418832957e-07	1.61151027134329	up	[R]	General function prediction only	Molecular Function: nucleotide binding (GO:0000166);; Biological Process: cell morphogenesis involved in differentiation (GO:0000904);; Biological Process: cytokinesis (GO:0000910);; Molecular Function: protein binding (GO:0005515);; Molecular Function: GTP binding (GO:0005525);; Cellular Component: intracellular (GO:0005622);; Biological Process: protein complex assembly (GO:0006461);; Biologica…	K07868|2.27447e-100|ssc:100153330|RHOBTB1; Rho-related BTB domain containing 1; K07868 Rho-related BTB domain-containing protein 1/2 (A)	[R]	General function prediction only	Ras-related C3 botulinum toxin substrate 1 (Precursor) GN=RAC1 OS=Canis familiaris (Dog) PE=2 SV=1	PREDICTED: rho-related BTB domain-containing protein 1 isoform X1 [Mustela putorius furo]
ENSSSCG00000021811	142	70	119	34	37	51	5.40223450902	2.6380200394	4.253321	1.06662148315	1.16385636334	1.616460756651	0.000820937616502499	-1.63832962580379	down	[C]	Energy production and conversion	Biological Process: glycerol metabolic process (GO:0006071);; Biological Process: lipid metabolic process (GO:0006629);; Molecular Function: glycerophosphodiester phosphodiesterase activity (GO:0008889);;	--	[C]	Energy production and conversion	--	PREDICTED: glycerophosphodiester phosphodiesterase domain-containing protein 3 [Ceratotherium simum simum]
ENSSSCG00000007548	9	21	12	65	72	54	0.852343369734	1.861152	0.972176	6.057454	6.670723	4.490871	0.00012326464493619	1.9786654415026	up	--	--	Molecular Function: phospholipid binding (GO:0005543);; Cellular Component: nucleus (GO:0005634);; Cellular Component: cytoplasm (GO:0005737);; Cellular Component: plasma membrane (GO:0005886);; Molecular Function: ARF GTPase activator activity (GO:0008060);; Molecular Function: zinc ion binding (GO:0008270);; Biological Process: regulation of ARF GTPase activity (GO:0032312);;	--	[T]	Signal transduction mechanisms	--	arf-GAP with dual PH domain-containing protein 1 [Sus scrofa]
ENSSSCG00000003333	6	1	6	29	24	29	0.292714	0.12377748186	0.185833108	1.273717	0.739764	1.196658	0.000947453100259359	2.46295346992139	up	[J]	Translation, ribosomal structure and biogenesis	Molecular Function: binding (GO:0005488);; Cellular Component: extracellular space (GO:0005615);; Biological Process: tissue development (GO:0009888);; Cellular Component: extracellular matrix (GO:0031012);; Biological Process: positive regulation of insulin secretion involved in cellular response to glucose stimulus (GO:0035774);; Cellular Component: extracellular region part (GO:0044421);; Biol…	--	--	--	Collagen alpha-2(XI) chain (Precursor) GN=COL11A2 OS=Bos taurus (Bovine) PE=3 SV=1	PREDICTED: protein FAM132A-like isoform 1 [Sus scrofa]
ENSSSCG00000022586	26	17	16	50	46	65	0.650092	0.437498	0.449498	1.42102	1.28193	1.81056	0.0168882850921407	1.2471717429013	up	--	--	Cellular Component: mitochondrial proton-transporting ATP synthase complex, coupling factor F(o) (GO:0000276);; Biological Process: ATP catabolic process (GO:0006200);; Molecular Function: hydrogen ion transmembrane transporter activity (GO:0015078);; Biological Process: ATP synthesis coupled proton transport (GO:0015986);; Molecular Function: ATPase activity (GO:0016887);;	K02131|2.69013e-73|ssc:100621056|ATP synthase-coupling factor 6, mitochondrial-like; K02131 F-type H+-transporting ATPase subunit 6 (A)	[C]	Energy production and conversion	ATP synthase-coupling factor 6, mitochondrial (Precursor) GN=ATP5J OS=Bos taurus (Bovine) PE=1 SV=2	PREDICTED: ATP synthase-coupling factor 6, mitochondrial-like isoform 2 [Sus scrofa]
ENSSSCG00000006917	2507	3404	2639	1717	1400	1708	19.088436102	25.648142305	19.9200609658	13.38309	10.70062	13.28263	1.09903400004954e-05	-1.0272226700322	down	[S]	Function unknown	Biological Process: positive regulation of cytokine production (GO:0001819);; Biological Process: toll-like receptor signaling pathway (GO:0002224);; Molecular Function: binding (GO:0005488);; Cellular Component: endoplasmic reticulum membrane (GO:0005789);; Biological Process: response to bacterium (GO:0009617);; Biological Process: positive regulation of signal transduction (GO:0009967);; Biolo…	--	[R]	General function prediction only	Leucine-rich repeat-containing protein 8C GN=LRRC8C OS=Bos taurus (Bovine) PE=2 SV=1	PREDICTED: leucine-rich repeat-containing protein 8C [Sus scrofa]
ENSSSCG00000004985	95	103	79	40	36	45	3.939	4.2648	3.65011	1.74215	1.54486	1.96517	0.000637562481887667	-1.39711389212137	down	--	--	Biological Process: spliceosomal complex assembly (GO:0000245);; Cellular Component: nucleus (GO:0005634);; Cellular Component: cytoplasm (GO:0005737);;	K13130|0|ssc:100525675|gem-associated protein 2-like; K13130 survival of motor neuron protein-interacting protein 1 (A)	--	--	--	PREDICTED: survival of motor neuron protein-interacting protein 1-like isoform 1 [Sus scrofa]
ENSSSCG00000025911	1521	1457	1409	3460	3509	3688	17.647036009	16.66432761	14.0525585300672	28.595643466	29.45994108	30.681978812	1.49905070157119e-10	1.07861848847959	up	--	--	Molecular Function: binding (GO:0005488);; Cellular Component: integral component of membrane (GO:0016021);; Biological Process: cellular component organization (GO:0016043);; Cellular Component: extracellular region part (GO:0044421);; Cellular Component: intracellular part (GO:0044424);; Biological Process: single-organism cellular process (GO:0044763);; Biological Process: single-organism deve…	--	--	--	Transmembrane protein 151B GN=TMEM151B OS=Bos taurus (Bovine) PE=2 SV=1	PREDICTED: transmembrane protein 151B [Sus scrofa]
ENSSSCG00000028413	822	775	916	419	456	479	9.07498	8.21722	11.35886	7.43751	8.60108	6.75483	7.30977105290254e-08	-1.09285585606579	down	[R]	General function prediction only	Molecular Function: protein binding (GO:0005515);; Biological Process: cellular component organization (GO:0016043);; Cellular Component: intracellular organelle (GO:0043229);; Biological Process: cellular protein metabolic process (GO:0044267);; Biological Process: single-organism cellular process (GO:0044763);; Biological Process: system development (GO:0048731);; Biological Process: regulation…	--	--	--	Tetratricopeptide repeat protein 9C GN=TTC9C OS=Bos taurus (Bovine) PE=2 SV=1	PREDICTED: tetratricopeptide repeat protein 9C-like [Sus scrofa]
ENSSSCG00000027480	45	36	49	183	207	182	0.7797559399753	0.577452	0.799781	3.1985562919807	3.51034	3.08336	2.64525988937591e-08	1.9366395032927	up	[R]	General function prediction only	Biological Process: cell morphogenesis involved in differentiation (GO:0000904);; Molecular Function: sequence-specific DNA binding RNA polymerase II transcription factor activity (GO:0000981);; Biological Process: blood vessel development (GO:0001568);; Biological Process: ureteric bud development (GO:0001657);; Biological Process: mesonephros development (GO:0001823);; Biological Process: metan…	K09209|0|ssc:100153665|KLF10; Kruppel-like factor 10; K09209 krueppel-like factor 10/11 (A)	[R]	General function prediction only	Krueppel-like factor 14 GN=KLF14 OS=Pan troglodytes (Chimpanzee) PE=3 SV=1	Krueppel-like factor 10 [Sus scrofa]
ENSSSCG00000007058	541	508	500	1625	1684	1663	3.69822056	3.431785	3.759030953104	12.041180244078	12.5900695781	12.1371650000001	7.49249700062738e-16	1.48037991150175	up	--	--	Molecular Function: phosphatidylinositol phospholipase C activity (GO:0004435);; Molecular Function: signal transducer activity (GO:0004871);; Molecular Function: calcium ion binding (GO:0005509);; Molecular Function: protein binding (GO:0005515);; Cellular Component: nucleus (GO:0005634);; Cellular Component: smooth endoplasmic reticulum (GO:0005790);; Biological Process: lipid metabolic process…	K05858|0|ssc:100516581|PLCB4; phospholipase C, beta 4; K05858 phosphatidylinositol phospholipase C, beta [EC:3.1.4.11] (A)	[I]	Lipid transport and metabolism	1-phosphatidylinositol 4,5-bisphosphate phosphodiesterase beta-4 (Fragment) GN=PLCB4 OS=Bos taurus (Bovine) PE=1 SV=1	PREDICTED: 1-phosphatidylinositol-4,5-bisphosphate phosphodiesterase beta-4-like [Sus scrofa]
Sus_scrofa_newGene_15	247	247	150	0	3	0	2.85503	2.86509	1.8651	0.000450959	0.0383578	0.0001301	1.87446832329387e-25	-7.97166220019679	down	--	--	Cellular Component: nucleus (GO:0005634);; Cellular Component: spindle (GO:0005819);; Biological Process: gamete generation (GO:0007276);; Molecular Function: methylated histone binding (GO:0035064);;	--	--	--	Spindlin-1 GN=SPIN1 OS=Pongo abelii (Sumatran orangutan) PE=2 SV=1	PREDICTED: spindlin-1-like [Sus scrofa]
ENSSSCG00000001711	48	27	30	561	649	301	0.68667738266543	0.37856585247213	0.40152612744	7.11101598840138	8.5318732997	3.9423637401	3.35463086831219e-08	3.64161145785572	up	[O]	Posttranslational modification, protein turnover, chaperones	Biological Process: angiogenesis (GO:0001525);; Biological Process: endothelial cell morphogenesis (GO:0001886);; Biological Process: diet induced thermogenesis (GO:0002024);; Molecular Function: voltage-gated chloride channel activity (GO:0005247);; Cellular Component: mitochondrion (GO:0005739);; Cellular Component: Golgi apparatus (GO:0005794);; Cellular Component: centrosome (GO:0005813);; Ce…	K05025|0|ssc:100154589|CLIC5; chloride intracellular channel 5; K05025 chloride intracellular channel protein 5 (A)	[P]	Inorganic ion transport and metabolism	Chloride intracellular channel protein 5 GN=CLIC5 OS=Bos taurus (Bovine) PE=2 SV=1	chloride intracellular channel protein 5 [Sus scrofa]
Sus_scrofa_newGene_21211	37	28	40	129	97	122	1.53784839	1.18550008	1.80059712	6.03317	4.61803	5.816687788	0.000146119929306226	1.53059294437674	up	--	--	Cellular Component: proteinaceous extracellular matrix (GO:0005578);; Cellular Component: plasma membrane (GO:0005886);; Cellular Component: anchored component of membrane (GO:0031225);; Molecular Function: heparan sulfate proteoglycan binding (GO:0043395);;	--	--	--	Secreted glypican-6 (Precursor) GN=GPC6 OS=Pongo abelii (Sumatran orangutan) PE=2 SV=1	hypothetical protein PANDA_007186 [Ailuropoda melanoleuca]
ENSSSCG00000002294	758	515	532	401	279	286	28.925816441	18.8589524437	19.0681460337125	15.659976198	10.6167220152	10.6538710000005	0.000527250213773826	-1.10295907566959	down	[E]	Amino acid transport and metabolism	Biological Process: urea cycle (GO:0000050);; Biological Process: ureteric bud development (GO:0001657);; Molecular Function: arginase activity (GO:0004053);; Cellular Component: mitochondrion (GO:0005739);; Biological Process: arginine metabolic process (GO:0006525);; Biological Process: striated muscle contraction (GO:0006941);; Molecular Function: metal ion binding (GO:0046872);;	K01476|0|ssc:100155893|ARG2; arginase 2; K01476 arginase [EC:3.5.3.1] (A)	[E]	Amino acid transport and metabolism	Arginase-2, mitochondrial (Precursor) GN=ARG2 OS=Bos taurus (Bovine) PE=2 SV=1	PREDICTED: arginase-2, mitochondrial [Sus scrofa]
ENSSSCG00000007269	20	16	41	61	61	57	2.77195	2.25012	5.08006	8.76096	8.76275	8.36921	0.0413075372151073	1.02155850131352	up	--	--	Cellular Component: peroxisomal membrane (GO:0005778);; Cellular Component: integral component of membrane (GO:0016021);;	K13350|1.77373e-79|ssc:100157872|PXMP4; peroxisomal membrane protein 4, 24kDa; K13350 peroxisomal membrane protein 4 (A)	--	--	Peroxisomal membrane protein 4 GN=PXMP4 OS=Bos taurus (Bovine) PE=2 SV=1	PREDICTED: peroxisomal membrane protein 4 [Sus scrofa]
ENSSSCG00000006979	868	1875	1866	519	999	291	21.504361	47.91673825509	51.4940323226	14.011593603	28.86220265773	7.6193637196693	0.0114003260915212	-1.55717695934825	down	--	--	Molecular Function: scavenger receptor activity (GO:0005044);; Cellular Component: collagen trimer (GO:0005581);; Cellular Component: plasma membrane (GO:0005886);; Biological Process: regulation of transcription, DNA-templated (GO:0006355);; Biological Process: cellular protein modification process (GO:0006464);; Biological Process: exocytosis (GO:0006887);; Biological Process: receptor-mediated…	K06558|0|ssc:100511665|MSR1; macrophage scavenger receptor 1; K06558 macrophage scavenger receptor 1 (A)	--	--	Macrophage scavenger receptor types I and II GN=MSR1 OS=Bos taurus (Bovine) PE=1 SV=1	macrophage scavenger receptor 1 [Sus scrofa]
ENSSSCG00000003669	518	282	359	107	124	90	11.847739036	6.38068801475	7.49408873934	2.27828855221	2.650990417	1.9156316	2.03834143212379e-05	-2.05527493070947	down	[G]	Carbohydrate transport and metabolism	--	--	[G]	Carbohydrate transport and metabolism	--	PREDICTED: major facilitator superfamily domain-containing protein 2A [Sus scrofa]
ENSSSCG00000026605	95	155	194	1045	1608	1004	2.415739476324	3.91612859	4.621346987	29.8805510814879	45.1730989857	29.925159333	2.9090855607251e-10	2.83938520158261	up	--	--	Molecular Function: lipopolysaccharide binding (GO:0001530);; Biological Process: macrophage activation involved in immune response (GO:0002281);; Biological Process: positive regulation of immune system process (GO:0002684);; Molecular Function: receptor binding (GO:0005102);; Cellular Component: extracellular region (GO:0005576);; Cellular Component: extracellular space (GO:0005615);; Cellular …	--	[V]	Defense mechanisms	Bactericidal permeability-increasing protein (Precursor) GN=BPI OS=Bos taurus (Bovine) PE=2 SV=2	bactericidal permeability-increasing protein precursor [Sus scrofa]
ENSSSCG00000004525	723	858	871	439	408	433	28.8699301	33.983799351	35.185688	21.61497	19.89259753	21.04054459	2.59261525630685e-08	-1.13877607157031	down	--	--	Molecular Function: RNA binding (GO:0003723);; Molecular Function: zinc ion binding (GO:0008270);; Cellular Component: intracellular membrane-bounded organelle (GO:0043231);;	K15686|0|ssc:100525021|MEX3C; mex-3 RNA binding family member C; K15686 RNA-binding protein MEX3 (A)	[R]	General function prediction only	--	PREDICTED: RNA-binding protein MEX3C-like [Sus scrofa]
ENSSSCG00000016449	13	22	34	10	12	6	0.52922340767663	0.8488243632	1.3533330847	0.37803064682	0.44069051902	0.2349435844947	0.0290774219594708	-1.5019889757653	down	--	--	Molecular Function: GTP binding (GO:0005525);; Cellular Component: lipid particle (GO:0005811);;	--	--	--	GTPase IMAP family member 6 GN=GIMAP6 OS=Bos taurus (Bovine) PE=2 SV=1	PREDICTED: GTPase IMAP family member 2-like isoform 2 [Sus scrofa]
ENSSSCG00000008018	789	706	713	1989	1873	1981	14.036270818328	12.27729316998	10.82617752787	24.16683399157	25.72954261051	26.0627664808	1.22232908474114e-11	1.20250290610204	up	--	--	Cellular Component: Golgi membrane (GO:0000139);; Biological Process: skeletal system development (GO:0001501);; Biological Process: in utero embryonic development (GO:0001701);; Molecular Function: MAP-kinase scaffold activity (GO:0005078);; Molecular Function: protein binding (GO:0005515);; Cellular Component: smooth endoplasmic reticulum (GO:0005790);; Biological Process: signal transduction (…	K04436|0|ssc:100521718|MAPK8IP3; mitogen-activated protein kinase 8 interacting protein 3; K04436 mitogen-activated protein kinase 8 interacting protein 3 (A)	[T]	Signal transduction mechanisms	Rho guanine nucleotide exchange factor 10-like protein GN=ARHGEF10L OS=Pongo abelii (Sumatran orangutan) PE=2 SV=1	PREDICTED: c-Jun-amino-terminal kinase-interacting protein 3 isoform 1 [Sus scrofa]
ENSSSCG00000013030	387	397	450	980	1041	988	15.6566	16.0604	17.6203	35.0176	37.5447	35.5156	7.33742846075163e-08	1.08473264405849	up	[O]	Posttranslational modification, protein turnover, chaperones	Molecular Function: RNA polymerase III regulatory region DNA binding (GO:0001016);; Molecular Function: peroxidase activity (GO:0004601);; Molecular Function: receptor binding (GO:0005102);; Cellular Component: nucleus (GO:0005634);; Cellular Component: mitochondrion (GO:0005739);; Cellular Component: peroxisomal matrix (GO:0005782);; Cellular Component: cytosol (GO:0005829);; Biological Process:…	K11187|5.18454e-102|ssc:397273|PRDX5; peroxiredoxin 5 (EC:1.11.1.7); K11187 peroxiredoxin 5, atypical 2-Cys peroxiredoxin [EC:1.11.1.15] (A)	[O]	Posttranslational modification, protein turnover, chaperones	Peroxiredoxin-5, mitochondrial (Precursor) GN=PRDX5 OS=Papio hamadryas (Hamadryas baboon) PE=2 SV=1	peroxiredoxin-5, mitochondrial [Sus scrofa]
ENSSSCG00000023467	14	19	7	281	159	204	0.5923025974	0.78119612888	0.294403247188	12.24170457116	6.95560300754	8.9064516411	3.32478934572102e-11	3.80392994721556	up	[O]	Posttranslational modification, protein turnover, chaperones	Molecular Function: glutathione transferase activity (GO:0004364);; Molecular Function: binding (GO:0005488);; Cellular Component: cytoplasm (GO:0005737);; Biological Process: glutathione metabolic process (GO:0006749);; Biological Process: metabolic process (GO:0008152);; Biological Process: negative regulation of metabolic process (GO:0009892);; Biological Process: cellular response to stimulus…	K00799|7.47314e-151|ssc:100510917|glutathione S-transferase A4-like; K00799 glutathione S-transferase [EC:2.5.1.18] (A)	[O]	Posttranslational modification, protein turnover, chaperones	Glutathione S-transferase alpha M14, N-terminally processed OS=Sus scrofa (Pig) PE=2 SV=2	PREDICTED: glutathione S-transferase A4-like [Sus scrofa]
ENSSSCG00000003344	15	17	23	201	168	203	0.450584	0.506986	0.569652	3.87407	3.29766	3.95572	1.45651697009619e-16	3.1804330275088	up	--	--	Biological Process: skeletal system development (GO:0001501);; Molecular Function: structural constituent of ribosome (GO:0003735);; Cellular Component: basement membrane (GO:0005604);; Cellular Component: interstitial matrix (GO:0005614);; Cellular Component: ribosome (GO:0005840);; Biological Process: translation (GO:0006412);; Biological Process: cell adhesion (GO:0007155);; Biological Process…	--	[W]	Extracellular structures	von Willebrand factor A domain-containing protein 1 (Precursor) OS=Bos taurus (Bovine) PE=2 SV=1	PREDICTED: von Willebrand factor A domain-containing protein 1-like [Sus scrofa]
ENSSSCG00000020789	14	15	14	110	49	81	1.83808	1.95834	1.72937	16.9615	7.59602	12.6094	0.000386600052266154	2.28220491380985	up	--	--	Molecular Function: calcium ion binding (GO:0005509);; Cellular Component: integral component of membrane (GO:0016021);;	--	[R]	General function prediction only	--	PREDICTED: multiple C2 and transmembrane domain-containing protein 1 [Ovis aries]
ENSSSCG00000005136	3291	4113	2874	683	572	724	17.24144	19.42333	12.93706	4.99601	3.66427	3.243154	3.27136480204326e-16	-2.5792161892683	down	--	--	Biological Process: regulation of cytokine production (GO:0001817);; Biological Process: regulation of immune system process (GO:0002682);; Molecular Function: cytokine activity (GO:0005125);; Molecular Function: cytokine receptor binding (GO:0005126);; Cellular Component: extracellular space (GO:0005615);; Biological Process: cell communication (GO:0007154);; Biological Process: cell proliferati…	K05442|2.2709e-138|ssc:100125969|IFNE, IFN-epsilon, IFNE1; interferon, epsilon; K05442 interferon, tau-1 (A)	--	--	Interferon epsilon (Precursor) GN=IFNE OS=Sus scrofa (Pig) PE=2 SV=1	interferon epsilon precursor [Sus scrofa]
[truncated: 2,683 more rows]
