# Supplementary material for: Systemic analysis of gene expression profiles in porcine granulosa cells during aging
Source: Oncotarget. 2017 Oct 10;8(57):96588–603. doi: 10.18632/oncotarget.21731 (PMC5722506; doi:10.18632/oncotarget.21731)
Supplement: Supplementary file 4 [file oncotarget-08-96588-s004.xls]

## Sheet: Integrated_Function.anno
#GeneID	COG_class	COG_class_annotation	GO_annotation	KEGG_annotation	Swissprot_annotation	nr_annotation
Sus_scrofa_newGene_19339	--	--	Biological Process: neuron migration (GO:0001764);; Biological Process: endochondral ossification (GO:0001958);; Molecular Function: peroxisome matrix targeting signal-2 binding (GO:0005053);; Cellular Component: peroxisomal matrix (GO:0005782);; Cellular Component: cytosol (GO:0005829);; Biological Process: fatty acid beta-oxidation (GO:0006635);; Biological Process: ether lipid biosynthetic pro…	K13341|4.72789e-15|fca:101086311|PEX7; peroxisomal biogenesis factor 7; K13341 peroxin-7 (A)	--	PREDICTED: peroxisomal targeting signal 2 receptor-like, partial [Tursiops truncatus]
Sus_scrofa_newGene_13534	--	--	--	--	Soluble CD163 (Precursor) GN=CD163 OS=Canis familiaris (Dog) PE=2 SV=1	PREDICTED: soluble scavenger receptor cysteine-rich domain-containing protein SSC5D [Sus scrofa]
Sus_scrofa_newGene_20412	[J]	Translation, ribosomal structure and biogenesis	Cellular Component: nucleus (GO:0005634);; Molecular Function: tRNA (adenine-N1-)-methyltransferase activity (GO:0016429);; Biological Process: tRNA methylation (GO:0030488);; Cellular Component: tRNA (m1A) methyltransferase complex (GO:0031515);;	K07442|2.56764e-73|ssc:100623657|tRNA (adenine(58)-N(1))-methyltransferase catalytic subunit TRMT61A-like; K07442 tRNA (adenine57-N1/adenine58-N1)-methyltransferase [EC:2.1.1.219 2.1.1.220] (A)	tRNA (adenine(58)-N(1))-methyltransferase catalytic subunit TRMT61A GN=TRMT61A OS=Bos taurus (Bovine) PE=2 SV=1	PREDICTED: tRNA (adenine(58)-N(1))-methyltransferase catalytic subunit TRMT61A-like, partial [Sus scrofa]
Sus_scrofa_newGene_3930	--	--	Cellular Component: centrosome (GO:0005813);;	--	--	PREDICTED: coiled-coil domain-containing protein 14-like isoform X1 [Sus scrofa]
Sus_scrofa_newGene_9035	--	--	Biological Process: gastrulation with mouth forming second (GO:0001702);; Biological Process: osteoblast development (GO:0002076);; Cellular Component: mitochondrion (GO:0005739);; Biological Process: apoptotic process (GO:0006917);; Biological Process: cholesterol metabolic process (GO:0008203);; Biological Process: anterior/posterior pattern specification (GO:0009952);; Cellular Component: inte…	K03068|0|bta:534450|LRP5; low density lipoprotein receptor-related protein 5; K03068 low density lipoprotein receptor-related protein 5/6 (A)	Very low-density lipoprotein receptor (Precursor) GN=VLDLR OS=Oryctolagus cuniculus (Rabbit) PE=2 SV=1	Low-density lipoprotein receptor-related protein 5, partial [Bos mutus]
Sus_scrofa_newGene_20863	[H]	Coenzyme transport and metabolism	Biological Process: DNA replication (GO:0006260);; Molecular Function: NEDD8 activating enzyme activity (GO:0019781);; Molecular Function: ubiquitin protein ligase binding (GO:0031625);; Biological Process: mitotic DNA replication checkpoint (GO:0033314);; Biological Process: regulation of apoptotic process (GO:0042981);; Molecular Function: protein heterodimerization activity (GO:0046982);;	--	NEDD8-activating enzyme E1 regulatory subunit GN=NAE1 OS=Macaca fascicularis (Crab-eating macaque) PE=2 SV=1	PREDICTED: NEDD8-activating enzyme E1 regulatory subunit-like [Sus scrofa]
Sus_scrofa_newGene_20712	--	--	Molecular Function: DNA binding (GO:0003677);; Molecular Function: sequence-specific DNA binding transcription factor activity (GO:0003700);; Cellular Component: nucleus (GO:0005634);; Biological Process: negative regulation of transcription, DNA-templated (GO:0045892);; Molecular Function: metal ion binding (GO:0046872);;	--	--	PREDICTED: zinc finger protein 219, partial [Sus scrofa]
Sus_scrofa_newGene_14774	--	--	--	--	Sorting nexin-6, N-terminally processed GN=SNX6 OS=Pongo abelii (Sumatran orangutan) PE=2 SV=1	PREDICTED: sorting nexin-6, partial [Equus przewalskii]
Sus_scrofa_newGene_13433	[R]	General function prediction only	Molecular Function: nucleic acid binding (GO:0003676);; Molecular Function: metal ion binding (GO:0046872);;	--	Zinc finger protein 34 GN=ZNF34 OS=Bos taurus (Bovine) PE=2 SV=1	PREDICTED: zinc finger protein 34-like isoform X1 [Sus scrofa]
Sus_scrofa_newGene_20402	--	--	Biological Process: negative regulation of transcription from RNA polymerase II promoter (GO:0000122);; Molecular Function: RNA polymerase II core promoter proximal region sequence-specific DNA binding transcription factor activity involved in negative regulation of transcription (GO:0001078);; Biological Process: osteoblast differentiation (GO:0001649);; Biological Process: mesoderm formation (G…	K05707|4.66199e-71|ssc:396583|SNAIL-like zinc finger protein; K05707 snail 1 (A)	--	PREDICTED: zinc finger protein SNAI1 [Sus scrofa]
Sus_scrofa_newGene_5495	--	--	Molecular Function: guanyl-nucleotide exchange factor activity (GO:0005085);; Biological Process: small GTPase mediated signal transduction (GO:0007264);; Biological Process: cell migration (GO:0016477);;	--	--	PREDICTED: dedicator of cytokinesis protein 1-like, partial [Galeopterus variegatus]
Sus_scrofa_newGene_15845	--	--	Biological Process: mitotic cell cycle (GO:0000278);; Molecular Function: transcription regulatory region sequence-specific DNA binding (GO:0000976);; Cellular Component: nucleus (GO:0005634);; Biological Process: histone deacetylation (GO:0016575);; Biological Process: negative regulation of transcription, DNA-templated (GO:0045892);; Molecular Function: metal ion binding (GO:0046872);; Biologic…	--	--	PR domain zinc finger protein 5 [Tupaia chinensis]
Sus_scrofa_newGene_18702	--	--	--	--	--	PREDICTED: LOW QUALITY PROTEIN: transmembrane protein 64 [Dasypus novemcinctus]
Sus_scrofa_newGene_61	[R]	General function prediction only	Molecular Function: nucleic acid binding (GO:0003676);; Molecular Function: zinc ion binding (GO:0008270);;	--	Zinc finger protein OZF GN=ZNF146 OS=Pongo abelii (Sumatran orangutan) PE=2 SV=1	PREDICTED: zinc finger protein 407-like [Galeopterus variegatus]
Sus_scrofa_newGene_2382	--	--	--	K17822|8.12111e-48|myb:102258602|DCN1-like protein 2-like; K17822 DCN1-like protein 1/2 (A)	DCN1-like protein 3 GN=DCUN1D3 OS=Bos taurus (Bovine) PE=2 SV=1	PREDICTED: DCN1-like protein 2-like isoform X1 [Myotis brandtii]
Sus_scrofa_newGene_15815	--	--	--	K11267|7.52706e-10|bacu:103015579|PDS5A; PDS5, regulator of cohesion maintenance, homolog A (S. cerevisiae); K11267 sister chromatid cohesion protein PDS5 (A)	--	PREDICTED: sister chromatid cohesion protein PDS5 homolog A isoform X3 [Physeter catodon]
Sus_scrofa_newGene_21524	--	--	--	--	--	PREDICTED: uncharacterized protein LOC101282885 [Orcinus orca]
Sus_scrofa_newGene_10227	[RTKL]	--	Biological Process: activation of MAPKK activity (GO:0000186);; Molecular Function: double-stranded RNA binding (GO:0003725);; Molecular Function: translation initiation factor activity (GO:0003743);; Molecular Function: protein serine/threonine kinase activity (GO:0004674);; Molecular Function: ATP binding (GO:0005524);; Biological Process: virus-infected cell apoptotic process (GO:0006926);; Bi…	K16195|0|ssc:397588|PKR, PRKR; double stranded RNA-dependent protein kinase; K16195 eukaryotic translation initiation factor 2-alpha kinase 2 [EC:2.7.11.1] (A)	LINE-1 reverse transcriptase homolog OS=Nycticebus coucang (Slow loris) PE=3 SV=1	double stranded RNA-dependent protein kinase [Sus scrofa]
Sus_scrofa_newGene_19056	[R]	General function prediction only	Molecular Function: nucleotide binding (GO:0000166);; Biological Process: formation of translation preinitiation complex (GO:0001731);; Molecular Function: translation initiation factor activity (GO:0003743);; Cellular Component: eukaryotic translation initiation factor 3 complex (GO:0005852);; Biological Process: regulation of translational initiation (GO:0006446);; Cellular Component: eukaryoti…	K03253|5.95044e-75|ptg:102963059|EIF3B; eukaryotic translation initiation factor 3, subunit B; K03253 translation initiation factor 3 subunit B (A)	Eukaryotic translation initiation factor 3 subunit B {ECO:0000255|HAMAP-Rule:MF_03001} OS=Bos taurus (Bovine) PE=2 SV=1	Eukaryotic translation initiation factor 3 subunit B [Myotis davidii]
Sus_scrofa_newGene_6348	--	--	--	--	--	PREDICTED: nck-associated protein 5 [Vicugna pacos]
Sus_scrofa_newGene_60	[R]	General function prediction only	Cellular Component: mitochondrion (GO:0005739);; Cellular Component: peroxisome (GO:0005777);; Molecular Function: zinc ion binding (GO:0008270);; Molecular Function: oxidoreductase activity (GO:0016491);; Biological Process: oxidation-reduction process (GO:0055114);;	K07119|2.80021e-160|ssc:100737192|ZADH2; zinc binding alcohol dehydrogenase domain containing 2; K07119 (A)	Zinc-binding alcohol dehydrogenase domain-containing protein 2 GN=ZADH2 OS=Bos taurus (Bovine) PE=2 SV=1	PREDICTED: LOW QUALITY PROTEIN: zinc binding alcohol dehydrogenase domain containing 2, partial [Sus scrofa]
Sus_scrofa_newGene_12456	--	--	Biological Process: regulation of transcription, DNA-templated (GO:0006355);; Molecular Function: protein C-terminus binding (GO:0008022);; Cellular Component: NuA4 histone acetyltransferase complex (GO:0035267);; Biological Process: histone H4 acetylation (GO:0043967);; Biological Process: histone H2A acetylation (GO:0043968);;	K11341|2.38962e-25|ssc:100739489|YEATS domain-containing protein 4-like; K11341 YEATS domain-containing protein 4 (A)	--	PREDICTED: YEATS domain-containing protein 4-like [Sus scrofa]
Sus_scrofa_newGene_13418	--	--	Cellular Component: intracellular (GO:0005622);; Biological Process: signal transduction (GO:0007165);; Molecular Function: phosphatidylinositol binding (GO:0035091);;	K17933|0|ssc:100520910|rho GTPase-activating protein 33-like; K17933 Rho GTPase-activating protein 33 (A)	--	PREDICTED: rho GTPase-activating protein 33-like [Sus scrofa]
Sus_scrofa_newGene_3069	--	--	Cellular Component: cytoplasm (GO:0005737);; Biological Process: signal transduction (GO:0007165);;	--	--	PREDICTED: rho GTPase-activating protein 44-like [Sus scrofa]
Sus_scrofa_newGene_19147	--	--	Cellular Component: cytoplasm (GO:0005737);;	--	--	PREDICTED: cerebellar degeneration-related protein 2-like, partial [Sus scrofa]
Sus_scrofa_newGene_6352	--	--	--	--	--	PREDICTED: uncharacterized protein LOC100525614 isoform X1 [Sus scrofa]
Sus_scrofa_newGene_2359	--	--	Molecular Function: protein tyrosine phosphatase activity (GO:0004725);; Cellular Component: cytoplasm (GO:0005737);; Molecular Function: calcium-activated potassium channel activity (GO:0015269);; Biological Process: peptidyl-tyrosine dephosphorylation (GO:0035335);;	K18083|5.20703e-92|ecb:100058883|MTMR6; myotubularin related protein 6; K18083 myotubularin-related protein 6/7/8 [EC:3.1.3.-] (A)	Myotubularin-related protein 7 GN=MTMR7 OS=Pongo abelii (Sumatran orangutan) PE=2 SV=1	PREDICTED: myotubularin-related protein 6 isoform X1 [Equus caballus]
Sus_scrofa_newGene_20162	--	--	--	--	--	PREDICTED: synaptopodin, partial [Sus scrofa]
Sus_scrofa_newGene_9103	--	--	Cellular Component: ruffle (GO:0001726);; Cellular Component: cytoskeleton (GO:0005856);; Cellular Component: cell cortex (GO:0005938);; Cellular Component: lamellipodium (GO:0030027);;	K06106|3.61695e-60|bacu:103015814|CTTN; cortactin; K06106 cortactin (A)	Drebrin-like protein GN=DBNL OS=Bos taurus (Bovine) PE=2 SV=1	PREDICTED: LOW QUALITY PROTEIN: src substrate cortactin-like, partial [Equus przewalskii]
Sus_scrofa_newGene_21242	--	--	--	K16726|9.60681e-13|pps:100988234|ANKRD17; ankyrin repeat domain-containing protein 17; K16726 ankyrin repeat domain-containing protein 17 (A)	--	--
Sus_scrofa_newGene_20140	--	--	Molecular Function: metal ion binding (GO:0046872);;	--	Zinc finger protein with KRAB and SCAN domains 8 GN=ZKSCAN8 OS=Pan paniscus (Pygmy chimpanzee) PE=3 SV=1	PREDICTED: zinc finger protein 592, partial [Sus scrofa]
Sus_scrofa_newGene_13574	--	--	--	--	--	PREDICTED: uncharacterized protein LOC101682339 isoform X1 [Mustela putorius furo]
Sus_scrofa_newGene_3062	--	--	--	--	--	PREDICTED: uncharacterized protein LOC102167612 [Sus scrofa]
Sus_scrofa_newGene_6370	--	--	--	--	--	PREDICTED: uncharacterized protein C4orf3 homolog isoform 1 [Sus scrofa]
Sus_scrofa_newGene_1621	--	--	--	--	Protein FAM107B GN=FAM107B OS=Bos taurus (Bovine) PE=2 SV=1	PREDICTED: uncharacterized protein LOC102260950 isoform X4 [Myotis brandtii]
Sus_scrofa_newGene_6369	--	--	--	K09301|4.89322e-37|bom:102284868|homeobox protein abdominal-A-like; K09301 homeobox protein HoxA/B/D1 (A)	--	PREDICTED: homeobox protein abdominal-A-like [Bos mutus]
Sus_scrofa_newGene_7441	--	--	--	--	--	PREDICTED: PWWP domain-containing protein 2A isoform X2 [Galeopterus variegatus]
Sus_scrofa_newGene_5448	--	--	--	--	--	transposase [Bos taurus]
Sus_scrofa_newGene_5428	--	--	--	K11577|1.14134e-101|ssc:100739587|kinetochore-associated protein 1-like; K11577 kinetochore-associated protein 1 (A)	--	PREDICTED: kinetochore-associated protein 1-like [Sus scrofa]
Sus_scrofa_newGene_10292	--	--	Molecular Function: acid-amino acid ligase activity (GO:0016881);;	--	--	PREDICTED: baculoviral IAP repeat-containing protein 6-like, partial [Sus scrofa]
Sus_scrofa_newGene_10273	--	--	--	--	LINE-1 reverse transcriptase homolog OS=Nycticebus coucang (Slow loris) PE=3 SV=1	hypothetical protein M91_08673 [Bos mutus]
Sus_scrofa_newGene_20781	--	--	--	K12365|9.15657e-60|bacu:103007192|PREX1; phosphatidylinositol-3,4,5-trisphosphate-dependent Rac exchange factor 1; K12365 phosphatidylinositol-3,4,5-trisphosphate-dependent Rac exchanger 1 protein (A)	--	PREDICTED: phosphatidylinositol 3,4,5-trisphosphate-dependent Rac exchanger 1 protein-like, partial [Myotis lucifugus]
Sus_scrofa_newGene_9123	[A]	RNA processing and modification	Biological Process: mRNA splicing, via spliceosome (GO:0000398);; Molecular Function: RNA binding (GO:0003723);; Cellular Component: nucleoplasm (GO:0005654);; Cellular Component: nucleolus (GO:0005730);; Biological Process: termination of RNA polymerase II transcription (GO:0006369);; Biological Process: mRNA polyadenylation (GO:0006378);; Biological Process: mRNA cleavage (GO:0006379);;	K14408|1.43805e-108|cfa:475948|CSTF3; cleavage stimulation factor, 3' pre-RNA, subunit 3, 77kDa; K14408 cleavage stimulation factor subunit 3 (A)	Cleavage stimulation factor subunit 3 GN=CSTF3 OS=Pongo abelii (Sumatran orangutan) PE=2 SV=1	Cleavage stimulation factor subunit 3 [Tupaia chinensis]
Sus_scrofa_newGene_3949	--	--	Cellular Component: chromatin (GO:0000785);; Cellular Component: nucleus (GO:0005634);; Molecular Function: nucleosomal DNA binding (GO:0031492);;	K11299|1.66513e-40|ssc:100625838|HMGN1; high mobility group nucleosome binding domain 1; K11299 high-mobility group nucleosome-binding domain-containing protein 1 (A)	Non-histone chromosomal protein HMG-14 GN=HMGN1 OS=Bos taurus (Bovine) PE=1 SV=2	PREDICTED: non-histone chromosomal protein HMG-14 isoform X1 [Bos taurus]
Sus_scrofa_newGene_3893	[BK]	--	Molecular Function: DNA binding (GO:0003677);;	K11757|0|mcf:102123741|PBRM1; polybromo 1; K11757 protein polybromo-1 (A)	Transcription activator BRG1 GN=SMARCA4 OS=Bos taurus (Bovine) PE=2 SV=1	PREDICTED: protein polybromo-1 isoform X2 [Condylura cristata]
Sus_scrofa_newGene_10284	--	--	--	K00962|1.00253e-06|pale:102885911|PNPT1; polyribonucleotide nucleotidyltransferase 1; K00962 polyribonucleotide nucleotidyltransferase [EC:2.7.7.8] (A)	Polyribonucleotide nucleotidyltransferase 1, mitochondrial (Precursor) GN=PNPT1 OS=Pongo abelii (Sumatran orangutan) PE=2 SV=2	PREDICTED: polyribonucleotide nucleotidyltransferase 1, mitochondrial [Pteropus alecto]
Sus_scrofa_newGene_7971	--	--	--	--	--	PREDICTED: pericentriolar material 1 protein-like [Sus scrofa]
Sus_scrofa_newGene_7958	--	--	--	--	--	IL-23 [Sus scrofa]
Sus_scrofa_newGene_19919	--	--	Molecular Function: Notch binding (GO:0005112);; Molecular Function: calcium ion binding (GO:0005509);; Cellular Component: early endosome (GO:0005769);; Cellular Component: plasma membrane (GO:0005886);; Biological Process: Notch receptor processing (GO:0007220);; Biological Process: central nervous system development (GO:0007417);; Biological Process: glial cell differentiation (GO:0010001);; C…	--	--	PREDICTED: uncharacterized protein LOC102967887 [Panthera tigris altaica]
Sus_scrofa_newGene_6389	[RTKL]	--	Biological Process: in utero embryonic development (GO:0001701);; Molecular Function: protein serine/threonine kinase activity (GO:0004674);; Molecular Function: ATP binding (GO:0005524);; Biological Process: protein phosphorylation (GO:0006468);; Biological Process: cardiac muscle cell development (GO:0055013);; Biological Process: respiratory system development (GO:0060541);;	K08809|0|fca:101101154|SPEG; SPEG complex locus; K08809 striated muscle-specific serine/threonine protein kinase [EC:2.7.11.1] (A)	Serine/threonine-protein kinase 17A GN=STK17A OS=Oryctolagus cuniculus (Rabbit) PE=2 SV=1	TPA: SPEG complex locus [Bos taurus]
Sus_scrofa_newGene_49	[RTKL]	--	Molecular Function: eukaryotic translation initiation factor 2alpha kinase activity (GO:0004694);; Molecular Function: ATP binding (GO:0005524);; Biological Process: cellular response to starvation (GO:0009267);; Biological Process: negative regulation of translation (GO:0017148);; Biological Process: endoplasmic reticulum unfolded protein response (GO:0030968);; Molecular Function: protein homod…	K16196|1.99195e-36|chx:102175025|EIF2AK4; eukaryotic translation initiation factor 2 alpha kinase 4; K16196 eukaryotic translation initiation factor 2-alpha kinase 4 [EC:2.7.11.1] (A)	--	PREDICTED: eukaryotic translation initiation factor 2-alpha kinase 4-like [Physeter catodon]
Sus_scrofa_newGene_13544	--	--	--	--	Fibrillin-1 (Precursor) GN=FBN1 OS=Bos taurus (Bovine) PE=1 SV=1	PREDICTED: multiple epidermal growth factor-like domains protein 6 [Sus scrofa]
Sus_scrofa_newGene_3890	--	--	--	--	--	PREDICTED: collagen alpha-1(I) chain-like isoform X2 [Bos taurus]
Sus_scrofa_newGene_184	--	--	Biological Process: cellular protein modification process (GO:0006464);;	--	--	PREDICTED: tubulin polyglutamylase TTLL11-like [Sus scrofa]
Sus_scrofa_newGene_19244	--	--	Biological Process: negative regulation of transcription from RNA polymerase II promoter (GO:0000122);; Biological Process: protein dephosphorylation (GO:0006470);; Biological Process: transforming growth factor beta receptor signaling pathway (GO:0007179);; Molecular Function: protein tyrosine/serine/threonine phosphatase activity (GO:0008138);; Biological Process: regulation of cell proliferati…	K14165|3.02138e-17|bom:102287864|DUSP22; dual specificity phosphatase 22; K14165 atypical dual specificity phosphatase [EC:3.1.3.16 3.1.3.48] (A)	--	PREDICTED: dual specificity protein phosphatase 22 [Bos mutus]
Sus_scrofa_newGene_70	--	--	--	--	Kelch domain-containing protein 2 GN=KLHDC2 OS=Bos taurus (Bovine) PE=2 SV=1	PREDICTED: LOW QUALITY PROTEIN: kelch domain-containing protein 1 [Mustela putorius furo]
Sus_scrofa_newGene_10289	--	--	Cellular Component: integral component of membrane (GO:0016021);;	--	--	PREDICTED: transmembrane protein 178A-like isoform X2 [Mustela putorius furo]
Sus_scrofa_newGene_20147	[O]	Posttranslational modification, protein turnover, chaperones	Biological Process: protein ubiquitination (GO:0016567);; Molecular Function: ribosomal S6-glutamic acid ligase activity (GO:0018169);; Molecular Function: NEDD8 transferase activity (GO:0019788);;	K10579|6.63536e-82|ssc:100621774|NEDD8-conjugating enzyme Ubc12-like; K10579 ubiquitin-conjugating enzyme E2 M [EC:6.3.2.19] (A)	NEDD8-conjugating enzyme Ubc12 GN=UBE2M OS=Bos taurus (Bovine) PE=2 SV=1	PREDICTED: NEDD8-conjugating enzyme Ubc12-like, partial [Sus scrofa]
Sus_scrofa_newGene_15891	--	--	Molecular Function: calcium ion binding (GO:0005509);; Cellular Component: plasma membrane (GO:0005886);; Biological Process: homophilic cell adhesion via plasma membrane adhesion molecules (GO:0007156);; Cellular Component: integral component of membrane (GO:0016021);;	K16669|3.0775e-146|lve:103090950|FAT4; FAT atypical cadherin 4; K16669 protocadherin Fat 4 (A)	Protocadherin alpha-2 (Precursor) GN=PCDHA2 OS=Pan troglodytes (Chimpanzee) PE=3 SV=1	PREDICTED: protocadherin Fat 4 [Orcinus orca]
Sus_scrofa_newGene_14813	--	--	--	K09229|3.66691e-19|hsa:7745|ZKSCAN8, LD5-1, ZNF192, ZSCAN40; zinc finger with KRAB and SCAN domains 8; K09229 KRAB and SCAN domains-containing zinc finger protein (A)	Zinc finger protein with KRAB and SCAN domains 8 GN=ZKSCAN8 OS=Pan troglodytes (Chimpanzee) PE=3 SV=1	PREDICTED: piggyBac transposable element-derived protein 4-like [Orycteropus afer afer]
Sus_scrofa_newGene_21496	[P]	Inorganic ion transport and metabolism	Molecular Function: voltage-gated chloride channel activity (GO:0005247);; Biological Process: chloride transport (GO:0006821);; Cellular Component: integral component of membrane (GO:0016021);; Molecular Function: adenyl nucleotide binding (GO:0030554);; Biological Process: transmembrane transport (GO:0055085);;	K05012|0|ssc:100151985|CLCN4; chloride channel, voltage-sensitive 4; K05012 chloride channel 3/4/5 (A)	H(+)/Cl(-) exchange transporter 3 GN=CLCN3 OS=Oryctolagus cuniculus (Rabbit) PE=2 SV=3	PREDICTED: LOW QUALITY PROTEIN: H(+)/Cl(-) exchange transporter 4 [Sus scrofa]
Sus_scrofa_newGene_21332	--	--	--	--	--	PREDICTED: uncharacterized protein LOC100626715 [Sus scrofa]
Sus_scrofa_newGene_13538	--	--	--	K09228|1.74428e-34|ssc:100513362|zinc finger protein 418-like; K09228 KRAB domain-containing zinc finger protein (A)	Zinc finger protein 383 GN=ZNF383 OS=Macaca fascicularis (Crab-eating macaque) PE=2 SV=1	PREDICTED: zinc finger protein 418-like isoform X3 [Sus scrofa]
Sus_scrofa_newGene_18354	--	--	--	--	Serine protease inhibitor Kazal-type 6 (Precursor) GN=SPINK6 OS=Bos taurus (Bovine) PE=1 SV=3	PREDICTED: ovomucoid-like [Oryctolagus cuniculus]
Sus_scrofa_newGene_20758	--	--	Biological Process: telomere maintenance (GO:0000723);; Molecular Function: ATP-dependent DNA helicase activity (GO:0004003);; Molecular Function: ATP binding (GO:0005524);; Cellular Component: nucleus (GO:0005634);; Biological Process: regulation of double-strand break repair via homologous recombination (GO:0010569);;	K11136|1.26368e-84|ssc:100625428|RTEL1; regulator of telomere elongation helicase 1; K11136 regulator of telomere elongation helicase 1 [EC:3.6.4.12] (A)	Regulator of telomere elongation helicase 1 {ECO:0000255|HAMAP-Rule:MF_03065} OS=Bos taurus (Bovine) PE=2 SV=1	PREDICTED: LOW QUALITY PROTEIN: regulator of telomere elongation helicase 1, partial [Sus scrofa]
Sus_scrofa_newGene_19718	--	--	Cellular Component: acrosomal vesicle (GO:0001669);; Cellular Component: nucleus (GO:0005634);; Biological Process: attachment of spindle microtubules to kinetochore (GO:0008608);; Biological Process: negative regulation of phosphatase activity (GO:0010923);; Biological Process: protein localization to kinetochore (GO:0034501);; Biological Process: spindle assembly checkpoint (GO:0071173);;	K11542|2.69493e-180|ssc:100626221|protein CASC5-like; K11542 protein CASC5 (A)	--	PREDICTED: protein CASC5-like, partial [Sus scrofa]
Sus_scrofa_newGene_12477	--	--	Cellular Component: nucleus (GO:0005634);; Cellular Component: cytoplasm (GO:0005737);; Cellular Component: plasma membrane (GO:0005886);; Biological Process: apoptotic process (GO:0006917);; Molecular Function: enzyme binding (GO:0019899);; Biological Process: negative regulation of B cell proliferation (GO:0030889);; Biological Process: interleukin-2 biosynthetic process (GO:0042094);; Biologic…	--	--	PREDICTED: LOW QUALITY PROTEIN: PRKC, apoptosis, WT1, regulator, partial [Myotis davidii]
Sus_scrofa_newGene_1636	--	--	--	K11253|1.95226e-08|lgi:LOTGIDRAFT_145453|hypothetical protein; K11253 histone H3 (A)	Histone H3.3C GN=H3F3C OS=Bos taurus (Bovine) PE=2 SV=1	PREDICTED: histone H3-like [Panthera tigris altaica]
Sus_scrofa_newGene_18593	--	--	--	K15078|5.26599e-38|ssc:100621669|SLX1A; SLX1 structure-specific endonuclease subunit homolog A (S. cerevisiae); K15078 structure-specific endonuclease subunit SLX1 [EC:3.6.1.-] (A)	--	PREDICTED: LOW QUALITY PROTEIN: structure-specific endonuclease subunit SLX1, partial [Sus scrofa]
Sus_scrofa_newGene_17032	--	--	--	--	--	PREDICTED: uncharacterized protein LOC103544348 isoform X2 [Equus przewalskii]
Sus_scrofa_newGene_3047	--	--	--	--	--	IL-23 [Sus scrofa]
Sus_scrofa_newGene_5500	--	--	--	--	--	PREDICTED: uncharacterized protein LOC100521883 [Sus scrofa]
Sus_scrofa_newGene_18552	--	--	--	--	--	PREDICTED: protein FAM110C, partial [Bos mutus]
Sus_scrofa_newGene_20929	--	--	Molecular Function: structural molecule activity (GO:0005198);; Cellular Component: nucleus (GO:0005634);; Cellular Component: Golgi apparatus (GO:0005794);; Biological Process: regulation of translation (GO:0006417);; Cellular Component: keratin filament (GO:0045095);;	K07605|2.20488e-28|chx:102184596|KRT7; keratin 7; K07605 type II keratin, basic (A)	Keratin, type II cytoskeletal 7 OS=Bos taurus (Bovine) PE=2 SV=1	PREDICTED: keratin, type II cytoskeletal 7, partial [Camelus bactrianus]
Sus_scrofa_newGene_21419	[O]	Posttranslational modification, protein turnover, chaperones	Molecular Function: serine-type endopeptidase activity (GO:0004252);; Biological Process: proteolysis (GO:0006508);;	K08654|5.48714e-132|ecb:100063740|PCSK5; proprotein convertase subtilisin/kexin type 5; K08654 proprotein convertase subtilisin/kexin type 5 [EC:3.4.21.-] (A)	Furin (Precursor) GN=FURIN OS=Bos taurus (Bovine) PE=1 SV=1	PREDICTED: proprotein convertase subtilisin/kexin type 5 isoform X5 [Bos taurus]
Sus_scrofa_newGene_3018	--	--	Molecular Function: calcium ion binding (GO:0005509);; Molecular Function: zinc ion binding (GO:0008270);;	--	--	PREDICTED: zinc finger ZZ-type and EF-hand domain-containing protein 1 [Sus scrofa]
Sus_scrofa_newGene_14794	--	--	--	--	--	PREDICTED: protein unc-79 homolog [Equus przewalskii]
Sus_scrofa_newGene_11575	--	--	--	--	LINE-1 reverse transcriptase homolog OS=Nycticebus coucang (Slow loris) PE=3 SV=1	hypothetical protein M91_01925 [Bos mutus]
Sus_scrofa_newGene_3840	--	--	Biological Process: transport (GO:0006810);; Molecular Function: prostaglandin transmembrane transporter activity (GO:0015132);; Cellular Component: membrane (GO:0016020);;	K14345|1.2128e-75|ssc:100144510|SLCO2A1; solute carrier organic anion transporter family, member 2A1; K14345 solute carrier organic anion transporter family, member 2A (A)	Solute carrier organic anion transporter family member 3A1 GN=SLCO3A1 OS=Bos taurus (Bovine) PE=2 SV=1	solute carrier organic anion transporter family member 2A1 [Sus scrofa]
Sus_scrofa_newGene_14858	--	--	Molecular Function: microtubule motor activity (GO:0003777);; Molecular Function: ATP binding (GO:0005524);; Cellular Component: Golgi apparatus (GO:0005794);; Cellular Component: centrosome (GO:0005813);; Cellular Component: microtubule (GO:0005874);; Biological Process: ATP catabolic process (GO:0006200);; Biological Process: microtubule-based movement (GO:0007018);; Molecular Function: ATPase …	K10413|2.14925e-172|ssc:100037291|DYNC1H1; dynein, cytoplasmic 1, heavy chain 1; K10413 dynein heavy chain 1, cytosolic (A)	--	PREDICTED: LOW QUALITY PROTEIN: cytoplasmic dynein 1 heavy chain 1 [Sus scrofa]
Sus_scrofa_newGene_3941	--	--	--	--	--	PREDICTED: filamin A-interacting protein 1-like isoform X2 [Sus scrofa]
Sus_scrofa_newGene_5477	--	--	--	--	--	IL-23 [Sus scrofa]
Sus_scrofa_newGene_18479	--	--	--	--	--	PREDICTED: proline-rich proteoglycan 2-like [Bubalus bubalis]
Sus_scrofa_newGene_8508	--	--	--	--	--	PREDICTED: uncharacterized protein KIAA0895-like [Tursiops truncatus]
Sus_scrofa_newGene_3830	--	--	Cellular Component: podosome (GO:0002102);; Molecular Function: protein tyrosine phosphatase activity (GO:0004725);; Cellular Component: cytosol (GO:0005829);; Cellular Component: plasma membrane (GO:0005886);; Molecular Function: SH3 domain binding (GO:0017124);; Biological Process: peptidyl-tyrosine dephosphorylation (GO:0035335);;	K18024|2.12539e-13|ggo:101147493|PTPN12; tyrosine-protein phosphatase non-receptor type 12 isoform 1; K18024 tyrosine-protein phosphatase non-receptor type 12/18/22 [EC:3.1.3.48] (A)	--	PREDICTED: tyrosine-protein phosphatase non-receptor type 12 isoform X4 [Leptonychotes weddellii]
Sus_scrofa_newGene_21533	--	--	--	--	LINE-1 reverse transcriptase homolog OS=Nycticebus coucang (Slow loris) PE=3 SV=1	hypothetical protein M91_14620 [Bos mutus]
Sus_scrofa_newGene_18963	--	--	--	--	--	PREDICTED: uncharacterized protein LOC102190758 isoform X1 [Capra hircus]
Sus_scrofa_newGene_7426	--	--	Cellular Component: cytoplasm (GO:0005737);;	--	--	PREDICTED: PDZ domain-containing protein 2-like [Sus scrofa]
Sus_scrofa_newGene_162	--	--	Cellular Component: integral component of membrane (GO:0016021);;	--	Uncharacterized protein C14orf37 homolog (Precursor) OS=Bos taurus (Bovine) PE=2 SV=1	PREDICTED: uncharacterized protein C14orf37 homolog [Sorex araneus]
Sus_scrofa_newGene_2374	--	--	Molecular Function: Rab GTPase activator activity (GO:0005097);; Biological Process: positive regulation of Rab GTPase activity (GO:0032851);;	--	TBC1 domain family member 1 GN=TBC1D1 OS=Bos taurus (Bovine) PE=2 SV=2	TBC1 domain family member 4 [Pteropus alecto]
Sus_scrofa_newGene_21505	--	--	--	--	--	PREDICTED: retrotransposon gag domain-containing protein 4 isoform X1 [Myotis lucifugus]
Sus_scrofa_newGene_9134	--	--	--	--	--	IL-23 [Sus scrofa]
Sus_scrofa_newGene_3913	--	--	Molecular Function: RNA polymerase II transcription cofactor activity (GO:0001104);; Biological Process: regulation of transcription from RNA polymerase II promoter (GO:0006357);; Molecular Function: beta-catenin binding (GO:0008013);; Cellular Component: mediator complex (GO:0016592);;	--	Mediator of RNA polymerase II transcription subunit 12 GN=MED12 OS=Pan troglodytes (Chimpanzee) PE=2 SV=1	PREDICTED: mediator of RNA polymerase II transcription subunit 12-like protein-like [Sus scrofa]
Sus_scrofa_newGene_20495	[O]	Posttranslational modification, protein turnover, chaperones	Biological Process: cell morphogenesis (GO:0000902);; Molecular Function: threonine-type endopeptidase activity (GO:0004298);; Cellular Component: nucleus (GO:0005634);; Cellular Component: cytoplasm (GO:0005737);; Cellular Component: proteasome core complex (GO:0005839);; Biological Process: T cell proliferation (GO:0042098);; Biological Process: proteolysis involved in cellular protein cataboli…	K02733|1.37625e-66|cfr:102515419|PSMB10; proteasome (prosome, macropain) subunit, beta type, 10; K02733 20S proteasome subunit beta 10 [EC:3.4.25.1] (A)	Proteasome subunit beta type-10 (Precursor) GN=PSMB10 OS=Bos taurus (Bovine) PE=1 SV=1	PREDICTED: proteasome subunit beta type-10 [Camelus ferus]
Sus_scrofa_newGene_20204	--	--	Biological Process: negative regulation of transcription from RNA polymerase II promoter (GO:0000122);; Biological Process: embryonic placenta development (GO:0001892);; Biological Process: chromatin remodeling (GO:0006338);; Biological Process: brain development (GO:0007420);; Biological Process: endoderm development (GO:0007492);; Molecular Function: DNA-dependent ATPase activity (GO:0008094);;…	--	--	PREDICTED: nucleosome-remodeling factor subunit BPTF-like [Sus scrofa]
Sus_scrofa_newGene_12518	--	--	Cellular Component: nucleus (GO:0005634);; Cellular Component: cytoplasm (GO:0005737);; Cellular Component: plasma membrane (GO:0005886);; Biological Process: apoptotic process (GO:0006917);; Molecular Function: enzyme binding (GO:0019899);; Biological Process: negative regulation of B cell proliferation (GO:0030889);; Biological Process: interleukin-2 biosynthetic process (GO:0042094);; Biologic…	--	--	PREDICTED: PRKC apoptosis WT1 regulator protein [Physeter catodon]
Sus_scrofa_newGene_21507	--	--	--	--	LINE-1 reverse transcriptase homolog OS=Nycticebus coucang (Slow loris) PE=3 SV=1	hypothetical protein M91_15722 [Bos mutus]
Sus_scrofa_newGene_10171	--	--	--	--	--	IL-23 [Sus scrofa]
Sus_scrofa_newGene_29	--	--	--	K06765|1.71004e-115|myd:102763610|netrin receptor DCC-like; K06765 deleted in colorectal carcinoma (A)	Contactin-1 (Precursor) GN=CNTN1 OS=Bos taurus (Bovine) PE=2 SV=1	PREDICTED: netrin receptor DCC-like [Leptonychotes weddellii]
Sus_scrofa_newGene_3031	--	--	--	--	--	A3Z2_1 [Sus scrofa]
Sus_scrofa_newGene_116	--	--	--	--	--	PREDICTED: ensconsin-like [Leptonychotes weddellii]
Sus_scrofa_newGene_21547	[R]	General function prediction only	Biological Process: cytoskeleton organization (GO:0007010);; Biological Process: regulation of cell shape (GO:0008360);;	K11798|0|ssc:100520060|BRWD3; bromodomain and WD repeat domain containing 3; K11798 bromodomain and WD repeat domain containing protein 1/3 (A)	Dynein assembly factor with WDR repeat domains 1 GN=DAW1 OS=Bos taurus (Bovine) PE=2 SV=1	PREDICTED: bromodomain and WD repeat-containing protein 3 [Sus scrofa]
Sus_scrofa_newGene_13527	--	--	--	--	--	IL-23 [Sus scrofa]
Sus_scrofa_newGene_9124	--	--	--	--	LINE-1 reverse transcriptase homolog OS=Nycticebus coucang (Slow loris) PE=3 SV=1	endonuclease/reverse transcriptase [Sus scrofa]
Sus_scrofa_newGene_10180	--	--	--	--	--	PREDICTED: integrin alpha-X [Bos taurus]
Sus_scrofa_newGene_149	--	--	--	--	LINE-1 reverse transcriptase homolog OS=Nycticebus coucang (Slow loris) PE=3 SV=1	endonuclease/reverse transcriptase [Sus scrofa]
Sus_scrofa_newGene_13519	--	--	--	K10275|0|fca:101088537|F-box/LRR-repeat protein 20-like; K10275 F-box and leucine-rich repeat protein 9 (A)	F-box/LRR-repeat protein 2 {ECO:0000305} OS=Pongo abelii (Sumatran orangutan) PE=2 SV=1	PREDICTED: F-box/LRR-repeat protein 2-like [Myotis lucifugus]
Sus_scrofa_newGene_20478	--	--	--	--	--	hypothetical protein CB1_001315017 [Camelus ferus]
Sus_scrofa_newGene_9068	--	--	--	--	Protein GPR108 (Precursor) GN=GPR108 OS=Bos taurus (Bovine) PE=2 SV=1	PREDICTED: protein GPR108 [Chrysochloris asiatica]
Sus_scrofa_newGene_21526	[T]	Signal transduction mechanisms	Molecular Function: protein tyrosine phosphatase activity (GO:0004725);; Cellular Component: endoplasmic reticulum (GO:0005783);; Biological Process: protein dephosphorylation (GO:0006470);; Molecular Function: MAP kinase tyrosine/serine/threonine phosphatase activity (GO:0017017);;	K18498|1.19426e-96|bacu:102998542|DUSP9; dual specificity phosphatase 9; K18498 dual specificity phosphatase 9 [EC:3.1.3.16 3.1.3.48] (A)	Dual specificity protein phosphatase 6 GN=DUSP6 OS=Bos taurus (Bovine) PE=2 SV=1	PREDICTED: dual specificity protein phosphatase 9, partial [Camelus bactrianus]
Sus_scrofa_newGene_3058	--	--	--	--	LINE-1 reverse transcriptase homolog OS=Nycticebus coucang (Slow loris) PE=3 SV=1	hypothetical protein M91_13338 [Bos mutus]
Sus_scrofa_newGene_5479	[DZ]	--	Molecular Function: ubiquitin-protein transferase activity (GO:0004842);; Biological Process: spermatogenesis (GO:0007283);;	--	RCC1 and BTB domain-containing protein 2 GN=RCBTB2 OS=Pongo abelii (Sumatran orangutan) PE=2 SV=1	PREDICTED: probable E3 ubiquitin-protein ligase HERC4-like, partial [Tursiops truncatus]
Sus_scrofa_newGene_67	--	--	Biological Process: negative regulation of transcription from RNA polymerase II promoter (GO:0000122);; Molecular Function: core promoter proximal region sequence-specific DNA binding (GO:0000987);; Molecular Function: protein binding transcription factor activity (GO:0000988);; Molecular Function: RNA polymerase II activating transcription factor binding (GO:0001102);; Biological Process: ureter…	--	Mothers against decapentaplegic homolog 3 GN=SMAD3 OS=Sus scrofa (Pig) PE=2 SV=1	Mothers against decapentaplegic like protein 3 [Pteropus alecto]
Sus_scrofa_newGene_5472	--	--	--	--	--	PREDICTED: THO complex subunit 5 homolog, partial [Tursiops truncatus]
Sus_scrofa_newGene_20012	--	--	--	K05725|2.84352e-38|fca:101095952|PTK2; protein tyrosine kinase 2; K05725 focal adhesion kinase 1 [EC:2.7.10.2] (A)	--	PREDICTED: focal adhesion kinase 1, partial [Leptonychotes weddellii]
Sus_scrofa_newGene_18501	--	--	Molecular Function: GTPase activator activity (GO:0005096);; Cellular Component: nucleus (GO:0005634);; Cellular Component: mitochondrion (GO:0005739);; Biological Process: regulation of transcription, DNA-templated (GO:0006355);; Biological Process: positive regulation of GTPase activity (GO:0043547);; Molecular Function: protein heterodimerization activity (GO:0046982);; Biological Process: reg…	--	--	PREDICTED: ral GTPase-activating protein subunit alpha-1, partial [Sus scrofa]
Sus_scrofa_newGene_15844	--	--	Molecular Function: calcium ion binding (GO:0005509);; Cellular Component: plasma membrane (GO:0005886);; Biological Process: homophilic cell adhesion via plasma membrane adhesion molecules (GO:0007156);; Cellular Component: integral component of membrane (GO:0016021);;	K16669|0|ssc:100622713|protocadherin Fat 4-like; K16669 protocadherin Fat 4 (A)	Protocadherin-11 X-linked (Precursor) GN=PCDH11X OS=Gorilla gorilla gorilla (Lowland gorilla) PE=3 SV=1	PREDICTED: protocadherin Fat 4-like [Sus scrofa]
Sus_scrofa_newGene_21540	[R]	General function prediction only	Molecular Function: metal ion binding (GO:0046872);;	K14821|1.45448e-39|myb:102245844|ZNF593; zinc finger protein 593; K14821 bud site selection protein 20 (A)	--	PREDICTED: zinc finger protein 593 isoform X1 [Loxodonta africana]
Sus_scrofa_newGene_12474	--	--	--	--	LINE-1 reverse transcriptase homolog OS=Nycticebus coucang (Slow loris) PE=3 SV=1	hypothetical protein M91_00785, partial [Bos mutus]
Sus_scrofa_newGene_13543	--	--	--	--	--	PREDICTED: fibronectin type-III domain-containing transmembrane protein C1orf233 homolog [Sus scrofa]
Sus_scrofa_newGene_11524	--	--	Biological Process: dendrite development (GO:0016358);; Cellular Component: dendrite (GO:0030425);;	--	Neurotrimin (Precursor) GN=NTM OS=Bos taurus (Bovine) PE=2 SV=1	PREDICTED: protein turtle homolog A-like [Sus scrofa]
Sus_scrofa_newGene_3002	[R]	General function prediction only	Biological Process: in utero embryonic development (GO:0001701);; Molecular Function: DNA binding (GO:0003677);; Cellular Component: nucleus (GO:0005634);; Biological Process: regulation of transcription, DNA-templated (GO:0006355);; Biological Process: multicellular organism growth (GO:0035264);; Molecular Function: histone deacetylase binding (GO:0042826);; Molecular Function: metal ion binding…	K09192|9.90569e-130|ssc:100626417|SP2; Sp2 transcription factor; K09192 transcription factor Sp2 (A)	Transcription factor Sp2 GN=SP2 OS=Bos taurus (Bovine) PE=2 SV=1	PREDICTED: transcription factor Sp2 [Sus scrofa]
Sus_scrofa_newGene_11572	--	--	--	--	LINE-1 reverse transcriptase homolog OS=Nycticebus coucang (Slow loris) PE=3 SV=1	PREDICTED: SLAM family member 9-like isoform X1 [Sus scrofa]
Sus_scrofa_newGene_18964	--	--	--	--	--	PREDICTED: zinc finger protein 835-like [Pteropus alecto]
Sus_scrofa_newGene_15819	--	--	--	--	--	hypothetical protein M91_00772 [Bos mutus]
Sus_scrofa_newGene_9141	--	--	--	K09228|9.81021e-40|ssc:100517454|ZNF554; zinc finger protein 554; K09228 KRAB domain-containing zinc finger protein (A)	--	PREDICTED: LOW QUALITY PROTEIN: zinc finger protein 554 [Sus scrofa]
Sus_scrofa_newGene_12494	--	--	Molecular Function: nucleotide binding (GO:0000166);; Molecular Function: mRNA binding (GO:0003729);; Cellular Component: mRNA cleavage factor complex (GO:0005849);; Biological Process: mRNA polyadenylation (GO:0006378);; Cellular Component: ribonucleoprotein complex (GO:0030529);; Cellular Component: paraspeckles (GO:0042382);; Biological Process: protein tetramerization (GO:0051262);;	K14398|1.72792e-24|apla:101791371|CPSF6; cleavage and polyadenylation specific factor 6, 68kDa; K14398 cleavage and polyadenylation specificity factor subunit 6/7 (A)	Cleavage and polyadenylation specificity factor subunit 6 GN=CPSF6 OS=Bos taurus (Bovine) PE=2 SV=1	PREDICTED: cleavage and polyadenylation specificity factor subunit 6 isoform 3 [Dasypus novemcinctus]
Sus_scrofa_newGene_16953	--	--	--	--	--	PREDICTED: uncharacterized protein LOC100736666 isoform X1 [Sus scrofa]
Sus_scrofa_newGene_19890	--	--	Cellular Component: centrosome (GO:0005813);; Biological Process: smoothened signaling pathway (GO:0007224);; Biological Process: cilium morphogenesis (GO:0060271);;	--	--	PREDICTED: protein TALPID3 isoform X1 [Pteropus alecto]
Sus_scrofa_newGene_11583	--	--	--	--	--	PREDICTED: tigger transposable element-derived protein 1-like [Echinops telfairi]
Sus_scrofa_newGene_7968	--	--	--	--	--	PREDICTED: LOW QUALITY PROTEIN: tubulin monoglycylase TTLL3 [Eptesicus fuscus]
Sus_scrofa_newGene_15894	--	--	--	K06824|4.11974e-105|ssc:100624725|NPNT; nephronectin; K06824 nephronectin (A)	Nephronectin (Precursor) GN=NPNT OS=Pongo abelii (Sumatran orangutan) PE=2 SV=1	PREDICTED: nephronectin [Sus scrofa]
Sus_scrofa_newGene_3051	--	--	Molecular Function: ubiquitin thiolesterase activity (GO:0004221);; Molecular Function: calcium ion binding (GO:0005509);; Biological Process: ubiquitin-dependent protein catabolic process (GO:0006511);; Molecular Function: cysteine-type peptidase activity (GO:0008234);;	--	--	PREDICTED: ubiquitin carboxyl-terminal hydrolase 32-like, partial [Sus scrofa]
Sus_scrofa_newGene_20238	--	--	Molecular Function: actin binding (GO:0003779);; Cellular Component: fascia adherens (GO:0005916);; Cellular Component: muscle tendon junction (GO:0005927);; Molecular Function: zinc ion binding (GO:0008270);; Molecular Function: vinculin binding (GO:0017166);; Cellular Component: myofibril (GO:0030016);; Molecular Function: muscle alpha-actinin binding (GO:0051371);;	--	LIM and SH3 domain protein 1 GN=LASP1 OS=Pongo abelii (Sumatran orangutan) PE=2 SV=1	nebulin-related-anchoring protein [Sus scrofa]
Sus_scrofa_newGene_3901	--	--	Cellular Component: ruffle (GO:0001726);; Molecular Function: phosphatidylinositol-3-phosphatase activity (GO:0004438);; Molecular Function: protein tyrosine phosphatase activity (GO:0004725);; Cellular Component: perinuclear region of cytoplasm (GO:0048471);;	--	--	PREDICTED: myotubularin-related protein 14-like isoform X1 [Sus scrofa]
Sus_scrofa_newGene_2987	--	--	Biological Process: very long-chain fatty acid metabolic process (GO:0000038);; Molecular Function: acyl-CoA dehydrogenase activity (GO:0003995);; Molecular Function: acyl-CoA oxidase activity (GO:0003997);; Molecular Function: receptor binding (GO:0005102);; Cellular Component: mitochondrion (GO:0005739);; Cellular Component: peroxisomal membrane (GO:0005778);; Biological Process: generation of …	--	Peroxisomal acyl-coenzyme A oxidase 1 GN=ACOX1 OS=Bos taurus (Bovine) PE=2 SV=1	PREDICTED: peroxisomal acyl-coenzyme A oxidase 1 [Sus scrofa]
Sus_scrofa_newGene_13479	--	--	Biological Process: transport (GO:0006810);; Cellular Component: integral component of membrane (GO:0016021);;	K15102|6.66668e-16|cfr:102519469|phosphate carrier protein, mitochondrial-like; K15102 solute carrier family 25 (mitochondrial phosphate transporter), member 3 (A)	Phosphate carrier protein, mitochondrial (Precursor) GN=SLC25A3 OS=Bos taurus (Bovine) PE=1 SV=1	PREDICTED: phosphate carrier protein, mitochondrial-like [Camelus ferus]
Sus_scrofa_newGene_9034	--	--	--	--	--	PREDICTED: src substrate cortactin-like [Sus scrofa]
Sus_scrofa_newGene_20269	--	--	Molecular Function: zinc ion binding (GO:0008270);;	K15707|9.18329e-15|myd:102770483|RNF170; ring finger protein 170; K15707 RING finger protein 170 (A)	E3 ubiquitin-protein ligase RNF170 GN=RNF170 OS=Bos taurus (Bovine) PE=3 SV=2	PREDICTED: E3 ubiquitin-protein ligase RNF170 isoform X3 [Myotis lucifugus]
Sus_scrofa_newGene_19484	[R]	General function prediction only	Molecular Function: sequence-specific DNA binding transcription factor activity (GO:0003700);; Cellular Component: nucleus (GO:0005634);; Biological Process: positive regulation of cell growth (GO:0030307);; Molecular Function: protein self-association (GO:0043621);; Biological Process: negative regulation by host of viral transcription (GO:0043922);; Biological Process: positive regulation by ho…	--	Zinc finger protein 639 GN=ZNF639 OS=Bos taurus (Bovine) PE=2 SV=1	zinc finger protein 639 [Sus scrofa]
Sus_scrofa_newGene_17001	--	--	--	K10414|0|bacu:103011204|DYNC2H1; dynein, cytoplasmic 2, heavy chain 1; K10414 dynein heavy chain 2, cytosolic (A)	--	PREDICTED: cytoplasmic dynein 2 heavy chain 1 [Balaenoptera acutorostrata scammoni]
Sus_scrofa_newGene_18594	[T]	Signal transduction mechanisms	--	--	BolA-like protein 1 GN=BOLA1 OS=Bos taurus (Bovine) PE=2 SV=1	PREDICTED: bolA-like protein 2-like [Ceratotherium simum simum]
Sus_scrofa_newGene_18947	--	--	--	--	--	PREDICTED: uncharacterized protein KIAA0556 homolog, partial [Tursiops truncatus]
Sus_scrofa_newGene_14863	--	--	Cellular Component: nucleus (GO:0005634);; Biological Process: DNA-templated transcription, initiation (GO:0006352);; Molecular Function: zinc ion binding (GO:0008270);; Molecular Function: TBP-class protein binding (GO:0017025);; Biological Process: positive regulation of transcription, DNA-templated (GO:0045893);;	--	--	PREDICTED: transcription factor IIIB 90 kDa subunit-like isoform X1 [Sus scrofa]
Sus_scrofa_newGene_10288	--	--	Cellular Component: cytoplasm (GO:0005737);; Molecular Function: calmodulin-lysine N-methyltransferase activity (GO:0018025);;	K18826|4.23103e-40|ssc:100737360|calmodulin-lysine N-methyltransferase-like; K18826 calmodulin-lysine N-methyltransferase [EC:2.1.1.60] (A)	--	PREDICTED: calmodulin-lysine N-methyltransferase [Eptesicus fuscus]
Sus_scrofa_newGene_14821	--	--	Biological Process: cell adhesion (GO:0007155);; Biological Process: long-term memory (GO:0007616);; Biological Process: adult locomotory behavior (GO:0008344);; Biological Process: serotonin metabolic process (GO:0042428);; Biological Process: circadian sleep/wake cycle, non-REM sleep (GO:0042748);; Biological Process: sensory perception of temperature stimulus (GO:0050951);; Biological Process:…	K10481|1.3149e-34|aml:100480201|BTB/POZ domain-containing protein 9-like; K10481 BTB/POZ domain-containing protein 9 (A)	BTB/POZ domain-containing protein 9 GN=BTBD9 OS=Bos taurus (Bovine) PE=2 SV=2	BTB/POZ domain-containing protein 9 [Tupaia chinensis]
Sus_scrofa_newGene_9140	[R]	General function prediction only	Molecular Function: nucleic acid binding (GO:0003676);; Cellular Component: intracellular (GO:0005622);; Biological Process: regulation of transcription, DNA-templated (GO:0006355);; Molecular Function: metal ion binding (GO:0046872);;	K09228|0|ssc:100517454|ZNF554; zinc finger protein 554; K09228 KRAB domain-containing zinc finger protein (A)	Zinc finger protein 135 GN=ZNF135 OS=Bos taurus (Bovine) PE=2 SV=1	PREDICTED: LOW QUALITY PROTEIN: zinc finger protein 554 [Sus scrofa]
Sus_scrofa_newGene_13494	--	--	Biological Process: protein secretion (GO:0009306);; Biological Process: negative regulation of endothelial cell migration (GO:0010596);; Biological Process: negative regulation of protein ubiquitination (GO:0031397);; Cellular Component: apical part of cell (GO:0045177);;	--	Coiled-coil domain-containing protein 23 GN=CCDC23 OS=Bos taurus (Bovine) PE=3 SV=1	PREDICTED: coiled-coil domain-containing protein 23 [Sus scrofa]
Sus_scrofa_newGene_3923	--	--	Molecular Function: zinc ion binding (GO:0008270);;	--	Thyroid receptor-interacting protein 6 GN=TRIP6 OS=Bos taurus (Bovine) PE=2 SV=1	Lipoma-preferred partner [Myotis brandtii]
Sus_scrofa_newGene_19915	--	--	Molecular Function: single-stranded DNA endodeoxyribonuclease activity (GO:0000014);; Cellular Component: nucleotide-excision repair complex (GO:0000109);; Biological Process: pyrimidine dimer repair by nucleotide-excision repair (GO:0000720);; Cellular Component: nuclear chromosome, telomeric region (GO:0000784);; Molecular Function: TFIID-class transcription factor binding (GO:0001094);; Biolog…	K10849|3.43255e-21|ssc:100286808|ERCC1; excision repair cross-complementing rodent repair deficiency, complementation group 1 (includes overlapping antisense sequence); K10849 DNA excision repair protein ERCC-1 (A)	DNA excision repair protein ERCC-1 GN=ERCC1 OS=Bos taurus (Bovine) PE=2 SV=1	PREDICTED: DNA excision repair protein ERCC-1 isoform X1 [Mustela putorius furo]
Sus_scrofa_newGene_5496	--	--	--	--	--	PREDICTED: dedicator of cytokinesis protein 1-like, partial [Sus scrofa]
Sus_scrofa_newGene_20	--	--	--	--	--	PREDICTED: uncharacterized protein LOC102157778 [Sus scrofa]
Sus_scrofa_newGene_3873	--	--	--	K11798|3.89537e-75|cjc:100399542|BRWD1; bromodomain and WD repeat domain containing 1; K11798 bromodomain and WD repeat domain containing protein 1/3 (A)	--	WD repeat protein (predicted), partial [Sorex araneus]
Sus_scrofa_newGene_13457	--	--	Biological Process: chondrocyte differentiation (GO:0002062);; Molecular Function: DNA binding (GO:0003677);; Molecular Function: sequence-specific DNA binding transcription factor activity (GO:0003700);; Molecular Function: ATP binding (GO:0005524);; Cellular Component: nucleus (GO:0005634);; Cellular Component: cytoplasm (GO:0005737);; Biological Process: regulation of transcription, DNA-templa…	K09279|1.32584e-39|cfr:102524459|RUNX3; runt-related transcription factor 3; K09279 runt-related transcription factor 3 (A)	--	PREDICTED: runt-related transcription factor 3 [Ceratotherium simum simum]
Sus_scrofa_newGene_10203	--	--	--	K12171|5.96374e-53|pps:100970352|SH3RF3; SH3 domain containing ring finger 3; K12171 E3 ubiquitin-protein ligase SH3RF [EC:6.3.2.19] (A)	E3 ubiquitin-protein ligase SH3RF1 GN=SH3RF1 OS=Pongo abelii (Sumatran orangutan) PE=2 SV=1	PREDICTED: SH3 domain-containing RING finger protein 3, partial [Galeopterus variegatus]
Sus_scrofa_newGene_13492	[J]	Translation, ribosomal structure and biogenesis	Cellular Component: cytoplasm (GO:0005737);; Biological Process: peptidyl-diphthamide biosynthetic process from peptidyl-histidine (GO:0017183);;	K17866|1.36716e-41|ssc:100736914|DPH2; DPH2 homolog (S. cerevisiae); K17866 diphthamide biosynthesis protein 2 (A)	Diphthamide biosynthesis protein 2 GN=DPH2 OS=Bos taurus (Bovine) PE=2 SV=1	PREDICTED: diphthamide biosynthesis protein 2 [Sus scrofa]
Sus_scrofa_newGene_14793	--	--	--	--	--	PREDICTED: protein unc-79 homolog isoform X2 [Bison bison bison]
Sus_scrofa_newGene_188	--	--	--	K12186|5.18416e-30|cfa:480722|FAM125B; family with sequence similarity 125, member B; K12186 ESCRT-I complex subunit MVB12 (A)	--	PREDICTED: multivesicular body subunit 12B isoform X1 [Canis lupus familiaris]
Sus_scrofa_newGene_14807	--	--	--	--	LINE-1 reverse transcriptase homolog OS=Nycticebus coucang (Slow loris) PE=3 SV=1	hypothetical protein M91_11495, partial [Bos mutus]
Sus_scrofa_newGene_5475	--	--	Molecular Function: protein disulfide isomerase activity (GO:0003756);; Cellular Component: endoplasmic reticulum membrane (GO:0005789);; Biological Process: protein folding (GO:0006457);; Molecular Function: oxidoreductase activity, acting on a sulfur group of donors, disulfide as acceptor (GO:0016671);; Molecular Function: flavin adenine dinucleotide binding (GO:0050660);; Biological Process: o…	K10976|4.08675e-51|ssc:100154974|ERO1LB; ERO1-like beta (S. cerevisiae); K10976 ERO1-like protein beta [EC:1.8.4.-] (A)	ERO1-like protein alpha (Precursor) GN=ERO1L OS=Bos taurus (Bovine) PE=2 SV=1	PREDICTED: ERO1-like protein beta [Leptonychotes weddellii]
Sus_scrofa_newGene_19598	--	--	Molecular Function: microtubule motor activity (GO:0003777);; Molecular Function: ATP binding (GO:0005524);; Cellular Component: Golgi apparatus (GO:0005794);; Cellular Component: centrosome (GO:0005813);; Cellular Component: microtubule (GO:0005874);; Biological Process: ATP catabolic process (GO:0006200);; Biological Process: microtubule-based movement (GO:0007018);; Molecular Function: ATPase …	K10413|1.88581e-41|pon:100453874|DYNC1H1; dynein, cytoplasmic 1, heavy chain 1; K10413 dynein heavy chain 1, cytosolic (A)	--	Cytoplasmic dynein 1 heavy chain 1 [Myotis brandtii]
Sus_scrofa_newGene_10195	--	--	Biological Process: cytokinesis (GO:0000910);; Molecular Function: calcium ion binding (GO:0005509);; Cellular Component: nucleus (GO:0005634);; Cellular Component: centrosome (GO:0005813);; Cellular Component: half bridge of spindle pole body (GO:0005825);; Cellular Component: membrane (GO:0016020);; Molecular Function: ADP-ribosylation factor binding (GO:0030306);; Cellular Component: midbody (…	K12485|0|ssc:102158542|RAB11FIP3; RAB11 family interacting protein 3 (class II); K12485 Rab11 family-interacting protein 3/4 (A)	--	PREDICTED: rab11 family-interacting protein 3, partial [Sus scrofa]
Sus_scrofa_newGene_7978	--	--	Molecular Function: sequence-specific DNA binding transcription factor activity (GO:0003700);; Cellular Component: nucleolus (GO:0005730);; Cellular Component: cytoplasm (GO:0005737);; Molecular Function: protein homodimerization activity (GO:0042803);; Molecular Function: sequence-specific DNA binding (GO:0043565);; Biological Process: positive regulation of osteoblast differentiation (GO:004566…	--	Zinc fingers and homeoboxes protein 1 GN=ZHX1 OS=Pongo pygmaeus (Bornean orangutan) PE=3 SV=1	zinc fingers and homeoboxes protein 3 [Sus scrofa]
Sus_scrofa_newGene_15806	--	--	Molecular Function: interleukin-1 receptor activity (GO:0004908);; Molecular Function: fibroblast growth factor-activated receptor activity (GO:0005007);; Molecular Function: ATP binding (GO:0005524);; Biological Process: protein phosphorylation (GO:0006468);; Biological Process: positive regulation of cell proliferation (GO:0008284);; Biological Process: fibroblast growth factor receptor signali…	--	--	PREDICTED: transcription initiation factor TFIID subunit 4-like [Sus scrofa]
Sus_scrofa_newGene_16999	--	--	--	--	LINE-1 reverse transcriptase homolog OS=Nycticebus coucang (Slow loris) PE=3 SV=1	PREDICTED: porimin [Sus scrofa]
Sus_scrofa_newGene_3952	--	--	Molecular Function: ion channel activity (GO:0005216);; Biological Process: ion transport (GO:0006811);; Cellular Component: integral component of membrane (GO:0016021);; Molecular Function: hydrolase activity (GO:0016787);; Biological Process: transmembrane transport (GO:0055085);;	K04977|1.00368e-54|cfr:102515296|TRPM2; transient receptor potential cation channel, subfamily M, member 2; K04977 transient receptor potential cation channel subfamily M member 2 (A)	--	ADP-ribose pyrophosphatase, mitochondrial precursor [Camelus ferus]
Sus_scrofa_newGene_1579	--	--	--	K06232|1.1893e-43|ssc:100516459|GAS1; growth arrest-specific 1; K06232 growth arrest-specific 1 (A)	--	PREDICTED: growth arrest-specific protein 1 [Sus scrofa]
Sus_scrofa_newGene_10252	--	--	Cellular Component: chromosome, telomeric region (GO:0000781);; Molecular Function: ubiquitin-protein transferase activity (GO:0004842);; Cellular Component: nucleus (GO:0005634);; Biological Process: DNA repair (GO:0006281);; Biological Process: DNA recombination (GO:0006310);; Molecular Function: zinc ion binding (GO:0008270);; Biological Process: protein ubiquitination (GO:0016567);; Cellular …	--	Non-structural maintenance of chromosomes element 1 homolog GN=NSMCE1 OS=Bos taurus (Bovine) PE=2 SV=2	PREDICTED: uncharacterized protein LOC102159970 isoform X1 [Sus scrofa]
Sus_scrofa_newGene_20946	--	--	--	--	Tumor protein D54 GN=TPD52L2 OS=Pongo abelii (Sumatran orangutan) PE=2 SV=1	PREDICTED: tumor protein D54-like, partial [Sus scrofa]
Sus_scrofa_newGene_20570	[O]	Posttranslational modification, protein turnover, chaperones	Molecular Function: threonine-type endopeptidase activity (GO:0004298);; Cellular Component: nucleus (GO:0005634);; Cellular Component: cytoplasm (GO:0005737);; Cellular Component: proteasome core complex (GO:0005839);; Biological Process: proteolysis involved in cellular protein catabolic process (GO:0051603);;	K02735|8.52051e-34|cjc:100402585|PSMB3; proteasome (prosome, macropain) subunit, beta type, 3; K02735 20S proteasome subunit beta 3 [EC:3.4.25.1] (A)	Proteasome subunit beta type-3 GN=PSMB3 OS=Bos taurus (Bovine) PE=1 SV=3	PREDICTED: proteasome subunit beta type-3 [Dasypus novemcinctus]
Sus_scrofa_newGene_11533	--	--	--	--	LINE-1 reverse transcriptase homolog OS=Nycticebus coucang (Slow loris) PE=3 SV=1	hypothetical protein M91_01925 [Bos mutus]
Sus_scrofa_newGene_20537	--	--	Biological Process: intracellular protein transport (GO:0006886);; Biological Process: cell communication (GO:0007154);; Cellular Component: retromer complex (GO:0030904);; Cellular Component: early endosome membrane (GO:0031901);; Biological Process: early endosome to Golgi transport (GO:0034498);; Molecular Function: phosphatidylinositol binding (GO:0035091);;	K17922|2.78628e-34|ssc:100624815|SNX8; sorting nexin 8; K17922 sorting nexin-8 (A)	Sorting nexin-8 GN=SNX8 OS=Bos taurus (Bovine) PE=2 SV=1	PREDICTED: LOW QUALITY PROTEIN: sorting nexin 8 [Sus scrofa]
Sus_scrofa_newGene_13484	--	--	--	--	--	PREDICTED: metalloprotease TIKI2 [Sus scrofa]
Sus_scrofa_newGene_157	--	--	--	--	--	PREDICTED: thrombospondin type-1 domain-containing protein 4 [Canis lupus familiaris]
Sus_scrofa_newGene_3815	--	--	Molecular Function: ATP binding (GO:0005524);;	--	--	PREDICTED: TPR and ankyrin repeat-containing protein 1 [Lipotes vexillifer]
Sus_scrofa_newGene_19801	--	--	--	K16724|6.16882e-47|lve:103084163|STIL; SCL/TAL1 interrupting locus; K16724 SCL-interrupting locus protein (A)	--	PREDICTED: SCL-interrupting locus protein isoform X5 [Lipotes vexillifer]
Sus_scrofa_newGene_152	[R]	General function prediction only	--	--	Zinc finger protein 182 GN=ZNF182 OS=Pongo abelii (Sumatran orangutan) PE=2 SV=1	PREDICTED: zinc finger protein 236 isoform X4 [Physeter catodon]
Sus_scrofa_newGene_6337	--	--	--	--	--	PREDICTED: putative ciliary rootlet coiled-coil protein-like 3 protein-like [Sus scrofa]
Sus_scrofa_newGene_5430	--	--	--	--	--	PREDICTED: uncharacterized protein LOC102316054 isoform X1 [Pantholops hodgsonii]
Sus_scrofa_newGene_2369	--	--	--	--	--	PREDICTED: epithelial-stromal interaction protein 1 isoform X1 [Sus scrofa]
Sus_scrofa_newGene_14802	--	--	Molecular Function: kinase activity (GO:0016301);;	K00907|1.18685e-43|ssc:100157526|MYLK4; myosin light chain kinase family, member 4; K00907 myosin-light-chain kinase [EC:2.7.11.18] (A)	--	PREDICTED: myosin light chain kinase family member 4 [Sus scrofa]
Sus_scrofa_newGene_15840	--	--	--	--	--	PREDICTED: uncharacterized protein C4orf51 homolog isoform X3 [Bos taurus]
Sus_scrofa_newGene_3028	--	--	--	K00551|3.09616e-22|pon:100435357|PEMT; phosphatidylethanolamine N-methyltransferase; K00551 phosphatidylethanolamine N-methyltransferase [EC:2.1.1.17] (A)	Phosphatidylethanolamine N-methyltransferase GN=PEMT OS=Bos taurus (Bovine) PE=2 SV=1	PREDICTED: phosphatidylethanolamine N-methyltransferase [Camelus bactrianus]
Sus_scrofa_newGene_20103	--	--	Cellular Component: endoplasmic reticulum (GO:0005783);; Cellular Component: plasma membrane (GO:0005886);; Biological Process: positive regulation of cAMP biosynthetic process (GO:0030819);; Molecular Function: corticotropin hormone receptor binding (GO:0031780);; Molecular Function: type 3 melanocortin receptor binding (GO:0031781);; Molecular Function: type 4 melanocortin receptor binding (GO:…	--	Melanocortin-2 receptor accessory protein GN=MRAP OS=Pan troglodytes (Chimpanzee) PE=3 SV=1	PREDICTED: LOW QUALITY PROTEIN: melanocortin-2 receptor accessory protein [Ceratotherium simum simum]
Sus_scrofa_newGene_20071	[H]	Coenzyme transport and metabolism	Biological Process: aromatic compound biosynthetic process (GO:0019438);; Biological Process: cellular nitrogen compound metabolic process (GO:0034641);; Cellular Component: intracellular part (GO:0044424);; Biological Process: heterocycle metabolic process (GO:0046483);; Biological Process: organic cyclic compound biosynthetic process (GO:1901362);; Biological Process: organonitrogen compound bi…	K01495|2.51025e-60|lve:103075389|GCH1; GTP cyclohydrolase 1; K01495 GTP cyclohydrolase I [EC:3.5.4.16] (A)	--	PREDICTED: GTP cyclohydrolase 1 isoform X1 [Lipotes vexillifer]
Sus_scrofa_newGene_10263	--	--	--	--	--	PREDICTED: uncharacterized protein LOC102162989 [Sus scrofa]
Sus_scrofa_newGene_20416	[J]	Translation, ribosomal structure and biogenesis	Molecular Function: structural constituent of ribosome (GO:0003735);; Cellular Component: nucleus (GO:0005634);; Cellular Component: ribosome (GO:0005840);; Biological Process: translation (GO:0006412);; Biological Process: spermatogenesis (GO:0007283);;	K02866|5.22026e-28|myb:102259679|60S ribosomal protein L10-like; K02866 large subunit ribosomal protein L10e (A)	60S ribosomal protein L10 GN=RPL10 OS=Macaca fascicularis (Crab-eating macaque) PE=2 SV=1	PREDICTED: 60S ribosomal protein L10-like, partial [Myotis brandtii]
Sus_scrofa_newGene_1631	--	--	--	--	--	PREDICTED: uncharacterized protein LOC102165195 [Sus scrofa]
Sus_scrofa_newGene_14797	--	--	--	--	--	PREDICTED: uncharacterized protein LOC101905331 [Bos taurus]
Sus_scrofa_newGene_136	--	--	Cellular Component: nucleus (GO:0005634);; Cellular Component: cytoplasm (GO:0005737);; Molecular Function: estrogen receptor binding (GO:0030331);; Biological Process: regulation of intracellular estrogen receptor signaling pathway (GO:0033146);; Biological Process: regulation of proteasomal protein catabolic process (GO:0061136);;	--	Dyslexia susceptibility 1 candidate gene 1 protein homolog GN=DYX1C1 OS=Pan troglodytes (Chimpanzee) PE=3 SV=1	PREDICTED: dyslexia susceptibility 1 candidate gene 1 protein-like [Sus scrofa]
Sus_scrofa_newGene_3813	--	--	Molecular Function: zinc ion binding (GO:0008270);;	--	--	PREDICTED: zinc finger CW-type PWWP domain protein 2 isoform X1 [Sus scrofa]
Sus_scrofa_newGene_1610	--	--	Molecular Function: methyltransferase activity (GO:0008168);;	--	Leucine carboxyl methyltransferase 1 GN=LCMT1 OS=Bos taurus (Bovine) PE=2 SV=1	PREDICTED: leucine carboxyl methyltransferase 1-like isoform X2 [Sus scrofa]
Sus_scrofa_newGene_21211	--	--	Cellular Component: proteinaceous extracellular matrix (GO:0005578);; Cellular Component: plasma membrane (GO:0005886);; Cellular Component: anchored component of membrane (GO:0031225);; Molecular Function: heparan sulfate proteoglycan binding (GO:0043395);;	--	Secreted glypican-6 (Precursor) GN=GPC6 OS=Pongo abelii (Sumatran orangutan) PE=2 SV=1	hypothetical protein PANDA_007186 [Ailuropoda melanoleuca]
Sus_scrofa_newGene_11565	--	--	--	--	LINE-1 reverse transcriptase homolog OS=Nycticebus coucang (Slow loris) PE=3 SV=1	hypothetical protein M91_11778 [Bos mutus]
Sus_scrofa_newGene_3943	--	--	Biological Process: protein glycosylation (GO:0006486);; Biological Process: glycolipid metabolic process (GO:0006664);; Biological Process: oligosaccharide metabolic process (GO:0009311);; Cellular Component: integral component of Golgi membrane (GO:0030173);; Molecular Function: beta-galactoside alpha-2,3-sialyltransferase activity (GO:0052798);; Biological Process: cellular response to interle…	K03792|1.10553e-128|ssc:100739492|ST3GAL6; ST3 beta-galactoside alpha-2,3-sialyltransferase 6; K03792 beta-galactoside alpha-2,3-sialyltransferase (sialyltransferase 10) [EC:2.4.99.10] (A)	Type 2 lactosamine alpha-2,3-sialyltransferase GN=ST3GAL6 OS=Pongo abelii (Sumatran orangutan) PE=2 SV=1	PREDICTED: type 2 lactosamine alpha-2,3-sialyltransferase [Sus scrofa]
Sus_scrofa_newGene_20582	--	--	Cellular Component: anaphase-promoting complex (GO:0005680);; Biological Process: ubiquitin-dependent protein catabolic process (GO:0006511);; Molecular Function: ubiquitin protein ligase binding (GO:0031625);; Biological Process: positive regulation of synaptic plasticity (GO:0031915);; Biological Process: protein K11-linked ubiquitination (GO:0070979);; Biological Process: positive regulation o…	K03349|1.29533e-36|ssc:100621019|ANAPC2; anaphase promoting complex subunit 2; K03349 anaphase-promoting complex subunit 2 (A)	--	PREDICTED: LOW QUALITY PROTEIN: anaphase promoting complex subunit 2, partial [Sus scrofa]
Sus_scrofa_newGene_10226	--	--	Molecular Function: DNA binding (GO:0003677);; Molecular Function: Rho guanyl-nucleotide exchange factor activity (GO:0005089);; Molecular Function: phospholipid binding (GO:0005543);; Cellular Component: intracellular (GO:0005622);; Biological Process: regulation of Rho protein signal transduction (GO:0035023);; Molecular Function: protein heterodimerization activity (GO:0046982);;	K03099|3.05168e-78|ssc:100520187|son of sevenless homolog 1-like; K03099 son of sevenless (A)	--	PREDICTED: LOW QUALITY PROTEIN: son of sevenless homolog 1-like [Sus scrofa]
Sus_scrofa_newGene_18804	--	--	--	--	Armadillo repeat-containing X-linked protein 1 GN=ARMCX1 OS=Pongo abelii (Sumatran orangutan) PE=2 SV=1	PREDICTED: LOW QUALITY PROTEIN: armadillo repeat-containing X-linked protein 1-like [Sus scrofa]
Sus_scrofa_newGene_15881	--	--	--	--	--	PREDICTED: uncharacterized protein LOC102149677 [Equus caballus]
Sus_scrofa_newGene_6396	--	--	--	--	--	PREDICTED: tyrosine-protein phosphatase non-receptor type 23-like [Sus scrofa]
Sus_scrofa_newGene_13550	--	--	Cellular Component: nucleus (GO:0005634);; Cellular Component: cytoplasm (GO:0005737);; Molecular Function: metal ion binding (GO:0046872);;	--	--	PREDICTED: zinc finger protein castor homolog 1, partial [Sus scrofa]
Sus_scrofa_newGene_20272	--	--	--	--	--	PREDICTED: TOM1-like protein 2 isoform X6 [Lipotes vexillifer]
Sus_scrofa_newGene_19528	--	--	Molecular Function: selenide, water dikinase activity (GO:0004756);; Molecular Function: ATP binding (GO:0005524);; Cellular Component: plasma membrane (GO:0005886);; Biological Process: metabolic process (GO:0008152);; Cellular Component: nuclear membrane (GO:0031965);; Molecular Function: protein homodimerization activity (GO:0042803);; Molecular Function: protein heterodimerization activity (G…	K01008|2.11731e-34|tup:102476365|selenide, water dikinase 1-like; K01008 selenide, water dikinase [EC:2.7.9.3] (A)	Selenide, water dikinase 1 GN=SEPHS1 OS=Bos taurus (Bovine) PE=2 SV=1	PREDICTED: selenide, water dikinase 1-like, partial [Tupaia chinensis]
Sus_scrofa_newGene_2399	[R]	General function prediction only	Biological Process: negative regulation of transcription from RNA polymerase II promoter (GO:0000122);; Molecular Function: DNA binding (GO:0003677);; Molecular Function: sequence-specific DNA binding transcription factor activity (GO:0003700);; Biological Process: positive regulation of transcription from RNA polymerase II promoter (GO:0045944);; Molecular Function: metal ion binding (GO:0046872…	K09205|7.39894e-68|fpg:101917093|KLF12; Kruppel-like factor 12; K09205 krueppel-like factor 8/12 (A)	Krueppel-like factor 9 GN=KLF9 OS=Sus scrofa (Pig) PE=2 SV=3	PREDICTED: Krueppel-like factor 12 isoform X9 [Monodelphis domestica]
Sus_scrofa_newGene_19261	--	--	Molecular Function: nucleic acid binding (GO:0003676);; Cellular Component: intracellular (GO:0005622);; Biological Process: regulation of transcription, DNA-templated (GO:0006355);; Molecular Function: metal ion binding (GO:0046872);;	K09228|5.66923e-19|ecb:100061439|ZNF81; zinc finger protein 81; K09228 KRAB domain-containing zinc finger protein (A)	--	PREDICTED: zinc finger protein 81 isoform X1 [Equus caballus]
Sus_scrofa_newGene_17009	--	--	Cellular Component: integral component of membrane (GO:0016021);;	K06781|1.20698e-147|ssc:100524756|CADM1; cell adhesion molecule 1; K06781 cell adhesion molecule 1 (A)	--	PREDICTED: cell adhesion molecule 1-like [Leptonychotes weddellii]
Sus_scrofa_newGene_2402	--	--	Molecular Function: zinc ion binding (GO:0008270);;	K06084|1.23774e-29|cfr:102515200|LMO7; LIM domain 7; K06084 F-box protein 20 (A)	--	PREDICTED: LIM domain only protein 7 isoform X7 [Camelus dromedarius]
Sus_scrofa_newGene_13403	--	--	Cellular Component: endosome membrane (GO:0010008);; Molecular Function: kinase activator activity (GO:0019209);; Biological Process: positive regulation of phosphorylation (GO:0042327);;	K15305|1.25868e-42|umr:103673698|protein VAC14 homolog; K15305 vacuole morphology and inheritance protein 14 (A)	Protein VAC14 homolog GN=VAC14 OS=Bos taurus (Bovine) PE=2 SV=1	PREDICTED: protein VAC14 homolog [Ursus maritimus]
Sus_scrofa_newGene_16956	--	--	--	K06774|5.95078e-06|mmu:235106|Ntm, 6230410L23Rik, B230210G24Rik, Hnt, Igdcc2, R75390; neurotrimin; K06774 neurotrimin (A)	--	PREDICTED: neurotrimin isoform X8 [Myotis brandtii]
Sus_scrofa_newGene_10279	--	--	--	--	LINE-1 reverse transcriptase homolog OS=Nycticebus coucang (Slow loris) PE=3 SV=1	endonuclease/reverse transcriptase [Sus scrofa]
Sus_scrofa_newGene_2401	--	--	Molecular Function: Rab GTPase activator activity (GO:0005097);; Biological Process: positive regulation of Rab GTPase activity (GO:0032851);;	--	TBC1 domain family member 1 GN=TBC1D1 OS=Bos taurus (Bovine) PE=2 SV=2	TBC1 domain family member 4 [Pteropus alecto]
Sus_scrofa_newGene_9128	--	--	Molecular Function: 3',5'-cyclic-nucleotide phosphodiesterase activity (GO:0004114);; Biological Process: cAMP catabolic process (GO:0006198);; Biological Process: negative regulation of cell adhesion (GO:0007162);; Biological Process: signal transduction (GO:0007165);; Cellular Component: membrane (GO:0016020);; Biological Process: negative regulation of angiogenesis (GO:0016525);; Biological Pr…	K13296|1.23943e-83|bacu:103008332|PDE3B; phosphodiesterase 3B, cGMP-inhibited; K13296 cGMP-inhibited 3',5'-cyclic phosphodiesterase B [EC:3.1.4.17] (A)	--	PREDICTED: cGMP-inhibited 3&apos;,5&apos;-cyclic phosphodiesterase B-like [Tursiops truncatus]
Sus_scrofa_newGene_9055	--	--	Cellular Component: cytosol (GO:0005829);; Cellular Component: ribosome (GO:0005840);; Biological Process: protein methylation (GO:0006479);; Molecular Function: protein methyltransferase activity (GO:0008276);; Molecular Function: metal ion binding (GO:0046872);;	--	--	PREDICTED: uncharacterized protein LOC102157882 [Sus scrofa]
Sus_scrofa_newGene_10199	--	--	--	--	LINE-1 reverse transcriptase homolog OS=Nycticebus coucang (Slow loris) PE=3 SV=1	hypothetical protein M91_20222, partial [Bos mutus]
Sus_scrofa_newGene_19134	--	--	--	K05637|2.09589e-111|lve:103078532|LAMA2; laminin, alpha 2; K05637 laminin, alpha 1/2 (A)	Laminin subunit gamma-2 (Precursor) GN=LAMC2 OS=Equus caballus (Horse) PE=2 SV=1	PREDICTED: laminin subunit alpha-2 isoform X2 [Lipotes vexillifer]
Sus_scrofa_newGene_18346	--	--	Biological Process: response to hypoxia (GO:0001666);; Biological Process: epithelial to mesenchymal transition (GO:0001837);; Biological Process: endothelial cell proliferation (GO:0001935);; Biological Process: sprouting angiogenesis (GO:0002040);; Molecular Function: chromatin binding (GO:0003682);; Molecular Function: transcription corepressor activity (GO:0003714);; Molecular Function: prote…	K00280|2.8347e-66|bta:532684|LOXL2; lysyl oxidase-like 2 (EC:1.4.3.13); K00280 lysyl oxidase-like protein 2/3/4 [EC:1.4.3.-] (A)	Lysyl oxidase homolog 2 (Precursor) GN=LOXL2 OS=Bos taurus (Bovine) PE=2 SV=1	Lysyl oxidase-like protein 2 [Bos mutus]
Sus_scrofa_newGene_9135	[R]	General function prediction only	Molecular Function: nucleic acid binding (GO:0003676);; Molecular Function: metal ion binding (GO:0046872);;	--	Zinc finger protein 16 GN=ZNF16 OS=Pan paniscus (Pygmy chimpanzee) PE=3 SV=1	PREDICTED: LOW QUALITY PROTEIN: zinc finger protein 358 [Sus scrofa]
Sus_scrofa_newGene_1628	--	--	Molecular Function: nucleotide binding (GO:0000166);; Molecular Function: RNA binding (GO:0003723);;	K13207|9.93936e-45|cjc:100391960|CELF2; CUGBP, Elav-like family member 2; K13207 CUG-BP- and ETR3-like factor (A)	CUGBP Elav-like family member 2 GN=CELF2 OS=Pongo abelii (Sumatran orangutan) PE=2 SV=2	CUGBP Elav-like family member 2 [Myotis brandtii]
Sus_scrofa_newGene_6334	--	--	Molecular Function: phospholipid binding (GO:0005543);; Cellular Component: cytoplasm (GO:0005737);; Cellular Component: cytoskeleton (GO:0005856);; Biological Process: cell adhesion (GO:0007155);; Molecular Function: cytoskeletal protein binding (GO:0008092);; Biological Process: neuron remodeling (GO:0016322);; Biological Process: Rac protein signal transduction (GO:0016601);; Cellular Componen…	K06082|3.95166e-18|pale:102877818|FARP2; FERM, RhoGEF and pleckstrin domain protein 2; K06082 FERM, RhoGEF and pleckstrin domain protein 2 (A)	FERM, RhoGEF and pleckstrin domain-containing protein 1 GN=FARP1 OS=Pongo abelii (Sumatran orangutan) PE=2 SV=1	FERM, RhoGEF and pleckstrin domain-containing protein 2 [Pteropus alecto]
Sus_scrofa_newGene_8471	[R]	General function prediction only	Molecular Function: nucleotide binding (GO:0000166);; Molecular Function: protein binding (GO:0005515);; Cellular Component: nucleoplasm (GO:0005654);; Cellular Component: nucleolus (GO:0005730);; Cellular Component: cytoplasm (GO:0005737);; Molecular Function: single-stranded telomeric DNA binding (GO:0043047);; Biological Process: negative regulation of mRNA splicing, via spliceosome (GO:004802…	K13158|1.41161e-98|mmu:53379|Hnrnpa2b1, 9130414A06Rik, Hnrpa2, Hnrpa2b1, hnrnp-A; heterogeneous nuclear ribonucleoprotein A2/B1; K13158 heterogeneous nuclear ribonucleoprotein A2/B1 (A)	Heterogeneous nuclear ribonucleoproteins A2/B1 GN=HNRNPA2B1 OS=Bos taurus (Bovine) PE=2 SV=1	Heterogeneous nuclear ribonucleoproteins A2/B1 [Tupaia chinensis]
Sus_scrofa_newGene_19920	--	--	--	K06092|0|lve:103084352|INADL; InaD-like (Drosophila); K06092 InaD-like protein (A)	Interleukin-16 GN=IL16 OS=Pan troglodytes (Chimpanzee) PE=2 SV=1	PREDICTED: inaD-like protein isoform X2 [Physeter catodon]
Sus_scrofa_newGene_10303	--	--	--	--	--	PREDICTED: protein GREB1-like [Sus scrofa]
Sus_scrofa_newGene_11504	--	--	--	--	Sterile alpha motif domain-containing protein 12 GN=SAMD12 OS=Pongo abelii (Sumatran orangutan) PE=2 SV=1	PREDICTED: sterile alpha motif domain-containing protein 12 [Sus scrofa]
Sus_scrofa_newGene_20539	--	--	Biological Process: intracellular protein transport (GO:0006886);; Biological Process: cell communication (GO:0007154);; Cellular Component: retromer complex (GO:0030904);; Cellular Component: early endosome membrane (GO:0031901);; Biological Process: early endosome to Golgi transport (GO:0034498);; Molecular Function: phosphatidylinositol binding (GO:0035091);;	K17922|2.95262e-30|cfr:102507985|SNX8; sorting nexin 8; K17922 sorting nexin-8 (A)	Sorting nexin-8 GN=SNX8 OS=Bos taurus (Bovine) PE=2 SV=1	PREDICTED: sorting nexin-8 [Condylura cristata]
Sus_scrofa_newGene_3876	--	--	Molecular Function: structural molecule activity (GO:0005198);; Cellular Component: collagen trimer (GO:0005581);; Biological Process: cell adhesion (GO:0007155);;	K06823|8.02256e-54|lve:103078744|COL18A1; collagen, type XVIII, alpha 1; K06823 collagen, type XVIII, alpha (A)	--	PREDICTED: collagen alpha-1(XVIII) chain [Lipotes vexillifer]
Sus_scrofa_newGene_21212	--	--	Molecular Function: calcium ion binding (GO:0005509);; Cellular Component: extracellular space (GO:0005615);; Cellular Component: multivesicular body (GO:0005771);; Cellular Component: tubulin complex (GO:0045298);;	--	Translationally-controlled tumor protein GN=TPT1 OS=Bos taurus (Bovine) PE=2 SV=1	PREDICTED: translationally-controlled tumor protein isoform X2 [Equus przewalskii]
Sus_scrofa_newGene_7433	--	--	--	--	--	PREDICTED: zinc finger SWIM domain-containing protein 6 [Sus scrofa]
Sus_scrofa_newGene_3889	--	--	--	--	LINE-1 reverse transcriptase homolog OS=Nycticebus coucang (Slow loris) PE=3 SV=1	hypothetical protein M91_20393 [Bos mutus]
Sus_scrofa_newGene_5427	--	--	Cellular Component: spindle pole (GO:0000922);; Cellular Component: kinetochore microtubule (GO:0005828);; Biological Process: mitotic cell cycle checkpoint (GO:0007093);;	K11577|1.91339e-173|ssc:100739587|kinetochore-associated protein 1-like; K11577 kinetochore-associated protein 1 (A)	--	PREDICTED: kinetochore-associated protein 1-like [Sus scrofa]
Sus_scrofa_newGene_14786	--	--	Cellular Component: nucleus (GO:0005634);; Cellular Component: early endosome (GO:0005769);; Biological Process: axonogenesis (GO:0007409);; Molecular Function: beta-catenin binding (GO:0008013);; Cellular Component: basolateral plasma membrane (GO:0016323);; Cellular Component: extrinsic component of plasma membrane (GO:0019897);; Biological Process: lateral ventricle development (GO:0021670);; …	--	--	PREDICTED: protein numb homolog isoform X4 [Oryctolagus cuniculus]
Sus_scrofa_newGene_6328	--	--	--	--	--	PREDICTED: uncharacterized protein LOC101383644 [Odobenus rosmarus divergens]
Sus_scrofa_newGene_6360	--	--	--	--	--	PREDICTED: malignant fibrous histiocytoma-amplified sequence 1 isoform X1 [Bubalus bubalis]
Sus_scrofa_newGene_7977	--	--	--	--	--	PREDICTED: CWF19-like protein 2 [Pantholops hodgsonii]
Sus_scrofa_newGene_3874	--	--	Molecular Function: ion channel activity (GO:0005216);; Molecular Function: manganese ion transmembrane transporter activity (GO:0005384);; Cellular Component: plasma membrane (GO:0005886);; Cellular Component: integral component of membrane (GO:0016021);; Molecular Function: hydrolase activity (GO:0016787);; Biological Process: response to hydroperoxide (GO:0033194);;	--	--	PREDICTED: transient receptor potential cation channel subfamily M member 2-like [Sus scrofa]
Sus_scrofa_newGene_21356	--	--	Cellular Component: integral component of membrane (GO:0016021);;	--	Dysferlin GN=DYSF OS=Bos taurus (Bovine) PE=2 SV=1	PREDICTED: myoferlin-like, partial [Tursiops truncatus]
Sus_scrofa_newGene_21511	[S]	Function unknown	--	--	LINE-1 reverse transcriptase homolog OS=Nycticebus coucang (Slow loris) PE=3 SV=1	hypothetical protein M91_20604 [Bos mutus]
Sus_scrofa_newGene_10260	--	--	--	--	--	IL-23 [Sus scrofa]
Sus_scrofa_newGene_117	--	--	--	--	--	IL-23 [Sus scrofa]
Sus_scrofa_newGene_163	--	--	--	--	--	PREDICTED: basic proline-rich protein-like [Sus scrofa]
Sus_scrofa_newGene_20290	--	--	--	--	Neurotrophin receptor-interacting factor homolog GN=ZNF274 OS=Bos taurus (Bovine) PE=2 SV=1	PREDICTED: putative SCAN domain-containing protein SCAND2P-like [Sus scrofa]
Sus_scrofa_newGene_20606	--	--	Molecular Function: carboxy-lyase activity (GO:0016831);; Biological Process: carboxylic acid metabolic process (GO:0019752);; Molecular Function: pyridoxal phosphate binding (GO:0030170);;	--	Pyridoxal-dependent decarboxylase domain-containing protein 1 GN=PDXDC1 OS=Bos taurus (Bovine) PE=2 SV=1	PREDICTED: LOW QUALITY PROTEIN: pyridoxal-dependent decarboxylase domain containing 1, partial [Sus scrofa]
Sus_scrofa_newGene_13442	--	--	--	--	Soluble CD163 (Precursor) GN=CD163 OS=Canis familiaris (Dog) PE=2 SV=1	PREDICTED: soluble scavenger receptor cysteine-rich domain-containing protein SSC5D [Sus scrofa]
Sus_scrofa_newGene_9083	--	--	Molecular Function: calcium ion binding (GO:0005509);; Cellular Component: nucleus (GO:0005634);; Cellular Component: cytoplasm (GO:0005737);; Cellular Component: plasma membrane (GO:0005886);; Biological Process: negative regulation of epithelial cell migration (GO:0010633);; Biological Process: negative regulation of epithelial cell proliferation (GO:0050680);; Biological Process: negative regu…	--	--	PREDICTED: uncharacterized protein LOC100738631 [Sus scrofa]
Sus_scrofa_newGene_16957	[I]	Lipid transport and metabolism	Molecular Function: acyl-CoA dehydrogenase activity (GO:0003995);; Molecular Function: flavin adenine dinucleotide binding (GO:0050660);; Biological Process: oxidation-reduction process (GO:0055114);;	K11538|4.60463e-57|ssc:100627341|ACAD8; acyl-CoA dehydrogenase family, member 8; K11538 isobutyryl-CoA dehydrogenase [EC:1.3.99.-] (A)	Isobutyryl-CoA dehydrogenase, mitochondrial (Precursor) GN=ACAD8 OS=Bos taurus (Bovine) PE=2 SV=1	acyl-CoA dehydrogenase family, member 8 [Sus scrofa]
Sus_scrofa_newGene_16984	--	--	Molecular Function: ATP binding (GO:0005524);; Biological Process: ATP catabolic process (GO:0006200);; Molecular Function: ATPase activity (GO:0016887);;	K05647|0|ssc:100514786|ABCA13; ATP-binding cassette, sub-family A (ABC1), member 13; K05647 ATP binding cassette, subfamily A (ABC1), member 13 (A)	--	PREDICTED: LOW QUALITY PROTEIN: ATP-binding cassette, sub-family A (ABC1), member 13, partial [Sus scrofa]
Sus_scrofa_newGene_9165	--	--	Molecular Function: microtubule binding (GO:0008017);; Molecular Function: kinase binding (GO:0019900);;	--	Janus kinase and microtubule-interacting protein 1 GN=JAKMIP1 OS=Bos taurus (Bovine) PE=2 SV=1	PREDICTED: uncharacterized protein LOC102159646 [Sus scrofa]
Sus_scrofa_newGene_8459	--	--	--	--	--	IL-23 [Sus scrofa]
Sus_scrofa_newGene_3900	--	--	--	--	--	PREDICTED: uncharacterized protein LOC102488819 [Tupaia chinensis]
Sus_scrofa_newGene_8486	--	--	--	K09188|1.06766e-39|myd:102759674|KMT2C; lysine (K)-specific methyltransferase 2C; K09188 histone-lysine N-methyltransferase MLL3 [EC:2.1.1.43] (A)	--	PREDICTED: histone-lysine N-methyltransferase 2C-like isoform X13 [Physeter catodon]
Sus_scrofa_newGene_16933	--	--	--	--	--	PREDICTED: frizzled-4 [Physeter catodon]
Sus_scrofa_newGene_82	--	--	--	K04644|1.11591e-67|ssc:100187581|CLTA, LCA; clathrin, light chain A; K04644 clathrin light chain A (A)	Clathrin light chain A GN=CLTA OS=Bos taurus (Bovine) PE=1 SV=1	PREDICTED: clathrin light chain A isoform 1 [Sus scrofa]
Sus_scrofa_newGene_3049	--	--	Biological Process: regulation of myelination (GO:0031641);; Biological Process: negative regulation of protein kinase B signaling (GO:0051898);;	--	Protein yippee-like 2 GN=YPEL2 OS=Pongo abelii (Sumatran orangutan) PE=3 SV=1	PREDICTED: protein yippee-like 2 isoform X1 [Monodelphis domestica]
Sus_scrofa_newGene_16961	--	--	Cellular Component: cytoplasm (GO:0005737);;	K10740|3.0573e-21|umr:103658764|RPA3; replication protein A3, 14kDa; K10740 replication factor A3 (A)	--	PREDICTED: uncharacterized protein LOC101677541 [Mustela putorius furo]
Sus_scrofa_newGene_20782	--	--	Molecular Function: Rho guanyl-nucleotide exchange factor activity (GO:0005089);; Molecular Function: phospholipid binding (GO:0005543);; Cellular Component: cytosol (GO:0005829);; Biological Process: regulation of Rho protein signal transduction (GO:0035023);; Cellular Component: intracellular membrane-bounded organelle (GO:0043231);;	K12365|2.52608e-46|mcc:714351|PREX1; phosphatidylinositol-3,4,5-trisphosphate-dependent Rac exchange factor 1; K12365 phosphatidylinositol-3,4,5-trisphosphate-dependent Rac exchanger 1 protein (A)	--	PREDICTED: LOW QUALITY PROTEIN: phosphatidylinositol 3,4,5-trisphosphate-dependent Rac exchanger 1 protein [Camelus dromedarius]
Sus_scrofa_newGene_10223	--	--	Cellular Component: transcription factor TFIIA complex (GO:0005672);; Biological Process: transcription initiation from RNA polymerase II promoter (GO:0006367);; Biological Process: intracellular protein transport (GO:0006886);; Biological Process: endocytosis (GO:0006897);; Cellular Component: clathrin adaptor complex (GO:0030131);;	K03122|2.14309e-46|ssc:100519953|GTF2A1L; general transcription factor IIA, 1-like; K03122 transcription initiation factor TFIIA large subunit (A)	Transcription initiation factor IIA beta chain GN=GTF2A1 OS=Pongo abelii (Sumatran orangutan) PE=2 SV=1	PREDICTED: LOW QUALITY PROTEIN: general transcription factor IIA, 1-like [Sus scrofa]
Sus_scrofa_newGene_14827	--	--	Cellular Component: cytoplasm (GO:0005737);;	--	--	PREDICTED: protein KIAA1199-like isoform X1 [Sus scrofa]
Sus_scrofa_newGene_10297	--	--	Molecular Function: structural constituent of ribosome (GO:0003735);; Cellular Component: mitochondrion (GO:0005739);; Cellular Component: ribosome (GO:0005840);; Biological Process: translation (GO:0006412);;	K02913|1.75062e-31|pale:102880078|MRPL33; mitochondrial ribosomal protein L33; K02913 large subunit ribosomal protein L33 (A)	39S ribosomal protein L33, mitochondrial GN=MRPL33 OS=Bos taurus (Bovine) PE=1 SV=1	PREDICTED: 39S ribosomal protein L33, mitochondrial isoform X1 [Pteropus alecto]
Sus_scrofa_newGene_21514	--	--	Molecular Function: extracellular matrix structural constituent (GO:0005201);; Cellular Component: collagen type IV trimer (GO:0005587);; Cellular Component: basal lamina (GO:0005605);; Biological Process: neuromuscular junction development (GO:0007528);; Cellular Component: neuromuscular junction (GO:0031594);;	K06237|1.32754e-11|ssc:100519180|COL4A5; collagen, type IV, alpha 5; K06237 collagen, type IV, alpha (A)	Collagen alpha-5(IV) chain (Precursor) GN=COL4A5 OS=Canis familiaris (Dog) PE=2 SV=2	PREDICTED: collagen alpha-5(IV) chain isoform 2 [Sus scrofa]
Sus_scrofa_newGene_5435	--	--	--	--	--	IL-23 [Sus scrofa]
Sus_scrofa_newGene_13475	--	--	--	--	--	PREDICTED: protein argonaute 12-like [Sus scrofa]
Sus_scrofa_newGene_13584	--	--	Molecular Function: ubiquitin thiolesterase activity (GO:0004221);; Biological Process: ubiquitin-dependent protein catabolic process (GO:0006511);; Molecular Function: cysteine-type peptidase activity (GO:0008234);;	--	--	PREDICTED: wiskott-Aldrich syndrome protein homolog 1-like, partial [Sus scrofa]
Sus_scrofa_newGene_5473	--	--	--	K13174|7.12859e-11|mcc:714842|THO complex subunit 5 homolog; K13174 THO complex subunit 5 (A)	THO complex subunit 5 homolog GN=THOC5 OS=Bos taurus (Bovine) PE=2 SV=1	THO complex subunit 5 like protein [Tupaia chinensis]
Sus_scrofa_newGene_21530	--	--	--	--	LINE-1 reverse transcriptase homolog OS=Nycticebus coucang (Slow loris) PE=3 SV=1	endonuclease/reverse transcriptase [Sus scrofa]
Sus_scrofa_newGene_20456	--	--	Molecular Function: creatine kinase activity (GO:0004111);; Molecular Function: ATP binding (GO:0005524);; Cellular Component: mitochondrion (GO:0005739);; Biological Process: brain development (GO:0007420);; Biological Process: phosphorylation (GO:0016310);; Biological Process: cellular chloride ion homeostasis (GO:0030644);; Biological Process: phosphocreatine biosynthetic process (GO:0046314);;	K00933|2.96386e-50|cfa:100855552|CKB; creatine kinase, brain; K00933 creatine kinase [EC:2.7.3.2] (A)	Creatine kinase B-type GN=CKB OS=Canis familiaris (Dog) PE=1 SV=1	PREDICTED: creatine kinase B-type-like, partial [Vicugna pacos]
Sus_scrofa_newGene_89	--	--	--	K17503|2.64225e-09|umr:103656954|PPM1H; protein phosphatase, Mg2+/Mn2+ dependent, 1H; K17503 protein phosphatase 1H [EC:3.1.3.16] (A)	--	endonuclease/reverse transcriptase [Sus scrofa]
Sus_scrofa_newGene_10197	--	--	--	--	--	IL-23 [Sus scrofa]
Sus_scrofa_newGene_6323	--	--	Molecular Function: RNA polymerase II distal enhancer sequence-specific DNA binding (GO:0000980);; Molecular Function: RNA polymerase II activating transcription factor binding (GO:0001102);; Molecular Function: RNA polymerase II transcription factor binding transcription factor activity involved in positive regulation of transcription (GO:0001190);; Molecular Function: RNA polymerase II distal e…	--	Cyclic AMP-responsive element-binding protein 1 GN=CREB1 OS=Bos taurus (Bovine) PE=1 SV=2	PREDICTED: cyclic AMP-responsive element-binding protein 1-like isoform X1 [Sus scrofa]
Sus_scrofa_newGene_18	--	--	--	--	--	PREDICTED: LOW QUALITY PROTEIN: protein SOGA3 [Sus scrofa]
Sus_scrofa_newGene_19765	--	--	--	--	--	PREDICTED: uncharacterized protein LOC102162226 [Sus scrofa]
Sus_scrofa_newGene_9058	--	--	Molecular Function: 3',5'-cyclic-nucleotide phosphodiesterase activity (GO:0004114);; Biological Process: cAMP catabolic process (GO:0006198);; Biological Process: negative regulation of cell adhesion (GO:0007162);; Biological Process: signal transduction (GO:0007165);; Cellular Component: membrane (GO:0016020);; Biological Process: negative regulation of angiogenesis (GO:0016525);; Biological Pr…	K13296|7.72142e-90|bacu:103008332|PDE3B; phosphodiesterase 3B, cGMP-inhibited; K13296 cGMP-inhibited 3',5'-cyclic phosphodiesterase B [EC:3.1.4.17] (A)	--	PREDICTED: cGMP-inhibited 3&apos;,5&apos;-cyclic phosphodiesterase B-like [Tursiops truncatus]
Sus_scrofa_newGene_9118	--	--	Molecular Function: selenium binding (GO:0008430);; Biological Process: cell redox homeostasis (GO:0045454);;	--	Selenoprotein H GN=SELH OS=Macaca fascicularis (Crab-eating macaque) PE=2 SV=2	selenoprotein H [Sus scrofa]
Sus_scrofa_newGene_6336	--	--	--	--	FERM, RhoGEF and pleckstrin domain-containing protein 1 GN=FARP1 OS=Pongo abelii (Sumatran orangutan) PE=2 SV=1	PREDICTED: uncharacterized protein LOC102165153 [Sus scrofa]
Sus_scrofa_newGene_13593	--	--	--	K05695|0|ssc:100521277|PTPRF; protein tyrosine phosphatase, receptor type, F; K05695 receptor-type tyrosine-protein phosphatase F [EC:3.1.3.48] (A)	Receptor-type tyrosine-protein phosphatase F (Precursor) GN=PTPRF OS=Bos taurus (Bovine) PE=2 SV=1	PREDICTED: receptor-type tyrosine-protein phosphatase F [Sus scrofa]
Sus_scrofa_newGene_11564	--	--	--	--	LINE-1 reverse transcriptase homolog OS=Nycticebus coucang (Slow loris) PE=3 SV=1	endonuclease/reverse transcriptase [Sus scrofa]
Sus_scrofa_newGene_9143	--	--	Cellular Component: Golgi membrane (GO:0000139);; Biological Process: intracellular protein transport (GO:0006886);; Biological Process: anterograde axon cargo transport (GO:0008089);; Molecular Function: protein transporter activity (GO:0008565);; Cellular Component: endosome membrane (GO:0010008);; Cellular Component: membrane coat (GO:0030117);; Biological Process: protein localization to orga…	--	AP-3 complex subunit delta-1 GN=AP3D1 OS=Bos taurus (Bovine) PE=1 SV=2	PREDICTED: AP-3 complex subunit delta-1-like, partial [Ornithorhynchus anatinus]
Sus_scrofa_newGene_6347	--	--	Molecular Function: Rab GTPase activator activity (GO:0005097);; Biological Process: positive regulation of Rab GTPase activity (GO:0032851);;	K18270|9.74704e-22|oas:101105474|RAB3GAP1; RAB3 GTPase activating protein subunit 1 (catalytic); K18270 Rab3 GTPase-activating protein catalytic subunit (A)	--	Rab3 GTPase-activating protein catalytic subunit [Myotis davidii]
Sus_scrofa_newGene_15813	--	--	Cellular Component: integral component of membrane (GO:0016021);;	--	--	PREDICTED: small integral membrane protein 20 isoform 1 [Sus scrofa]
Sus_scrofa_newGene_2995	--	--	Biological Process: negative regulation of transcription from RNA polymerase II promoter (GO:0000122);; Biological Process: embryonic placenta development (GO:0001892);; Biological Process: chromatin remodeling (GO:0006338);; Biological Process: brain development (GO:0007420);; Biological Process: endoderm development (GO:0007492);; Molecular Function: DNA-dependent ATPase activity (GO:0008094);;…	K11728|0|ssc:100525424|BPTF; bromodomain PHD finger transcription factor; K11728 nucleosome-remodeling factor subunit BPTF (A)	Lysine-specific demethylase 5D GN=KDM5D OS=Canis familiaris (Dog) PE=2 SV=1	PREDICTED: nucleosome-remodeling factor subunit BPTF [Sus scrofa]
Sus_scrofa_newGene_10262	--	--	--	--	Clusterin-associated protein 1 GN=CLUAP1 OS=Macaca fascicularis (Crab-eating macaque) PE=2 SV=1	PREDICTED: clusterin-associated protein 1-like [Tursiops truncatus]
Sus_scrofa_newGene_3	--	--	--	--	--	PREDICTED: collagen alpha-1(I) chain-like [Lipotes vexillifer]
Sus_scrofa_newGene_7953	[F]	Nucleotide transport and metabolism	Molecular Function: nucleotide binding (GO:0000166);; Cellular Component: cytoplasm (GO:0005737);; Biological Process: ITP catabolic process (GO:0006193);; Biological Process: deoxyribonucleoside triphosphate catabolic process (GO:0009204);; Molecular Function: dITP diphosphatase activity (GO:0035870);; Molecular Function: ITP diphosphatase activity (GO:0036220);; Molecular Function: XTP diphosph…	K01519|3.27469e-104|ssc:102158294|inosine triphosphate pyrophosphatase-like; K01519 inosine triphosphate pyrophosphatase [EC:3.6.1.19] (A)	Inosine triphosphate pyrophosphatase {ECO:0000255|HAMAP-Rule:MF_03148} OS=Bos taurus (Bovine) PE=2 SV=1	PREDICTED: inosine triphosphate pyrophosphatase-like [Sus scrofa]
Sus_scrofa_newGene_18862	--	--	--	--	--	PREDICTED: cystin-1 [Orcinus orca]
Sus_scrofa_newGene_14781	--	--	Molecular Function: nucleotide binding (GO:0000166);; Molecular Function: RNA binding (GO:0003723);; Cellular Component: nucleolus (GO:0005730);; Cellular Component: cytoplasm (GO:0005737);; Biological Process: regulation of transcription, DNA-templated (GO:0006355);; Biological Process: mRNA processing (GO:0006397);; Biological Process: RNA splicing (GO:0008380);; Biological Process: response to…	--	Serine/arginine-rich splicing factor 6 GN=SRSF6 OS=Bos taurus (Bovine) PE=2 SV=1	PREDICTED: serine/arginine-rich splicing factor 5 isoform X3 [Camelus bactrianus]
Sus_scrofa_newGene_1606	--	--	--	--	--	PREDICTED: proline-, glutamic acid- and leucine-rich protein 1-like isoform X1 [Sus scrofa]
Sus_scrofa_newGene_21515	--	--	Molecular Function: extracellular matrix structural constituent (GO:0005201);; Cellular Component: collagen type IV trimer (GO:0005587);; Cellular Component: basal lamina (GO:0005605);; Biological Process: neuromuscular junction development (GO:0007528);; Cellular Component: neuromuscular junction (GO:0031594);;	K06237|7.0851e-162|ssc:100519180|COL4A5; collagen, type IV, alpha 5; K06237 collagen, type IV, alpha (A)	Collagen alpha-5(IV) chain (Precursor) GN=COL4A5 OS=Canis familiaris (Dog) PE=2 SV=2	PREDICTED: collagen alpha-5(IV) chain isoform 2 [Sus scrofa]
Sus_scrofa_newGene_20266	--	--	Molecular Function: sequence-specific DNA binding transcription factor activity (GO:0003700);; Cellular Component: nucleus (GO:0005634);; Biological Process: positive regulation of cell growth (GO:0030307);; Molecular Function: protein self-association (GO:0043621);; Biological Process: negative regulation by host of viral transcription (GO:0043922);; Biological Process: positive regulation by ho…	--	Zinc finger protein 639 GN=ZNF639 OS=Bos taurus (Bovine) PE=2 SV=1	PREDICTED: zinc finger protein 639 isoform X2 [Equus caballus]
Sus_scrofa_newGene_12489	[LKJ]	--	Molecular Function: nucleic acid binding (GO:0003676);; Molecular Function: ATP binding (GO:0005524);; Cellular Component: U5 snRNP (GO:0005682);; Cellular Component: mitochondrion (GO:0005739);; Cellular Component: plasma membrane (GO:0005886);; Molecular Function: ATP-dependent helicase activity (GO:0008026);; Cellular Component: catalytic step 2 spliceosome (GO:0071013);;	K12858|1.42093e-78|nle:100588301|DDX23; DEAD (Asp-Glu-Ala-Asp) box polypeptide 23; K12858 ATP-dependent RNA helicase DDX23/PRP28 [EC:3.6.4.13] (A)	Probable ATP-dependent RNA helicase DDX23 GN=DDX23 OS=Pongo abelii (Sumatran orangutan) PE=2 SV=1	PREDICTED: probable ATP-dependent RNA helicase DDX23 [Erinaceus europaeus]
Sus_scrofa_newGene_3828	--	--	Biological Process: in utero embryonic development (GO:0001701);; Biological Process: positive regulation of mesenchymal cell proliferation (GO:0002053);; Biological Process: pre-B cell differentiation (GO:0002329);; Biological Process: positive regulation of immunoglobulin production (GO:0002639);; Molecular Function: chromatin binding (GO:0003682);; Molecular Function: RNA polymerase II distal …	K09409|3.46814e-47|cfr:102512934|FOXP1; forkhead box P1; K09409 forkhead box protein P (A)	--	PREDICTED: forkhead box protein P1 isoform X1 [Camelus ferus]
Sus_scrofa_newGene_17030	--	--	--	K09228|1.02951e-14|pon:100451227|zinc finger protein 282-like; K09228 KRAB domain-containing zinc finger protein (A)	--	PREDICTED: zinc finger protein 282 isoform X2 [Bubalus bubalis]
Sus_scrofa_newGene_20849	[KL]	--	Molecular Function: DNA binding (GO:0003677);; Molecular Function: ATP-dependent DNA helicase activity (GO:0004003);; Molecular Function: ATP binding (GO:0005524);; Cellular Component: nucleus (GO:0005634);; Biological Process: nucleotide-excision repair (GO:0006289);;	K10844|2.14259e-25|ssc:100049685|ERCC2; excision repair cross-complementing rodent repair deficiency, complementation group 2; K10844 DNA excision repair protein ERCC-2 [EC:3.6.4.12] (A)	TFIIH basal transcription factor complex helicase XPD subunit GN=ERCC2 OS=Bos taurus (Bovine) PE=2 SV=1	PREDICTED: TFIIH basal transcription factor complex helicase XPD subunit, partial [Sus scrofa]
Sus_scrofa_newGene_13498	--	--	--	--	--	IL-23 [Sus scrofa]
Sus_scrofa_newGene_3014	[T]	Signal transduction mechanisms	--	K05766|0|ssc:100520515|SSH2; slingshot protein phosphatase 2; K05766 protein phosphatase slingshot [EC:3.1.3.16 3.1.3.48] (A)	Serine/threonine/tyrosine-interacting protein GN=STYX OS=Pongo abelii (Sumatran orangutan) PE=2 SV=1	PREDICTED: protein phosphatase Slingshot homolog 2, partial [Sus scrofa]
Sus_scrofa_newGene_3935	--	--	--	--	LINE-1 reverse transcriptase homolog OS=Nycticebus coucang (Slow loris) PE=3 SV=1	hypothetical protein M91_04059 [Bos mutus]
Sus_scrofa_newGene_13439	--	--	--	--	--	PREDICTED: leukocyte immunoglobulin-like receptor subfamily B member 3-like [Sus scrofa]
Sus_scrofa_newGene_21473	[V]	Defense mechanisms	Molecular Function: ATP binding (GO:0005524);; Cellular Component: plasma membrane (GO:0005886);; Biological Process: ATP catabolic process (GO:0006200);; Cellular Component: integral component of membrane (GO:0016021);; Molecular Function: ATPase activity, coupled to transmembrane movement of substances (GO:0042626);; Biological Process: transmembrane transport (GO:0055085);;	--	Multidrug resistance-associated protein 1 GN=ABCC1 OS=Canis familiaris (Dog) PE=2 SV=1	PREDICTED: multidrug resistance-associated protein 1-like, partial [Sus scrofa]
Sus_scrofa_newGene_20756	--	--	Biological Process: telomere maintenance (GO:0000723);; Molecular Function: DNA binding (GO:0003677);; Molecular Function: ATP-dependent DNA helicase activity (GO:0004003);; Molecular Function: ATP binding (GO:0005524);; Cellular Component: nucleus (GO:0005634);; Biological Process: regulation of double-strand break repair via homologous recombination (GO:0010569);; Molecular Function: metal ion …	K11136|6.39634e-26|ssc:100625428|RTEL1; regulator of telomere elongation helicase 1; K11136 regulator of telomere elongation helicase 1 [EC:3.6.4.12] (A)	Regulator of telomere elongation helicase 1 {ECO:0000255|HAMAP-Rule:MF_03065} OS=Bos taurus (Bovine) PE=2 SV=1	PREDICTED: LOW QUALITY PROTEIN: regulator of telomere elongation helicase 1, partial [Sus scrofa]
Sus_scrofa_newGene_11552	--	--	Molecular Function: pyrroline-5-carboxylate reductase activity (GO:0004735);; Molecular Function: identical protein binding (GO:0042802);; Biological Process: L-proline biosynthetic process (GO:0055129);;	K00286|7.27415e-21|ptr:472886|PYCRL; pyrroline-5-carboxylate reductase-like; K00286 pyrroline-5-carboxylate reductase [EC:1.5.1.2] (A)	Pyrroline-5-carboxylate reductase 3 GN=PYCRL OS=Bos taurus (Bovine) PE=2 SV=1	PREDICTED: pyrroline-5-carboxylate reductase 3 [Camelus dromedarius]
Sus_scrofa_newGene_11526	--	--	Biological Process: lymphocyte homeostasis (GO:0002260);; Molecular Function: calcium ion binding (GO:0005509);; Biological Process: porphyrin-containing compound biosynthetic process (GO:0006779);; Biological Process: plasma membrane organization (GO:0007009);; Cellular Component: spectrin (GO:0008091);; Biological Process: regulation of cell shape (GO:0008360);; Cellular Component: spectrin-ass…	K06114|0|ssc:100152068|SPTA1; spectrin, alpha, erythrocytic 1 (elliptocytosis 2); K06114 spectrin alpha (A)	--	PREDICTED: spectrin alpha chain, erythrocytic 1 [Sus scrofa]
Sus_scrofa_newGene_21380	--	--	Cellular Component: origin recognition complex (GO:0000808);; Cellular Component: nucleus (GO:0005634);; Cellular Component: cytoplasm (GO:0005737);; Biological Process: DNA replication (GO:0006260);;	K02607|6.34375e-17|cge:100689042|Orc5; origin recognition complex, subunit 5; K02607 origin recognition complex subunit 5 (A)	--	PREDICTED: origin recognition complex subunit 5 [Echinops telfairi]
Sus_scrofa_newGene_15846	--	--	--	--	--	PREDICTED: uncharacterized protein C4orf3 homolog isoform 1 [Sus scrofa]
Sus_scrofa_newGene_15843	--	--	Molecular Function: calcium ion binding (GO:0005509);; Cellular Component: plasma membrane (GO:0005886);; Biological Process: homophilic cell adhesion via plasma membrane adhesion molecules (GO:0007156);; Cellular Component: integral component of membrane (GO:0016021);;	K16669|3.5128e-161|cfr:102517089|FAT4; FAT atypical cadherin 4; K16669 protocadherin Fat 4 (A)	Pikachurin (Precursor) GN=EGFLAM OS=Bos taurus (Bovine) PE=2 SV=1	PREDICTED: LOW QUALITY PROTEIN: protocadherin Fat 4 [Camelus dromedarius]
Sus_scrofa_newGene_11559	--	--	--	--	Dysferlin GN=DYSF OS=Bos taurus (Bovine) PE=2 SV=1	PREDICTED: LOW QUALITY PROTEIN: fer-1-like 6 (C. elegans) [Sus scrofa]
Sus_scrofa_newGene_18331	--	--	Cellular Component: extracellular region (GO:0005576);; Biological Process: copulation (GO:0007620);; Biological Process: negative regulation of peptidase activity (GO:0010466);; Molecular Function: peptidase inhibitor activity (GO:0030414);;	--	--	PREDICTED: target of Myb protein 1-like, partial [Sus scrofa]
Sus_scrofa_newGene_21205	--	--	Molecular Function: ryanodine-sensitive calcium-release channel activity (GO:0005219);; Molecular Function: calcium ion binding (GO:0005509);; Molecular Function: calmodulin binding (GO:0005516);; Biological Process: cellular calcium ion homeostasis (GO:0006874);; Biological Process: muscle contraction (GO:0006936);; Cellular Component: integral component of membrane (GO:0016021);; Cellular Compo…	K04963|4.43051e-95|tup:102502146|RYR3; ryanodine receptor 3; K04963 ryanodine receptor 3 (A)	Ryanodine receptor 3 OS=Oryctolagus cuniculus (Rabbit) PE=1 SV=1	PREDICTED: ryanodine receptor 3-like [Leptonychotes weddellii]
Sus_scrofa_newGene_20555	--	--	Molecular Function: metalloendopeptidase activity (GO:0004222);; Cellular Component: nucleus (GO:0005634);; Cellular Component: mitochondrion (GO:0005739);; Biological Process: rRNA processing (GO:0006364);;	--	--	PREDICTED: putative ribonuclease [Sus scrofa]
Sus_scrofa_newGene_10172	--	--	--	--	--	A3Z2_1 [Sus scrofa]
Sus_scrofa_newGene_17020	--	--	--	K17551|3.53402e-84|ssc:100738652|neurabin-1-like; K17551 neurabin (A)	--	PREDICTED: neurabin-1-like [Equus przewalskii]
Sus_scrofa_newGene_10170	--	--	--	--	--	PREDICTED: vegetative cell wall protein gp1-like [Bos taurus]
Sus_scrofa_newGene_2983	--	--	--	K00665|1.85775e-12|bacu:103017465|coiled-coil domain-containing protein 57-like; K00665 fatty acid synthase, animal type [EC:2.3.1.85] (A)	--	PREDICTED: coiled-coil domain-containing protein 57 isoform X2 [Bos taurus]
Sus_scrofa_newGene_9029	--	--	Cellular Component: nuclear envelope (GO:0005635);; Molecular Function: drug transmembrane transporter activity (GO:0015238);; Cellular Component: integral component of membrane (GO:0016021);; Cellular Component: apical plasma membrane (GO:0016324);; Molecular Function: ubiquitin protein ligase binding (GO:0031625);;	K08214|3.36395e-63|ssc:100737463|SLC22A18; solute carrier family 22, member 18; K08214 MFS transporter, OCT family, solute carrier family 22 (organic cation transporter), member 18 (A)	--	PREDICTED: LOW QUALITY PROTEIN: solute carrier family 22, member 18, partial [Sus scrofa]
Sus_scrofa_newGene_18379	--	--	--	--	--	hypothetical protein M91_19090, partial [Bos mutus]
Sus_scrofa_newGene_15	--	--	Cellular Component: nucleus (GO:0005634);; Cellular Component: spindle (GO:0005819);; Biological Process: gamete generation (GO:0007276);; Molecular Function: methylated histone binding (GO:0035064);;	--	Spindlin-1 GN=SPIN1 OS=Pongo abelii (Sumatran orangutan) PE=2 SV=1	PREDICTED: spindlin-1-like [Sus scrofa]
Sus_scrofa_newGene_13432	--	--	--	--	--	PREDICTED: uncharacterized protein LOC101274919 [Orcinus orca]
Sus_scrofa_newGene_15839	--	--	--	--	--	PREDICTED: uncharacterized protein LOC103350702 [Oryctolagus cuniculus]
Sus_scrofa_newGene_20864	[H]	Coenzyme transport and metabolism	Biological Process: DNA replication (GO:0006260);; Molecular Function: NEDD8 activating enzyme activity (GO:0019781);; Molecular Function: ubiquitin protein ligase binding (GO:0031625);; Biological Process: mitotic DNA replication checkpoint (GO:0033314);; Biological Process: regulation of apoptotic process (GO:0042981);; Molecular Function: protein heterodimerization activity (GO:0046982);;	K04532|2.63811e-35|nle:100599118|NAE1; NEDD8 activating enzyme E1 subunit 1; K04532 amyloid beta precursor protein binding protein 1 (A)	NEDD8-activating enzyme E1 regulatory subunit GN=NAE1 OS=Macaca fascicularis (Crab-eating macaque) PE=2 SV=1	PREDICTED: NEDD8-activating enzyme E1 regulatory subunit [Leptonychotes weddellii]
Sus_scrofa_newGene_13536	--	--	--	--	--	A3Z2_1 [Sus scrofa]
Sus_scrofa_newGene_9156	--	--	--	--	--	Multiple epidermal growth factor-like domains protein 10 [Myotis davidii]
Sus_scrofa_newGene_10215	--	--	--	--	--	IL-23 [Sus scrofa]
Sus_scrofa_newGene_21560	--	--	--	--	--	PREDICTED: phosphatidylinositol-binding clathrin assembly protein-like [Sus scrofa]
Sus_scrofa_newGene_12468	--	--	Cellular Component: histone deacetylase complex (GO:0000118);; Molecular Function: histone deacetylase activity (GO:0004407);; Biological Process: histone deacetylation (GO:0016575);;	K11408|7.92091e-27|aml:100474458|histone deacetylase 7-like; K11408 histone deacetylase 7 [EC:3.5.1.98] (A)	--	hypothetical protein PANDA_009073 [Ailuropoda melanoleuca]
Sus_scrofa_newGene_18588	--	--	Molecular Function: transcription regulatory region sequence-specific DNA binding (GO:0000976);; Molecular Function: sequence-specific DNA binding transcription factor activity (GO:0003700);; Molecular Function: protein binding (GO:0005515);; Cellular Component: nucleus (GO:0005634);; Biological Process: regulation of transcription, DNA-templated (GO:0006355);; Biological Process: anterior/poster…	K09317|1.15062e-77|myd:102757757|EMX2; empty spiracles homeobox 2; K09317 homeobox protein EMX (A)	Homeobox protein EMX2 GN=EMX2 OS=Bos taurus (Bovine) PE=2 SV=1	PREDICTED: homeobox protein EMX2 [Myotis davidii]
Sus_scrofa_newGene_7976	[R]	General function prediction only	Molecular Function: nucleic acid binding (GO:0003676);; Cellular Component: nucleus (GO:0005634);; Molecular Function: metal ion binding (GO:0046872);;	--	Zinc finger protein 182 GN=ZNF182 OS=Pongo abelii (Sumatran orangutan) PE=2 SV=1	PREDICTED: zinc finger protein 341-like [Sus scrofa]
Sus_scrofa_newGene_3878	--	--	Molecular Function: zinc ion binding (GO:0008270);;	--	--	PREDICTED: zinc finger CW-type PWWP domain protein 2 isoform X1 [Equus caballus]
Sus_scrofa_newGene_14745	[R]	General function prediction only	Cellular Component: nucleus (GO:0005634);; Cellular Component: cytoplasm (GO:0005737);;	K08071|1.63683e-39|tup:102501485|NQO2; NAD(P)H dehydrogenase, quinone 2; K08071 ribosyldihydronicotinamide dehydrogenase (quinone) [EC:1.10.99.2] (A)	Ribosyldihydronicotinamide dehydrogenase [quinone] GN=NQO2 OS=Pongo abelii (Sumatran orangutan) PE=2 SV=3	PREDICTED: ribosyldihydronicotinamide dehydrogenase [quinone] isoform X3 [Camelus bactrianus]
Sus_scrofa_newGene_9098	--	--	Cellular Component: cytoplasm (GO:0005737);; Biological Process: pyrimidine nucleobase catabolic process (GO:0006208);; Biological Process: nervous system development (GO:0007399);; Molecular Function: hydrolase activity, acting on carbon-nitrogen (but not peptide) bonds, in cyclic amides (GO:0016812);; Molecular Function: phosphoprotein binding (GO:0051219);;	--	Dihydropyrimidinase-related protein 2 GN=DPYSL2 OS=Pongo abelii (Sumatran orangutan) PE=2 SV=1	PREDICTED: dihydropyrimidinase-related protein 3-like [Sus scrofa]
Sus_scrofa_newGene_18480	--	--	--	--	--	PREDICTED: proline-rich proteoglycan 2-like [Bubalus bubalis]
Sus_scrofa_newGene_1585	--	--	--	--	Protein FAM107B GN=FAM107B OS=Bos taurus (Bovine) PE=2 SV=1	PREDICTED: protein FAM107B [Ailuropoda melanoleuca]
Sus_scrofa_newGene_9064	--	--	--	--	--	PREDICTED: collagen alpha-2(I) chain-like [Canis lupus familiaris]
Sus_scrofa_newGene_3059	--	--	Molecular Function: SH3/SH2 adaptor activity (GO:0005070);; Biological Process: regulation of Rho GTPase activity (GO:0032319);; Biological Process: regulation of actin cytoskeleton organization (GO:0032956);; Molecular Function: SH2 domain binding (GO:0042169);; Molecular Function: protein phosphorylated amino acid binding (GO:0045309);; Molecular Function: ephrin receptor binding (GO:0046875);;…	K04438|1.85027e-34|hsa:1398|CRK, CRKII, p38; v-crk avian sarcoma virus CT10 oncogene homolog; K04438 proto-oncogene C-crk (A)	Tyrosine-protein kinase CSK GN=CSK OS=Bos taurus (Bovine) PE=2 SV=1	PREDICTED: adapter molecule crk [Leptonychotes weddellii]
Sus_scrofa_newGene_19417	[P]	Inorganic ion transport and metabolism	Molecular Function: signal transducer activity (GO:0004871);; Molecular Function: inorganic phosphate transmembrane transporter activity (GO:0005315);; Cellular Component: plasma membrane (GO:0005886);; Biological Process: phosphate ion transport (GO:0006817);; Molecular Function: symporter activity (GO:0015293);; Cellular Component: integral component of membrane (GO:0016021);; Biological Proces…	K14640|0|ssc:100518065|SLC20A1; solute carrier family 20 (phosphate transporter), member 1; K14640 solute carrier family 20 (sodium-dependent phosphate transporter) (A)	Sodium-dependent phosphate transporter 1 GN=Slc20a1 OS=Felis catus (Cat) PE=2 SV=2	PREDICTED: LOW QUALITY PROTEIN: sodium-dependent phosphate transporter 1 [Sus scrofa]
Sus_scrofa_newGene_13499	--	--	--	--	LINE-1 reverse transcriptase homolog OS=Nycticebus coucang (Slow loris) PE=3 SV=1	endonuclease/reverse transcriptase [Sus scrofa]
Sus_scrofa_newGene_161	--	--	--	K01495|2.28745e-06|chx:102184729|GCH1; GTP cyclohydrolase 1; K01495 GTP cyclohydrolase I [EC:3.5.4.16] (A)	--	PREDICTED: GTP cyclohydrolase 1 [Capra hircus]
Sus_scrofa_newGene_83	--	--	--	--	--	PREDICTED: zinc finger and BTB domain-containing protein 5 isoform X6 [Canis lupus familiaris]
Sus_scrofa_newGene_13512	[IQR]	--	Biological Process: osteoblast differentiation (GO:0001649);; Cellular Component: nucleus (GO:0005634);; Cellular Component: mitochondrion (GO:0005739);; Cellular Component: Golgi apparatus (GO:0005794);; Cellular Component: plasma membrane (GO:0005886);; Cellular Component: microvillus (GO:0005902);; Biological Process: apoptotic process (GO:0006917);; Molecular Function: oxidoreductase activity…	--	WW domain-containing oxidoreductase GN=WWOX OS=Pongo abelii (Sumatran orangutan) PE=2 SV=1	PREDICTED: WW domain-containing oxidoreductase-like, partial [Sus scrofa]
Sus_scrofa_newGene_10249	--	--	Molecular Function: nucleotide binding (GO:0000166);; Molecular Function: DNA-directed RNA polymerase activity (GO:0003899);; Biological Process: transcription, DNA-templated (GO:0006351);;	--	DNA-directed RNA polymerase III subunit RPC9 GN=CRCP OS=Bos taurus (Bovine) PE=2 SV=1	PREDICTED: DNA-directed RNA polymerase III subunit RPC9 isoform X1 [Sus scrofa]
Sus_scrofa_newGene_73	--	--	Molecular Function: calcium ion binding (GO:0005509);;	K16476|9.33672e-22|tup:102485251|NIN; ninein (GSK3B interacting protein); K16476 ninein (A)	--	PREDICTED: ninein isoform 1 [Ceratotherium simum simum]
Sus_scrofa_newGene_15821	--	--	--	--	--	PREDICTED: putative protein ZNF720-like isoform X1 [Sus scrofa]
Sus_scrofa_newGene_16990	--	--	Molecular Function: Rho guanyl-nucleotide exchange factor activity (GO:0005089);; Biological Process: regulation of Rho protein signal transduction (GO:0035023);;	--	--	PREDICTED: rho guanine nucleotide exchange factor 17-like [Sus scrofa]
Sus_scrofa_newGene_12499	--	--	--	--	LINE-1 reverse transcriptase homolog OS=Nycticebus coucang (Slow loris) PE=3 SV=1	PREDICTED: tigger transposable element-derived protein 1-like [Echinops telfairi]
Sus_scrofa_newGene_17026	--	--	Cellular Component: extracellular space (GO:0005615);; Biological Process: negative regulation of osteoclast differentiation (GO:0045671);; Biological Process: bone marrow development (GO:0048539);;	--	Reticulon-4 receptor (Precursor) GN=RTN4R OS=Macaca fascicularis (Crab-eating macaque) PE=2 SV=1	PREDICTED: leucine-rich repeat-containing protein 17-like, partial [Sus scrofa]
Sus_scrofa_newGene_76	--	--	Cellular Component: holo TFIIH complex (GO:0005675);; Cellular Component: cytoplasm (GO:0005737);; Biological Process: protein phosphorylation (GO:0006468);; Biological Process: apoptotic process (GO:0006915);; Biological Process: cell cycle (GO:0007049);; Biological Process: adult heart development (GO:0007512);; Molecular Function: DNA-dependent ATPase activity (GO:0008094);; Molecular Function…	K10842|2.04179e-31|cmy:102942251|MNAT1; MNAT CDK-activating kinase assembly factor 1; K10842 CDK-activating kinase assembly factor MAT1 (A)	--	PREDICTED: CDK-activating kinase assembly factor MAT1 [Ochotona princeps]
Sus_scrofa_newGene_1618	--	--	Biological Process: negative regulation of transcription from RNA polymerase II promoter (GO:0000122);; Molecular Function: DNA binding (GO:0003677);; Molecular Function: sequence-specific DNA binding transcription factor activity (GO:0003700);; Cellular Component: nucleus (GO:0005634);; Molecular Function: zinc ion binding (GO:0008270);; Molecular Function: ligase activity (GO:0016874);; Biologi…	K12236|0|umr:103667032|NFX1; nuclear transcription factor, X-box binding 1; K12236 transcriptional repressor NF-X1 [EC:6.3.2.-] (A)	Transcriptional repressor NF-X1 GN=NFX1 OS=Bos taurus (Bovine) PE=2 SV=1	PREDICTED: transcriptional repressor NF-X1 isoform X1 [Camelus dromedarius]
Sus_scrofa_newGene_18527	--	--	Molecular Function: Rho guanyl-nucleotide exchange factor activity (GO:0005089);; Molecular Function: phospholipid binding (GO:0005543);; Biological Process: regulation of Rho protein signal transduction (GO:0035023);;	--	--	PREDICTED: pleckstrin homology domain-containing family G member 1-like, partial [Sus scrofa]
Sus_scrofa_newGene_3948	--	--	--	--	--	PREDICTED: cysteine and tyrosine-rich protein 1 [Felis catus]
Sus_scrofa_newGene_9096	--	--	Molecular Function: calcium ion binding (GO:0005509);; Cellular Component: plasma membrane (GO:0005886);; Biological Process: homophilic cell adhesion via plasma membrane adhesion molecules (GO:0007156);; Cellular Component: integral component of membrane (GO:0016021);;	--	Protocadherin beta-2 (Precursor) GN=PCDHB2 OS=Pan troglodytes (Chimpanzee) PE=3 SV=1	PREDICTED: protocadherin Fat 3-like [Sus scrofa]
Sus_scrofa_newGene_3921	--	--	Molecular Function: calmodulin binding (GO:0005516);; Cellular Component: Golgi-associated vesicle (GO:0005798);; Cellular Component: cis-Golgi network (GO:0005801);; Cellular Component: microtubule (GO:0005874);; Biological Process: negative regulation of microtubule depolymerization (GO:0007026);; Molecular Function: microtubule binding (GO:0008017);; Biological Process: N-terminal peptidyl-L-c…	--	MAP6 domain-containing protein 1 GN=MAP6D1 OS=Bos taurus (Bovine) PE=2 SV=1	PREDICTED: MAP6 domain-containing protein 1 [Oryctolagus cuniculus]
Sus_scrofa_newGene_5498	--	--	--	--	--	PREDICTED: uncharacterized protein LOC100511352 isoform X1 [Sus scrofa]
Sus_scrofa_newGene_3902	--	--	--	--	--	PREDICTED: transmembrane protein 40 [Condylura cristata]
Sus_scrofa_newGene_7950	--	--	--	--	--	PREDICTED: uncharacterized protein LOC100525089 [Sus scrofa]
Sus_scrofa_newGene_13573	--	--	Biological Process: negative regulation of endothelial cell proliferation (GO:0001937);; Molecular Function: transmembrane receptor protein tyrosine phosphatase activity (GO:0005001);; Cellular Component: cell-cell adherens junction (GO:0005913);; Biological Process: homophilic cell adhesion via plasma membrane adhesion molecules (GO:0007156);; Biological Process: signal transduction (GO:0007165)…	K05693|8.83933e-81|pale:102885367|receptor-type tyrosine-protein phosphatase mu-like; K05693 receptor-type tyrosine-protein phosphatase mu [EC:3.1.3.48] (A)	--	PREDICTED: uncharacterized protein LOC101334682 [Tursiops truncatus]
Sus_scrofa_newGene_11538	--	--	--	--	--	PREDICTED: transmembrane protein 56-like [Tursiops truncatus]
Sus_scrofa_newGene_21210	--	--	Biological Process: negative regulation of systemic arterial blood pressure (GO:0003085);; Molecular Function: ubiquitin-protein transferase activity (GO:0004842);; Biological Process: response to salt stress (GO:0009651);; Biological Process: response to metal ion (GO:0010038);; Biological Process: positive regulation of sodium ion transport (GO:0010765);; Biological Process: negative regulation…	K13305|0|cfr:102513659|NEDD4L; neural precursor cell expressed, developmentally down-regulated 4-like, E3 ubiquitin protein ligase; K13305 E3 ubiquitin-protein ligase NEDD4-like [EC:6.3.2.19] (A)	E3 ubiquitin-protein ligase NEDD4-like GN=NEDD4L OS=Pongo abelii (Sumatran orangutan) PE=2 SV=1	PREDICTED: E3 ubiquitin-protein ligase NEDD4-like isoform X3 [Camelus bactrianus]
Sus_scrofa_newGene_2386	--	--	Cellular Component: nuclear pore (GO:0005643);; Biological Process: nucleocytoplasmic transport (GO:0006913);;	K14307|3.306e-43|lve:103089249|NUPL1; nucleoporin like 1; K14307 nucleoporin p58/p45 (A)	--	PREDICTED: nucleoporin p58/p45 [Lipotes vexillifer]
Sus_scrofa_newGene_9154	--	--	--	--	--	PREDICTED: uncharacterized protein LOC101337917, partial [Tursiops truncatus]
Sus_scrofa_newGene_12480	--	--	--	--	EGF-containing fibulin-like extracellular matrix protein 1 (Precursor) GN=EFEMP1 OS=Macaca fascicularis (Crab-eating macaque) PE=2 SV=1	PREDICTED: signal peptide, CUB and EGF-like domain-containing protein 1-like [Sus scrofa]
Sus_scrofa_newGene_14798	--	--	--	--	--	PREDICTED: uncharacterized protein LOC100154278 [Sus scrofa]
Sus_scrofa_newGene_1622	--	--	Cellular Component: cytoskeleton (GO:0005856);; Cellular Component: tight junction (GO:0005923);; Molecular Function: protein binding, bridging (GO:0030674);; Biological Process: establishment of epithelial cell polarity (GO:0090162);;	--	--	PREDICTED: uncharacterized protein LOC102161596 [Sus scrofa]
Sus_scrofa_newGene_3898	--	--	--	--	--	PREDICTED: HERV-R_7q21.2 provirus ancestral Env polyprotein-like [Sus scrofa]
Sus_scrofa_newGene_13507	--	--	--	--	--	PREDICTED: piezo-type mechanosensitive ion channel component 1-like [Sus scrofa]
Sus_scrofa_newGene_96	--	--	--	--	--	PREDICTED: uncharacterized protein LOC100736863 [Sus scrofa]
Sus_scrofa_newGene_12476	[R]	General function prediction only	--	K06270|3.15603e-59|hgl:101700150|Ppp1r12a; protein phosphatase 1, regulatory subunit 12A; K06270 protein phosphatase 1 regulatory subunit 12A (A)	Protein phosphatase 1 regulatory inhibitor subunit 16B (Precursor) GN=PPP1R16B OS=Bos taurus (Bovine) PE=1 SV=1	PREDICTED: protein phosphatase 1 regulatory subunit 12A isoform X2 [Galeopterus variegatus]
Sus_scrofa_newGene_3914	--	--	--	--	--	PREDICTED: uncharacterized protein LOC102162693 [Sus scrofa]
Sus_scrofa_newGene_3884	--	--	Molecular Function: cysteine-type endopeptidase activity (GO:0004197);; Biological Process: proteolysis (GO:0006508);; Biological Process: apoptotic process (GO:0006915);;	K13521|2.99519e-119|ssc:641352|caspase-15; K13521 caspase 15 (A)	Caspase-3 subunit p12 (Precursor) GN=CASP3 OS=Saimiri boliviensis boliviensis (Bolivian squirrel monkey) PE=2 SV=1	caspase-15 [Sus scrofa]
Sus_scrofa_newGene_8495	--	--	Molecular Function: transporter activity (GO:0005215);; Biological Process: carbohydrate transport (GO:0008643);; Cellular Component: integral component of membrane (GO:0016021);; Biological Process: transmembrane transport (GO:0055085);;	K03447|1.03439e-47|aml:100481313|sugar phosphate exchanger 3-like; K03447 MFS transporter, OPA family, solute carrier family 37 (glycerol-3-phosphate transporter), member 3 (A)	Sugar phosphate exchanger 3 GN=SLC37A3 OS=Bos taurus (Bovine) PE=2 SV=1	hypothetical protein PANDA_002107 [Ailuropoda melanoleuca]
Sus_scrofa_newGene_14812	[R]	General function prediction only	Molecular Function: nucleic acid binding (GO:0003676);; Molecular Function: sequence-specific DNA binding transcription factor activity (GO:0003700);; Cellular Component: nucleus (GO:0005634);; Biological Process: regulation of transcription, DNA-templated (GO:0006355);; Molecular Function: metal ion binding (GO:0046872);;	K09230|0|ssc:100522500|ZSCAN23; zinc finger and SCAN domain containing 23; K09230 SCAN domain-containing zinc finger protein (A)	Zinc finger and SCAN domain-containing protein 12 GN=ZSCAN12 OS=Pan paniscus (Pygmy chimpanzee) PE=3 SV=1	PREDICTED: zinc finger and SCAN domain-containing protein 23 [Sus scrofa]
Sus_scrofa_newGene_9119	--	--	Biological Process: activation of MAPK activity (GO:0000187);; Cellular Component: plasma membrane (GO:0005886);; Cellular Component: integral component of membrane (GO:0016021);; Molecular Function: Rab guanyl-nucleotide exchange factor activity (GO:0017112);; Biological Process: regulation of apoptotic process (GO:0042981);; Biological Process: regulation of cell cycle (GO:0051726);;	--	LINE-1 reverse transcriptase homolog OS=Nycticebus coucang (Slow loris) PE=3 SV=1	PREDICTED: MAP kinase-activating death domain protein isoform X2 [Bos taurus]
Sus_scrofa_newGene_6317	--	--	Biological Process: GPI anchor metabolic process (GO:0006505);; Biological Process: intracellular protein transport (GO:0006886);; Biological Process: sensory perception of sound (GO:0007605);; Biological Process: embryonic pattern specification (GO:0009880);; Biological Process: anterior/posterior axis specification (GO:0009948);; Molecular Function: hydrolase activity, acting on ester bonds (GO…	K05294|2.11711e-26|ptr:745391|PGAP1; post-GPI attachment to proteins 1; K05294 glycosylphosphatidylinositol deacylase [EC:3.-.-.-] (A)	--	hypothetical protein CB1_001282004 [Camelus ferus]
Sus_scrofa_newGene_124	[RTKL]	--	Biological Process: activation of MAPKK activity (GO:0000186);; Biological Process: activation of MAPK activity (GO:0000187);; Molecular Function: magnesium ion binding (GO:0000287);; Biological Process: angiogenesis (GO:0001525);; Biological Process: neural tube formation (GO:0001841);; Biological Process: positive regulation of T cell cytokine production (GO:0002726);; Molecular Function: MAP k…	K04427|2.37101e-158|hsa:6885|MAP3K7, MEKK7, TAK1, TGF1a; mitogen-activated protein kinase kinase kinase 7 (EC:2.7.11.25); K04427 mitogen-activated protein kinase kinase kinase 7 [EC:2.7.11.25] (A)	Mitogen-activated protein kinase kinase kinase 7 GN=MAP3K7 OS=Bos taurus (Bovine) PE=2 SV=1	TGF-beta activated kinase 1a [Sus scrofa]
Sus_scrofa_newGene_14835	--	--	Cellular Component: nucleus (GO:0005634);;	--	--	PREDICTED: mirror-image polydactyly gene 1 protein-like [Balaenoptera acutorostrata scammoni]
Sus_scrofa_newGene_10276	--	--	Cellular Component: Ada2/Gcn5/Ada3 transcription activator complex (GO:0005671);; Cellular Component: epsilon DNA polymerase complex (GO:0008622);; Molecular Function: sequence-specific DNA binding (GO:0043565);; Biological Process: histone H3 acetylation (GO:0043966);; Molecular Function: protein heterodimerization activity (GO:0046982);;	--	DNA polymerase epsilon subunit 4 GN=POLE4 OS=Bos taurus (Bovine) PE=3 SV=1	PREDICTED: DNA polymerase epsilon subunit 4 [Sorex araneus]
Sus_scrofa_newGene_21459	--	--	Molecular Function: calcium ion binding (GO:0005509);; Cellular Component: basement membrane (GO:0005604);; Cellular Component: cell cortex (GO:0005938);; Cellular Component: cell junction (GO:0030054);;	--	von Willebrand factor A domain-containing protein 7 (Precursor) GN=VWA7 OS=Bos taurus (Bovine) PE=2 SV=1	PREDICTED: hemicentin-1-like, partial [Sus scrofa]
Sus_scrofa_newGene_138	--	--	--	--	--	PREDICTED: dmX-like protein 2-like, partial [Tursiops truncatus]
Sus_scrofa_newGene_8491	--	--	--	--	Dynein assembly factor with WDR repeat domains 1 GN=DAW1 OS=Bos taurus (Bovine) PE=2 SV=1	PREDICTED: vegetative incompatibility protein HET-E-1-like [Sus scrofa]
Sus_scrofa_newGene_11513	--	--	--	--	LINE-1 reverse transcriptase homolog OS=Nycticebus coucang (Slow loris) PE=3 SV=1	endonuclease/reverse transcriptase [Sus scrofa]
Sus_scrofa_newGene_2403	--	--	Cellular Component: proteinaceous extracellular matrix (GO:0005578);; Cellular Component: plasma membrane (GO:0005886);; Cellular Component: anchored component of membrane (GO:0031225);; Molecular Function: heparan sulfate proteoglycan binding (GO:0043395);;	--	Secreted glypican-6 (Precursor) GN=GPC6 OS=Pongo abelii (Sumatran orangutan) PE=2 SV=1	hypothetical protein PANDA_016492 [Ailuropoda melanoleuca]
Sus_scrofa_newGene_20114	--	--	Biological Process: nuclear-transcribed mRNA catabolic process, nonsense-mediated decay (GO:0000184);; Biological Process: liver development (GO:0001889);; Molecular Function: DNA binding (GO:0003677);; Molecular Function: RNA binding (GO:0003723);; Cellular Component: cytoplasm (GO:0005737);; Biological Process: organ regeneration (GO:0031100);; Cellular Component: exon-exon junction complex (GO…	K14327|1.57409e-61|cge:100771546|Upf2; UPF2 regulator of nonsense transcripts homolog (yeast); K14327 regulator of nonsense transcripts 2 (A)	--	PREDICTED: regulator of nonsense transcripts 2-like, partial [Camelus bactrianus]
Sus_scrofa_newGene_1639	--	--	--	--	LINE-1 reverse transcriptase homolog OS=Nycticebus coucang (Slow loris) PE=3 SV=1	endonuclease/reverse transcriptase [Sus scrofa]
Sus_scrofa_newGene_5436	--	--	--	--	--	Smoothelin [Pteropus alecto]
Sus_scrofa_newGene_9036	[R]	General function prediction only	Molecular Function: GTP binding (GO:0005525);; Cellular Component: intracellular (GO:0005622);; Biological Process: small GTPase mediated signal transduction (GO:0007264);; Cellular Component: membrane (GO:0016020);;	--	Rho-related GTP-binding protein RhoF (Precursor) GN=RHOF OS=Bos taurus (Bovine) PE=2 SV=1	PREDICTED: rho-related protein racB-like [Sus scrofa]
Sus_scrofa_newGene_11547	[R]	General function prediction only	--	--	Zinc finger protein 16 GN=ZNF16 OS=Pan paniscus (Pygmy chimpanzee) PE=3 SV=1	PREDICTED: zinc finger protein 250 isoform X2 [Sus scrofa]
Sus_scrofa_newGene_1561	--	--	Biological Process: patched ligand maturation (GO:0007225);; Biological Process: determination of left/right symmetry (GO:0007368);; Molecular Function: hedgehog receptor activity (GO:0008158);; Biological Process: embryonic pattern specification (GO:0009880);; Biological Process: dorsal/ventral pattern formation (GO:0009953);; Molecular Function: peptide transporter activity (GO:0015197);; Biolo…	--	--	PREDICTED: protein dispatched homolog 1 isoform X7 [Equus caballus]
Sus_scrofa_newGene_15862	--	--	--	--	--	PREDICTED: TBC1 domain family member 19-like [Galeopterus variegatus]
Sus_scrofa_newGene_3029	--	--	--	--	--	PREDICTED: uncharacterized protein LOC102166762 [Sus scrofa]
Sus_scrofa_newGene_16	--	--	--	--	--	hypothetical protein D623_10035663 [Myotis brandtii]
Sus_scrofa_newGene_15853	--	--	--	--	--	PREDICTED: uncharacterized protein LOC100737985 [Sus scrofa]
Sus_scrofa_newGene_5434	--	--	--	--	--	IL-23 [Sus scrofa]
Sus_scrofa_newGene_13535	--	--	Cellular Component: lysosome (GO:0005764);; Biological Process: metabolic process (GO:0008152);; Molecular Function: N-acetylgalactosamine-6-sulfatase activity (GO:0043890);; Molecular Function: metal ion binding (GO:0046872);;	K01132|8.33231e-53|ssc:397000|GALNS; galactosamine (N-acetyl)-6-sulfate sulfatase (EC:3.1.6.4); K01132 N-acetylgalactosamine-6-sulfatase [EC:3.1.6.4] (A)	N-acetylgalactosamine-6-sulfatase (Precursor) GN=GALNS OS=Sus scrofa (Pig) PE=2 SV=1	N-acetylgalactosamine-6-sulfatase precursor [Sus scrofa]
Sus_scrofa_newGene_20737	--	--	Cellular Component: exocyst (GO:0000145);; Biological Process: exocytosis (GO:0006887);;	K06110|1.49997e-23|rno:252881|Exoc3, Sec6, Sec6l1, rSec6; exocyst complex component 3; K06110 exocyst complex component 3 (A)	Exocyst complex component 3 GN=EXOC3 OS=Bos taurus (Bovine) PE=2 SV=1	PREDICTED: exocyst complex component 3 [Chrysochloris asiatica]
Sus_scrofa_newGene_10234	--	--	--	--	--	IL-23 [Sus scrofa]
Sus_scrofa_newGene_13525	--	--	--	--	--	PREDICTED: cTAGE family member 5-like isoform X1 [Sus scrofa]
Sus_scrofa_newGene_3886	--	--	--	--	--	PREDICTED: basic salivary proline-rich protein 1-like [Bos taurus]
Sus_scrofa_newGene_6362	[K]	Transcription	Molecular Function: nucleotide binding (GO:0000166);; Molecular Function: DNA-directed RNA polymerase activity (GO:0003899);; Molecular Function: protein kinase activity (GO:0004672);; Cellular Component: DNA-directed RNA polymerase II, core complex (GO:0005665);; Biological Process: transcription from RNA polymerase II promoter (GO:0006366);; Biological Process: protein phosphorylation (GO:00064…	K03012|1.31669e-36|ssc:100737579|uncharacterized LOC100737579; K03012 DNA-directed RNA polymerase II subunit RPB4 (A)	--	PREDICTED: uncharacterized protein LOC100737579 [Sus scrofa]
Sus_scrofa_newGene_1571	--	--	--	--	LINE-1 reverse transcriptase homolog OS=Nycticebus coucang (Slow loris) PE=3 SV=1	endonuclease/reverse transcriptase [Sus scrofa]
Sus_scrofa_newGene_10300	--	--	--	--	--	IL-23 [Sus scrofa]
Sus_scrofa_newGene_9127	--	--	Biological Process: vasodilation of artery involved in baroreceptor response to increased systemic arterial blood pressure (GO:0001984);; Biological Process: regulation of heart rate (GO:0002027);; Biological Process: monocyte chemotaxis (GO:0002548);; Molecular Function: hormone activity (GO:0005179);; Cellular Component: extracellular space (GO:0005615);; Cellular Component: cytoplasm (GO:00057…	--	Calcitonin receptor-stimulating peptide 1 (Precursor) GN=CRSP1 OS=Sus scrofa (Pig) PE=1 SV=1	calcitonin receptor-stimulating peptide 1 precursor [Sus scrofa]
Sus_scrofa_newGene_13582	--	--	Molecular Function: beta-amyloid binding (GO:0001540);; Molecular Function: G-protein coupled receptor activity (GO:0004930);; Cellular Component: integral component of plasma membrane (GO:0005887);; Biological Process: apoptotic signaling pathway (GO:0097190);;	--	--	PREDICTED: TM2 domain-containing protein 1, partial [Sus scrofa]
Sus_scrofa_newGene_20647	--	--	Molecular Function: catalytic activity (GO:0003824);; Biological Process: metabolic process (GO:0008152);; Cellular Component: intracellular membrane-bounded organelle (GO:0043231);;	K18595|2.43674e-31|ssc:100626537|EML2; echinoderm microtubule associated protein like 2; K18595 echinoderm microtubule-associated protein-like 1/2 (A)	--	PREDICTED: echinoderm microtubule-associated protein-like 2, partial [Galeopterus variegatus]
Sus_scrofa_newGene_16925	--	--	--	K03249|3.73936e-09|umr:103656447|EIF3F; eukaryotic translation initiation factor 3, subunit F; K03249 translation initiation factor 3 subunit F (A)	Eukaryotic translation initiation factor 3 subunit F {ECO:0000255|HAMAP-Rule:MF_03005} OS=Pan troglodytes (Chimpanzee) PE=2 SV=1	IL-23 [Sus scrofa]
Sus_scrofa_newGene_3897	--	--	--	--	--	PREDICTED: membrane-associated guanylate kinase, WW and PDZ domain-containing protein 1-like isoform X1 [Sus scrofa]
Sus_scrofa_newGene_14783	--	--	--	--	--	hypothetical protein PANDA_008428 [Ailuropoda melanoleuca]
Sus_scrofa_newGene_11520	--	--	Cellular Component: nucleolus (GO:0005730);; Cellular Component: Golgi apparatus (GO:0005794);;	--	RAB6-interacting golgin GN=GORAB OS=Bos taurus (Bovine) PE=2 SV=2	PREDICTED: RAB6-interacting golgin-like [Sus scrofa]
Sus_scrofa_newGene_16967	--	--	Molecular Function: receptor activity (GO:0004872);; Biological Process: multicellular organismal development (GO:0007275);; Cellular Component: membrane (GO:0016020);;	K06840|4.35757e-13|lve:103070311|SEMA3D; sema domain, immunoglobulin domain (Ig), short basic domain, secreted, (semaphorin) 3D; K06840 semaphorin 3 (A)	--	PREDICTED: semaphorin-3D [Lipotes vexillifer]
Sus_scrofa_newGene_18519	--	--	--	--	Coiled-coil domain-containing protein KIAA1407 homolog OS=Macaca fascicularis (Crab-eating macaque) PE=2 SV=1	PREDICTED: coiled-coil domain-containing protein KIAA1407-like [Sus scrofa]
Sus_scrofa_newGene_21179	--	--	--	K04594|0|tup:102478268|latrophilin-3-like; K04594 latrophilin 3 (A)	Latrophilin-3 (Precursor) GN=LPHN3 OS=Bos taurus (Bovine) PE=2 SV=1	PREDICTED: latrophilin-3 [Galeopterus variegatus]
Sus_scrofa_newGene_20486	--	--	--	--	--	PREDICTED: LOW QUALITY PROTEIN: retinoic acid induced 1 [Panthera tigris altaica]
Sus_scrofa_newGene_14768	--	--	Molecular Function: nucleotide binding (GO:0000166);; Biological Process: calcium-mediated signaling (GO:0019722);;	K17903|1.48742e-41|phd:102316634|RCAN2; regulator of calcineurin 2; K17903 calcipressin-2 (A)	--	PREDICTED: calcipressin-2 isoform X1 [Bos taurus]
Sus_scrofa_newGene_20558	--	--	Molecular Function: protein tyrosine kinase activity (GO:0004713);; Molecular Function: ATP binding (GO:0005524);; Cellular Component: Golgi apparatus (GO:0005794);; Cellular Component: plasma membrane (GO:0005886);; Biological Process: protein phosphorylation (GO:0006468);; Biological Process: glucose transport (GO:0015758);; Molecular Function: enzyme binding (GO:0019899);; Molecular Function: …	--	Tyrosine-protein kinase Yes GN=YES1 OS=Canis familiaris (Dog) PE=1 SV=3	PREDICTED: tyrosine-protein kinase Yes [Equus przewalskii]
Sus_scrofa_newGene_1562	--	--	Molecular Function: RNA binding (GO:0003723);; Molecular Function: RNA-directed DNA polymerase activity (GO:0003964);; Biological Process: RNA-dependent DNA replication (GO:0006278);;	--	LINE-1 reverse transcriptase homolog OS=Nycticebus coucang (Slow loris) PE=3 SV=1	endonuclease/reverse transcriptase [Sus scrofa]
Sus_scrofa_newGene_1586	--	--	--	--	--	PREDICTED: uncharacterized protein LOC102161596 [Sus scrofa]
Sus_scrofa_newGene_13469	--	--	--	--	--	PREDICTED: band 4.1-like protein 3-like [Sus scrofa]
Sus_scrofa_newGene_11528	--	--	--	--	--	PREDICTED: uncharacterized protein LOC101547640 [Sorex araneus]
Sus_scrofa_newGene_3000	--	--	Biological Process: protein ubiquitination (GO:0016567);; Biological Process: intracellular signal transduction (GO:0035556);;	K10338|1.37384e-122|ssc:100514598|ASB16; ankyrin repeat and SOCS box containing 16; K10338 ankyrin repeat and SOCS box protein 16 (A)	--	PREDICTED: ankyrin repeat and SOCS box protein 16 [Sus scrofa]
Sus_scrofa_newGene_19491	--	--	--	--	RUS1 family protein C16orf58 homolog OS=Pongo abelii (Sumatran orangutan) PE=2 SV=1	PREDICTED: UPF0420 protein C16orf58 homolog, partial [Sus scrofa]
Sus_scrofa_newGene_8457	[R]	General function prediction only	Molecular Function: protein binding (GO:0005515);; Cellular Component: nucleus (GO:0005634);; Cellular Component: cytosol (GO:0005829);; Cellular Component: F-actin capping protein complex (GO:0008290);; Biological Process: positive regulation of macromolecule biosynthetic process (GO:0010557);; Biological Process: positive regulation of cardiac muscle hypertrophy (GO:0010613);; Biological Proces…	--	Myotrophin GN=MTPN OS=Canis familiaris (Dog) PE=3 SV=3	PREDICTED: myotrophin [Felis catus]
Sus_scrofa_newGene_12475	--	--	Cellular Component: kinetochore (GO:0000776);; Molecular Function: enzyme inhibitor activity (GO:0004857);; Cellular Component: centrosome (GO:0005813);; Biological Process: protein dephosphorylation (GO:0006470);; Biological Process: mitotic nuclear division (GO:0007067);; Molecular Function: phosphatase regulator activity (GO:0019208);; Molecular Function: protein kinase binding (GO:0019901);; …	K06270|8.38344e-42|pon:100172617|PPP1R12A; protein phosphatase 1, regulatory subunit 12A; K06270 protein phosphatase 1 regulatory subunit 12A (A)	LINE-1 reverse transcriptase homolog OS=Nycticebus coucang (Slow loris) PE=3 SV=1	130 kDa regulatory subunit of myosin phosphatase [Sus scrofa]
Sus_scrofa_newGene_18524	[K]	Transcription	Biological Process: cellular metabolic process (GO:0044237);; Biological Process: regulation of cellular process (GO:0050794);;	--	--	PREDICTED: carboxy-terminal domain RNA polymerase II polypeptide A small phosphatase 2-like, partial [Sus scrofa]
Sus_scrofa_newGene_3056	--	--	--	--	LYR motif-containing protein 9 GN=LYRM9 OS=Bos taurus (Bovine) PE=3 SV=1	PREDICTED: LYR motif-containing protein 9 isoform X2 [Sus scrofa]
Sus_scrofa_newGene_13470	--	--	--	--	--	PREDICTED: uncharacterized protein LOC100738076 [Sus scrofa]
Sus_scrofa_newGene_20520	--	--	Molecular Function: receptor binding (GO:0005102);; Cellular Component: peroxisome (GO:0005777);; Biological Process: putrescine biosynthetic process (GO:0009446);; Biological Process: putrescine catabolic process (GO:0009447);; Biological Process: spermidine catabolic process (GO:0046203);; Biological Process: spermine catabolic process (GO:0046208);; Molecular Function: polyamine oxidase activi…	--	Peroxisomal N(1)-acetyl-spermine/spermidine oxidase (Precursor) GN=PAOX OS=Bos taurus (Bovine) PE=1 SV=3	PREDICTED: peroxisomal N(1)-acetyl-spermine/spermidine oxidase-like, partial [Sus scrofa]
Sus_scrofa_newGene_9074	--	--	Molecular Function: nucleic acid binding (GO:0003676);; Cellular Component: intracellular (GO:0005622);; Biological Process: regulation of transcription, DNA-templated (GO:0006355);; Molecular Function: metal ion binding (GO:0046872);;	K09228|3.84667e-42|umr:103680008|ZNF354B; zinc finger protein 354B; K09228 KRAB domain-containing zinc finger protein (A)	Zinc finger protein 252 GN=ZNF252 OS=Canis familiaris (Dog) PE=2 SV=1	PREDICTED: zinc finger protein 354B [Ursus maritimus]
Sus_scrofa_newGene_21068	--	--	Biological Process: response to retinoic acid (GO:0032526);; Biological Process: cellular response to oxidative stress (GO:0034599);; Biological Process: cellular response to UV (GO:0034644);; Biological Process: negative regulation of apoptotic process (GO:0043066);; Biological Process: positive regulation of DNA repair (GO:0045739);;	--	--	PREDICTED: transmembrane protein 161A, partial [Sus scrofa]
Sus_scrofa_newGene_20583	--	--	--	K03349|1.02842e-27|ssc:100621019|ANAPC2; anaphase promoting complex subunit 2; K03349 anaphase-promoting complex subunit 2 (A)	--	PREDICTED: LOW QUALITY PROTEIN: anaphase promoting complex subunit 2, partial [Sus scrofa]
Sus_scrofa_newGene_11563	--	--	--	--	YTH domain-containing family protein 3 GN=YTHDF3 OS=Pongo abelii (Sumatran orangutan) PE=2 SV=1	PREDICTED: YTH domain-containing family protein 3 isoform X6 [Bos taurus]
Sus_scrofa_newGene_21521	--	--	--	--	--	PREDICTED: uncharacterized protein KIAA1210 homolog, partial [Sus scrofa]
Sus_scrofa_newGene_15859	--	--	--	--	DDB1- and CUL4-associated factor 16 GN=DCAF16 OS=Bos taurus (Bovine) PE=2 SV=1	PREDICTED: LOW QUALITY PROTEIN: DDB1 and CUL4 associated factor 16 [Sus scrofa]
Sus_scrofa_newGene_9062	[Z]	Cytoskeleton	--	K10360|2.94602e-64|bacu:102997675|unconventional myosin-IXb-like; K10360 myosin IX (A)	Unconventional myosin-X GN=MYO10 OS=Bos taurus (Bovine) PE=1 SV=1	PREDICTED: unconventional myosin-IXb isoform X7 [Physeter catodon]
Sus_scrofa_newGene_3865	--	--	Molecular Function: nucleic acid binding (GO:0003676);; Molecular Function: aspartic-type endopeptidase activity (GO:0004190);; Molecular Function: structural molecule activity (GO:0005198);; Biological Process: proteolysis (GO:0006508);; Molecular Function: zinc ion binding (GO:0008270);; Cellular Component: viral capsid (GO:0019028);; Biological Process: virion assembly (GO:0019068);;	--	--	putative gag-pol polyprotein [Sus scrofa]
Sus_scrofa_newGene_15851	--	--	--	--	--	PREDICTED: proline-rich basic protein 1-like [Sus scrofa]
Sus_scrofa_newGene_14800	--	--	--	--	--	PREDICTED: 60S acidic ribosomal protein P1-like [Dasypus novemcinctus]
Sus_scrofa_newGene_11532	--	--	Biological Process: cell adhesion (GO:0007155);; Biological Process: integrin-mediated signaling pathway (GO:0007229);; Cellular Component: integrin complex (GO:0008305);;	K06586|0|ssc:100511507|ITGA10; integrin, alpha 10; K06586 integrin alpha 10 (A)	Integrin alpha-2 (Precursor; Fragment) GN=ITGA2 OS=Bos taurus (Bovine) PE=2 SV=1	PREDICTED: LOW QUALITY PROTEIN: integrin alpha-10 [Sus scrofa]
Sus_scrofa_newGene_71	--	--	Cellular Component: cytoplasm (GO:0005737);;	--	--	PREDICTED: kelch domain-containing protein 1 isoform X2 [Bos taurus]
Sus_scrofa_newGene_6297	--	--	--	K03392|1.77072e-11|ocu:100350080|ACMSD; aminocarboxymuconate semialdehyde decarboxylase; K03392 aminocarboxymuconate-semialdehyde decarboxylase [EC:4.1.1.45] (A)	2-amino-3-carboxymuconate-6-semialdehyde decarboxylase GN=ACMSD OS=Bos taurus (Bovine) PE=2 SV=1	PREDICTED: 2-amino-3-carboxymuconate-6-semialdehyde decarboxylase [Leptonychotes weddellii]
Sus_scrofa_newGene_15826	[S]	Function unknown	Molecular Function: catalytic activity (GO:0003824);; Biological Process: fatty acid metabolic process (GO:0006631);;	K00142|0|ssc:100627475|AASDH; aminoadipate-semialdehyde dehydrogenase; K00142 acyl-CoA synthetase [EC:6.2.1.-] (A)	--	PREDICTED: acyl-CoA synthetase family member 4 [Sus scrofa]
Sus_scrofa_newGene_17017	--	--	--	--	Neural cell adhesion molecule 1 (Precursor) GN=NCAM1 OS=Bos taurus (Bovine) PE=1 SV=1	PREDICTED: protein turtle homolog B isoform X4 [Mustela putorius furo]
Sus_scrofa_newGene_18520	--	--	--	K10268|1.1796e-158|ssc:100628053|F-box/LRR-repeat protein 2-like; K10268 F-box and leucine-rich repeat protein 2/20 (A)	F-box/LRR-repeat protein 2 {ECO:0000305} OS=Pongo abelii (Sumatran orangutan) PE=2 SV=1	PREDICTED: F-box/LRR-repeat protein 2-like [Sus scrofa]
Sus_scrofa_newGene_3839	--	--	Molecular Function: acid phosphatase activity (GO:0003993);; Cellular Component: extracellular region (GO:0005576);; Cellular Component: intracellular (GO:0005622);; Cellular Component: plasma membrane (GO:0005886);; Biological Process: purine nucleobase metabolic process (GO:0006144);; Biological Process: nucleotide metabolic process (GO:0009117);; Cellular Component: integral component of membr…	--	Prostatic acid phosphatase (Precursor) GN=ACPP OS=Bos taurus (Bovine) PE=2 SV=1	PREDICTED: prostatic acid phosphatase-like [Sus scrofa]
Sus_scrofa_newGene_10296	--	--	Cellular Component: nuclear ubiquitin ligase complex (GO:0000152);; Molecular Function: tumor necrosis factor receptor binding (GO:0005164);; Cellular Component: cytoplasm (GO:0005737);; Biological Process: double-strand break repair (GO:0006302);; Biological Process: apoptotic process (GO:0006915);; Biological Process: response to ionizing radiation (GO:0010212);; Biological Process: chromatin m…	--	BRCA1-A complex subunit BRE GN=BRE OS=Chlorocebus aethiops (Green monkey) PE=2 SV=1	PREDICTED: BRCA1-A complex subunit BRE [Physeter catodon]
Sus_scrofa_newGene_3034	--	--	--	--	--	PREDICTED: uncharacterized protein C17orf89 homolog [Chrysochloris asiatica]
Sus_scrofa_newGene_1569	--	--	--	K18184|6.50872e-62|ssc:100739755|cytochrome c oxidase protein 20 homolog; K18184 cytochrome c oxidase assembly protein subunit 20 (A)	--	PREDICTED: cytochrome c oxidase protein 20 homolog [Sus scrofa]
Sus_scrofa_newGene_12447	[R]	General function prediction only	Cellular Component: Golgi membrane (GO:0000139);; Molecular Function: GTPase activity (GO:0003924);; Molecular Function: GTP binding (GO:0005525);; Biological Process: GTP catabolic process (GO:0006184);; Biological Process: phosphatidylinositol biosynthetic process (GO:0006661);; Biological Process: small GTPase mediated signal transduction (GO:0007264);; Biological Process: protein transport (G…	--	ADP-ribosylation factor 3 GN=ARF3 OS=Pongo abelii (Sumatran orangutan) PE=2 SV=3	PREDICTED: ADP-ribosylation factor 3 isoform X2 [Ochotona princeps]
Sus_scrofa_newGene_8489	--	--	--	--	--	IL-23 [Sus scrofa]
Sus_scrofa_newGene_21206	--	--	Molecular Function: ryanodine-sensitive calcium-release channel activity (GO:0005219);; Molecular Function: calcium ion binding (GO:0005509);; Biological Process: cellular calcium ion homeostasis (GO:0006874);; Biological Process: striated muscle contraction (GO:0006941);; Cellular Component: integral component of membrane (GO:0016021);; Cellular Component: junctional membrane complex (GO:0030314…	--	Ryanodine receptor 3 OS=Oryctolagus cuniculus (Rabbit) PE=1 SV=1	PREDICTED: ryanodine receptor 3-like, partial [Leptonychotes weddellii]
Sus_scrofa_newGene_20331	--	--	Biological Process: prostaglandin biosynthetic process (GO:0001516);; Biological Process: positive regulation of leukocyte chemotaxis (GO:0002690);; Biological Process: regulation of systemic arterial blood pressure by endothelin (GO:0003100);; Molecular Function: hormone activity (GO:0005179);; Cellular Component: extracellular space (GO:0005615);; Biological Process: positive regulation of cyto…	K16367|2.2459e-32|ssc:102157561|EDN2; endothelin 2; K16367 endothelin-2 (A)	Endothelin-2 (Precursor) GN=EDN2 OS=Equus caballus (Horse) PE=2 SV=1	PREDICTED: endothelin-2 [Sus scrofa]
Sus_scrofa_newGene_20840	--	--	Molecular Function: calcium ion binding (GO:0005509);; Cellular Component: nucleus (GO:0005634);; Cellular Component: endoplasmic reticulum (GO:0005783);; Biological Process: intracellular protein transport (GO:0006886);; Biological Process: activation of cysteine-type endopeptidase activity involved in apoptotic process (GO:0006919);; Cellular Component: cytoplasmic vesicle (GO:0031410);; Biolog…	--	Sorcin GN=SRI OS=Pongo abelii (Sumatran orangutan) PE=2 SV=1	PREDICTED: programmed cell death protein 6 isoform X1 [Sus scrofa]
Sus_scrofa_newGene_19441	[R]	General function prediction only	Molecular Function: nucleotide binding (GO:0000166);; Molecular Function: nucleic acid binding (GO:0003676);;	K14573|2.4881e-128|ssc:100628057|RBM28; RNA binding motif protein 28; K14573 nucleolar protein 4 (A)	CUGBP Elav-like family member 2 GN=CELF2 OS=Pongo abelii (Sumatran orangutan) PE=2 SV=2	PREDICTED: RNA-binding protein 28 [Sus scrofa]
Sus_scrofa_newGene_5493	--	--	--	--	--	PREDICTED: leucine-rich repeat extensin-like protein 3 [Bos taurus]
Sus_scrofa_newGene_12462	--	--	Molecular Function: DNA binding (GO:0003677);; Molecular Function: chromatin binding (GO:0003682);; Cellular Component: cytoplasm (GO:0005737);; Molecular Function: zinc ion binding (GO:0008270);; Molecular Function: oxidoreductase activity, acting on paired donors, with incorporation or reduction of molecular oxygen, 2-oxoglutarate as one donor, and incorporation of one atom each of oxygen into …	K11446|4.06618e-25|oas:101115023|KDM5A; lysine (K)-specific demethylase 5A; K11446 histone demethylase JARID1 [EC:1.14.11.-] (A)	Lysine-specific demethylase 5D GN=KDM5D OS=Pan troglodytes (Chimpanzee) PE=2 SV=1	PREDICTED: lysine-specific demethylase 5A [Ovis aries]
Sus_scrofa_newGene_58	--	--	Molecular Function: DNA binding (GO:0003677);; Cellular Component: actin filament (GO:0005884);; Cellular Component: adherens junction (GO:0005912);; Biological Process: gene expression (GO:0010467);; Molecular Function: SH3 domain binding (GO:0017124);; Biological Process: forelimb morphogenesis (GO:0035136);; Biological Process: hindlimb morphogenesis (GO:0035137);; Biological Process: skeletal…	--	--	PREDICTED: formin-1-like [Sus scrofa]
Sus_scrofa_newGene_6318	--	--	--	--	--	PREDICTED: uncharacterized protein LOC102165084, partial [Sus scrofa]
Sus_scrofa_newGene_10184	[E]	Amino acid transport and metabolism	--	--	--	PREDICTED: ATP-binding cassette sub-family A member 3-like [Sus scrofa]
Sus_scrofa_newGene_16951	--	--	--	--	--	IL-23 [Sus scrofa]
Sus_scrofa_newGene_6302	[Q]	Secondary metabolites biosynthesis, transport and catabolism	Molecular Function: monooxygenase activity (GO:0004497);; Molecular Function: iron ion binding (GO:0005506);; Molecular Function: electron carrier activity (GO:0009055);; Biological Process: fatty acid omega-oxidation (GO:0010430);; Molecular Function: oxidoreductase activity, acting on paired donors, with incorporation or reduction of molecular oxygen (GO:0016705);; Molecular Function: heme bind…	K07427|3.12466e-114|ssc:100113469|CYP4V2; cytochrome P450, family 4, subfamily v, polypeptide 2; K07427 cytochrome P450, family 4, subfamily V (A)	Cytochrome P450 4V2 GN=CYP4V2 OS=Pongo abelii (Sumatran orangutan) PE=2 SV=1	PREDICTED: cytochrome P450 4V2 [Sus scrofa]
Sus_scrofa_newGene_19943	--	--	Molecular Function: structural constituent of ribosome (GO:0003735);; Cellular Component: mitochondrial large ribosomal subunit (GO:0005762);; Biological Process: transcription from mitochondrial promoter (GO:0006390);; Biological Process: translation (GO:0006412);; Biological Process: positive regulation of transcription, DNA-templated (GO:0045893);;	K02935|1.15655e-52|ssc:100624982|39S ribosomal protein L12, mitochondrial-like; K02935 large subunit ribosomal protein L7/L12 (A)	39S ribosomal protein L12, mitochondrial (Precursor) GN=MRPL12 OS=Bos taurus (Bovine) PE=1 SV=1	PREDICTED: 39S ribosomal protein L12, mitochondrial-like, partial [Sus scrofa]
Sus_scrofa_newGene_3064	--	--	--	K11642|2.50009e-12|hgl:101704396|Chd3; chromodomain helicase DNA binding protein 3; K11642 chromodomain-helicase-DNA-binding protein 3 [EC:3.6.4.12] (A)	--	IL-23 [Sus scrofa]
Sus_scrofa_newGene_13395	--	--	--	--	--	PREDICTED: tigger transposable element-derived protein 1-like [Myotis lucifugus]
Sus_scrofa_newGene_13429	--	--	--	--	Latent-transforming growth factor beta-binding protein 2 (Precursor) GN=LTBP2 OS=Bos taurus (Bovine) PE=2 SV=2	PREDICTED: SH3KBP1-binding protein 1-like [Sus scrofa]
Sus_scrofa_newGene_1576	--	--	--	--	--	PREDICTED: cyclin-dependent kinase 11A-like [Sus scrofa]
Sus_scrofa_newGene_1566	--	--	Cellular Component: intracellular organelle (GO:0043229);; Biological Process: negative regulation of cellular process (GO:0048523);; Biological Process: multi-organism process (GO:0051704);;	--	--	transposase [Lipotes vexillifer]
Sus_scrofa_newGene_18952	--	--	--	K11408|5.50644e-64|ecb:100050617|HDAC7; histone deacetylase 7; K11408 histone deacetylase 7 [EC:3.5.1.98] (A)	Histone deacetylase 5 GN=HDAC5 OS=Pongo abelii (Sumatran orangutan) PE=2 SV=1	PREDICTED: histone deacetylase 7 isoform X2 [Physeter catodon]
Sus_scrofa_newGene_15831	--	--	Molecular Function: G-protein coupled receptor activity (GO:0004930);; Cellular Component: plasma membrane (GO:0005886);; Biological Process: neuropeptide signaling pathway (GO:0007218);; Cellular Component: integral component of membrane (GO:0016021);; Molecular Function: carbohydrate binding (GO:0030246);;	K04594|0|fca:101081294|latrophilin-3-like; K04594 latrophilin 3 (A)	Latrophilin-3 (Precursor) GN=LPHN3 OS=Bos taurus (Bovine) PE=2 SV=1	PREDICTED: latrophilin-3-like isoform X2 [Tupaia chinensis]
Sus_scrofa_newGene_10186	--	--	Molecular Function: microtubule motor activity (GO:0003777);; Cellular Component: kinesin complex (GO:0005871);; Biological Process: microtubule-based movement (GO:0007018);; Biological Process: cell communication (GO:0007154);; Molecular Function: phosphatidylinositol binding (GO:0035091);;	--	Sorting nexin-29 GN=SNX29 OS=Bos taurus (Bovine) PE=2 SV=1	PREDICTED: uncharacterized protein LOC102163558, partial [Sus scrofa]
Sus_scrofa_newGene_14763	--	--	--	--	--	PREDICTED: uncharacterized protein C6orf106 homolog isoform X2 [Condylura cristata]
Sus_scrofa_newGene_12478	--	--	--	--	--	PREDICTED: zinc finger BED domain-containing protein 4 [Sus scrofa]
Sus_scrofa_newGene_14795	--	--	--	--	--	PREDICTED: protein unc-79 homolog [Vicugna pacos]
Sus_scrofa_newGene_12451	--	--	Biological Process: negative regulation of transcription from RNA polymerase II promoter (GO:0000122);; Biological Process: growth plate cartilage chondrocyte growth (GO:0003430);; Molecular Function: steroid hormone receptor activity (GO:0003707);; Molecular Function: retinoic acid receptor activity (GO:0003708);; Cellular Component: nucleus (GO:0005634);; Cellular Component: transcription facto…	K08529|2.19146e-41|chx:102178513|RARG; retinoic acid receptor, gamma; K08529 retinoic acid receptor gamma (A)	--	PREDICTED: retinoic acid receptor gamma isoform X1 [Bubalus bubalis]
Sus_scrofa_newGene_10214	[R]	General function prediction only	Molecular Function: nucleotide binding (GO:0000166);; Cellular Component: nucleus (GO:0005634);; Cellular Component: cytoplasmic stress granule (GO:0010494);; Molecular Function: AU-rich element binding (GO:0017091);; Biological Process: negative regulation of translation (GO:0017148);; Biological Process: negative regulation of cytokine biosynthetic process (GO:0042036);; Biological Process: reg…	K13201|1.54494e-43|nle:100581028|TIA1; TIA1 cytotoxic granule-associated RNA binding protein; K13201 nucleolysin TIA-1/TIAR (A)	RNA-binding protein 7 GN=RBM7 OS=Bos taurus (Bovine) PE=2 SV=1	PREDICTED: nucleolysin TIA-1 isoform p40 [Elephantulus edwardii]
Sus_scrofa_newGene_183	--	--	--	K16770|4.47684e-12|cfr:102513464|CNTRL; centriolin; K16770 centriolin (A)	--	PREDICTED: centriolin [Camelus ferus]
Sus_scrofa_newGene_15867	--	--	--	--	LINE-1 reverse transcriptase homolog OS=Nycticebus coucang (Slow loris) PE=3 SV=1	transposase [Sus scrofa]
Sus_scrofa_newGene_3012	--	--	--	--	Seizure protein 6 homolog (Precursor) GN=SEZ6 OS=Bos taurus (Bovine) PE=2 SV=1	PREDICTED: seizure protein 6 homolog [Sus scrofa]
Sus_scrofa_newGene_14841	--	--	--	--	--	PREDICTED: uncharacterized protein LOC100513604 [Sus scrofa]
Sus_scrofa_newGene_21561	--	--	Molecular Function: 1-phosphatidylinositol binding (GO:0005545);; Cellular Component: clathrin coat (GO:0030118);; Molecular Function: clathrin binding (GO:0030276);; Biological Process: clathrin coat assembly (GO:0048268);;	--	--	PREDICTED: phosphatidylinositol-binding clathrin assembly protein-like [Sus scrofa]
Sus_scrofa_newGene_13426	--	--	Molecular Function: calcium ion binding (GO:0005509);;	K08023|0|ssc:100627785|LTBP4; latent transforming growth factor beta binding protein 4; K08023 latent transforming growth factor beta binding protein (A)	Latent-transforming growth factor beta-binding protein 2 (Precursor) GN=LTBP2 OS=Bos taurus (Bovine) PE=2 SV=2	PREDICTED: LOW QUALITY PROTEIN: latent transforming growth factor beta binding protein 4, partial [Sus scrofa]
Sus_scrofa_newGene_21510	--	--	--	--	Armadillo repeat-containing X-linked protein 5 GN=ARMCX5 OS=Pongo abelii (Sumatran orangutan) PE=2 SV=1	PREDICTED: armadillo repeat-containing X-linked protein 5 [Sus scrofa]
Sus_scrofa_newGene_8496	--	--	--	--	--	PREDICTED: uncharacterized protein LOC100522408 [Sus scrofa]
Sus_scrofa_newGene_10286	--	--	--	--	Cysteine-rich PDZ-binding protein GN=CRIPT OS=Bos taurus (Bovine) PE=1 SV=1	PREDICTED: cysteine-rich PDZ-binding protein [Chrysochloris asiatica]
Sus_scrofa_newGene_3020	--	--	--	--	Proline-, glutamic acid- and leucine-rich protein 1 GN=PELP1 OS=Macaca mulatta (Rhesus macaque) PE=2 SV=1	PREDICTED: proline-, glutamic acid- and leucine-rich protein 1-like [Sus scrofa]
Sus_scrofa_newGene_19117	--	--	--	--	--	PREDICTED: neuronal regeneration-related protein-like [Lipotes vexillifer]
Sus_scrofa_newGene_10278	--	--	--	--	--	hypothetical protein M91_06316 [Bos mutus]
Sus_scrofa_newGene_11573	--	--	Molecular Function: DNA binding (GO:0003677);; Cellular Component: nucleus (GO:0005634);; Cellular Component: Golgi apparatus (GO:0005794);; Molecular Function: zinc ion binding (GO:0008270);; Molecular Function: histone-lysine N-methyltransferase activity (GO:0018024);;	--	--	PREDICTED: histone-lysine N-methyltransferase ASH1L-like isoform X3 [Bubalus bubalis]
Sus_scrofa_newGene_9161	--	--	Molecular Function: calcium ion binding (GO:0005509);; Cellular Component: plasma membrane (GO:0005886);; Biological Process: homophilic cell adhesion via plasma membrane adhesion molecules (GO:0007156);; Cellular Component: integral component of membrane (GO:0016021);;	--	Protocadherin beta-10 (Precursor) GN=PCDHB10 OS=Pan troglodytes (Chimpanzee) PE=3 SV=1	PREDICTED: protocadherin beta-10 [Sus scrofa]
Sus_scrofa_newGene_19353	--	--	Molecular Function: single-stranded DNA binding (GO:0003697);; Cellular Component: nucleus (GO:0005634);; Biological Process: protein complex assembly (GO:0006461);; Biological Process: positive regulation of cell proliferation (GO:0008284);; Biological Process: prechordal plate formation (GO:0021501);; Biological Process: midbrain-hindbrain boundary initiation (GO:0021547);; Biological Process: …	--	--	PREDICTED: single-stranded DNA-binding protein 3 [Trichechus manatus latirostris]
Sus_scrofa_newGene_12510	--	--	Cellular Component: histone deacetylase complex (GO:0000118);; Biological Process: negative regulation of transcription from RNA polymerase II promoter (GO:0000122);; Biological Process: vasculogenesis (GO:0001570);; Molecular Function: chromatin binding (GO:0003682);; Molecular Function: transcription corepressor activity (GO:0003714);; Molecular Function: histone deacetylase activity (GO:000440…	K11408|5.63557e-42|bacu:103006780|HDAC7; histone deacetylase 7; K11408 histone deacetylase 7 [EC:3.5.1.98] (A)	--	PREDICTED: histone deacetylase 7 isoform X2 [Physeter catodon]
Sus_scrofa_newGene_3892	[O]	Posttranslational modification, protein turnover, chaperones	Biological Process: temperature homeostasis (GO:0001659);; Biological Process: release of cytochrome c from mitochondria (GO:0001836);; Biological Process: endothelial cell development (GO:0001885);; Biological Process: negative regulation of inflammatory response to antigenic stimulus (GO:0002862);; Molecular Function: glutathione peroxidase activity (GO:0004602);; Molecular Function: endopeptid…	K00432|8.89471e-129|ssc:397403|GPX1; glutathione peroxidase 1 (EC:1.11.1.9); K00432 glutathione peroxidase [EC:1.11.1.9] (A)	Glutathione peroxidase 1 GN=GPX1 OS=Sus scrofa (Pig) PE=2 SV=2	glutathione peroxidase 1 [Sus scrofa]
Sus_scrofa_newGene_3883	[J]	Translation, ribosomal structure and biogenesis	Biological Process: ribosomal small subunit assembly (GO:0000028);; Biological Process: endonucleolytic cleavage in ITS1 to separate SSU-rRNA from 5.8S rRNA and LSU-rRNA from tricistronic rRNA transcript (SSU-rRNA, 5.8S rRNA, LSU-rRNA) (GO:0000447);; Biological Process: endonucleolytic cleavage to generate mature 3'-end of SSU-rRNA from (SSU-rRNA, 5.8S rRNA, LSU-rRNA) (GO:0000461);; Molecular Fun…	K02998|2.67336e-59|hgl:101709628|40S ribosomal protein SA-like; K02998 small subunit ribosomal protein SAe (A)	40S ribosomal protein SA {ECO:0000255|HAMAP-Rule:MF_03016} OS=Sus scrofa (Pig) PE=1 SV=3	PREDICTED: 40S ribosomal protein SA, partial [Eptesicus fuscus]
Sus_scrofa_newGene_3836	--	--	Cellular Component: mitochondrial inner membrane (GO:0005743);; Biological Process: cellular response to DNA damage stimulus (GO:0006974);; Biological Process: cristae formation (GO:0042407);;	K17564|3.68934e-68|ssc:100624760|CHCHD6; coiled-coil-helix-coiled-coil-helix domain containing 6; K17564 coiled-coil-helix-coiled-coil-helix domain-containing protein 6, mitochondrial (A)	MICOS complex subunit MIC25 GN=CHCHD6 OS=Bos taurus (Bovine) PE=2 SV=1	PREDICTED: coiled-coil-helix-coiled-coil-helix domain-containing protein 6, mitochondrial isoform X1 [Sus scrofa]
Sus_scrofa_newGene_3829	--	--	Biological Process: negative regulation of transcription from RNA polymerase II promoter (GO:0000122);; Molecular Function: DNA binding (GO:0003677);; Molecular Function: transcription corepressor activity (GO:0003714);; Cellular Component: nucleoplasm (GO:0005654);; Molecular Function: zinc ion binding (GO:0008270);; Cellular Component: PcG protein complex (GO:0031519);; Biological Process: hist…	--	--	PREDICTED: RING1 and YY1-binding protein-like, partial [Sus scrofa]
Sus_scrofa_newGene_18873	--	--	Biological Process: negative regulation of transcription from RNA polymerase II promoter (GO:0000122);; Biological Process: angiogenesis (GO:0001525);; Biological Process: ureteric bud development (GO:0001657);; Biological Process: positive regulation of mesenchymal cell proliferation (GO:0002053);; Biological Process: outflow tract septum morphogenesis (GO:0003148);; Biological Process: membrano…	K05093|7.74189e-26|cjc:100393573|FGFR2; fibroblast growth factor receptor 2; K05093 fibroblast growth factor receptor 2 [EC:2.7.10.1] (A)	--	Fibroblast growth factor receptor 2 [Myotis brandtii]
Sus_scrofa_newGene_21028	[R]	General function prediction only	Cellular Component: podosome (GO:0002102);; Molecular Function: actin binding (GO:0003779);; Cellular Component: cytoplasm (GO:0005737);; Cellular Component: cell junction (GO:0030054);; Cellular Component: cell projection (GO:0042995);;	--	WD repeat-containing protein 1 GN=WDR1 OS=Bos taurus (Bovine) PE=2 SV=3	PREDICTED: WD repeat-containing protein 1 isoform X2 [Lipotes vexillifer]
Sus_scrofa_newGene_9046	--	--	--	--	--	PREDICTED: LOW QUALITY PROTEIN: myelin regulatory factor isoform X1 [Bos taurus]
Sus_scrofa_newGene_11503	--	--	--	--	LINE-1 reverse transcriptase homolog OS=Nycticebus coucang (Slow loris) PE=3 SV=1	hypothetical protein M91_00785, partial [Bos mutus]
Sus_scrofa_newGene_9038	--	--	--	--	--	PREDICTED: putative golgin subfamily A member 6-like protein 8-like isoform X2 [Sus scrofa]
Sus_scrofa_newGene_19313	--	--	Molecular Function: carnitine O-palmitoyltransferase activity (GO:0004095);; Cellular Component: mitochondrial outer membrane (GO:0005741);; Biological Process: fatty acid beta-oxidation (GO:0006635);; Biological Process: transport (GO:0006810);; Cellular Component: integral component of membrane (GO:0016021);;	K08765|4.20205e-35|nle:100591075|CPT1B; carnitine palmitoyltransferase 1B (muscle); K08765 carnitine O-palmitoyltransferase 1 [EC:2.3.1.21] (A)	Carnitine O-palmitoyltransferase 1, muscle isoform GN=CPT1B OS=Sus scrofa (Pig) PE=2 SV=1	muscle type carnitine palmitoyltransferase 1B [Sus scrofa]
Sus_scrofa_newGene_33	--	--	Molecular Function: ferrochelatase activity (GO:0004325);; Molecular Function: iron ion binding (GO:0005506);; Cellular Component: mitochondrion (GO:0005739);; Biological Process: heme biosynthetic process (GO:0006783);; Biological Process: cholesterol metabolic process (GO:0008203);; Biological Process: detection of UV (GO:0009589);; Biological Process: regulation of eIF2 alpha phosphorylation b…	--	Ferrochelatase, mitochondrial (Precursor) GN=FECH OS=Bos taurus (Bovine) PE=1 SV=3	PREDICTED: uncharacterized protein LOC102166152 [Sus scrofa]
Sus_scrofa_newGene_3903	--	--	Molecular Function: Rho guanyl-nucleotide exchange factor activity (GO:0005089);; Molecular Function: phospholipid binding (GO:0005543);; Biological Process: regulation of Rho protein signal transduction (GO:0035023);; Molecular Function: metal ion binding (GO:0046872);;	K05724|1.12789e-22|pon:100447520|FGD5; FYVE, RhoGEF and PH domain-containing protein 5; K05724 FYVE, RhoGEF and PH domain containing 5/6 (A)	--	PREDICTED: FYVE, RhoGEF and PH domain-containing protein 5-like [Leptonychotes weddellii]
Sus_scrofa_newGene_17034	--	--	--	--	--	IL-23 [Sus scrofa]
Sus_scrofa_newGene_13483	[E]	Amino acid transport and metabolism	Molecular Function: metallocarboxypeptidase activity (GO:0004181);; Biological Process: proteolysis (GO:0006508);; Molecular Function: zinc ion binding (GO:0008270);;	--	Cytosolic carboxypeptidase 2 GN=AGBL2 OS=Macaca fascicularis (Crab-eating macaque) PE=2 SV=1	Cytosolic carboxypeptidase 6, partial [Bos mutus]
Sus_scrofa_newGene_6331	--	--	--	K11869|2.18254e-17|ssc:100154213|USP40; ubiquitin specific peptidase 40; K11869 ubiquitin carboxyl-terminal hydrolase 40 [EC:3.4.19.12] (A)	--	PREDICTED: ubiquitin carboxyl-terminal hydrolase 40, partial [Sus scrofa]
Sus_scrofa_newGene_112	--	--	Biological Process: positive regulation of cell-matrix adhesion (GO:0001954);; Molecular Function: actin binding (GO:0003779);; Molecular Function: integrin binding (GO:0005178);; Molecular Function: calcium ion binding (GO:0005509);; Cellular Component: nucleus (GO:0005634);; Cellular Component: cytoplasm (GO:0005737);; Molecular Function: zinc ion binding (GO:0008270);; Cellular Component: dyst…	--	Dystrophin GN=DMD OS=Canis familiaris (Dog) PE=2 SV=1	PREDICTED: utrophin-like, partial [Sus scrofa]
Sus_scrofa_newGene_7460	--	--	--	--	--	PREDICTED: serine/arginine-rich splicing factor 11-like, partial [Tursiops truncatus]
Sus_scrofa_newGene_8473	--	--	--	K18173|1.31893e-13|ssc:100516527|uncharacterized LOC100516527; K18173 cytochrome c oxidase assembly factor 1 (A)	--	PREDICTED: uncharacterized protein LOC100516527 [Sus scrofa]
Sus_scrofa_newGene_6375	--	--	--	K12567|0|ptg:102958083|titin-like; K12567 titin [EC:2.7.11.1] (A)	Contactin-1 (Precursor) GN=CNTN1 OS=Bos taurus (Bovine) PE=2 SV=1	PREDICTED: LOW QUALITY PROTEIN: titin [Bison bison bison]
Sus_scrofa_newGene_14777	--	--	--	--	--	PREDICTED: large neutral amino acids transporter small subunit 2-like [Sus scrofa]
Sus_scrofa_newGene_13427	--	--	Molecular Function: calcium ion binding (GO:0005509);;	K08023|5.58101e-163|ssc:100627785|LTBP4; latent transforming growth factor beta binding protein 4; K08023 latent transforming growth factor beta binding protein (A)	Latent-transforming growth factor beta-binding protein 2 (Precursor) GN=LTBP2 OS=Bos taurus (Bovine) PE=2 SV=2	PREDICTED: LOW QUALITY PROTEIN: latent transforming growth factor beta binding protein 4, partial [Sus scrofa]
Sus_scrofa_newGene_20058	--	--	Molecular Function: serine-type endopeptidase activity (GO:0004252);; Biological Process: proteolysis (GO:0006508);;	K08654|2.16786e-129|oas:101121570|PCSK5; proprotein convertase subtilisin/kexin type 5; K08654 proprotein convertase subtilisin/kexin type 5 [EC:3.4.21.-] (A)	Receptor tyrosine-protein kinase erbB-3 (Precursor) GN=ERBB3 OS=Pongo abelii (Sumatran orangutan) PE=2 SV=1	PREDICTED: proprotein convertase subtilisin/kexin type 5 isoform X2 [Capra hircus]
Sus_scrofa_newGene_17029	--	--	--	--	--	PREDICTED: uncharacterized protein LOC102158083 [Sus scrofa]
Sus_scrofa_newGene_18622	[Z]	Cytoskeleton	--	--	Cytospin-A GN=SPECC1L OS=Pan troglodytes (Chimpanzee) PE=2 SV=1	Cytospin-B [Pteropus alecto]
Sus_scrofa_newGene_19002	--	--	Molecular Function: DNA binding (GO:0003677);; Molecular Function: chromatin binding (GO:0003682);; Molecular Function: sequence-specific DNA binding transcription factor activity (GO:0003700);; Biological Process: regulation of transcription, DNA-templated (GO:0006355);; Biological Process: cell aging (GO:0007569);; Biological Process: regulation of apoptotic process (GO:0042981);; Molecular Fun…	K09115|1.14776e-53|ssc:100512629|MNT; MAX binding protein; K09115 MAX-binding protein (A)	--	PREDICTED: LOW QUALITY PROTEIN: max-binding protein MNT [Sus scrofa]
Sus_scrofa_newGene_3885	--	--	Molecular Function: protein kinase activity (GO:0004672);; Molecular Function: ATP binding (GO:0005524);; Biological Process: protein phosphorylation (GO:0006468);;	--	Serine/threonine-protein kinase ULK4 GN=ULK4 OS=Pongo abelii (Sumatran orangutan) PE=2 SV=1	PREDICTED: serine/threonine-protein kinase ULK4 [Sus scrofa]
Sus_scrofa_newGene_11502	--	--	--	K12488|8.81842e-09|ngi:103743922|Asap1; ArfGAP with SH3 domain, ankyrin repeat and PH domain 1; K12488 Arf-GAP with SH3 domain, ANK repeat and PH domain-containing protein (A)	Arf-GAP with SH3 domain, ANK repeat and PH domain-containing protein 1 GN=ASAP1 OS=Bos taurus (Bovine) PE=1 SV=1	PREDICTED: arf-GAP with SH3 domain, ANK repeat and PH domain-containing protein 1 [Ovis aries]
Sus_scrofa_newGene_11571	--	--	--	--	--	PREDICTED: signaling lymphocytic activation molecule-like isoform X1 [Balaenoptera acutorostrata scammoni]
Sus_scrofa_newGene_43	--	--	--	--	Receptor-type tyrosine-protein phosphatase F (Precursor) GN=PTPRF OS=Bos taurus (Bovine) PE=2 SV=1	PREDICTED: protogenin isoform X1 [Sus scrofa]
Sus_scrofa_newGene_21053	--	--	--	--	--	PREDICTED: inverted formin-2 [Pantholops hodgsonii]
Sus_scrofa_newGene_20244	--	--	--	--	Copine-3 GN=CPNE3 OS=Pongo abelii (Sumatran orangutan) PE=2 SV=1	copine II, partial [Panthera tigris altaica]
Sus_scrofa_newGene_9045	--	--	Cellular Component: integral component of membrane (GO:0016021);;	--	LRRN4 C-terminal-like protein (Precursor) GN=LRRN4CL OS=Bos taurus (Bovine) PE=2 SV=2	PREDICTED: LOW QUALITY PROTEIN: LRRN4 C-terminal-like protein [Sus scrofa]
Sus_scrofa_newGene_20393	--	--	Biological Process: dendritic cell chemotaxis (GO:0002407);; Biological Process: regulation of T cell cytokine production (GO:0002724);; Molecular Function: calcium activated cation channel activity (GO:0005227);; Molecular Function: calcium channel activity (GO:0005262);; Cellular Component: endoplasmic reticulum (GO:0005783);; Cellular Component: Golgi apparatus (GO:0005794);; Cellular Componen…	K04979|4.06011e-34|cfa:484385|TRPM4; transient receptor potential cation channel, subfamily M, member 4; K04979 transient receptor potential cation channel subfamily M member 4 (A)	--	PREDICTED: transient receptor potential cation channel subfamily M member 4 isoform X4 [Mustela putorius furo]
Sus_scrofa_newGene_2982	--	--	Molecular Function: protein serine/threonine kinase activity (GO:0004674);; Molecular Function: ATP binding (GO:0005524);; Biological Process: protein phosphorylation (GO:0006468);;	K08959|1.69394e-12|mcc:719479|casein kinase I isoform delta-like; K08959 casein kinase 1, delta [EC:2.7.11.1] (A)	Casein kinase I isoform delta GN=CSNK1D OS=Bos taurus (Bovine) PE=2 SV=2	Casein kinase I isoform delta [Myotis brandtii]
Sus_scrofa_newGene_21161	--	--	--	--	--	PREDICTED: vacuolar protein sorting-associated protein 13C [Balaenoptera acutorostrata scammoni]
Sus_scrofa_newGene_115	--	--	Biological Process: cell morphogenesis (GO:0000902);; Biological Process: microtubule bundle formation (GO:0001578);; Cellular Component: cytoplasm (GO:0005737);; Cellular Component: plasma membrane (GO:0005886);; Biological Process: glycosphingolipid metabolic process (GO:0006687);; Biological Process: response to osmotic stress (GO:0006970);; Biological Process: nucleus organization (GO:0006997…	K10433|8.18688e-128|ssc:100514082|ensconsin-like; K10433 microtubule-associated protein 7 (A)	MAP7 domain-containing protein 2 GN=MAP7D2 OS=Pongo abelii (Sumatran orangutan) PE=2 SV=1	PREDICTED: ensconsin-like [Sus scrofa]
Sus_scrofa_newGene_3067	--	--	Biological Process: transport (GO:0006810);; Cellular Component: integral component of membrane (GO:0016021);; Molecular Function: ubiquitin protein ligase binding (GO:0031625);;	K08501|2.68636e-12|mcf:102137292|STX8; syntaxin 8; K08501 syntaxin 8 (A)	Syntaxin-8 GN=STX8 OS=Bos taurus (Bovine) PE=2 SV=1	PREDICTED: syntaxin-8 isoform X1 [Bison bison bison]
Sus_scrofa_newGene_133	--	--	Molecular Function: motor activity (GO:0003774);; Cellular Component: myosin complex (GO:0016459);; Cellular Component: apical junction complex (GO:0043296);;	--	--	PREDICTED: cingulin-like protein 1 [Camelus ferus]
Sus_scrofa_newGene_10179	--	--	Biological Process: oxidative phosphorylation (GO:0006119);; Biological Process: ATP biosynthetic process (GO:0006754);; Biological Process: negative regulation of ATP citrate synthase activity (GO:2000984);;	--	--	PREDICTED: protein NipSnap homolog 2-like [Sus scrofa]
Sus_scrofa_newGene_3880	--	--	--	--	LINE-1 reverse transcriptase homolog OS=Nycticebus coucang (Slow loris) PE=3 SV=1	PREDICTED: arginine/serine-rich protein 45-like [Sus scrofa]
Sus_scrofa_newGene_10167	--	--	Cellular Component: kinetochore (GO:0000776);; Cellular Component: nuclear pore (GO:0005643);; Cellular Component: mitochondrion (GO:0005739);; Biological Process: mitotic spindle assembly checkpoint (GO:0007094);; Cellular Component: actin cytoskeleton (GO:0015629);; Cellular Component: mitotic spindle (GO:0072686);; Biological Process: regulation of metaphase plate congression (GO:0090235);;	K06638|7.15704e-50|lve:103072712|mitotic spindle assembly checkpoint protein MAD1-like; K06638 mitotic spindle assembly checkpoint protein MAD1 (A)	--	PREDICTED: mitotic spindle assembly checkpoint protein MAD1-like [Bison bison bison]
Sus_scrofa_newGene_10225	--	--	--	--	--	PREDICTED: chromobox protein homolog 5-like, partial [Elephantulus edwardii]
Sus_scrofa_newGene_5470	[P]	Inorganic ion transport and metabolism	Biological Process: regulation of the force of heart contraction (GO:0002026);; Molecular Function: calcium-transporting ATPase activity (GO:0005388);; Molecular Function: ATP binding (GO:0005524);; Biological Process: calcium ion transport (GO:0006816);; Biological Process: cellular calcium ion homeostasis (GO:0006874);; Biological Process: ER-nucleus signaling pathway (GO:0006984);; Molecular F…	K05853|0|nle:100597073|ATP2A2; ATPase, Ca++ transporting, cardiac muscle, slow twitch 2; K05853 Ca2+ transporting ATPase, sarcoplasmic/endoplasmic reticulum [EC:3.6.3.8] (A)	Sarcoplasmic/endoplasmic reticulum calcium ATPase 2 GN=ATP2A2 OS=Canis familiaris (Dog) PE=2 SV=1	PREDICTED: sarcoplasmic/endoplasmic reticulum calcium ATPase 2 isoform X3 [Bison bison bison]
Sus_scrofa_newGene_17015	--	--	--	--	PR domain zinc finger protein 10 GN=PRDM10 OS=Pongo abelii (Sumatran orangutan) PE=2 SV=1	PREDICTED: PR domain zinc finger protein 10-like [Sus scrofa]
Sus_scrofa_newGene_18555	--	--	Cellular Component: centrosome (GO:0005813);;	--	Dynactin subunit 5 GN=DCTN5 OS=Pongo abelii (Sumatran orangutan) PE=2 SV=1	PREDICTED: dynactin subunit 5-like, partial [Sus scrofa]
Sus_scrofa_newGene_1591	--	--	--	--	--	PREDICTED: uncharacterized protein LOC102966449 [Panthera tigris altaica]
Sus_scrofa_newGene_3017	--	--	Molecular Function: Rho guanyl-nucleotide exchange factor activity (GO:0005089);; Molecular Function: phospholipid binding (GO:0005543);; Cellular Component: cytosol (GO:0005829);; Cellular Component: plasma membrane (GO:0005886);; Biological Process: brain development (GO:0007420);; Biological Process: actin cytoskeleton organization (GO:0030036);; Biological Process: negative regulation of cell…	--	Active breakpoint cluster region-related protein GN=ABR OS=Bos taurus (Bovine) PE=2 SV=1	PREDICTED: active breakpoint cluster region-related protein-like isoform 2 [Dasypus novemcinctus]
Sus_scrofa_newGene_3833	--	--	Biological Process: regulation of cytokine-mediated signaling pathway (GO:0001959);; Molecular Function: protein kinase activity (GO:0004672);; Molecular Function: ATP binding (GO:0005524);; Biological Process: protein phosphorylation (GO:0006468);; Cellular Component: cell surface (GO:0009986);; Biological Process: lipopolysaccharide-mediated signaling pathway (GO:0031663);; Biological Process: …	K04731|2.71298e-58|myd:102765283|IRAK2; interleukin-1 receptor-associated kinase 2; K04731 interleukin-1 receptor-associated kinase 2 [EC:2.7.11.1] (A)	Interleukin-1 receptor-associated kinase-like 2 GN=IRAK2 OS=Bos taurus (Bovine) PE=2 SV=1	PREDICTED: interleukin-1 receptor-associated kinase-like 2 isoform X1 [Myotis davidii]
Sus_scrofa_newGene_21562	--	--	Molecular Function: ATP binding (GO:0005524);; Cellular Component: vacuolar membrane (GO:0005774);; Biological Process: ATP hydrolysis coupled proton transport (GO:0015991);; Cellular Component: integral component of membrane (GO:0016021);; Cellular Component: proton-transporting V-type ATPase, V1 domain (GO:0033180);; Molecular Function: proton-transporting ATP synthase activity, rotational mech…	--	V-type proton ATPase subunit S1 (Precursor) GN=ATP6AP1 OS=Bos taurus (Bovine) PE=1 SV=1	PREDICTED: V-type proton ATPase subunit S1 [Sus scrofa]
Sus_scrofa_newGene_16971	--	--	--	--	--	hypothetical protein PANDA_008428 [Ailuropoda melanoleuca]
Sus_scrofa_newGene_15820	[RTKL]	--	Biological Process: luteinization (GO:0001553);; Biological Process: in utero embryonic development (GO:0001701);; Molecular Function: platelet-derived growth factor alpha-receptor activity (GO:0005018);; Molecular Function: vascular endothelial growth factor-activated receptor activity (GO:0005021);; Molecular Function: platelet-derived growth factor receptor binding (GO:0005161);; Molecular Fun…	K04363|0|ssc:100524633|PDGFRA; platelet-derived growth factor receptor, alpha polypeptide; K04363 platelet-derived growth factor receptor alpha [EC:2.7.10.1] (A)	Platelet-derived growth factor receptor beta (Precursor) GN=PDGFRB OS=Canis familiaris (Dog) PE=2 SV=1	PREDICTED: LOW QUALITY PROTEIN: platelet-derived growth factor receptor, alpha polypeptide [Sus scrofa]
Sus_scrofa_newGene_14820	--	--	Molecular Function: DNA binding (GO:0003677);; Molecular Function: zinc ion binding (GO:0008270);;	--	--	PREDICTED: synaptojanin-1-like [Sus scrofa]
Sus_scrofa_newGene_72	--	--	--	--	--	hypothetical protein PAL_GLEAN10023326 [Pteropus alecto]
Sus_scrofa_newGene_14787	--	--	Molecular Function: iron ion binding (GO:0005506);; Cellular Component: nucleoplasm (GO:0005654);; Cellular Component: nucleolus (GO:0005730);; Molecular Function: oxidoreductase activity, acting on single donors with incorporation of molecular oxygen, incorporation of two atoms of oxygen (GO:0016702);; Molecular Function: histone demethylase activity (H3-K4 specific) (GO:0032453);; Biological Pr…	K16914|0|ssc:100523074|C7H14orf169; chromosome 7 open reading frame, human C14orf169; K16914 bifunctional lysine-specific demethylase and histidyl-hydroxylase NO66 [EC:1.14.11.- 1.14.11.27] (A)	Bifunctional lysine-specific demethylase and histidyl-hydroxylase NO66 GN=NO66 OS=Bos taurus (Bovine) PE=2 SV=1	PREDICTED: bifunctional lysine-specific demethylase and histidyl-hydroxylase NO66 isoform X2 [Sus scrofa]
Sus_scrofa_newGene_9113	--	--	--	--	--	hypothetical protein M91_20393 [Bos mutus]
Sus_scrofa_newGene_3918	[R]	General function prediction only	--	K04538|4.42046e-158|fca:101091855|guanine nucleotide-binding protein subunit beta-4-like; K04538 guanine nucleotide-binding protein subunit beta-4 (A)	Guanine nucleotide-binding protein G(I)/G(S)/G(T) subunit beta-2 GN=GNB2 OS=Bos taurus (Bovine) PE=2 SV=3	PREDICTED: guanine nucleotide-binding protein subunit beta-4, partial [Sus scrofa]
Sus_scrofa_newGene_13567	--	--	--	--	--	IL-23 [Sus scrofa]
Sus_scrofa_newGene_6390	[RTKL]	--	Biological Process: in utero embryonic development (GO:0001701);; Molecular Function: protein serine/threonine kinase activity (GO:0004674);; Molecular Function: ATP binding (GO:0005524);; Biological Process: protein phosphorylation (GO:0006468);; Biological Process: cardiac muscle cell development (GO:0055013);; Biological Process: respiratory system development (GO:0060541);;	K08809|0|bta:523490|SPEG; SPEG complex locus (EC:2.7.11.1); K08809 striated muscle-specific serine/threonine protein kinase [EC:2.7.11.1] (A)	Myosin light chain kinase, smooth muscle, deglutamylated form GN=MYLK OS=Bos taurus (Bovine) PE=1 SV=1	PREDICTED: striated muscle preferentially expressed protein kinase isoform 1 [Orcinus orca]
Sus_scrofa_newGene_20112	--	--	Biological Process: nuclear-transcribed mRNA catabolic process, nonsense-mediated decay (GO:0000184);; Biological Process: liver development (GO:0001889);; Molecular Function: DNA binding (GO:0003677);; Molecular Function: RNA binding (GO:0003723);; Cellular Component: cytoplasm (GO:0005737);; Biological Process: organ regeneration (GO:0031100);; Cellular Component: exon-exon junction complex (GO…	K14327|2.38958e-41|cjc:100397030|regulator of nonsense transcripts 2-like; K14327 regulator of nonsense transcripts 2 (A)	--	PREDICTED: regulator of nonsense transcripts 2-like [Camelus bactrianus]
Sus_scrofa_newGene_11496	[E]	Amino acid transport and metabolism	Molecular Function: pyrroline-5-carboxylate reductase activity (GO:0004735);; Molecular Function: identical protein binding (GO:0042802);; Biological Process: L-proline biosynthetic process (GO:0055129);;	K00286|7.81079e-47|ecb:100065757|PYCRL; pyrroline-5-carboxylate reductase-like; K00286 pyrroline-5-carboxylate reductase [EC:1.5.1.2] (A)	Pyrroline-5-carboxylate reductase 3 GN=PYCRL OS=Bos taurus (Bovine) PE=2 SV=1	PREDICTED: pyrroline-5-carboxylate reductase 3 [Physeter catodon]
Sus_scrofa_newGene_6296	--	--	Molecular Function: Rab GTPase activator activity (GO:0005097);; Cellular Component: nucleus (GO:0005634);; Cellular Component: cytoplasm (GO:0005737);; Cellular Component: centrosome (GO:0005813);; Biological Process: positive regulation of Rab GTPase activity (GO:0032851);;	K18270|5.14158e-42|chx:102172302|RAB3GAP1; RAB3 GTPase activating protein subunit 1 (catalytic); K18270 Rab3 GTPase-activating protein catalytic subunit (A)	--	PREDICTED: rab3 GTPase-activating protein catalytic subunit [Physeter catodon]
Sus_scrofa_newGene_12457	--	--	Biological Process: protein glycosylation (GO:0006486);; Biological Process: positive regulation of cell proliferation (GO:0008284);; Molecular Function: sialyltransferase activity (GO:0008373);; Cellular Component: integral component of Golgi membrane (GO:0030173);; Biological Process: cellular response to heat (GO:0034605);;	K03371|2.10519e-101|ssc:100621251|ST8SIA1; ST8 alpha-N-acetyl-neuraminide alpha-2,8-sialyltransferase 1; K03371 alpha-N-acetyl-neuraminate alpha-2,8-sialyltransferase (sialyltransferase 8A) [EC:2.4.99.8] (A)	Alpha-N-acetylneuraminide alpha-2,8-sialyltransferase GN=ST8SIA1 OS=Bos taurus (Bovine) PE=2 SV=1	PREDICTED: alpha-N-acetylneuraminide alpha-2,8-sialyltransferase [Sus scrofa]
Sus_scrofa_newGene_13409	--	--	Biological Process: patterning of blood vessels (GO:0001569);; Molecular Function: DNA binding (GO:0003677);; Molecular Function: chromatin binding (GO:0003682);; Molecular Function: sequence-specific DNA binding transcription factor activity (GO:0003700);; Cellular Component: nucleolus (GO:0005730);; Cellular Component: cytosol (GO:0005829);; Cellular Component: plasma membrane (GO:0005886);; Bi…	K17333|1.73222e-174|lve:103080219|NFATC3; nuclear factor of activated T-cells, cytoplasmic, calcineurin-dependent 3; K17333 nuclear factor of activated T-cells, cytoplasmic 3 (A)	Nuclear factor of activated T-cells, cytoplasmic 1 OS=Bos taurus (Bovine) PE=1 SV=2	PREDICTED: nuclear factor of activated T-cells, cytoplasmic 3-like, partial [Physeter catodon]
Sus_scrofa_newGene_20870	--	--	--	--	--	PREDICTED: putative zinc finger protein 852-like [Pantholops hodgsonii]
Sus_scrofa_newGene_9101	--	--	Cellular Component: ruffle (GO:0001726);; Cellular Component: cytoskeleton (GO:0005856);; Cellular Component: cell cortex (GO:0005938);; Cellular Component: lamellipodium (GO:0030027);;	K06106|1.15046e-143|ssc:100737993|CTTN; cortactin; K06106 cortactin (A)	--	PREDICTED: src substrate cortactin [Sus scrofa]
Sus_scrofa_newGene_16936	--	--	--	--	LINE-1 reverse transcriptase homolog OS=Nycticebus coucang (Slow loris) PE=3 SV=1	endonuclease/reverse transcriptase [Sus scrofa]
Sus_scrofa_newGene_5456	--	--	--	--	LINE-1 reverse transcriptase homolog OS=Nycticebus coucang (Slow loris) PE=3 SV=1	endonuclease/reverse transcriptase [Sus scrofa]
Sus_scrofa_newGene_3895	--	--	Molecular Function: DNA binding (GO:0003677);;	K11757|5.36328e-26|ssc:100525781|PBRM1; polybromo 1; K11757 protein polybromo-1 (A)	--	PREDICTED: protein polybromo-1 [Sus scrofa]
Sus_scrofa_newGene_19184	--	--	Cellular Component: mitochondrion (GO:0005739);; Cellular Component: plasma membrane (GO:0005886);; Biological Process: protein localization (GO:0008104);; Biological Process: termination of G-protein coupled receptor signaling pathway (GO:0038032);;	K16526|1.70423e-23|ssc:397262|D-AKAP2, Akap10; protein kinase A anchoring protein; K16526 A-kinase anchor protein 10 (A)	A-kinase anchor protein 10, mitochondrial (Precursor; Fragment) GN=AKAP10 OS=Sus scrofa (Pig) PE=2 SV=2	A-kinase anchor protein 10, mitochondrial [Sus scrofa]
Sus_scrofa_newGene_1624	--	--	--	--	LINE-1 reverse transcriptase homolog OS=Nycticebus coucang (Slow loris) PE=3 SV=1	hypothetical protein [Ailuropoda melanoleuca]
Sus_scrofa_newGene_10187	--	--	Molecular Function: translation release factor activity (GO:0003747);; Molecular Function: GTPase activity (GO:0003924);; Molecular Function: GTP binding (GO:0005525);; Biological Process: protein methylation (GO:0006479);;	--	Eukaryotic peptide chain release factor GTP-binding subunit ERF3B GN=GSPT2 OS=Pongo abelii (Sumatran orangutan) PE=2 SV=1	PREDICTED: fibroin heavy chain-like [Sus scrofa]
Sus_scrofa_newGene_11555	[R]	General function prediction only	Molecular Function: RNA polymerase II core promoter proximal region sequence-specific DNA binding transcription factor activity involved in positive regulation of transcription (GO:0001077);; Biological Process: hematopoietic progenitor cell differentiation (GO:0002244);; Molecular Function: nucleic acid binding (GO:0003676);; Molecular Function: metal ion binding (GO:0046872);; Biological Proces…	--	Zinc finger protein 19 GN=ZNF19 OS=Pongo abelii (Sumatran orangutan) PE=2 SV=1	PREDICTED: zinc finger protein ZFAT [Sus scrofa]
Sus_scrofa_newGene_13562	--	--	--	K11653|0|ssc:100513359|ARID1A, ARID1A_tv1; AT rich interactive domain 1A (SWI-like); K11653 AT-rich interactive domain-containing protein 1 (A)	--	PREDICTED: AT-rich interactive domain-containing protein 1A, partial [Sus scrofa]
Sus_scrofa_newGene_20139	--	--	Molecular Function: metal ion binding (GO:0046872);;	--	--	PREDICTED: zinc finger protein 592, partial [Sus scrofa]
Sus_scrofa_newGene_9063	--	--	Molecular Function: monooxygenase activity (GO:0004497);; Molecular Function: iron ion binding (GO:0005506);; Molecular Function: electron carrier activity (GO:0009055);; Molecular Function: oxidoreductase activity, acting on paired donors, with incorporation or reduction of molecular oxygen (GO:0016705);; Molecular Function: heme binding (GO:0020037);; Biological Process: oxidation-reduction pro…	--	Cytochrome P450 4B1 GN=CYP4B1 OS=Oryctolagus cuniculus (Rabbit) PE=1 SV=1	PREDICTED: cytochrome P450 4F6-like [Sus scrofa]
Sus_scrofa_newGene_145	--	--	--	K12874|8.17568e-38|mcc:701048|AQR; aquarius homolog (mouse); K12874 intron-binding protein aquarius (A)	--	PREDICTED: LOW QUALITY PROTEIN: intron-binding protein aquarius [Trichechus manatus latirostris]
Sus_scrofa_newGene_9089	--	--	Molecular Function: transferase activity, transferring hexosyl groups (GO:0016758);; Cellular Component: Golgi cisterna membrane (GO:0032580);;	K13499|0|ssc:102163855|chondroitin sulfate synthase 3-like; K13499 chondroitin sulfate synthase [EC:2.4.1.175 2.4.1.226] (A)	--	PREDICTED: chondroitin sulfate synthase 3-like [Sus scrofa]
Sus_scrofa_newGene_17038	--	--	Molecular Function: calcium ion binding (GO:0005509);; Cellular Component: basement membrane (GO:0005604);; Cellular Component: cell cortex (GO:0005938);; Cellular Component: cell junction (GO:0030054);;	K17341|1.00432e-134|ocu:100344526|hemicentin-1-like; K17341 hemicentin (A)	von Willebrand factor A domain-containing protein 7 (Precursor) GN=VWA7 OS=Bos taurus (Bovine) PE=2 SV=1	PREDICTED: hemicentin-1-like [Camelus dromedarius]
Sus_scrofa_newGene_19961	[F]	Nucleotide transport and metabolism	Molecular Function: thymidylate synthase activity (GO:0004799);; Cellular Component: nucleus (GO:0005634);; Cellular Component: mitochondrial inner membrane (GO:0005743);; Cellular Component: mitochondrial matrix (GO:0005759);; Biological Process: dTMP biosynthetic process (GO:0006231);; Biological Process: dTTP biosynthetic process (GO:0006235);; Biological Process: methylation (GO:0032259);; Bi…	K00560|2.76871e-51|cfr:102511131|TYMS; thymidylate synthetase; K00560 thymidylate synthase [EC:2.1.1.45] (A)	Thymidylate synthase GN=TYMS OS=Bos taurus (Bovine) PE=2 SV=1	PREDICTED: thymidylate synthase [Camelus ferus]
Sus_scrofa_newGene_6340	[R]	General function prediction only	Molecular Function: GTP binding (GO:0005525);; Cellular Component: intracellular (GO:0005622);; Cellular Component: plasma membrane (GO:0005886);; Biological Process: small GTPase mediated signal transduction (GO:0007264);;	--	Rho-related GTP-binding protein RhoE (Precursor) GN=RND3 OS=Sus scrofa (Pig) PE=2 SV=1	PREDICTED: rho-related GTP-binding protein RhoE-like, partial [Sus scrofa]
Sus_scrofa_newGene_18767	--	--	Molecular Function: GTPase activity (GO:0003924);; Molecular Function: GTP binding (GO:0005525);; Cellular Component: mitochondrial outer membrane (GO:0005741);; Biological Process: GTP catabolic process (GO:0006184);; Biological Process: mitochondrial fusion (GO:0008053);; Cellular Component: integral component of membrane (GO:0016021);;	K06030|1.72729e-22|bacu:103014566|mitofusin-1-like; K06030 mitofusin [EC:3.6.5.-] (A)	--	PREDICTED: mitofusin-1-like, partial [Balaenoptera acutorostrata scammoni]
Sus_scrofa_newGene_11540	--	--	--	--	--	IL-23 [Sus scrofa]
Sus_scrofa_newGene_13513	--	--	--	--	--	TPA: hypothetical protein BOS_16915 [Bos taurus]
Sus_scrofa_newGene_6382	[S]	Function unknown	Cellular Component: mitochondrion (GO:0005739);; Molecular Function: transcription factor binding (GO:0008134);; Biological Process: positive regulation of transcription, DNA-templated (GO:0045893);;	--	Putative GTP cyclohydrolase 1 type 2 NIF3L1 GN=NIF3L1 OS=Bos taurus (Bovine) PE=2 SV=1	PREDICTED: putative GTP cyclohydrolase 1 type 2 NIF3L1 isoform X2 [Ursus maritimus]
Sus_scrofa_newGene_7438	--	--	Molecular Function: guanyl-nucleotide exchange factor activity (GO:0005085);; Biological Process: small GTPase mediated signal transduction (GO:0007264);;	K12367|5.51936e-57|ggo:101133411|dedicator of cytokinesis protein 2-like; K12367 dedicator of cytokinesis protein 2 (A)	--	Dedicator of cytokinesis protein 2 [Tupaia chinensis]
Sus_scrofa_newGene_21523	--	--	Cellular Component: cytoplasm (GO:0005737);; Cellular Component: cytoskeleton (GO:0005856);; Molecular Function: cytoskeletal protein binding (GO:0008092);; Biological Process: regulation of neuron projection development (GO:0010975);; Cellular Component: extrinsic component of membrane (GO:0019898);; Cellular Component: growth cone (GO:0030426);; Cellular Component: neuronal cell body (GO:004302…	--	FERM, RhoGEF and pleckstrin domain-containing protein 1 GN=FARP1 OS=Pongo abelii (Sumatran orangutan) PE=2 SV=1	PREDICTED: FERM domain-containing protein 7 [Sus scrofa]
Sus_scrofa_newGene_18765	--	--	Molecular Function: GTPase activity (GO:0003924);; Molecular Function: GTP binding (GO:0005525);; Cellular Component: mitochondrial outer membrane (GO:0005741);; Biological Process: GTP catabolic process (GO:0006184);; Biological Process: mitochondrial fusion (GO:0008053);; Cellular Component: integral component of membrane (GO:0016021);;	K06030|2.55042e-69|aml:100479787|mitofusin-1-like; K06030 mitofusin [EC:3.6.5.-] (A)	--	hypothetical protein PANDA_000239 [Ailuropoda melanoleuca]
Sus_scrofa_newGene_88	--	--	--	K11886|1.49001e-24|bom:102271575|KIAA0368 ortholog; K11886 proteasome component ECM29 (A)	Proteasome-associated protein ECM29 homolog (Fragment) GN=ECM29 OS=Pongo abelii (Sumatran orangutan) PE=2 SV=2	PREDICTED: proteasome-associated protein ECM29 homolog isoform X2 [Bubalus bubalis]
Sus_scrofa_newGene_6361	--	--	--	K15542|4.74694e-08|pon:100443089|WDR33; WD repeat domain 33; K15542 polyadenylation factor subunit 2 (A)	--	PREDICTED: pre-mRNA 3&apos; end processing protein WDR33 isoform X2 [Galeopterus variegatus]
Sus_scrofa_newGene_21120	--	--	Cellular Component: integral component of membrane (GO:0016021);;	--	--	PREDICTED: pecanex-like protein 3 [Leptonychotes weddellii]
Sus_scrofa_newGene_10272	--	--	Cellular Component: vesicle membrane (GO:0012506);; Biological Process: cell migration (GO:0016477);; Biological Process: lamellipodium assembly (GO:0030032);; Biological Process: positive regulation of actin filament polymerization (GO:0030838);; Biological Process: positive regulation of T cell proliferation (GO:0042102);; Biological Process: positive regulation of transcription from RNA polyme…	--	--	PREDICTED: cytoplasmic protein NCK2 [Vicugna pacos]
Sus_scrofa_newGene_7444	--	--	Biological Process: copper ion transport (GO:0006825);; Biological Process: cellular copper ion homeostasis (GO:0006878);; Molecular Function: copper chaperone activity (GO:0016531);; Molecular Function: copper-dependent protein binding (GO:0032767);;	K07213|4.13808e-16|ecb:100071499|ATOX1; antioxidant 1 copper chaperone; K07213 copper chaperone (A)	Copper transport protein ATOX1 GN=ATOX1 OS=Ovis aries (Sheep) PE=3 SV=1	PREDICTED: olfactory receptor 6C2-like [Loxodonta africana]
Sus_scrofa_newGene_13455	--	--	Cellular Component: extracellular region part (GO:0044421);; Biological Process: single-organism cellular process (GO:0044763);; Biological Process: cartilage development (GO:0051216);; Biological Process: endochondral bone morphogenesis (GO:0060350);;	--	--	PREDICTED: basement membrane-specific heparan sulfate proteoglycan core protein-like [Sus scrofa]
Sus_scrofa_newGene_18764	--	--	Molecular Function: GTPase activity (GO:0003924);; Molecular Function: GTP binding (GO:0005525);; Cellular Component: mitochondrial outer membrane (GO:0005741);; Biological Process: GTP catabolic process (GO:0006184);; Biological Process: mitochondrial fusion (GO:0008053);; Cellular Component: integral component of membrane (GO:0016021);;	K06030|9.38814e-21|fca:101089087|MFN1; mitofusin 1; K06030 mitofusin [EC:3.6.5.-] (A)	--	mitochondrial mitofusin 1 [Sus scrofa]
Sus_scrofa_newGene_17004	--	--	--	--	LINE-1 reverse transcriptase homolog OS=Nycticebus coucang (Slow loris) PE=3 SV=1	hypothetical protein M91_20604 [Bos mutus]
Sus_scrofa_newGene_20054	--	--	Molecular Function: structural constituent of ribosome (GO:0003735);; Cellular Component: mitochondrion (GO:0005739);; Cellular Component: ribosome (GO:0005840);; Biological Process: translation (GO:0006412);;	K17418|1.76061e-117|ssc:100621283|MRPL37; mitochondrial ribosomal protein L37; K17418 large subunit ribosomal protein L37 (A)	39S ribosomal protein L37, mitochondrial (Precursor) GN=MRPL37 OS=Bos taurus (Bovine) PE=1 SV=1	PREDICTED: 39S ribosomal protein L37, mitochondrial, partial [Sus scrofa]
Sus_scrofa_newGene_6310	--	--	Cellular Component: chromatin (GO:0000785);; Molecular Function: RNA polymerase II activating transcription factor binding (GO:0001102);; Molecular Function: sequence-specific DNA binding transcription factor activity (GO:0003700);; Cellular Component: nucleus (GO:0005634);; Cellular Component: centrosome (GO:0005813);; Cellular Component: cytosol (GO:0005829);; Cellular Component: plasma membran…	K05638|9.4466e-29|myd:102757699|NFE2L2; nuclear factor, erythroid 2-like 2; K05638 nuclear factor erythroid 2-related factor 2 (A)	Nuclear factor erythroid 2-related factor 2 GN=NFE2L2 OS=Bos taurus (Bovine) PE=2 SV=2	PREDICTED: nuclear factor erythroid 2-related factor 2 isoform X1 [Myotis davidii]
Sus_scrofa_newGene_2394	--	--	Cellular Component: SAGA complex (GO:0000124);; Molecular Function: transcription cofactor activity (GO:0003712);;	--	Transcription factor SPT20 homolog GN=SUPT20H OS=Pongo abelii (Sumatran orangutan) PE=2 SV=1	PREDICTED: transcription factor SPT20 homolog [Sus scrofa]
Sus_scrofa_newGene_13397	--	--	Biological Process: follicular B cell differentiation (GO:0002316);; Molecular Function: phosphatidylinositol phospholipase C activity (GO:0004435);; Molecular Function: signal transducer activity (GO:0004871);; Molecular Function: phospholipid binding (GO:0005543);; Cellular Component: cytosol (GO:0005829);; Cellular Component: plasma membrane (GO:0005886);; Biological Process: phosphatidylinosi…	--	1-phosphatidylinositol 4,5-bisphosphate phosphodiesterase gamma-1 GN=PLCG1 OS=Bos taurus (Bovine) PE=1 SV=1	PREDICTED: uncharacterized protein LOC102167180 [Sus scrofa]
Sus_scrofa_newGene_20458	--	--	Molecular Function: structural constituent of ribosome (GO:0003735);; Cellular Component: mitochondrion (GO:0005739);; Cellular Component: ribosome (GO:0005840);; Biological Process: translation (GO:0006412);;	K17418|6.39827e-24|bta:510127|MRPL37, L37mt, MRP-L37; mitochondrial ribosomal protein L37; K17418 large subunit ribosomal protein L37 (A)	39S ribosomal protein L37, mitochondrial (Precursor) GN=MRPL37 OS=Bos taurus (Bovine) PE=1 SV=1	Chain a, Structure Of The Large Subunit Of The Mammalian Mitochondrial Ribosome, Part 2 Of 2
Sus_scrofa_newGene_11495	[R]	General function prediction only	Molecular Function: binding (GO:0005488);;	K09228|4.94638e-32|lve:103077486|ZNF623; zinc finger protein 623; K09228 KRAB domain-containing zinc finger protein (A)	Zinc finger protein 135 GN=ZNF135 OS=Bos taurus (Bovine) PE=2 SV=1	PREDICTED: LOW QUALITY PROTEIN: zinc finger protein 623 [Lipotes vexillifer]
Sus_scrofa_newGene_20050	--	--	Biological Process: NLS-bearing protein import into nucleus (GO:0006607);; Molecular Function: nuclear localization sequence binding (GO:0008139);; Molecular Function: histone deacetylase binding (GO:0042826);;	--	Importin subunit alpha-8 GN=KPNA7 OS=Bos taurus (Bovine) PE=1 SV=2	PREDICTED: importin subunit alpha-1-like, partial [Sus scrofa]
Sus_scrofa_newGene_15808	--	--	--	--	--	PREDICTED: SH3 and multiple ankyrin repeat domains protein 1-like [Sus scrofa]
Sus_scrofa_newGene_20569	--	--	Molecular Function: zinc ion binding (GO:0008270);;	--	--	PREDICTED: protein AF-17-like, partial [Balaenoptera acutorostrata scammoni]
Sus_scrofa_newGene_6359	[DZ]	--	Molecular Function: ubiquitin-protein transferase activity (GO:0004842);; Cellular Component: nucleus (GO:0005634);; Cellular Component: mitochondrial inner membrane (GO:0005743);; Biological Process: DNA repair (GO:0006281);; Biological Process: spermatogenesis (GO:0007283);; Molecular Function: zinc ion binding (GO:0008270);; Biological Process: protein ubiquitination (GO:0016567);; Molecular F…	--	RCC1 and BTB domain-containing protein 2 GN=RCBTB2 OS=Pongo abelii (Sumatran orangutan) PE=2 SV=1	PREDICTED: E3 ubiquitin-protein ligase HERC2-like, partial [Sus scrofa]
Sus_scrofa_newGene_7459	--	--	Cellular Component: nucleus (GO:0005634);; Cellular Component: cytoplasm (GO:0005737);; Cellular Component: plasma membrane (GO:0005886);; Biological Process: G-protein coupled receptor signaling pathway (GO:0007186);;	--	Regulator of G-protein signaling 7-binding protein GN=RGS7BP OS=Bos taurus (Bovine) PE=2 SV=1	PREDICTED: regulator of G-protein signaling 7-binding protein [Equus caballus]
Sus_scrofa_newGene_14816	--	--	Biological Process: positive regulation of T cell mediated cytotoxicity (GO:0001916);; Biological Process: antigen processing and presentation of peptide antigen via MHC class I (GO:0002474);; Cellular Component: integral component of membrane (GO:0016021);; Molecular Function: peptide antigen binding (GO:0042605);; Cellular Component: MHC class I protein complex (GO:0042612);;	K06751|0|ssc:100135036|SLA-8; MHC class I antigen 8; K06751 major histocompatibility complex, class I (A)	Patr class I histocompatibility antigen, A-126 alpha chain (Precursor) GN=Patr-A OS=Pan troglodytes (Chimpanzee) PE=2 SV=1	MHC class I antigen [Sus scrofa]
Sus_scrofa_newGene_47	--	--	Biological Process: microtubule cytoskeleton organization (GO:0000226);; Cellular Component: spindle pole (GO:0000922);; Cellular Component: centrosome (GO:0005813);;	--	--	PREDICTED: gamma-tubulin complex component 4-like [Sus scrofa]
Sus_scrofa_newGene_14857	--	--	Molecular Function: microtubule motor activity (GO:0003777);; Molecular Function: ATP binding (GO:0005524);; Cellular Component: Golgi apparatus (GO:0005794);; Cellular Component: centrosome (GO:0005813);; Cellular Component: microtubule (GO:0005874);; Biological Process: ATP catabolic process (GO:0006200);; Biological Process: microtubule-based movement (GO:0007018);; Molecular Function: ATPase …	K10413|0|ssc:100037291|DYNC1H1; dynein, cytoplasmic 1, heavy chain 1; K10413 dynein heavy chain 1, cytosolic (A)	--	PREDICTED: LOW QUALITY PROTEIN: cytoplasmic dynein 1 heavy chain 1 [Sus scrofa]
Sus_scrofa_newGene_7974	--	--	--	--	--	PREDICTED: leucine-rich repeat and calponin homology domain-containing protein 2 [Sus scrofa]
Sus_scrofa_newGene_19847	[R]	General function prediction only	Molecular Function: ARF guanyl-nucleotide exchange factor activity (GO:0005086);; Molecular Function: phospholipid binding (GO:0005543);; Biological Process: regulation of ARF protein signal transduction (GO:0032012);;	K18441|8.99129e-33|phd:102315023|CYTH3; cytohesin 3; K18441 cytohesin (A)	Cytohesin-1 GN=CYTH1 OS=Chlorocebus aethiops (Green monkey) PE=2 SV=1	PREDICTED: cytohesin-3 [Pantholops hodgsonii]
Sus_scrofa_newGene_3027	--	--	--	--	--	IL-23 [Sus scrofa]
Sus_scrofa_newGene_20320	--	--	--	--	LINE-1 reverse transcriptase homolog OS=Nycticebus coucang (Slow loris) PE=3 SV=1	PREDICTED: zinc finger protein 511 isoform X2 [Sus scrofa]
Sus_scrofa_newGene_17010	--	--	Cellular Component: integral component of membrane (GO:0016021);;	--	Transmembrane protein 136 GN=TMEM136 OS=Bos taurus (Bovine) PE=2 SV=1	PREDICTED: transmembrane protein 136, partial [Sus scrofa]
Sus_scrofa_newGene_3938	--	--	Molecular Function: hyaluronic acid binding (GO:0005540);; Molecular Function: heparin binding (GO:0008201);;	--	--	PREDICTED: interphotoreceptor matrix proteoglycan 2-like [Sus scrofa]
Sus_scrofa_newGene_12439	--	--	--	K00566|1.43147e-21|ssc:100521087|TRMU; tRNA 5-methylaminomethyl-2-thiouridylate methyltransferase; K00566 tRNA-specific 2-thiouridylase [EC:2.8.1.-] (A)	--	PREDICTED: mitochondrial tRNA-specific 2-thiouridylase 1 [Sus scrofa]
Sus_scrofa_newGene_6354	--	--	--	--	--	IL-23 [Sus scrofa]
Sus_scrofa_newGene_15878	--	--	--	--	LINE-1 reverse transcriptase homolog OS=Nycticebus coucang (Slow loris) PE=3 SV=1	endonuclease reverse transcriptase [Bos taurus]
Sus_scrofa_newGene_143	--	--	Molecular Function: eukaryotic translation initiation factor 2alpha kinase activity (GO:0004694);; Molecular Function: ATP binding (GO:0005524);; Biological Process: cellular response to starvation (GO:0009267);; Biological Process: negative regulation of translation (GO:0017148);; Biological Process: endoplasmic reticulum unfolded protein response (GO:0030968);; Biological Process: regulation of…	K16196|1.12586e-62|mcc:100428309|EIF2AK4; eukaryotic translation initiation factor 2 alpha kinase 4; K16196 eukaryotic translation initiation factor 2-alpha kinase 4 [EC:2.7.11.1] (A)	--	PREDICTED: LOW QUALITY PROTEIN: eukaryotic translation initiation factor 2 alpha kinase 4, partial [Tursiops truncatus]
Sus_scrofa_newGene_3818	--	--	Molecular Function: protein tyrosine phosphatase activity (GO:0004725);; Cellular Component: nucleus (GO:0005634);; Cellular Component: early endosome (GO:0005769);; Cellular Component: ciliary basal body (GO:0005932);; Biological Process: peptidyl-tyrosine dephosphorylation (GO:0035335);; Biological Process: ubiquitin-dependent protein catabolic process via the multivesicular body sorting pathwa…	K18040|0|ssc:100158195|PTPN23; protein tyrosine phosphatase, non-receptor type 23; K18040 tyrosine-protein phosphatase non-receptor type 23 [EC:3.1.3.48] (A)	Rhophilin-2 GN=RHPN2 OS=Canis familiaris (Dog) PE=2 SV=1	PREDICTED: tyrosine-protein phosphatase non-receptor type 23 [Sus scrofa]
Sus_scrofa_newGene_16941	--	--	Molecular Function: receptor binding (GO:0005102);; Biological Process: single-organism cellular process (GO:0044763);; Biological Process: regulation of cellular process (GO:0050794);;	K05450|4.3434e-34|ocu:100008912|PDGFD, PDGF-D; platelet derived growth factor D; K05450 platelet derived growth factor C/D (A)	Platelet-derived growth factor D, receptor-binding form (Precursor; Fragment) GN=PDGFD OS=Oryctolagus cuniculus (Rabbit) PE=2 SV=1	RecName: Full=Platelet-derived growth factor D; Short=PDGF-D; AltName: Full=Iris-expressed growth factor; Contains: RecName: Full=Platelet-derived growth factor D, latent form; Short=PDGFD latent form; Contains: RecName: Full=Platelet-derived growth factor D, receptor-binding form; Short=PDGFD receptor-binding form; Flags: Precursor, partial [Oryctolagus cuniculus]
Sus_scrofa_newGene_21181	--	--	--	--	--	PREDICTED: uncharacterized protein LOC101365377 [Odobenus rosmarus divergens]
Sus_scrofa_newGene_19520	--	--	Biological Process: morphogenesis of an epithelial sheet (GO:0002011);; Molecular Function: receptor binding (GO:0005102);; Molecular Function: extracellular matrix structural constituent (GO:0005201);; Cellular Component: laminin-1 complex (GO:0005606);; Cellular Component: laminin-3 complex (GO:0005608);; Cellular Component: extracellular space (GO:0005615);; Cellular Component: cell-cell junct…	K05637|0|ssc:100625589|LAMA1; laminin, alpha 1; K05637 laminin, alpha 1/2 (A)	Netrin-1 (Precursor) GN=NTN1 OS=Sus scrofa (Pig) PE=2 SV=1	PREDICTED: laminin subunit alpha-1, partial [Sus scrofa]
Sus_scrofa_newGene_19832	--	--	Molecular Function: zinc ion binding (GO:0008270);;	--	RING finger protein 148 (Precursor) GN=RNF148 OS=Bos taurus (Bovine) PE=2 SV=1	PREDICTED: RING finger protein 215-like isoform X2 [Sus scrofa]
Sus_scrofa_newGene_10274	--	--	Biological Process: protein glycosylation (GO:0006486);; Cellular Component: integral component of Golgi membrane (GO:0030173);; Molecular Function: lactosylceramide alpha-2,3-sialyltransferase activity (GO:0047291);;	K03370|1.67049e-50|cfa:612022|ST3GAL5; ST3 beta-galactoside alpha-2,3-sialyltransferase 5; K03370 lactosylceramide alpha-2,3-sialyltransferase (sialyltransferase 9) [EC:2.4.99.9] (A)	Lactosylceramide alpha-2,3-sialyltransferase GN=ST3GAL5 OS=Bos taurus (Bovine) PE=2 SV=2	PREDICTED: lactosylceramide alpha-2,3-sialyltransferase isoform X1 [Canis lupus familiaris]
Sus_scrofa_newGene_3848	--	--	Cellular Component: endoplasmic reticulum (GO:0005783);; Biological Process: positive regulation of fat cell differentiation (GO:0045600);;	--	--	Fibronectin type III domain-containing protein 3B [Myotis davidii]
Sus_scrofa_newGene_11521	--	--	Molecular Function: DNA binding (GO:0003677);; Cellular Component: intracellular (GO:0005622);; Biological Process: regulation of transcription, DNA-templated (GO:0006355);;	--	--	PREDICTED: pogo transposable element with KRAB domain isoform X2 [Bos taurus]
Sus_scrofa_newGene_20428	--	--	--	--	Ryanodine receptor 3 OS=Oryctolagus cuniculus (Rabbit) PE=1 SV=1	PREDICTED: ryanodine receptor 3-like [Bubalus bubalis]
Sus_scrofa_newGene_16979	--	--	Molecular Function: phosphorelay sensor kinase activity (GO:0000155);; Molecular Function: voltage-gated potassium channel activity (GO:0005249);; Molecular Function: calmodulin binding (GO:0005516);; Cellular Component: nuclear inner membrane (GO:0005637);; Cellular Component: plasma membrane (GO:0005886);; Cellular Component: integral component of membrane (GO:0016021);;	K04904|0|ssc:102159212|KCNH1; potassium voltage-gated channel, subfamily H (eag-related), member 1; K04904 potassium voltage-gated channel Eag-related subfamily H member 1 (A)	Potassium voltage-gated channel subfamily H member 1 GN=KCNH1 OS=Bos taurus (Bovine) PE=2 SV=2	PREDICTED: potassium voltage-gated channel subfamily H member 1 [Sus scrofa]
Sus_scrofa_newGene_164	--	--	Cellular Component: protein phosphatase type 2A complex (GO:0000159);; Cellular Component: cytoplasm (GO:0005737);; Biological Process: signal transduction (GO:0007165);; Molecular Function: protein phosphatase type 2A regulator activity (GO:0008601);; Cellular Component: intracellular membrane-bounded organelle (GO:0043231);;	K11584|8.70288e-10|fab:101822058|PPP2R5E; protein phosphatase 2, regulatory subunit B', epsilon isoform; K11584 serine/threonine-protein phosphatase 2A regulatory subunit B' (A)	Serine/threonine-protein phosphatase 2A 56 kDa regulatory subunit epsilon isoform (Fragment) GN=PPP2R5E OS=Oryctolagus cuniculus (Rabbit) PE=2 SV=1	Serine/threonine-protein phosphatase 2A 56 kDa regulatory subunit epsilon isoform [Myotis davidii]
Sus_scrofa_newGene_16937	--	--	Biological Process: cilium or flagellum-dependent cell motility (GO:0001539);; Molecular Function: microtubule motor activity (GO:0003777);; Biological Process: microtubule-based movement (GO:0007018);; Biological Process: cell projection assembly (GO:0030031);;	K10414|0|ssc:100624195|cytoplasmic dynein 2 heavy chain 1-like; K10414 dynein heavy chain 2, cytosolic (A)	--	PREDICTED: cytoplasmic dynein 2 heavy chain 1-like, partial [Sus scrofa]
Sus_scrofa_newGene_7980	--	--	--	--	LINE-1 reverse transcriptase homolog OS=Nycticebus coucang (Slow loris) PE=3 SV=1	hypothetical protein M91_11778 [Bos mutus]
Sus_scrofa_newGene_14828	--	--	Cellular Component: proteinaceous extracellular matrix (GO:0005578);; Molecular Function: metallopeptidase activity (GO:0008237);; Molecular Function: zinc ion binding (GO:0008270);;	--	--	PREDICTED: ADAMTS-like protein 3-like [Physeter catodon]
Sus_scrofa_newGene_15829	--	--	Cellular Component: lysosomal membrane (GO:0005765);; Cellular Component: Golgi apparatus (GO:0005794);; Biological Process: protein N-linked glycosylation (GO:0006487);; Biological Process: cellular calcium ion homeostasis (GO:0006874);; Cellular Component: endosome membrane (GO:0010008);; Cellular Component: integral component of membrane (GO:0016021);; Biological Process: Golgi calcium ion tra…	--	--	PREDICTED: transmembrane protein 165 [Ursus maritimus]
Sus_scrofa_newGene_12485	--	--	Molecular Function: transmembrane signaling receptor activity (GO:0004888);; Cellular Component: cell surface (GO:0009986);; Cellular Component: integral component of membrane (GO:0016021);; Biological Process: intracellular signal transduction (GO:0035556);; Cellular Component: membrane raft (GO:0045121);; Biological Process: regulation of B cell differentiation (GO:0045577);; Biological Process…	--	--	PREDICTED: NFAT activation molecule 1 [Bubalus bubalis]
Sus_scrofa_newGene_13417	--	--	--	--	--	PREDICTED: suprabasin isoform X1 [Mustela putorius furo]
Sus_scrofa_newGene_7970	--	--	--	K16537|4.92221e-60|ssc:100516837|pericentriolar material 1 protein-like; K16537 pericentriolar material 1 protein (A)	--	PREDICTED: pericentriolar material 1 protein-like, partial [Sus scrofa]
Sus_scrofa_newGene_15825	--	--	--	--	LINE-1 reverse transcriptase homolog OS=Nycticebus coucang (Slow loris) PE=3 SV=1	hypothetical protein M91_10300, partial [Bos mutus]
Sus_scrofa_newGene_13447	--	--	--	--	--	PREDICTED: cyclin-L2 isoform 3 [Dasypus novemcinctus]
Sus_scrofa_newGene_14775	--	--	--	K06070|8.88593e-54|acs:100558587|prkd1; protein kinase D1; K06070 protein kinase D [EC:2.7.11.13] (A)	LINE-1 reverse transcriptase homolog OS=Nycticebus coucang (Slow loris) PE=3 SV=1	hypothetical protein M91_03394, partial [Bos mutus]
Sus_scrofa_newGene_6367	--	--	--	K06233|0|lve:103082577|LRP2; low density lipoprotein receptor-related protein 2; K06233 low density lipoprotein-related protein 2 (A)	Low-density lipoprotein receptor (Fragment) GN=LDLR OS=Sus scrofa (Pig) PE=1 SV=2	PREDICTED: low-density lipoprotein receptor-related protein 2 [Orcinus orca]
Sus_scrofa_newGene_12497	--	--	--	--	LINE-1 reverse transcriptase homolog OS=Nycticebus coucang (Slow loris) PE=3 SV=1	endonuclease/reverse transcriptase [Sus scrofa]
Sus_scrofa_newGene_41	--	--	--	K10591|2.70269e-94|oas:101121425|NEDD4; neural precursor cell expressed, developmentally down-regulated 4, E3 ubiquitin protein ligase; K10591 E3 ubiquitin-protein ligase NEDD4 [EC:6.3.2.19] (A)	E3 ubiquitin-protein ligase NEDD4-like GN=NEDD4L OS=Pongo abelii (Sumatran orangutan) PE=2 SV=1	PREDICTED: E3 ubiquitin-protein ligase NEDD4 isoform X4 [Bubalus bubalis]
Sus_scrofa_newGene_15822	--	--	--	K09228|1.8265e-106|ssc:100620089|zinc finger protein 732-like; K09228 KRAB domain-containing zinc finger protein (A)	--	PREDICTED: zinc finger protein 732-like isoform X1 [Sus scrofa]
Sus_scrofa_newGene_19268	--	--	Biological Process: proteolysis (GO:0006508);; Molecular Function: cysteine-type peptidase activity (GO:0008234);;	K08593|8.6221e-87|ssc:100625547|SENP3; SUMO1/sentrin/SMT3 specific peptidase 3; K08593 sentrin-specific protease 3 [EC:3.4.22.68] (A)	Sentrin-specific protease 5 GN=SENP5 OS=Macaca fascicularis (Crab-eating macaque) PE=2 SV=1	PREDICTED: sentrin-specific protease 3, partial [Sus scrofa]
Sus_scrofa_newGene_16947	--	--	--	--	LINE-1 reverse transcriptase homolog OS=Nycticebus coucang (Slow loris) PE=3 SV=1	hypothetical protein M91_08065 [Bos mutus]
Sus_scrofa_newGene_3072	--	--	--	--	--	hypothetical protein M91_11778 [Bos mutus]
Sus_scrofa_newGene_13445	--	--	--	--	--	sterile alpha motif domain-containing protein 11 [Camelus ferus]
Sus_scrofa_newGene_12492	--	--	Molecular Function: nucleic acid binding (GO:0003676);; Molecular Function: protein homodimerization activity (GO:0042803);; Biological Process: negative regulation of transcription, DNA-templated (GO:0045892);; Molecular Function: metal ion binding (GO:0046872);; Molecular Function: protein heterodimerization activity (GO:0046982);;	K09220|8.41115e-74|bacu:103014559|IKZF4; IKAROS family zinc finger 4 (Eos); K09220 IKAROS family zinc finger protein (A)	--	PREDICTED: zinc finger protein Eos isoform X2 [Bubalus bubalis]
Sus_scrofa_newGene_104	--	--	--	--	--	PREDICTED: NMDA receptor synaptonuclear signaling and neuronal migration factor [Camelus ferus]
Sus_scrofa_newGene_14837	--	--	--	--	--	PREDICTED: uncharacterized protein LOC101376837 [Odobenus rosmarus divergens]
Sus_scrofa_newGene_9136	--	--	Cellular Component: nucleus (GO:0005634);; Molecular Function: zinc ion binding (GO:0008270);;	K06709|1.30623e-67|ocu:103347440|lysine-specific demethylase 4B-like; K06709 jumonji domain-containing protein 2 [EC:1.14.11.-] (A)	Lysine-specific demethylase 4A GN=KDM4A OS=Pongo abelii (Sumatran orangutan) PE=2 SV=1	PREDICTED: lysine-specific demethylase 4B-like, partial [Oryctolagus cuniculus]
Sus_scrofa_newGene_1588	--	--	--	--	LINE-1 reverse transcriptase homolog OS=Nycticebus coucang (Slow loris) PE=3 SV=1	PREDICTED: enkurin [Sus scrofa]
Sus_scrofa_newGene_18285	--	--	--	--	Cytospin-A GN=SPECC1L OS=Canis familiaris (Dog) PE=2 SV=1	PREDICTED: cytospin-B [Camelus bactrianus]
Sus_scrofa_newGene_3853	--	--	Molecular Function: hormone activity (GO:0005179);; Cellular Component: collagen trimer (GO:0005581);; Cellular Component: extracellular space (GO:0005615);; Cellular Component: endoplasmic reticulum (GO:0005783);; Biological Process: fatty acid beta-oxidation (GO:0006635);; Biological Process: response to glucose (GO:0009749);; Cellular Component: cell surface (GO:0009986);; Biological Process: …	K07296|4.35999e-32|ssc:397660|ADIPOQ, ACRP30, ADN, APM1; adiponectin, C1Q and collagen domain containing; K07296 adiponectin (A)	Adiponectin (Precursor) GN=ADIPOQ OS=Bos taurus (Bovine) PE=1 SV=1	adiponectin [Sus scrofa]
Sus_scrofa_newGene_7464	--	--	Biological Process: membrane raft polarization (GO:0001766);; Biological Process: establishment of T cell polarity (GO:0001768);; Biological Process: immunological synapse formation (GO:0001771);; Biological Process: myeloid dendritic cell activation involved in immune response (GO:0002277);; Biological Process: chemotaxis (GO:0006935);; Biological Process: cytoskeleton organization (GO:0007010);…	K12367|5.9457e-76|ggo:101133411|dedicator of cytokinesis protein 2-like; K12367 dedicator of cytokinesis protein 2 (A)	--	hypothetical protein PANDA_018933 [Ailuropoda melanoleuca]
Sus_scrofa_newGene_16985	--	--	--	K02893|1.45861e-17|mcc:708995|60S ribosomal protein L23a-like; K02893 large subunit ribosomal protein L23Ae (A)	60S ribosomal protein L23a GN=RPL23A OS=Bos taurus (Bovine) PE=2 SV=1	hypothetical protein CB1_001392025 [Camelus ferus]
Sus_scrofa_newGene_6378	--	--	--	--	--	PREDICTED: PTB domain-containing engulfment adapter protein 1-like isoform X2 [Monodelphis domestica]
Sus_scrofa_newGene_21433	[F]	Nucleotide transport and metabolism	Molecular Function: dihydroorotate oxidase activity (GO:0004158);; Cellular Component: mitochondrial inner membrane (GO:0005743);; Biological Process: 'de novo' pyrimidine nucleobase biosynthetic process (GO:0006207);; Cellular Component: integral component of membrane (GO:0016021);; Biological Process: 'de novo' UMP biosynthetic process (GO:0044205);;	K00254|4.06952e-35|ssc:100624213|DHODH; dihydroorotate dehydrogenase (quinone); K00254 dihydroorotate dehydrogenase [EC:1.3.5.2] (A)	Dihydroorotate dehydrogenase (quinone), mitochondrial (Precursor) GN=DHODH OS=Bos taurus (Bovine) PE=1 SV=1	PREDICTED: dihydroorotate dehydrogenase (quinone), mitochondrial, partial [Sus scrofa]
Sus_scrofa_newGene_5471	--	--	--	--	--	hypothetical protein TREES_T100017018 [Tupaia chinensis]
Sus_scrofa_newGene_10178	--	--	--	K14211|5.01432e-14|lve:103076878|ELN; elastin; K14211 elastin (A)	--	PREDICTED: epstein-Barr nuclear antigen 1-like [Mustela putorius furo]
Sus_scrofa_newGene_9131	--	--	--	--	LINE-1 reverse transcriptase homolog OS=Nycticebus coucang (Slow loris) PE=3 SV=1	endonuclease/reverse transcriptase [Sus scrofa]
Sus_scrofa_newGene_3043	--	--	Biological Process: protein peptidyl-prolyl isomerization (GO:0000413);; Molecular Function: peptidyl-prolyl cis-trans isomerase activity (GO:0003755);; Molecular Function: calcium ion binding (GO:0005509);; Molecular Function: FK506 binding (GO:0005528);; Cellular Component: endoplasmic reticulum lumen (GO:0005788);; Biological Process: protein folding (GO:0006457);; Cellular Component: membrane…	K09575|0|ssc:100511038|FKBP10; FK506 binding protein 10, 65 kDa; K09575 FK506-binding protein 9/10 [EC:5.2.1.8] (A)	Peptidyl-prolyl cis-trans isomerase FKBP10 (Precursor) GN=FKBP10 OS=Bos taurus (Bovine) PE=2 SV=1	FK506 binding protein 10, 65 kDa precursor [Sus scrofa]
Sus_scrofa_newGene_5467	--	--	--	--	--	PREDICTED: uncharacterized protein LOC101904642 isoform X2 [Bos taurus]
Sus_scrofa_newGene_91	--	--	Molecular Function: zinc ion binding (GO:0008270);;	K11486|1.27705e-66|hgl:101711409|Phf19; PHD finger protein 19; K11486 polycomb-like protein 3 (A)	Metal-response element-binding transcription factor 2 GN=MTF2 OS=Pongo abelii (Sumatran orangutan) PE=2 SV=1	PREDICTED: PHD finger protein 19 isoform X3 [Balaenoptera acutorostrata scammoni]
Sus_scrofa_newGene_6391	--	--	--	--	--	PREDICTED: uncharacterized protein LOC100626715 [Sus scrofa]
Sus_scrofa_newGene_7951	--	--	Cellular Component: plasma membrane (GO:0005886);; Biological Process: endocytosis (GO:0006897);; Biological Process: cell adhesion (GO:0007155);; Cellular Component: integral component of membrane (GO:0016021);; Biological Process: modulation by virus of host morphology or physiology (GO:0019048);;	K06548|0|ssc:397623|SIGLEC-1, SA, SIGLEC1, SN, p210, pSn; sialoadhesin; K06548 sialoadhesin (A)	Sialoadhesin (Precursor) GN=SIGLEC1 OS=Sus scrofa (Pig) PE=1 SV=1	sialoadhesin [Sus scrofa]
Sus_scrofa_newGene_20241	--	--	Molecular Function: calcium ion binding (GO:0005509);; Molecular Function: zinc ion binding (GO:0008270);; Molecular Function: SH3 domain binding (GO:0017124);; Cellular Component: Z disc (GO:0030018);;	K16735|6.35854e-34|ssc:613129|ITGB1BP2; integrin beta 1 binding protein (melusin) 2; K16735 integrin beta-1-binding protein 2 (A)	Integrin beta-1-binding protein 2 GN=ITGB1BP2 OS=Sus scrofa (Pig) PE=2 SV=1	melusin [Sus scrofa]
Sus_scrofa_newGene_3039	--	--	--	--	--	PREDICTED: leucine-rich repeat and calponin homology domain-containing protein 2 [Sus scrofa]
Sus_scrofa_newGene_11523	--	--	--	--	--	PREDICTED: carboxyl-terminal PDZ ligand of neuronal nitric oxide synthase protein-like [Sus scrofa]
Sus_scrofa_newGene_1572	--	--	Cellular Component: spindle pole (GO:0000922);; Biological Process: neuron migration (GO:0001764);; Biological Process: positive regulation of neuroblast proliferation (GO:0002052);; Molecular Function: calmodulin binding (GO:0005516);; Cellular Component: nucleus (GO:0005634);; Cellular Component: cytoplasm (GO:0005737);; Biological Process: mitotic nuclear division (GO:0007067);; Biological Pro…	--	Abnormal spindle-like microcephaly-associated protein homolog GN=ASPM OS=Pan troglodytes (Chimpanzee) PE=2 SV=1	PREDICTED: abnormal spindle-like microcephaly-associated protein homolog [Sus scrofa]
Sus_scrofa_newGene_16997	--	--	Molecular Function: zinc ion binding (GO:0008270);; Biological Process: regulation of centrosome duplication (GO:0010824);; Molecular Function: Hsp90 protein binding (GO:0051879);; Biological Process: chaperone-mediated protein folding (GO:0061077);; Biological Process: regulation of response to stress (GO:0080134);; Biological Process: negative regulation of Rho-dependent protein serine/threonin…	K16729|1.34406e-34|ssc:100134961|CHORDC1, Chp-1, Morgana; cysteine and histidine-rich domain (CHORD) containing 1; K16729 cysteine and histidine-rich domain-containing protein 1 (A)	Cysteine and histidine-rich domain-containing protein 1 GN=CHORDC1 OS=Sus scrofa (Pig) PE=2 SV=1	transposase [Sus scrofa]
Sus_scrofa_newGene_7440	--	--	Cellular Component: mitochondrion (GO:0005739);;	--	Protein ZBED8 GN=ZBED8 OS=Bos taurus (Bovine) PE=2 SV=1	PREDICTED: protein ZBED8 [Sus scrofa]
Sus_scrofa_newGene_20951	[R]	General function prediction only	Molecular Function: metalloendopeptidase activity (GO:0004222);; Biological Process: proteolysis (GO:0006508);; Molecular Function: metal ion binding (GO:0046872);;	K01412|1.0887e-68|ssc:100627838|PMPCA; peptidase (mitochondrial processing) alpha; K01412 mitochondrial-processing peptidase subunit alpha [EC:3.4.24.64] (A)	Mitochondrial-processing peptidase subunit alpha (Precursor) GN=PMPCA OS=Bos taurus (Bovine) PE=2 SV=1	PREDICTED: mitochondrial-processing peptidase subunit alpha [Sus scrofa]
Sus_scrofa_newGene_8466	--	--	Cellular Component: cytoplasm (GO:0005737);; Cellular Component: plasma membrane (GO:0005886);; Cellular Component: focal adhesion (GO:0005925);; Molecular Function: zinc ion binding (GO:0008270);; Biological Process: negative regulation of cell proliferation (GO:0008285);; Cellular Component: protein complex (GO:0043234);;	--	Testin GN=TES OS=Muntiacus reevesi (Reeve&apos;s muntjac) PE=3 SV=1	PREDICTED: testin isoform X1 [Vicugna pacos]
Sus_scrofa_newGene_15884	--	--	Molecular Function: Rab GTPase activator activity (GO:0005097);; Molecular Function: calcium ion binding (GO:0005509);; Biological Process: positive regulation of Rab GTPase activity (GO:0032851);;	--	--	PREDICTED: TBC1 domain family member 9 [Sarcophilus harrisii]
Sus_scrofa_newGene_9071	--	--	--	--	--	IL-23 [Sus scrofa]
Sus_scrofa_newGene_14	--	--	--	K12832|8.44728e-56|umr:103666941|SF3B5; splicing factor 3b, subunit 5, 10kDa; K12832 splicing factor 3B subunit 5 (A)	Splicing factor 3B subunit 5 GN=SF3B5 OS=Bos taurus (Bovine) PE=3 SV=1	PREDICTED: splicing factor 3B subunit 5 [Tupaia chinensis]
Sus_scrofa_newGene_20059	--	--	--	K08654|8.24317e-65|cjc:100399969|PCSK5; proprotein convertase subtilisin/kexin type 5; K08654 proprotein convertase subtilisin/kexin type 5 [EC:3.4.21.-] (A)	--	PREDICTED: proprotein convertase subtilisin/kexin type 5-like, partial [Galeopterus variegatus]
Sus_scrofa_newGene_8455	--	--	Molecular Function: phosphorelay sensor kinase activity (GO:0000155);; Biological Process: phosphorelay signal transduction system (GO:0000160);; Molecular Function: inward rectifier potassium channel activity (GO:0005242);; Cellular Component: nuclear envelope (GO:0005635);; Cellular Component: cytoplasm (GO:0005737);; Cellular Component: plasma membrane (GO:0005886);; Cellular Component: integr…	K04905|1.2592e-53|nle:100592116|KCNH2; potassium voltage-gated channel, subfamily H (eag-related), member 2; K04905 potassium voltage-gated channel Eag-related subfamily H member 2 (A)	Potassium voltage-gated channel subfamily H member 2 GN=KCNH2 OS=Oryctolagus cuniculus (Rabbit) PE=2 SV=3	PREDICTED: potassium voltage-gated channel subfamily H member 2-like [Bubalus bubalis]
Sus_scrofa_newGene_18269	--	--	Molecular Function: Rho guanyl-nucleotide exchange factor activity (GO:0005089);; Molecular Function: phospholipid binding (GO:0005543);; Biological Process: regulation of Rho protein signal transduction (GO:0035023);;	K12365|0|chx:102171529|PREX1; phosphatidylinositol-3,4,5-trisphosphate-dependent Rac exchange factor 1; K12365 phosphatidylinositol-3,4,5-trisphosphate-dependent Rac exchanger 1 protein (A)	Integral membrane protein GPR155 GN=GPR155 OS=Pongo abelii (Sumatran orangutan) PE=2 SV=1	PREDICTED: phosphatidylinositol 3,4,5-trisphosphate-dependent Rac exchanger 1 protein [Capra hircus]
Sus_scrofa_newGene_3950	--	--	--	--	--	PREDICTED: uncharacterized protein LOC102878762 [Pteropus alecto]
Sus_scrofa_newGene_3844	--	--	--	--	--	PREDICTED: leucine-, glutamate- and lysine-rich protein 1 isoform X3 [Canis lupus familiaris]
Sus_scrofa_newGene_9109	[C]	Energy production and conversion	Cellular Component: mitochondrial respiratory chain complex I (GO:0005747);; Biological Process: response to oxidative stress (GO:0006979);; Molecular Function: NADH dehydrogenase (ubiquinone) activity (GO:0008137);; Molecular Function: electron carrier activity (GO:0009055);; Biological Process: electron transport chain (GO:0022900);; Biological Process: mitochondrial respiratory chain complex I…	K03941|2.19706e-148|ssc:100521945|NDUFS8; NADH dehydrogenase (ubiquinone) Fe-S protein 8, 23kDa (NADH-coenzyme Q reductase); K03941 NADH dehydrogenase (ubiquinone) Fe-S protein 8 [EC:1.6.5.3 1.6.99.3] (A)	NADH dehydrogenase [ubiquinone] iron-sulfur protein 8, mitochondrial (Precursor) GN=NDUFS8 OS=Bos taurus (Bovine) PE=1 SV=1	PREDICTED: NADH dehydrogenase [ubiquinone] iron-sulfur protein 8, mitochondrial isoformX1 [Sus scrofa]
Sus_scrofa_newGene_1604	--	--	--	--	LINE-1 reverse transcriptase homolog OS=Nycticebus coucang (Slow loris) PE=3 SV=1	endonuclease/reverse transcriptase [Sus scrofa]
Sus_scrofa_newGene_15809	--	--	--	--	--	PREDICTED: uncharacterized protein LOC100621428 isoform X1 [Sus scrofa]
Sus_scrofa_newGene_9104	--	--	--	--	--	PREDICTED: liprin-alpha-1-like, partial [Galeopterus variegatus]
Sus_scrofa_newGene_2993	[V]	Defense mechanisms	Molecular Function: ATP binding (GO:0005524);; Biological Process: ATP catabolic process (GO:0006200);; Molecular Function: ATPase activity (GO:0016887);;	K05648|2.35959e-164|ssc:100520049|ABCA5; ATP-binding cassette, sub-family A (ABC1), member 5; K05648 ATP-binding cassette, subfamily A (ABC1), member 5 (A)	--	PREDICTED: ATP-binding cassette sub-family A member 5 [Sus scrofa]
Sus_scrofa_newGene_11578	--	--	--	K12388|8.29037e-109|chx:102170013|SORT1; sortilin 1; K12388 sortilin (A)	--	PREDICTED: sortilin isoform X1 [Camelus dromedarius]
Sus_scrofa_newGene_9039	--	--	Molecular Function: GTPase activator activity (GO:0005096);; Biological Process: positive regulation of GTPase activity (GO:0043547);; Biological Process: regulation of small GTPase mediated signal transduction (GO:0051056);;	K08013|1.85652e-75|cfr:102506453|SIPA1; signal-induced proliferation-associated 1; K08013 signal-induced proliferation-associated gene 1 (A)	--	PREDICTED: signal-induced proliferation-associated protein 1 isoform X2 [Felis catus]
Sus_scrofa_newGene_20192	--	--	Molecular Function: ryanodine-sensitive calcium-release channel activity (GO:0005219);; Molecular Function: calcium ion binding (GO:0005509);; Molecular Function: calmodulin binding (GO:0005516);; Biological Process: cellular calcium ion homeostasis (GO:0006874);; Biological Process: striated muscle contraction (GO:0006941);; Cellular Component: integral component of membrane (GO:0016021);; Cellu…	--	Ryanodine receptor 3 OS=Oryctolagus cuniculus (Rabbit) PE=1 SV=1	PREDICTED: ryanodine receptor 3-like, partial [Sus scrofa]
Sus_scrofa_newGene_19599	--	--	--	K10413|1.36366e-46|pon:100453874|DYNC1H1; dynein, cytoplasmic 1, heavy chain 1; K10413 dynein heavy chain 1, cytosolic (A)	--	Cytoplasmic dynein 1 heavy chain 1 [Myotis brandtii]
Sus_scrofa_newGene_3852	--	--	Molecular Function: phospholipase activity (GO:0004620);; Cellular Component: extracellular space (GO:0005615);; Cellular Component: plasma membrane (GO:0005886);; Molecular Function: heparin binding (GO:0008201);; Biological Process: lipid catabolic process (GO:0016042);;	--	Lipase member H (Precursor) GN=LIPH OS=Oryctolagus cuniculus (Rabbit) PE=2 SV=1	PREDICTED: lipase member H [Capra hircus]
Sus_scrofa_newGene_1598	--	--	Molecular Function: RNA binding (GO:0003723);; Cellular Component: nucleus (GO:0005634);; Cellular Component: cytoplasm (GO:0005737);; Cellular Component: ribonucleoprotein complex (GO:0030529);; Biological Process: cilium morphogenesis (GO:0060271);;	K11089|6.5176e-89|ssc:102163691|TROVE2; TROVE domain family, member 2; K11089 60 kDa SS-A/Ro ribonucleoprotein (A)	--	PREDICTED: 60 kDa SS-A/Ro ribonucleoprotein [Sus scrofa]
Sus_scrofa_newGene_21059	--	--	Cellular Component: chromatin (GO:0000785);; Cellular Component: nucleolus (GO:0005730);; Molecular Function: nucleosomal DNA binding (GO:0031492);;	K17045|9.09803e-37|ssc:100623249|high mobility group nucleosome-binding domain-containing protein 5-like; K17045 high-mobility group nucleosome-binding domain-containing protein 5 (A)	Non-histone chromosomal protein HMG-14 GN=HMGN1 OS=Bos taurus (Bovine) PE=1 SV=2	PREDICTED: high mobility group nucleosome-binding domain-containing protein 5-like [Sus scrofa]
Sus_scrofa_newGene_21333	[R]	General function prediction only	--	--	Acyl-CoA dehydrogenase family member 11 GN=ACAD11 OS=Pongo abelii (Sumatran orangutan) PE=2 SV=2	PREDICTED: acyl-CoA dehydrogenase family member 10-like, partial [Sus scrofa]
Sus_scrofa_newGene_84	--	--	--	--	--	PREDICTED: uncharacterized protein LOC100624707 [Sus scrofa]
Sus_scrofa_newGene_2365	--	--	Molecular Function: metal ion binding (GO:0046872);;	--	WD repeat and FYVE domain-containing protein 1 GN=WDFY1 OS=Bos taurus (Bovine) PE=2 SV=1	WD repeat and FYVE domain-containing protein 2 [Bos taurus]
Sus_scrofa_newGene_3944	--	--	--	--	--	PREDICTED: uncharacterized protein LOC100157828 [Sus scrofa]
Sus_scrofa_newGene_6292	--	--	--	--	--	PREDICTED: uncharacterized protein LOC613677 isoform X2 [Bos taurus]
Sus_scrofa_newGene_21543	--	--	Cellular Component: nucleus (GO:0005634);; Cellular Component: cytoplasm (GO:0005737);; Biological Process: regulation of transcription, DNA-templated (GO:0006355);; Molecular Function: NAD-dependent histone deacetylase activity (H3-K14 specific) (GO:0032041);; Molecular Function: metal ion binding (GO:0046872);; Molecular Function: NAD-dependent histone deacetylase activity (H3-K9 specific) (GO:…	K11405|6.25375e-21|cge:100765184|histone deacetylase 8; K11405 histone deacetylase 8 [EC:3.5.1.98] (A)	Histone deacetylase 8 GN=HDAC8 OS=Bos taurus (Bovine) PE=2 SV=1	PREDICTED: histone deacetylase 8-like, partial [Dasypus novemcinctus]
Sus_scrofa_newGene_7427	--	--	Cellular Component: integral component of membrane (GO:0016021);;	--	Atrial natriuretic peptide receptor 3 (Precursor) GN=NPR3 OS=Bos taurus (Bovine) PE=1 SV=2	PREDICTED: atrial natriuretic peptide receptor 3 isoform X1 [Sus scrofa]
Sus_scrofa_newGene_3025	--	--	Molecular Function: nucleic acid binding (GO:0003676);; Cellular Component: nucleus (GO:0005634);; Biological Process: regulation of transcription, DNA-templated (GO:0006355);; Biological Process: regulation of histone acetylation (GO:0035065);;	--	Myocardin GN=MYOCD OS=Sus scrofa (Pig) PE=2 SV=1	PREDICTED: uncharacterized protein LOC102166199 [Sus scrofa]
Sus_scrofa_newGene_21555	--	--	--	--	--	hypothetical protein CB1_002455002 [Camelus ferus]
Sus_scrofa_newGene_14856	--	--	Molecular Function: microtubule motor activity (GO:0003777);; Molecular Function: ATP binding (GO:0005524);; Cellular Component: Golgi apparatus (GO:0005794);; Cellular Component: centrosome (GO:0005813);; Cellular Component: microtubule (GO:0005874);; Biological Process: ATP catabolic process (GO:0006200);; Biological Process: microtubule-based movement (GO:0007018);; Molecular Function: ATPase …	K10413|1.87482e-99|ssc:100037291|DYNC1H1; dynein, cytoplasmic 1, heavy chain 1; K10413 dynein heavy chain 1, cytosolic (A)	--	PREDICTED: LOW QUALITY PROTEIN: cytoplasmic dynein 1 heavy chain 1 [Sus scrofa]
Sus_scrofa_newGene_17033	--	--	--	--	Axonemal dynein light chain domain-containing protein 1 GN=AXDND1 OS=Macaca fascicularis (Crab-eating macaque) PE=2 SV=2	PREDICTED: axonemal dynein light chain domain-containing protein 1 [Sus scrofa]
Sus_scrofa_newGene_17027	--	--	--	--	--	PREDICTED: uncharacterized protein LOC101364694 [Odobenus rosmarus divergens]
Sus_scrofa_newGene_11574	--	--	--	--	--	PREDICTED: uncharacterized protein LOC100155528 [Sus scrofa]
Sus_scrofa_newGene_8483	--	--	--	--	--	PREDICTED: protein KRBA1 [Camelus dromedarius]
Sus_scrofa_newGene_155	--	--	--	--	--	PREDICTED: zinc finger protein 532 isoform X1 [Oryctolagus cuniculus]
Sus_scrofa_newGene_15885	--	--	Molecular Function: Rab GTPase activator activity (GO:0005097);; Molecular Function: calcium ion binding (GO:0005509);; Biological Process: positive regulation of Rab GTPase activity (GO:0032851);;	--	Small G protein signaling modulator 3 OS=Bos taurus (Bovine) PE=2 SV=1	PREDICTED: LOW QUALITY PROTEIN: TBC1 domain family member 9 [Capra hircus]
Sus_scrofa_newGene_11582	--	--	Cellular Component: integral component of membrane (GO:0016021);;	--	--	PREDICTED: transmembrane protein 56 [Orcinus orca]
Sus_scrofa_newGene_20288	[R]	General function prediction only	--	K09230|3.61942e-59|fca:101087322|zinc finger and SCAN domain-containing protein 20-like; K09230 SCAN domain-containing zinc finger protein (A)	Zinc finger protein 205 GN=ZNF205 OS=Bos taurus (Bovine) PE=2 SV=1	PREDICTED: zinc finger and SCAN domain-containing protein 20-like isoform X1 [Panthera tigris altaica]
Sus_scrofa_newGene_7452	--	--	Molecular Function: phosphatase activity (GO:0016791);;	K18085|8.02397e-49|pale:102894813|MTMR12; myotubularin related protein 12; K18085 myotubularin-related protein 10/11/12 (A)	Myotubularin-related protein 12 GN=MTMR12 OS=Pongo abelii (Sumatran orangutan) PE=2 SV=1	PREDICTED: myotubularin-related protein 12 isoform 2 [Orcinus orca]
Sus_scrofa_newGene_2364	[P]	Inorganic ion transport and metabolism	--	--	Copper-transporting ATPase 2 GN=ATP7B OS=Ovis aries (Sheep) PE=2 SV=1	PREDICTED: copper-transporting ATPase 2 isoform X2 [Sus scrofa]
Sus_scrofa_newGene_5483	--	--	--	--	Anthrax toxin receptor-like (Precursor) GN=ANTXRL OS=Macaca fascicularis (Crab-eating macaque) PE=2 SV=1	PREDICTED: uncharacterized protein LOC102165374 [Sus scrofa]
Sus_scrofa_newGene_19492	--	--	--	--	--	PREDICTED: uncharacterized protein LOC104974837 [Bos taurus]
Sus_scrofa_newGene_13411	--	--	Biological Process: in utero embryonic development (GO:0001701);; Biological Process: kidney development (GO:0001822);; Biological Process: liver development (GO:0001889);; Cellular Component: centrosome (GO:0005813);; Cellular Component: cell-cell junction (GO:0005911);; Cellular Component: ciliary basal body (GO:0005932);; Biological Process: establishment or maintenance of cell polarity (GO:00…	K16550|4.59892e-123|ssc:100624004|RPGRIP1L; RPGRIP1-like; K16550 protein fantom (A)	X-linked retinitis pigmentosa GTPase regulator-interacting protein 1 GN=RPGRIP1 OS=Bos taurus (Bovine) PE=1 SV=1	PREDICTED: protein fantom, partial [Sus scrofa]
Sus_scrofa_newGene_13551	--	--	Biological Process: positive regulation of cytokine biosynthetic process (GO:0042108);; Biological Process: cellular response to stimulus (GO:0051716);; Biological Process: tumor necrosis factor superfamily cytokine production (GO:0071706);;	K05145|2.4198e-15|cfr:102508172|TNFRSF8; tumor necrosis factor receptor superfamily, member 8; K05145 tumor necrosis factor receptor superfamily member 8 (A)	--	tumor necrosis factor receptor superfamily member 8 [Camelus ferus]
Sus_scrofa_newGene_3820	--	--	Molecular Function: 5-aminolevulinate synthase activity (GO:0003870);; Cellular Component: nucleus (GO:0005634);; Cellular Component: mitochondrial matrix (GO:0005759);; Biological Process: protoporphyrinogen IX biosynthetic process (GO:0006782);; Molecular Function: pyridoxal phosphate binding (GO:0030170);;	K00643|1.9055e-34|fca:101080876|ALAS1; aminolevulinate, delta-, synthase 1; K00643 5-aminolevulinate synthase [EC:2.3.1.37] (A)	5-aminolevulinate synthase, nonspecific, mitochondrial (Precursor) GN=ALAS1 OS=Delphinapterus leucas (Beluga whale) PE=2 SV=1	5-aminolevulinate synthase, nonspecific, mitochondrial isoform 1 [Camelus ferus]
Sus_scrofa_newGene_20017	--	--	--	--	LINE-1 reverse transcriptase homolog OS=Nycticebus coucang (Slow loris) PE=3 SV=1	endonuclease/reverse transcriptase [Sus scrofa]
Sus_scrofa_newGene_18948	--	--	--	--	--	PREDICTED: uncharacterized protein KIAA0556 [Bos taurus]
Sus_scrofa_newGene_5423	--	--	--	K11577|1.43811e-151|ssc:100739587|kinetochore-associated protein 1-like; K11577 kinetochore-associated protein 1 (A)	--	PREDICTED: kinetochore-associated protein 1-like [Sus scrofa]
Sus_scrofa_newGene_21164	--	--	Molecular Function: catalytic activity (GO:0003824);; Molecular Function: phospholipid binding (GO:0005543);; Cellular Component: cytoplasm (GO:0005737);; Biological Process: metabolic process (GO:0008152);;	K16340|6.37106e-41|bacu:103011828|PHLPP2; PH domain and leucine rich repeat protein phosphatase 2; K16340 PH domain and leucine-rich repeat-containing protein phosphatase [EC:3.1.3.16] (A)	--	PREDICTED: PH domain leucine-rich repeat-containing protein phosphatase 2 isoform X3 [Balaenoptera acutorostrata scammoni]
Sus_scrofa_newGene_15899	[J]	Translation, ribosomal structure and biogenesis	Molecular Function: structural constituent of ribosome (GO:0003735);; Cellular Component: ribosome (GO:0005840);; Biological Process: translational elongation (GO:0006414);; Biological Process: ribosome biogenesis (GO:0042254);;	K02941|9.20238e-64|phd:102341007|RPLP0; ribosomal protein, large, P0; K02941 large subunit ribosomal protein LP0 (A)	60S acidic ribosomal protein P0 GN=RPLP0 OS=Sus scrofa (Pig) PE=1 SV=2	PREDICTED: 60S acidic ribosomal protein P0 isoform X1 [Pantholops hodgsonii]
Sus_scrofa_newGene_14840	--	--	--	--	Transmembrane protein 229B GN=TMEM229B OS=Bos taurus (Bovine) PE=2 SV=1	PREDICTED: transmembrane protein 229B isoform X1 [Lipotes vexillifer]
Sus_scrofa_newGene_20581	--	--	Cellular Component: nucleus (GO:0005634);; Cellular Component: cytoplasm (GO:0005737);; Cellular Component: centrosome (GO:0005813);; Biological Process: intraciliary transport (GO:0042073);; Molecular Function: identical protein binding (GO:0042802);; Biological Process: ciliary receptor clustering involved in smoothened signaling pathway (GO:0060830);;	K16780|3.18159e-62|ssc:100621131|SSNA1; Sjogren syndrome nuclear autoantigen 1; K16780 sjoegren syndrome nuclear autoantigen 1 (A)	Sjoegren syndrome nuclear autoantigen 1 homolog GN=SSNA1 OS=Bos taurus (Bovine) PE=3 SV=1	PREDICTED: Sjoegren syndrome nuclear autoantigen 1 homolog [Sus scrofa]
Sus_scrofa_newGene_3925	--	--	--	--	--	hypothetical protein CB1_000389003 [Camelus ferus]
Sus_scrofa_newGene_20672	[U]	Intracellular trafficking, secretion, and vesicular transport	Cellular Component: nucleus (GO:0005634);; Cellular Component: cytoplasm (GO:0005737);; Biological Process: protein import into nucleus (GO:0006606);; Molecular Function: protein transporter activity (GO:0008565);;	--	Importin subunit alpha-7 GN=KPNA6 OS=Pongo abelii (Sumatran orangutan) PE=2 SV=1	PREDICTED: importin subunit alpha-3-like, partial [Ornithorhynchus anatinus]
Sus_scrofa_newGene_14855	--	--	Molecular Function: four-way junction DNA binding (GO:0000400);; Biological Process: double-strand break repair via homologous recombination (GO:0000724);; Molecular Function: RNA polymerase II core promoter proximal region sequence-specific DNA binding transcription factor activity involved in negative regulation of transcription (GO:0001078);; Molecular Function: RNA binding (GO:0003723);; Cell…	K09201|1.1006e-29|myd:102762175|YY1; YY1 transcription factor; K09201 transcription factor YY (A)	--	PREDICTED: transcriptional repressor protein YY1 [Bison bison bison]
Sus_scrofa_newGene_1619	--	--	Molecular Function: metal ion binding (GO:0046872);;	--	MOB kinase activator 3B GN=MOB3B OS=Bos taurus (Bovine) PE=2 SV=1	PREDICTED: uncharacterized protein LOC101529430 [Ochotona princeps]
Sus_scrofa_newGene_13577	--	--	Molecular Function: nucleic acid binding (GO:0003676);; Cellular Component: nucleus (GO:0005634);; Molecular Function: protein domain specific binding (GO:0019904);; Molecular Function: metal ion binding (GO:0046872);;	--	--	PREDICTED: zinc finger protein 521 [Camelus dromedarius]
Sus_scrofa_newGene_8467	[U]	Intracellular trafficking, secretion, and vesicular transport	Biological Process: ovarian follicle development (GO:0001541);; Cellular Component: nucleus (GO:0005634);; Biological Process: proteolysis (GO:0006508);; Biological Process: protein processing involved in protein targeting to mitochondrion (GO:0006627);; Biological Process: spermatogenesis (GO:0007283);; Molecular Function: serine-type peptidase activity (GO:0008236);; Cellular Component: integra…	K09648|3.29448e-60|cfr:102504452|mitochondrial inner membrane protease subunit 2-like; K09648 mitochondrial inner membrane protease subunit 2 [EC:3.4.21.-] (A)	Mitochondrial inner membrane protease subunit 2 GN=IMMP2L OS=Bos taurus (Bovine) PE=2 SV=1	PREDICTED: mitochondrial inner membrane protease subunit 2 [Orcinus orca]
Sus_scrofa_newGene_13521	--	--	Molecular Function: GTPase activity (GO:0003924);; Molecular Function: signal transducer activity (GO:0004871);; Molecular Function: GTP binding (GO:0005525);; Cellular Component: heterotrimeric G-protein complex (GO:0005834);; Biological Process: GTP catabolic process (GO:0006184);; Biological Process: adenylate cyclase-modulating G-protein coupled receptor signaling pathway (GO:0007188);; Biolo…	K04534|5.67442e-68|fab:101808746|GNAO1; guanine nucleotide binding protein (G protein), alpha activating activity polypeptide O; K04534 guanine nucleotide-binding protein G(o) subunit alpha (A)	Guanine nucleotide-binding protein G(o) subunit alpha GN=GNAO1 OS=Bos taurus (Bovine) PE=1 SV=4	PREDICTED: guanine nucleotide-binding protein G(o) subunit alpha-like [Myotis lucifugus]
Sus_scrofa_newGene_8507	--	--	Molecular Function: metal ion binding (GO:0046872);;	--	--	PREDICTED: zinc finger protein 277 [Sus scrofa]
Sus_scrofa_newGene_192	--	--	--	--	--	IL-23 [Sus scrofa]
Sus_scrofa_newGene_10216	--	--	--	K00820|1.03429e-06|pale:102888488|GFPT1; glutamine--fructose-6-phosphate transaminase 1; K00820 glucosamine--fructose-6-phosphate aminotransferase (isomerizing) [EC:2.6.1.16] (A)	--	IL-23 [Sus scrofa]
Sus_scrofa_newGene_5490	--	--	Cellular Component: intracellular (GO:0005622);; Biological Process: signal transduction (GO:0007165);;	--	--	PREDICTED: rho GTPase-activating protein 19 [Camelus bactrianus]
Sus_scrofa_newGene_13485	--	--	Molecular Function: magnesium ion binding (GO:0000287);; Molecular Function: protein serine/threonine kinase activity (GO:0004674);; Molecular Function: ATP binding (GO:0005524);; Cellular Component: cytoplasm (GO:0005737);; Biological Process: protein phosphorylation (GO:0006468);; Molecular Function: microtubule binding (GO:0008017);; Cellular Component: microtubule cytoskeleton (GO:0015630);; …	--	--	PREDICTED: microtubule-associated serine/threonine-protein kinase 2-like [Sus scrofa]
Sus_scrofa_newGene_20183	--	--	--	K06551|4.99141e-36|ssc:494566|SIRPA, CD172, PTPNS1, swc3; signal-regulatory protein alpha (EC:3.1.3.48); K06551 signal-regulatory protein alpha/beta1/gamma (A)	Tyrosine-protein phosphatase non-receptor type substrate 1 (Precursor) GN=SIRPA OS=Bos taurus (Bovine) PE=2 SV=1	tyrosine-protein phosphatase non-receptor type substrate 1 precursor [Sus scrofa]
Sus_scrofa_newGene_10250	--	--	Biological Process: cellular process (GO:0009987);;	--	--	A3Z2_1 [Sus scrofa]
Sus_scrofa_newGene_20263	--	--	--	--	--	PREDICTED: target of Myb protein 1 isoform X4 [Camelus bactrianus]
Sus_scrofa_newGene_16946	--	--	--	--	--	PREDICTED: uncharacterized protein LOC103094721 isoform X2 [Monodelphis domestica]
Sus_scrofa_newGene_5482	--	--	--	--	Copine-6 GN=CPNE6 OS=Pongo abelii (Sumatran orangutan) PE=2 SV=1	PREDICTED: copine-4 [Lipotes vexillifer]
Sus_scrofa_newGene_3868	--	--	--	--	LINE-1 reverse transcriptase homolog OS=Nycticebus coucang (Slow loris) PE=3 SV=1	endonuclease reverse transcriptase [Bos taurus]
Sus_scrofa_newGene_6388	--	--	Biological Process: regulation of cell growth (GO:0001558);; Molecular Function: fibronectin binding (GO:0001968);; Cellular Component: extracellular region (GO:0005576);; Biological Process: regulation of glucose metabolic process (GO:0010906);; Biological Process: negative regulation of smooth muscle cell migration (GO:0014912);; Biological Process: negative regulation of translation (GO:001714…	--	Insulin-like growth factor-binding protein 5 (Precursor) GN=IGFBP5 OS=Bos taurus (Bovine) PE=2 SV=2	PREDICTED: insulin-like growth factor-binding protein 5-like, partial [Sus scrofa]
Sus_scrofa_newGene_17042	--	--	Molecular Function: calcium ion binding (GO:0005509);; Cellular Component: basement membrane (GO:0005604);; Cellular Component: cell cortex (GO:0005938);; Cellular Component: cell junction (GO:0030054);;	K17341|0|ssc:100519617|hemicentin-1-like; K17341 hemicentin (A)	Neural cell adhesion molecule 1 (Precursor) GN=NCAM1 OS=Bos taurus (Bovine) PE=1 SV=1	PREDICTED: hemicentin-1-like [Sus scrofa]
Sus_scrofa_newGene_1600	--	--	--	--	--	IL-23 [Sus scrofa]
Sus_scrofa_newGene_2376	--	--	--	--	--	PREDICTED: LIM domain only protein 7-like [Sus scrofa]
Sus_scrofa_newGene_19589	[S]	Function unknown	Cellular Component: cytoplasm (GO:0005737);; Cellular Component: plasma membrane (GO:0005886);; Cellular Component: postsynaptic density (GO:0014069);; Cellular Component: cell junction (GO:0030054);; Cellular Component: postsynaptic membrane (GO:0045211);;	--	Leucine-rich repeat-containing protein 7 GN=LRRC7 OS=Bos taurus (Bovine) PE=3 SV=3	PREDICTED: leucine-rich repeat-containing protein 7 [Pantholops hodgsonii]
Sus_scrofa_newGene_7965	--	--	Molecular Function: serine-type endopeptidase inhibitor activity (GO:0004867);; Molecular Function: cysteine-type endopeptidase inhibitor activity (GO:0004869);; Cellular Component: extracellular region (GO:0005576);; Biological Process: negative regulation of peptidase activity (GO:0010466);; Molecular Function: aspartic-type endopeptidase inhibitor activity (GO:0019828);;	--	WAP four-disulfide core domain protein 2 (Precursor) GN=WFDC2 OS=Sus scrofa (Pig) PE=2 SV=1	WAP four-disulfide core domain protein 2 precursor [Sus scrofa]
Sus_scrofa_newGene_7463	--	--	--	--	--	IL-23 [Sus scrofa]
Sus_scrofa_newGene_8479	--	--	Molecular Function: DNA binding (GO:0003677);; Cellular Component: nucleus (GO:0005634);; Biological Process: regulation of transcription, DNA-templated (GO:0006355);; Biological Process: transcription from RNA polymerase II promoter (GO:0006366);; Biological Process: tissue development (GO:0009888);; Biological Process: negative regulation of cell differentiation (GO:0045596);; Biological Proces…	K09367|1.66127e-20|cfr:102517736|POU domain, class 5, transcription factor 1-like; K09367 POU domain transcription factor, class 5 (A)	POU domain, class 5, transcription factor 1 GN=POU5F1 OS=Pan troglodytes (Chimpanzee) PE=3 SV=1	PREDICTED: POU domain, class 5, transcription factor 1-like [Camelus ferus]
Sus_scrofa_newGene_19736	--	--	Cellular Component: sodium:potassium-exchanging ATPase complex (GO:0005890);; Biological Process: potassium ion transport (GO:0006813);; Biological Process: sodium ion transport (GO:0006814);; Biological Process: cell adhesion (GO:0007155);; Cellular Component: basolateral plasma membrane (GO:0016323);;	K01540|2.8894e-40|bta:519758|ATP1B1; ATPase, Na+/K+ transporting, beta 1 polypeptide; K01540 sodium/potassium-transporting ATPase subunit beta (A)	Sodium/potassium-transporting ATPase subunit beta-1 GN=ATP1B1 OS=Oryctolagus cuniculus (Rabbit) PE=1 SV=1	sodium/potassium-transporting ATPase subunit beta-1 [Bos taurus]
Sus_scrofa_newGene_6397	--	--	--	--	Nucleolin GN=NCL OS=Pongo abelii (Sumatran orangutan) PE=2 SV=3	--
Sus_scrofa_newGene_10285	--	--	Molecular Function: actin binding (GO:0003779);; Cellular Component: endoplasmic reticulum (GO:0005783);; Cellular Component: Golgi apparatus (GO:0005794);; Cellular Component: cytosol (GO:0005829);; Cellular Component: plasma membrane (GO:0005886);; Biological Process: regulation of DNA replication (GO:0006275);; Molecular Function: microtubule binding (GO:0008017);; Biological Process: regulati…	--	--	hypothetical protein CB1_000157022 [Camelus ferus]
Sus_scrofa_newGene_3951	--	--	--	--	Leucine-rich repeat-containing protein 3 (Precursor) GN=LRRC3 OS=Bos taurus (Bovine) PE=2 SV=1	PREDICTED: leucine-rich repeat-containing protein 3 [Orcinus orca]
Sus_scrofa_newGene_9048	--	--	Molecular Function: metallocarboxypeptidase activity (GO:0004181);; Biological Process: proteolysis (GO:0006508);; Molecular Function: zinc ion binding (GO:0008270);;	--	Cytosolic carboxypeptidase 2 GN=AGBL2 OS=Macaca fascicularis (Crab-eating macaque) PE=2 SV=1	PREDICTED: cytosolic carboxypeptidase 2 [Sus scrofa]
Sus_scrofa_newGene_13488	--	--	Molecular Function: sodium:amino acid symporter activity (GO:0005283);; Molecular Function: neurotransmitter:sodium symporter activity (GO:0005328);; Cellular Component: integral component of plasma membrane (GO:0005887);; Biological Process: neurotransmitter transport (GO:0006836);;	--	Sodium- and chloride-dependent glycine transporter 1 GN=SLC6A9 OS=Bos taurus (Bovine) PE=2 SV=1	PREDICTED: sodium- and chloride-dependent glycine transporter 1-like [Sus scrofa]
Sus_scrofa_newGene_19597	--	--	Molecular Function: microtubule motor activity (GO:0003777);; Molecular Function: ATP binding (GO:0005524);; Biological Process: ATP catabolic process (GO:0006200);; Biological Process: microtubule-based movement (GO:0007018);; Molecular Function: ATPase activity (GO:0016887);; Cellular Component: dynein complex (GO:0030286);;	K10413|1.15484e-159|aml:100467615|cytoplasmic dynein 1 heavy chain 1-like; K10413 dynein heavy chain 1, cytosolic (A)	--	PREDICTED: cytoplasmic dynein 1 heavy chain 1 [Eptesicus fuscus]
Sus_scrofa_newGene_13398	--	--	Molecular Function: catalytic activity (GO:0003824);; Cellular Component: nucleus (GO:0005634);; Biological Process: metabolic process (GO:0008152);;	--	--	Chromodomain Y-like protein 2 [Pteropus alecto]
Sus_scrofa_newGene_12440	--	--	--	--	LINE-1 reverse transcriptase homolog OS=Nycticebus coucang (Slow loris) PE=3 SV=1	LINE-1 reverse transcriptase like protein [Pteropus alecto]
Sus_scrofa_newGene_19769	--	--	--	--	--	PREDICTED: uncharacterized protein KIAA1210-like [Sus scrofa]
Sus_scrofa_newGene_63	[O]	Posttranslational modification, protein turnover, chaperones	Molecular Function: ATP binding (GO:0005524);; Cellular Component: nucleus (GO:0005634);; Cellular Component: lysosome (GO:0005764);; Cellular Component: early endosome (GO:0005769);; Cellular Component: vacuolar membrane (GO:0005774);; Cellular Component: cytosol (GO:0005829);; Biological Process: ATP catabolic process (GO:0006200);; Biological Process: potassium ion transport (GO:0006813);; Bio…	K12196|7.29661e-43|phd:102336791|VPS4B; vacuolar protein sorting 4 homolog B (S. cerevisiae); K12196 vacuolar protein-sorting-associated protein 4 (A)	Vacuolar protein sorting-associated protein 4B GN=VPS4B OS=Bos taurus (Bovine) PE=2 SV=1	PREDICTED: vacuolar protein sorting-associated protein 4B [Pantholops hodgsonii]
Sus_scrofa_newGene_159	--	--	--	--	--	PREDICTED: serine/arginine repetitive matrix protein 3-like [Bubalus bubalis]
Sus_scrofa_newGene_12490	[R]	General function prediction only	Molecular Function: GTP binding (GO:0005525);; Cellular Component: Golgi apparatus (GO:0005794);; Biological Process: small GTPase mediated signal transduction (GO:0007264);; Biological Process: protein transport (GO:0015031);; Biological Process: vesicle-mediated transport (GO:0016192);; Cellular Component: perinuclear region of cytoplasm (GO:0048471);;	K07938|4.29479e-87|mcf:102120213|ARF3; ADP-ribosylation factor 3; K07938 ADP-ribosylation factor 3 (A)	ADP-ribosylation factor 3 GN=ARF3 OS=Pongo abelii (Sumatran orangutan) PE=2 SV=3	Protein Wnt-10b [Pteropus alecto]
Sus_scrofa_newGene_21528	--	--	--	--	--	PREDICTED: small integral membrane protein 9 [Sus scrofa]
Sus_scrofa_newGene_3861	--	--	--	--	Very-long-chain (3R)-3-hydroxyacyl-CoA dehydratase 2 GN=PTPLB OS=Pongo abelii (Sumatran orangutan) PE=2 SV=1	PREDICTED: very-long-chain (3R)-3-hydroxyacyl-[acyl-carrier protein] dehydratase 2, partial [Sus scrofa]
Sus_scrofa_newGene_34	--	--	--	--	Thioredoxin GN=TXN OS=Ovis aries (Sheep) PE=1 SV=2	PREDICTED: uncharacterized protein LOC102166152 [Sus scrofa]
Sus_scrofa_newGene_28	--	--	--	--	LINE-1 reverse transcriptase homolog OS=Nycticebus coucang (Slow loris) PE=3 SV=1	unnamed protein product [Canis lupus familiaris]
Sus_scrofa_newGene_12504	--	--	Biological Process: neural fold formation (GO:0001842);; Biological Process: neural tube closure (GO:0001843);; Cellular Component: nuclear euchromatin (GO:0005719);; Biological Process: apoptotic process (GO:0006915);; Biological Process: ATP-dependent chromatin remodeling (GO:0043044);; Biological Process: inner ear receptor stereocilium organization (GO:0060122);; Biological Process: cochlea d…	--	--	Cat eye syndrome critical region protein 2, partial [Bos mutus]
Sus_scrofa_newGene_17031	--	--	--	--	--	PREDICTED: uncharacterized protein LOC102161793 [Sus scrofa]
Sus_scrofa_newGene_20736	--	--	--	K09094|1.00034e-35|ssc:100624847|aryl hydrocarbon receptor repressor-like; K09094 aryl hydrocarbon receptor repressor (A)	--	PREDICTED: aryl hydrocarbon receptor repressor-like, partial [Sus scrofa]
Sus_scrofa_newGene_19384	--	--	Cellular Component: integral component of membrane (GO:0016021);;	--	Dysferlin GN=DYSF OS=Bos taurus (Bovine) PE=2 SV=1	PREDICTED: fer-1-like protein 6-like, partial [Sus scrofa]
Sus_scrofa_newGene_5468	--	--	--	K11577|9.6219e-165|bacu:103015348|KNTC1; kinetochore associated 1; K11577 kinetochore-associated protein 1 (A)	--	PREDICTED: kinetochore-associated protein 1 [Tursiops truncatus]
Sus_scrofa_newGene_20577	--	--	Molecular Function: ubiquitin-specific protease activity (GO:0004843);; Cellular Component: nucleolus (GO:0005730);; Biological Process: proteolysis (GO:0006508);; Cellular Component: MLL1 complex (GO:0071339);;	K08593|4.49761e-68|bacu:103006996|SENP3; SUMO1/sentrin/SMT3 specific peptidase 3; K08593 sentrin-specific protease 3 [EC:3.4.22.68] (A)	--	PREDICTED: LOW QUALITY PROTEIN: sentrin-specific protease 3 [Vicugna pacos]
Sus_scrofa_newGene_21538	--	--	--	--	--	IL-23 [Sus scrofa]
Sus_scrofa_newGene_3817	--	--	Molecular Function: DNA binding (GO:0003677);; Molecular Function: ATP-dependent DNA helicase activity (GO:0004003);; Molecular Function: ATP binding (GO:0005524);;	--	--	PREDICTED: TPR and ankyrin repeat-containing protein 1 [Vicugna pacos]
Sus_scrofa_newGene_75	--	--	Molecular Function: zinc ion binding (GO:0008270);;	--	--	PREDICTED: cell growth regulator with RING finger domain protein 1 [Felis catus]
Sus_scrofa_newGene_7434	[R]	General function prediction only	--	--	RNA-binding protein 7 GN=RBM7 OS=Bos taurus (Bovine) PE=2 SV=1	PREDICTED: splicing regulatory glutamine/lysine-rich protein 1-like, partial [Bos taurus]
Sus_scrofa_newGene_13402	--	--	Molecular Function: protein kinase activity (GO:0004672);; Molecular Function: ATP binding (GO:0005524);;	K08849|0|ssc:100736792|MLKL; mixed lineage kinase domain-like; K08849 mixed lineage kinase domain-like [EC:2.7.11.1] (A)	--	PREDICTED: mixed lineage kinase domain-like protein [Sus scrofa]
Sus_scrofa_newGene_9070	--	--	Molecular Function: DNA binding (GO:0003677);; Molecular Function: sequence-specific DNA binding transcription factor activity (GO:0003700);; Cellular Component: nucleus (GO:0005634);; Biological Process: DNA replication (GO:0006260);; Biological Process: regulation of transcription, DNA-templated (GO:0006355);;	K09170|3.62562e-155|ssc:100737330|NFIC; nuclear factor I/C (CCAAT-binding transcription factor); K09170 nuclear factor I/C (A)	Nuclear factor 1 C-type GN=NFIC OS=Sus scrofa (Pig) PE=3 SV=1	PREDICTED: nuclear factor 1 C-type [Sus scrofa]
Sus_scrofa_newGene_10201	--	--	--	--	--	PREDICTED: atherin-like [Sus scrofa]
Sus_scrofa_newGene_15832	--	--	--	--	Latrophilin-3 (Precursor) GN=LPHN3 OS=Bos taurus (Bovine) PE=2 SV=1	PREDICTED: latrophilin-3-like [Sus scrofa]
Sus_scrofa_newGene_92	--	--	--	K16770|2.13267e-07|bom:102267360|CNTRL; centriolin; K16770 centriolin (A)	--	PREDICTED: centriolin isoform X4 [Physeter catodon]
Sus_scrofa_newGene_20920	--	--	Biological Process: intracellular protein transport (GO:0006886);; Biological Process: regulation of signal transduction (GO:0009966);; Biological Process: endosomal transport (GO:0016197);; Molecular Function: metal ion binding (GO:0046872);;	K12182|9.42361e-22|bacu:103007591|HGS; hepatocyte growth factor-regulated tyrosine kinase substrate; K12182 hepatocyte growth factor-regulated tyrosine kinase substrate (A)	Hepatocyte growth factor-regulated tyrosine kinase substrate GN=HGS OS=Bos taurus (Bovine) PE=2 SV=1	PREDICTED: hepatocyte growth factor-regulated tyrosine kinase substrate [Balaenoptera acutorostrata scammoni]
Sus_scrofa_newGene_8482	[R]	General function prediction only	--	K09228|7.04267e-141|ssc:100737868|zinc finger protein 777-like; K09228 KRAB domain-containing zinc finger protein (A)	Zinc finger protein with KRAB and SCAN domains 1 GN=ZKSCAN1 OS=Pongo abelii (Sumatran orangutan) PE=2 SV=1	PREDICTED: zinc finger protein 777-like [Sus scrofa]
Sus_scrofa_newGene_14776	--	--	Molecular Function: sequence-specific DNA binding transcription factor activity (GO:0003700);; Cellular Component: nucleus (GO:0005634);; Biological Process: regulation of transcription, DNA-templated (GO:0006355);; Molecular Function: zinc ion binding (GO:0008270);; Molecular Function: sequence-specific DNA binding (GO:0043565);;	K09379|4.94187e-111|ssc:100516275|uncharacterized LOC100516275; K09379 zinc finger homeobox protein 2 (A)	--	PREDICTED: uncharacterized protein LOC100516275 [Sus scrofa]
Sus_scrofa_newGene_19397	--	--	Biological Process: cell adhesion (GO:0007155);; Biological Process: integrin-mediated signaling pathway (GO:0007229);; Cellular Component: integrin complex (GO:0008305);;	K06485|2.89996e-15|fca:101092454|ITGA6; integrin, alpha 6; K06485 integrin alpha 6 (A)	--	PREDICTED: integrin alpha-6 isoform X2 [Physeter catodon]
Sus_scrofa_newGene_19423	--	--	Molecular Function: sequence-specific DNA binding transcription factor activity (GO:0003700);; Cellular Component: nucleus (GO:0005634);; Biological Process: negative regulation of phosphatase activity (GO:0010923);; Molecular Function: phosphatase binding (GO:0019902);; Biological Process: positive regulation of transcription from RNA polymerase II promoter (GO:0045944);;	K17494|8.56841e-14|chx:102189551|CSRNP2; cysteine-serine-rich nuclear protein 2; K17494 cysteine/serine-rich nuclear protein (A)	--	PREDICTED: cysteine/serine-rich nuclear protein 2 [Capra hircus]
Sus_scrofa_newGene_20029	--	--	Cellular Component: nucleus (GO:0005634);;	--	--	PREDICTED: CGG triplet repeat-binding protein 1 [Orycteropus afer afer]
Sus_scrofa_newGene_12455	[R]	General function prediction only	Molecular Function: nucleotide binding (GO:0000166);; Cellular Component: integral component of nuclear inner membrane (GO:0005639);; Biological Process: negative regulation of transforming growth factor beta receptor signaling pathway (GO:0030512);; Biological Process: negative regulation of BMP signaling pathway (GO:0030514);; Biological Process: negative regulation of activin receptor signalin…	--	RNA-binding protein 39 GN=RBM39 OS=Pongo abelii (Sumatran orangutan) PE=2 SV=1	PREDICTED: inner nuclear membrane protein Man1 [Camelus bactrianus]
Sus_scrofa_newGene_20256	[R]	General function prediction only	--	--	Zinc finger protein 425 (Fragment) GN=ZNF425 OS=Macaca fascicularis (Crab-eating macaque) PE=2 SV=2	PREDICTED: zinc finger protein ZFAT, partial [Galeopterus variegatus]
Sus_scrofa_newGene_13456	--	--	--	K13171|5.73374e-67|ssc:100521629|SRRM1; serine/arginine repetitive matrix 1; K13171 serine/arginine repetitive matrix protein 1 (A)	Serine/arginine repetitive matrix protein 1 GN=SRRM1 OS=Pongo abelii (Sumatran orangutan) PE=2 SV=1	PREDICTED: serine/arginine repetitive matrix protein 1 isoform X6 [Bos taurus]
Sus_scrofa_newGene_3812	--	--	Biological Process: negative regulation of transcription from RNA polymerase II promoter (GO:0000122);; Biological Process: ureteric bud development (GO:0001657);; Biological Process: growth plate cartilage development (GO:0003417);; Molecular Function: steroid hormone receptor activity (GO:0003707);; Molecular Function: retinoic acid receptor activity (GO:0003708);; Cellular Component: nucleus (…	K08528|1.29186e-34|mdo:100024675|RARB; retinoic acid receptor, beta; K08528 retinoic acid receptor beta (A)	--	PREDICTED: retinoic acid receptor beta isoform X1 [Monodelphis domestica]
Sus_scrofa_newGene_16938	[Z]	Cytoskeleton	Biological Process: cilium or flagellum-dependent cell motility (GO:0001539);; Molecular Function: microtubule motor activity (GO:0003777);; Biological Process: microtubule-based movement (GO:0007018);; Biological Process: cell projection assembly (GO:0030031);; Cellular Component: dynein complex (GO:0030286);;	K10414|8.67484e-127|bacu:103011204|DYNC2H1; dynein, cytoplasmic 2, heavy chain 1; K10414 dynein heavy chain 2, cytosolic (A)	--	PREDICTED: cytoplasmic dynein 2 heavy chain 1 isoform X3 [Bubalus bubalis]
Sus_scrofa_newGene_9166	--	--	--	--	--	IL-23 [Sus scrofa]
Sus_scrofa_newGene_20675	--	--	--	K03327|2.44769e-09|hgl:101698224|Slc47a1; solute carrier family 47, member 1; K03327 multidrug resistance protein, MATE family (A)	Multidrug and toxin extrusion protein 1 GN=SLC47A1 OS=Pongo abelii (Sumatran orangutan) PE=2 SV=1	PREDICTED: LOW QUALITY PROTEIN: multidrug and toxin extrusion protein 1-like, partial [Galeopterus variegatus]
Sus_scrofa_newGene_3871	--	--	Molecular Function: Rho guanyl-nucleotide exchange factor activity (GO:0005089);; Molecular Function: calcium ion binding (GO:0005509);; Molecular Function: phospholipid binding (GO:0005543);; Cellular Component: plasma membrane (GO:0005886);; Cellular Component: coated pit (GO:0005905);; Biological Process: endocytosis (GO:0006897);; Molecular Function: kinase activator activity (GO:0019209);; C…	--	Ephexin-1 GN=NGEF OS=Pongo abelii (Sumatran orangutan) PE=2 SV=1	PREDICTED: intersectin-1-like [Sus scrofa]
Sus_scrofa_newGene_20289	--	--	--	--	--	PREDICTED: putative SCAN domain-containing protein SCAND2P-like [Sus scrofa]
Sus_scrofa_newGene_20441	--	--	Molecular Function: zinc ion binding (GO:0008270);;	--	Cysteine-rich protein 2 GN=CRIP2 OS=Bos taurus (Bovine) PE=2 SV=1	PREDICTED: cysteine-rich protein 2 [Bos mutus]
Sus_scrofa_newGene_5476	--	--	--	--	--	PREDICTED: uncharacterized protein LOC102530619 [Vicugna pacos]
Sus_scrofa_newGene_19557	--	--	Molecular Function: scavenger receptor activity (GO:0005044);; Cellular Component: extracellular region (GO:0005576);; Cellular Component: plasma membrane (GO:0005886);; Biological Process: acute-phase response (GO:0006953);; Cellular Component: integral component of membrane (GO:0016021);; Biological Process: modulation by virus of host morphology or physiology (GO:0019048);;	K06545|2.85574e-77|ssc:397031|CD163; CD163 molecule; K06545 CD163 antigen (A)	Soluble CD163 (Precursor) GN=CD163 OS=Sus scrofa (Pig) PE=1 SV=1	CD163v3 [Sus scrofa]
Sus_scrofa_newGene_2368	--	--	--	K03139|1.28569e-08|nle:100582279|GTF2F2; general transcription factor IIF, polypeptide 2, 30kDa; K03139 transcription initiation factor TFIIF subunit beta [EC:3.6.4.12] (A)	General transcription factor IIF subunit 2 GN=GTF2F2 OS=Bos taurus (Bovine) PE=2 SV=1	hypothetical protein CB1_000258003 [Camelus ferus]
Sus_scrofa_newGene_20418	--	--	--	--	--	PREDICTED: glycogenin-2 isoform X1 [Sus scrofa]
Sus_scrofa_newGene_5458	--	--	--	--	Toll-like receptor 6 {ECO:0000312|EMBL:CAF06197.1} (Precursor) OS=Bos taurus (Bovine) PE=2 SV=1	PREDICTED: uncharacterized protein LOC102159965 isoform X1 [Sus scrofa]
Sus_scrofa_newGene_19831	[G]	Carbohydrate transport and metabolism	Biological Process: microtubule cytoskeleton organization (GO:0000226);; Molecular Function: glyceraldehyde-3-phosphate dehydrogenase (NAD+) (phosphorylating) activity (GO:0004365);; Cellular Component: nucleus (GO:0005634);; Cellular Component: lipid particle (GO:0005811);; Cellular Component: cytosol (GO:0005829);; Cellular Component: plasma membrane (GO:0005886);; Biological Process: glycolyti…	--	Glyceraldehyde-3-phosphate dehydrogenase GN=GAPDH OS=Sus scrofa (Pig) PE=1 SV=4	PREDICTED: glyceraldehyde-3-phosphate dehydrogenase-like, partial [Sus scrofa]
Sus_scrofa_newGene_14767	--	--	Molecular Function: nucleotide binding (GO:0000166);; Biological Process: calcium-mediated signaling (GO:0019722);;	K17903|1.55991e-24|oas:101120281|RCAN2; regulator of calcineurin 2; K17903 calcipressin-2 (A)	Calcipressin-2 GN=RCAN2 OS=Bos taurus (Bovine) PE=2 SV=1	PREDICTED: calcipressin-2 isoform X2 [Balaenoptera acutorostrata scammoni]
Sus_scrofa_newGene_1575	[E]	Amino acid transport and metabolism	Molecular Function: aminopeptidase activity (GO:0004177);; Cellular Component: extracellular space (GO:0005615);; Biological Process: proteolysis (GO:0006508);; Molecular Function: metallopeptidase activity (GO:0008237);; Molecular Function: zinc ion binding (GO:0008270);; Biological Process: leukotriene biosynthetic process (GO:0019370);;	K01260|0|ssc:100524577|RNPEP; arginyl aminopeptidase (aminopeptidase B); K01260 aminopeptidase B [EC:3.4.11.6] (A)	Leukotriene A-4 hydrolase GN=LTA4H OS=Bos taurus (Bovine) PE=2 SV=3	PREDICTED: aminopeptidase B [Sus scrofa]
Sus_scrofa_newGene_5499	--	--	--	--	--	PREDICTED: LOW QUALITY PROTEIN: tetratricopeptide repeat protein 40 [Sus scrofa]
Sus_scrofa_newGene_13495	--	--	Molecular Function: iron ion binding (GO:0005506);; Cellular Component: nucleus (GO:0005634);; Cellular Component: cytoplasm (GO:0005737);; Biological Process: cell growth (GO:0016049);; Molecular Function: oxidoreductase activity, acting on paired donors, with incorporation or reduction of molecular oxygen, 2-oxoglutarate as one donor, and incorporation of one atom each of oxygen into both donor…	K08134|1.19961e-24|bta:539976|P3H1, LEPRE1; prolyl 3-hydroxylase 1 (EC:1.14.11.7); K08134 leucine proline-enriched proteoglycan (leprecan) (A)	--	PREDICTED: prolyl 3-hydroxylase 1 [Physeter catodon]
Sus_scrofa_newGene_17018	--	--	--	K11491|0|ssc:100520212|condensin-2 complex subunit D3-like; K11491 condensin-2 complex subunit D3 (A)	--	PREDICTED: condensin-2 complex subunit D3-like, partial [Sus scrofa]
Sus_scrofa_newGene_19197	--	--	Molecular Function: catalytic activity (GO:0003824);; Cellular Component: nucleus (GO:0005634);; Molecular Function: transcription factor binding (GO:0008134);; Biological Process: metabolic process (GO:0008152);;	--	--	PREDICTED: disco-interacting protein 2 homolog A [Leptonychotes weddellii]
Sus_scrofa_newGene_1567	--	--	--	--	LINE-1 reverse transcriptase homolog OS=Nycticebus coucang (Slow loris) PE=3 SV=1	hypothetical protein M91_18376, partial [Bos mutus]
Sus_scrofa_newGene_13537	--	--	Biological Process: in utero embryonic development (GO:0001701);; Biological Process: endocytosis (GO:0006897);; Biological Process: Notch signaling pathway (GO:0007219);; Biological Process: female pregnancy (GO:0007565);; Biological Process: embryonic organ development (GO:0048568);;	K12471|3.24758e-56|ecb:100050807|EPN1; epsin 1; K12471 epsin (A)	--	PREDICTED: epsin-1 isoform X1 [Camelus dromedarius]
Sus_scrofa_newGene_9139	--	--	Biological Process: negative regulation of transcription from RNA polymerase II promoter (GO:0000122);; Molecular Function: DNA binding (GO:0003677);; Molecular Function: sequence-specific DNA binding transcription factor activity (GO:0003700);; Cellular Component: nucleus (GO:0005634);; Biological Process: DNA replication (GO:0006260);; Biological Process: odontogenesis of dentin-containing toot…	--	Nuclear factor 1 (Fragment) GN=NFI OS=Sus scrofa (Pig) PE=1 SV=1	TPA: nuclear factor I/C [Bos taurus]
Sus_scrofa_newGene_6393	--	--	Molecular Function: ARF GTPase activator activity (GO:0008060);; Molecular Function: zinc ion binding (GO:0008270);; Biological Process: regulation of ARF GTPase activity (GO:0032312);;	--	Arf-GAP domain and FG repeat-containing protein 1 GN=AGFG1 OS=Bos taurus (Bovine) PE=2 SV=1	PREDICTED: arf-GAP domain and FG repeat-containing protein 1-like isoform X2 [Sus scrofa]
Sus_scrofa_newGene_7465	--	--	--	K16685|1.88803e-34|myd:102756629|protein KIBRA-like; K16685 protein KIBRA (A)	--	Protein KIBRA [Myotis brandtii]
Sus_scrofa_newGene_134	--	--	Molecular Function: sequence-specific DNA binding transcription factor activity (GO:0003700);; Cellular Component: transcription factor complex (GO:0005667);; Biological Process: positive regulation of neuron differentiation (GO:0045666);; Biological Process: positive regulation of transcription, DNA-templated (GO:0045893);; Molecular Function: protein heterodimerization activity (GO:0046982);; M…	K15603|0|bta:509039|TCF12; transcription factor 12; K15603 transcription factor 4/12 (A)	Transcription factor 4 GN=TCF4 OS=Canis familiaris (Dog) PE=2 SV=2	transcription factor 12 [Bos taurus]
Sus_scrofa_newGene_19829	[G]	Carbohydrate transport and metabolism	Biological Process: microtubule cytoskeleton organization (GO:0000226);; Molecular Function: glyceraldehyde-3-phosphate dehydrogenase (NAD+) (phosphorylating) activity (GO:0004365);; Cellular Component: nucleus (GO:0005634);; Cellular Component: cytosol (GO:0005829);; Biological Process: glycolytic process (GO:0006096);; Biological Process: regulation of translation (GO:0006417);; Molecular Funct…	--	Glyceraldehyde-3-phosphate dehydrogenase GN=GAPDH OS=Sus scrofa (Pig) PE=1 SV=4	PREDICTED: glyceraldehyde-3-phosphate dehydrogenase-like, partial [Sus scrofa]
Sus_scrofa_newGene_7960	--	--	Biological Process: positive regulation of T cell anergy (GO:0002669);; Molecular Function: ubiquitin-protein transferase activity (GO:0004842);; Cellular Component: nucleus (GO:0005634);; Cellular Component: plasma membrane (GO:0005886);; Cellular Component: cell cortex (GO:0005938);; Cellular Component: cytoplasmic vesicle (GO:0031410);; Biological Process: negative regulation of NF-kappaB tran…	K05632|0|ssc:100519750|ITCH; itchy E3 ubiquitin protein ligase; K05632 atrophin-1 interacting protein 4 [EC:6.3.2.19] (A)	E3 ubiquitin-protein ligase NEDD4-like GN=NEDD4L OS=Pongo abelii (Sumatran orangutan) PE=2 SV=1	PREDICTED: LOW QUALITY PROTEIN: E3 ubiquitin-protein ligase Itchy homolog [Sus scrofa]
Sus_scrofa_newGene_1602	--	--	--	--	BRO1 domain-containing protein BROX (Precursor) GN=BROX OS=Pongo abelii (Sumatran orangutan) PE=2 SV=1	PREDICTED: BRO1 domain-containing protein BROX isoform X2 [Camelus ferus]
Sus_scrofa_newGene_13540	[R]	General function prediction only	--	K09228|0|cfr:102512325|zinc finger protein 211-like; K09228 KRAB domain-containing zinc finger protein (A)	Zinc finger protein 420 GN=ZNF420 OS=Bos taurus (Bovine) PE=2 SV=1	PREDICTED: zinc finger protein 256-like isoform X2 [Sus scrofa]
Sus_scrofa_newGene_3879	--	--	Cellular Component: cytosol (GO:0005829);; Molecular Function: protein dimerization activity (GO:0046983);; Molecular Function: calcium-dependent protein binding (GO:0048306);;	--	--	PREDICTED: uncharacterized protein LOC102157971 [Sus scrofa]
Sus_scrofa_newGene_121	--	--	--	--	--	hypothetical protein M91_01570 [Bos mutus]
Sus_scrofa_newGene_13532	[R]	General function prediction only	--	K09228|0|bacu:102999640|zinc finger protein 613-like; K09228 KRAB domain-containing zinc finger protein (A)	Zinc finger protein 615 GN=ZNF615 OS=Pongo abelii (Sumatran orangutan) PE=2 SV=2	PREDICTED: zinc finger protein 613-like isoform X1 [Balaenoptera acutorostrata scammoni]
Sus_scrofa_newGene_95	--	--	--	--	--	A3Z2_1 [Sus scrofa]
Sus_scrofa_newGene_100	--	--	--	--	--	PREDICTED: uncharacterized protein LOC102957535 isoform X1 [Panthera tigris altaica]
Sus_scrofa_newGene_9077	--	--	Molecular Function: Ras GTPase activator activity (GO:0005099);; Cellular Component: microtubule (GO:0005874);; Cellular Component: microvillus (GO:0005902);; Biological Process: positive regulation of Ras GTPase activity (GO:0032320);;	K05767|6.26914e-37|phd:102324654|IQGAP2; IQ motif containing GTPase activating protein 2; K05767 Ras GTPase-activating-like protein IQGAP2/3 (A)	--	PREDICTED: ras GTPase-activating-like protein IQGAP2 isoform X2 [Bos taurus]
Sus_scrofa_newGene_15886	--	--	Cellular Component: endosome (GO:0005768);; Cellular Component: trans-Golgi network (GO:0005802);; Biological Process: positive regulation of macroautophagy (GO:0016239);;	--	--	PREDICTED: LOW QUALITY PROTEIN: short coiled-coil protein [Sus scrofa]
Sus_scrofa_newGene_5421	[LKJ]	--	Molecular Function: nucleic acid binding (GO:0003676);; Molecular Function: ATP binding (GO:0005524);; Molecular Function: ATP-dependent helicase activity (GO:0008026);;	K14807|2.19959e-68|ssc:100512865|DDX51; DEAD (Asp-Glu-Ala-Asp) box polypeptide 51; K14807 ATP-dependent RNA helicase DDX51/DBP6 [EC:3.6.4.13] (A)	Probable ATP-dependent RNA helicase DDX27 GN=DDX27 OS=Bos taurus (Bovine) PE=2 SV=1	PREDICTED: ATP-dependent RNA helicase DDX51 [Sus scrofa]
Sus_scrofa_newGene_16973	--	--	--	--	--	PREDICTED: uncharacterized protein C1orf105 homolog [Sus scrofa]
Sus_scrofa_newGene_132	--	--	Molecular Function: motor activity (GO:0003774);; Cellular Component: myosin complex (GO:0016459);; Cellular Component: apical junction complex (GO:0043296);;	--	Cingulin GN=CGN OS=Sorex araneus (Eurasian common shrew) PE=3 SV=1	PREDICTED: cingulin-like protein 1-like [Sus scrofa]
Sus_scrofa_newGene_12486	--	--	--	--	--	PREDICTED: TRIO and F-actin-binding protein [Bos mutus]
Sus_scrofa_newGene_14784	--	--	--	--	--	PREDICTED: uncharacterized protein LOC102159669 [Sus scrofa]
Sus_scrofa_newGene_19930	--	--	Biological Process: double-strand break repair via homologous recombination (GO:0000724);;	K08775|4.8397e-44|pale:102896802|BRCA2; breast cancer 2, early onset; K08775 breast cancer 2 susceptibility protein (A)	Breast cancer type 2 susceptibility protein homolog GN=BRCA2 OS=Felis catus (Cat) PE=2 SV=2	Breast cancer type 2 susceptibility protein like protein [Pteropus alecto]
Sus_scrofa_newGene_20590	--	--	--	--	Tumor protein D54 GN=TPD52L2 OS=Pongo abelii (Sumatran orangutan) PE=2 SV=1	PREDICTED: tumor protein D54-like, partial [Sus scrofa]
Sus_scrofa_newGene_147	--	--	Molecular Function: metalloendopeptidase activity (GO:0004222);; Cellular Component: proteinaceous extracellular matrix (GO:0005578);; Biological Process: proteolysis (GO:0006508);; Molecular Function: zinc ion binding (GO:0008270);;	--	--	PREDICTED: A disintegrin and metalloproteinase with thrombospondin motifs 17-like [Sus scrofa]
Sus_scrofa_newGene_15882	[R]	General function prediction only	--	--	Zinc finger protein 827 GN=ZNF827 OS=Macaca fascicularis (Crab-eating macaque) PE=2 SV=1	PREDICTED: zinc finger protein 64 homolog, isoforms 1 and 2-like [Sus scrofa]
Sus_scrofa_newGene_13539	[R]	General function prediction only	Molecular Function: binding (GO:0005488);;	--	Zinc finger protein 420 GN=ZNF420 OS=Bos taurus (Bovine) PE=2 SV=1	PREDICTED: zinc finger protein 211-like isoform X1 [Sus scrofa]
Sus_scrofa_newGene_11554	--	--	Molecular Function: RNA 7-methylguanosine cap binding (GO:0000340);; Cellular Component: cytoplasmic mRNA processing body (GO:0000932);; Molecular Function: mRNA binding (GO:0003729);; Molecular Function: translation initiation factor activity (GO:0003743);; Cellular Component: nucleus (GO:0005634);; Cellular Component: polysome (GO:0005844);; Cellular Component: mRNA cap binding complex (GO:0005…	--	Protein argonaute-2 {ECO:0000255|HAMAP-Rule:MF_03031} GN=AGO2 OS=Bos taurus (Bovine) PE=2 SV=1	hypothetical protein CB1_001219012 [Camelus ferus]
Sus_scrofa_newGene_11515	[KAD]	--	Molecular Function: DNA binding (GO:0003677);; Molecular Function: chromatin binding (GO:0003682);; Biological Process: regulation of transcription, DNA-templated (GO:0006355);;	K09421|1.8728e-57|ssc:100524984|MYBL1; v-myb avian myeloblastosis viral oncogene homolog-like 1; K09421 myb-related protein (A)	Transcriptional activator Myb GN=MYB OS=Bos taurus (Bovine) PE=2 SV=1	PREDICTED: myb-related protein A [Sus scrofa]
Sus_scrofa_newGene_7969	--	--	Biological Process: cell redox homeostasis (GO:0045454);;	K12669|5.67515e-17|cmk:103178227|tusc3; tumor suppressor candidate 3; K12669 oligosaccharyltransferase complex subunit gamma (A)	Tumor suppressor candidate 3 (Precursor) GN=TUSC3 OS=Bos taurus (Bovine) PE=2 SV=1	PREDICTED: tumor suppressor candidate 3-like isoform 2 [Dasypus novemcinctus]
Sus_scrofa_newGene_10247	--	--	--	--	LINE-1 reverse transcriptase homolog OS=Nycticebus coucang (Slow loris) PE=3 SV=1	endonuclease/reverse transcriptase [Sus scrofa]
Sus_scrofa_newGene_21336	--	--	Molecular Function: receptor activity (GO:0004872);; Cellular Component: intracellular (GO:0005622);; Biological Process: signal transduction (GO:0007165);; Biological Process: multicellular organismal development (GO:0007275);; Cellular Component: integral component of membrane (GO:0016021);;	K06820|2.88465e-30|myb:102255928|PLXNA4; plexin A4; K06820 plexin A (A)	--	PREDICTED: plexin-A4 isoform 2 [Odobenus rosmarus divergens]
Sus_scrofa_newGene_3858	--	--	Molecular Function: 3-hydroxybutyrate dehydrogenase activity (GO:0003858);; Cellular Component: nucleus (GO:0005634);; Cellular Component: mitochondrial inner membrane (GO:0005743);; Cellular Component: mitochondrial matrix (GO:0005759);;	--	D-beta-hydroxybutyrate dehydrogenase, mitochondrial (Precursor) GN=BDH1 OS=Bos taurus (Bovine) PE=1 SV=2	PREDICTED: D-beta-hydroxybutyrate dehydrogenase, mitochondrial [Sus scrofa]
Sus_scrofa_newGene_19942	--	--	Biological Process: mitochondrial transport (GO:0006839);; Cellular Component: integral component of membrane (GO:0016021);; Cellular Component: mitochondrial membrane (GO:0031966);;	K13577|2.68884e-38|pale:102883392|SLC25A10; solute carrier family 25 (mitochondrial carrier; dicarboxylate transporter), member 10; K13577 solute carrier family 25 (mitochondrial dicarboxylate transporter), member 10 (A)	Mitochondrial uncoupling protein 2 GN=UCP2 OS=Pongo abelii (Sumatran orangutan) PE=2 SV=1	PREDICTED: mitochondrial dicarboxylate carrier isoform X2 [Canis lupus familiaris]
Sus_scrofa_newGene_113	--	--	--	--	--	IL-23 [Sus scrofa]
Sus_scrofa_newGene_1620	--	--	Cellular Component: voltage-gated calcium channel complex (GO:0005891);; Biological Process: synaptic transmission (GO:0007268);; Biological Process: visual perception (GO:0007601);; Molecular Function: high voltage-gated calcium channel activity (GO:0008331);; Biological Process: positive regulation of calcium ion transport (GO:0051928);; Biological Process: calcium ion import (GO:0070509);;	K04863|3.39206e-19|ssc:100524101|CACNB2; calcium channel, voltage-dependent, beta 2 subunit; K04863 voltage-dependent calcium channel beta-2 (A)	Voltage-dependent L-type calcium channel subunit beta-2 GN=CACNB2 OS=Bos taurus (Bovine) PE=2 SV=1	Ca2+ channel beta subunit 2c [rabbits, heart, Peptide Partial, 313 aa]
Sus_scrofa_newGene_6345	--	--	--	--	--	PREDICTED: uncharacterized protein LOC102729961 [Leptonychotes weddellii]
Sus_scrofa_newGene_3860	--	--	--	--	Myosin light chain kinase, smooth muscle, deglutamylated form (Fragment) GN=MYLK OS=Ovis aries (Sheep) PE=2 SV=1	PREDICTED: myosin light chain kinase, smooth muscle-like [Sus scrofa]
Sus_scrofa_newGene_8453	--	--	--	--	--	PREDICTED: spidroin-2-like [Sus scrofa]
Sus_scrofa_newGene_13478	--	--	--	K06092|0|ssc:100524203|INADL; InaD-like (Drosophila); K06092 InaD-like protein (A)	Protein lin-7 homolog B GN=LIN7B OS=Bos taurus (Bovine) PE=2 SV=1	PREDICTED: inaD-like protein [Sus scrofa]
Sus_scrofa_newGene_2367	--	--	--	--	--	IL-23 [Sus scrofa]
Sus_scrofa_newGene_9158	--	--	--	--	LINE-1 reverse transcriptase homolog OS=Nycticebus coucang (Slow loris) PE=3 SV=1	endonuclease/reverse transcriptase [Sus scrofa]
Sus_scrofa_newGene_12469	[BQ]	--	Cellular Component: histone deacetylase complex (GO:0000118);; Molecular Function: histone deacetylase activity (GO:0004407);; Biological Process: histone deacetylation (GO:0016575);;	--	Histone deacetylase 5 GN=HDAC5 OS=Pongo abelii (Sumatran orangutan) PE=2 SV=1	PREDICTED: histone deacetylase 7-like, partial [Sus scrofa]
Sus_scrofa_newGene_5455	--	--	Molecular Function: guanyl-nucleotide exchange factor activity (GO:0005085);; Biological Process: small GTPase mediated signal transduction (GO:0007264);; Biological Process: cell migration (GO:0016477);;	K13708|3.20495e-82|bta:537203|DOCK1, DOCK180; dedicator of cytokinesis 1; K13708 dedicator of cytokinesis protein 1 (A)	--	TPA: dedicator of cytokinesis 1 [Bos taurus]
Sus_scrofa_newGene_10253	--	--	Cellular Component: chromosome, telomeric region (GO:0000781);; Molecular Function: ubiquitin-protein transferase activity (GO:0004842);; Cellular Component: nucleus (GO:0005634);; Biological Process: DNA repair (GO:0006281);; Biological Process: DNA recombination (GO:0006310);; Molecular Function: zinc ion binding (GO:0008270);; Biological Process: protein ubiquitination (GO:0016567);; Cellular …	--	Non-structural maintenance of chromosomes element 1 homolog GN=NSMCE1 OS=Bos taurus (Bovine) PE=2 SV=2	PREDICTED: non-structural maintenance of chromosomes element 1 homolog [Sus scrofa]
Sus_scrofa_newGene_3019	--	--	--	--	--	Ankyrin repeat and FYVE domain-containing protein 1, partial [Myotis brandtii]
Sus_scrofa_newGene_16943	[C]	Energy production and conversion	Molecular Function: catalytic activity (GO:0003824);;	K01900|3.89461e-28|cfa:476562|SUCLG2; succinate-CoA ligase, GDP-forming, beta subunit; K01900 succinyl-CoA synthetase beta subunit [EC:6.2.1.4 6.2.1.5] (A)	Succinyl-CoA ligase [GDP-forming] subunit beta, mitochondrial (Precursor; Fragment) GN=SUCLG2 OS=Sus scrofa (Pig) PE=1 SV=2	PREDICTED: succinyl-CoA ligase [GDP-forming] subunit beta, mitochondrial [Trichechus manatus latirostris]
Sus_scrofa_newGene_5422	--	--	--	--	--	PREDICTED: uncharacterized protein LOC101365377 [Odobenus rosmarus divergens]
Sus_scrofa_newGene_2989	--	--	--	--	--	PREDICTED: skin secretory protein xP2-like [Sus scrofa]
Sus_scrofa_newGene_14823	[V]	Defense mechanisms	Molecular Function: ATP binding (GO:0005524);; Biological Process: ATP catabolic process (GO:0006200);; Cellular Component: integral component of membrane (GO:0016021);; Molecular Function: ATPase activity, coupled to transmembrane movement of substances (GO:0042626);; Biological Process: transmembrane transport (GO:0055085);;	--	Canalicular multispecific organic anion transporter 1 GN=ABCC2 OS=Oryctolagus cuniculus (Rabbit) PE=2 SV=1	PREDICTED: multidrug resistance-associated protein 7-like, partial [Sus scrofa]
Sus_scrofa_newGene_3882	--	--	--	--	--	PREDICTED: LOW QUALITY PROTEIN: chromosome 13 open reading frame, human C3orf35 [Sus scrofa]
Sus_scrofa_newGene_15836	--	--	Molecular Function: RNA binding (GO:0003723);; Molecular Function: structural constituent of ribosome (GO:0003735);; Cellular Component: mitochondrion (GO:0005739);; Biological Process: translation (GO:0006412);; Cellular Component: large ribosomal subunit (GO:0015934);;	K02863|7.19446e-18|aml:100470405|39S ribosomal protein L1, mitochondrial-like; K02863 large subunit ribosomal protein L1 (A)	39S ribosomal protein L1, mitochondrial (Precursor) GN=MRPL1 OS=Bos taurus (Bovine) PE=1 SV=1	PREDICTED: 39S ribosomal protein L1, mitochondrial isoform X3 [Balaenoptera acutorostrata scammoni]
Sus_scrofa_newGene_14771	--	--	--	--	LINE-1 reverse transcriptase homolog OS=Nycticebus coucang (Slow loris) PE=3 SV=1	hypothetical protein M91_20043 [Bos mutus]
Sus_scrofa_newGene_21029	[R]	General function prediction only	Cellular Component: podosome (GO:0002102);; Molecular Function: actin binding (GO:0003779);; Molecular Function: catalytic activity (GO:0003824);; Cellular Component: cytoplasm (GO:0005737);; Biological Process: metabolic process (GO:0008152);; Cellular Component: cell junction (GO:0030054);; Cellular Component: cell projection (GO:0042995);;	--	WD repeat-containing protein 1 GN=WDR1 OS=Bos taurus (Bovine) PE=2 SV=3	WD repeat-containing protein 1-like protein [Camelus ferus]
Sus_scrofa_newGene_20631	--	--	Cellular Component: endosome (GO:0005768);; Cellular Component: cytosol (GO:0005829);; Biological Process: protein transport (GO:0015031);; Cellular Component: membrane (GO:0016020);;	K18468|2.88377e-43|aml:100472324|vacuolar protein sorting-associated protein 35-like; K18468 vacuolar protein sorting-associated protein 35 (A)	Vacuolar protein sorting-associated protein 35 GN=VPS35 OS=Bos taurus (Bovine) PE=2 SV=1	PREDICTED: vacuolar protein sorting-associated protein 35-like, partial [Sus scrofa]
Sus_scrofa_newGene_13554	--	--	--	--	--	PREDICTED: uncharacterized protein LOC101344928 [Trichechus manatus latirostris]
Sus_scrofa_newGene_20970	--	--	--	--	--	IL-23 [Sus scrofa]
Sus_scrofa_newGene_14829	--	--	--	--	--	fibronectin type III and SPRY domain-containing protein 2 [Camelus ferus]
Sus_scrofa_newGene_18612	--	--	Cellular Component: tight junction (GO:0005923);; Cellular Component: apical part of cell (GO:0045177);; Cellular Component: perinuclear region of cytoplasm (GO:0048471);;	--	Protein lin-7 homolog B GN=LIN7B OS=Bos taurus (Bovine) PE=2 SV=1	PREDICTED: multiple PDZ domain protein-like, partial [Galeopterus variegatus]
Sus_scrofa_newGene_11525	--	--	Biological Process: lymphocyte homeostasis (GO:0002260);; Molecular Function: calcium ion binding (GO:0005509);; Biological Process: porphyrin-containing compound biosynthetic process (GO:0006779);; Biological Process: plasma membrane organization (GO:0007009);; Cellular Component: spectrin (GO:0008091);; Biological Process: regulation of cell shape (GO:0008360);; Cellular Component: spectrin-ass…	K06114|0|ssc:100152068|SPTA1; spectrin, alpha, erythrocytic 1 (elliptocytosis 2); K06114 spectrin alpha (A)	SH3 and cysteine-rich domain-containing protein GN=STAC OS=Bos taurus (Bovine) PE=2 SV=1	PREDICTED: spectrin alpha chain, erythrocytic 1 [Sus scrofa]
Sus_scrofa_newGene_13552	--	--	Molecular Function: nucleotide binding (GO:0000166);; Molecular Function: RNA polymerase II transcription factor binding (GO:0001085);; Molecular Function: RNA polymerase II transcription factor binding transcription factor activity involved in negative regulation of transcription (GO:0001191);; Molecular Function: single-stranded DNA binding (GO:0003697);; Molecular Function: sequence-specific D…	K15348|1.54271e-27|ssc:100522681|PLEKHM2; pleckstrin homology domain containing, family M (with RUN domain) member 2; K15348 pleckstrin homology domain-containing family M member 2 (A)	--	PREDICTED: LOW QUALITY PROTEIN: pleckstrin homology domain-containing family M member 2 [Sus scrofa]
Sus_scrofa_newGene_13412	--	--	--	--	LINE-1 reverse transcriptase homolog OS=Nycticebus coucang (Slow loris) PE=3 SV=1	hypothetical protein M91_20604 [Bos mutus]
Sus_scrofa_newGene_12473	--	--	Molecular Function: Rho guanyl-nucleotide exchange factor activity (GO:0005089);; Molecular Function: phospholipid binding (GO:0005543);; Biological Process: regulation of Rho protein signal transduction (GO:0035023);; Molecular Function: metal ion binding (GO:0046872);;	--	--	PREDICTED: FYVE, RhoGEF and PH domain-containing protein 6-like [Bos taurus]
Sus_scrofa_newGene_21534	[RTKL]	--	--	K04345|5.54765e-58|chx:102181859|PRKX; protein kinase, X-linked; K04345 protein kinase A [EC:2.7.11.11] (A)	cAMP-dependent protein kinase catalytic subunit beta GN=PRKACB OS=Bos taurus (Bovine) PE=1 SV=2	PREDICTED: cAMP-dependent protein kinase catalytic subunit PRKX [Capra hircus]
Sus_scrofa_newGene_7424	--	--	--	--	--	PREDICTED: collagen alpha-1(I) chain-like [Sus scrofa]
Sus_scrofa_newGene_5426	--	--	--	K11577|4.31253e-175|ssc:100739587|kinetochore-associated protein 1-like; K11577 kinetochore-associated protein 1 (A)	--	PREDICTED: kinetochore-associated protein 1-like [Sus scrofa]
Sus_scrofa_newGene_13576	--	--	--	--	--	PREDICTED: uncharacterized protein C18orf8-like, partial [Sus scrofa]
Sus_scrofa_newGene_21532	--	--	--	--	LINE-1 reverse transcriptase homolog OS=Nycticebus coucang (Slow loris) PE=3 SV=1	endonuclease/reverse transcriptase [Sus scrofa]
Sus_scrofa_newGene_3891	--	--	Molecular Function: signal transducer activity (GO:0004871);; Cellular Component: nuclear envelope (GO:0005635);; Cellular Component: endoplasmic reticulum (GO:0005783);; Biological Process: apoptotic process (GO:0006917);; Biological Process: positive regulation of I-kappaB kinase/NF-kappaB signaling (GO:0043123);; Molecular Function: WW domain binding (GO:0050699);;	--	Protein shisa-5 (Precursor) GN=SHISA5 OS=Bos taurus (Bovine) PE=2 SV=1	PREDICTED: protein shisa-5-like [Sus scrofa]
Sus_scrofa_newGene_17028	--	--	Cellular Component: nucleus (GO:0005634);; Biological Process: intra-Golgi vesicle-mediated transport (GO:0006891);; Cellular Component: Golgi transport complex (GO:0017119);;	--	--	PREDICTED: conserved oligomeric Golgi complex subunit 5 [Pantholops hodgsonii]
Sus_scrofa_newGene_7439	--	--	Molecular Function: guanyl-nucleotide exchange factor activity (GO:0005085);; Biological Process: small GTPase mediated signal transduction (GO:0007264);;	K12367|9.97492e-38|lve:103078799|DOCK2; dedicator of cytokinesis 2; K12367 dedicator of cytokinesis protein 2 (A)	--	PREDICTED: dedicator of cytokinesis protein 2 [Lipotes vexillifer]
Sus_scrofa_newGene_7963	--	--	--	--	--	PREDICTED: lethal(3)malignant brain tumor-like protein 1 [Sus scrofa]
Sus_scrofa_newGene_14760	--	--	Biological Process: immune response (GO:0006955);; Cellular Component: membrane (GO:0016020);; Biological Process: antigen processing and presentation (GO:0019882);;	K07985|1.46243e-15|ssc:100153163|MHC class I polypeptide-related sequence B-like; K07985 MHC class I-related protein (A)	--	MHC class I-related protein [Sus scrofa]
Sus_scrofa_newGene_9086	[R]	General function prediction only	Cellular Component: cytoplasm (GO:0005737);; Biological Process: protein ubiquitination (GO:0016567);;	--	Protein fem-1 homolog C GN=FEM1C OS=Bos taurus (Bovine) PE=2 SV=1	PREDICTED: protein fem-1 homolog C isoform 4 [Dasypus novemcinctus]
Sus_scrofa_newGene_13400	--	--	--	--	--	PREDICTED: chymotrypsinogen B2 isoform X3 [Sus scrofa]
Sus_scrofa_newGene_8511	--	--	--	--	Maturin GN=MTURN OS=Bos taurus (Bovine) PE=2 SV=1	PREDICTED: maturin [Bison bison bison]
Sus_scrofa_newGene_2986	--	--	--	--	--	PREDICTED: matrix-remodeling-associated protein 7 [Sus scrofa]
Sus_scrofa_newGene_14799	--	--	--	--	Ena/VASP-like protein GN=EVL OS=Pongo abelii (Sumatran orangutan) PE=2 SV=1	PREDICTED: ena/VASP-like protein isoform 2 [Orcinus orca]
Sus_scrofa_newGene_6384	--	--	Cellular Component: nucleolus (GO:0005730);;	--	Nucleolar protein 16 GN=NOP16 OS=Bos taurus (Bovine) PE=2 SV=1	PREDICTED: LOW QUALITY PROTEIN: NOP16 nucleolar protein [Sus scrofa]
Sus_scrofa_newGene_19275	--	--	--	K05725|7.06204e-38|mcf:101926016|uncharacterized LOC101926016; K05725 focal adhesion kinase 1 [EC:2.7.10.2] (A)	Ephrin type-A receptor 2 (Precursor) GN=EPHA2 OS=Macaca fascicularis (Crab-eating macaque) PE=2 SV=1	PREDICTED: focal adhesion kinase 1 isoform X2 [Echinops telfairi]
Sus_scrofa_newGene_13416	--	--	--	--	Major allergen I polypeptide chain 2 (Precursor) GN=CH2 OS=Felis catus (Cat) PE=1 SV=1	PREDICTED: major allergen I polypeptide chain 2-like isoform X1 [Sus scrofa]
Sus_scrofa_newGene_1627	--	--	--	--	LINE-1 reverse transcriptase homolog OS=Nycticebus coucang (Slow loris) PE=3 SV=1	hypothetical protein M91_11495, partial [Bos mutus]
Sus_scrofa_newGene_7435	--	--	Biological Process: negative regulation of cell-matrix adhesion (GO:0001953);; Molecular Function: transmembrane receptor protein tyrosine kinase adaptor activity (GO:0005068);; Molecular Function: insulin receptor binding (GO:0005158);; Molecular Function: insulin-like growth factor receptor binding (GO:0005159);; Molecular Function: neurotrophin TRKA receptor binding (GO:0005168);; Cellular Com…	--	Phosphatidylinositol 3-kinase regulatory subunit alpha GN=PIK3R1 OS=Bos taurus (Bovine) PE=1 SV=1	PREDICTED: phosphatidylinositol 3-kinase regulatory subunit alpha-like isoform X4 [Sus scrofa]
Sus_scrofa_newGene_13583	--	--	Molecular Function: beta-amyloid binding (GO:0001540);; Molecular Function: G-protein coupled receptor activity (GO:0004930);; Cellular Component: integral component of plasma membrane (GO:0005887);; Biological Process: G-protein coupled receptor signaling pathway (GO:0007186);; Biological Process: apoptotic signaling pathway (GO:0097190);;	--	--	PREDICTED: TM2 domain-containing protein 1 [Orycteropus afer afer]
Sus_scrofa_newGene_20522	--	--	Cellular Component: cytosol (GO:0005829);; Biological Process: endoplasmic reticulum organization (GO:0007029);; Biological Process: COPII vesicle coating (GO:0048208);;	--	Protein transport protein Sec16B GN=SEC16B OS=Bos taurus (Bovine) PE=2 SV=1	PREDICTED: protein transport protein Sec16A-like, partial [Sus scrofa]
Sus_scrofa_newGene_16976	--	--	--	--	--	PREDICTED: serine/arginine repetitive matrix protein 1-like [Oryctolagus cuniculus]
Sus_scrofa_newGene_45	--	--	--	--	--	PREDICTED: Dmx-like 2 [Sus scrofa]
Sus_scrofa_newGene_13461	--	--	Cellular Component: cytoplasm (GO:0005737);; Molecular Function: syntaxin binding (GO:0019905);; Biological Process: B cell activation (GO:0042113);;	--	Putative gamma-taxilin 2 GN=TXLNGY OS=Pan troglodytes (Chimpanzee) PE=2 SV=1	PREDICTED: alpha-taxilin isoform X1 [Sus scrofa]
Sus_scrofa_newGene_10277	--	--	Cellular Component: exocyst (GO:0000145);; Biological Process: vesicle docking involved in exocytosis (GO:0006904);;	--	Exocyst complex component 6 GN=EXOC6 OS=Canis familiaris (Dog) PE=3 SV=1	PREDICTED: exocyst complex component 6B, partial [Tursiops truncatus]
Sus_scrofa_newGene_3911	--	--	Molecular Function: GTPase activator activity (GO:0005096);; Molecular Function: phospholipid binding (GO:0005543);; Cellular Component: intracellular membrane-bounded organelle (GO:0043231);; Biological Process: positive regulation of GTPase activity (GO:0043547);; Biological Process: regulation of small GTPase mediated signal transduction (GO:0051056);;	K08053|5.07258e-83|cjc:100413985|RASA2; RAS p21 protein activator 2; K08053 Ras GTPase-activating protein 2 (A)	Ras GTPase-activating protein 3 GN=RASA3 OS=Bos taurus (Bovine) PE=2 SV=1	PREDICTED: ras GTPase-activating protein 2 isoform X1 [Orycteropus afer afer]
Sus_scrofa_newGene_30	--	--	Biological Process: neuron migration (GO:0001764);; Cellular Component: integral component of membrane (GO:0016021);; Biological Process: spinal cord ventral commissure morphogenesis (GO:0021965);; Cellular Component: axon (GO:0030424);; Biological Process: dorsal/ventral axon guidance (GO:0033563);; Biological Process: anterior/posterior axon guidance (GO:0033564);;	K06765|0|ggo:101129045|netrin receptor DCC-like; K06765 deleted in colorectal carcinoma (A)	Receptor-type tyrosine-protein phosphatase F (Precursor) GN=PTPRF OS=Bos taurus (Bovine) PE=2 SV=1	PREDICTED: netrin receptor DCC [Myotis lucifugus]
Sus_scrofa_newGene_5488	--	--	--	--	--	PREDICTED: HERV-R_7q21.2 provirus ancestral Env polyprotein-like [Sus scrofa]
Sus_scrofa_newGene_169	--	--	--	K06095|1.73235e-110|ssc:100738557|multiple PDZ domain protein-like; K06095 multiple PDZ domain protein (A)	Protein lin-7 homolog C GN=LIN7C OS=Pongo abelii (Sumatran orangutan) PE=2 SV=1	PREDICTED: multiple PDZ domain protein-like [Sus scrofa]
Sus_scrofa_newGene_20250	--	--	--	--	--	PREDICTED: dedicator of cytokinesis protein 1-like, partial [Sus scrofa]
Sus_scrofa_newGene_13462	--	--	--	--	C4b-binding protein beta chain (Precursor) GN=C4BPB OS=Bos taurus (Bovine) PE=2 SV=1	PREDICTED: CUB and sushi domain-containing protein 2 [Sus scrofa]
Sus_scrofa_newGene_10202	--	--	--	--	LINE-1 reverse transcriptase homolog OS=Nycticebus coucang (Slow loris) PE=3 SV=1	endonuclease/reverse transcriptase [Sus scrofa]
Sus_scrofa_newGene_18979	--	--	Cellular Component: Golgi stack (GO:0005795);; Biological Process: intra-Golgi vesicle-mediated transport (GO:0006891);; Biological Process: Golgi organization (GO:0007030);; Molecular Function: protein transporter activity (GO:0008565);; Biological Process: protein transport (GO:0015031);; Cellular Component: membrane (GO:0016020);; Cellular Component: Golgi transport complex (GO:0017119);;	--	--	PREDICTED: conserved oligomeric Golgi complex subunit 2-like, partial [Dasypus novemcinctus]
Sus_scrofa_newGene_2380	--	--	Cellular Component: proteinaceous extracellular matrix (GO:0005578);; Cellular Component: plasma membrane (GO:0005886);; Biological Process: cell migration (GO:0016477);; Cellular Component: anchored component of membrane (GO:0031225);; Molecular Function: heparan sulfate proteoglycan binding (GO:0043395);;	K08112|9.5169e-56|ssc:100154599|glypican-6-like; K08112 glypican 6 (A)	Secreted glypican-6 (Precursor) GN=GPC6 OS=Pongo abelii (Sumatran orangutan) PE=2 SV=1	PREDICTED: glypican-6-like [Camelus bactrianus]
Sus_scrofa_newGene_18902	--	--	Cellular Component: mitochondrion (GO:0005739);; Biological Process: intracellular protein transport (GO:0006886);; Cellular Component: membrane (GO:0016020);; Biological Process: vesicle-mediated transport (GO:0016192);;	--	Gamma-soluble NSF attachment protein GN=NAPG OS=Bos taurus (Bovine) PE=1 SV=3	hypothetical protein PANDA_010684 [Ailuropoda melanoleuca]
Sus_scrofa_newGene_20755	--	--	Molecular Function: metal ion binding (GO:0046872);;	--	--	PREDICTED: uncharacterized protein LOC100060846 [Equus caballus]
Sus_scrofa_newGene_13406	--	--	--	--	--	PREDICTED: zinc finger protein 28-like [Sus scrofa]
Sus_scrofa_newGene_14824	--	--	Cellular Component: cytoplasm (GO:0005737);; Biological Process: signal transduction (GO:0007165);; Cellular Component: axon (GO:0030424);; Biological Process: neuron apoptotic process (GO:0051402);;	K05157|0|ssc:100513161|TNFRSF21; tumor necrosis factor receptor superfamily, member 21; K05157 tumor necrosis factor receptor superfamily member 21 (A)	Tumor necrosis factor receptor superfamily member 11B (Precursor) GN=TNFRSF11B OS=Bos taurus (Bovine) PE=2 SV=1	PREDICTED: LOW QUALITY PROTEIN: tumor necrosis factor receptor superfamily member 21 [Sus scrofa]
Sus_scrofa_newGene_12502	--	--	--	--	Parathymosin GN=PTMS OS=Bos taurus (Bovine) PE=1 SV=2	PREDICTED: uncharacterized protein LOC103009466 isoform X1 [Balaenoptera acutorostrata scammoni]
Sus_scrofa_newGene_15856	--	--	Molecular Function: RNA binding (GO:0003723);; Cellular Component: cytoplasm (GO:0005737);; Cellular Component: microtubule (GO:0005874);; Molecular Function: microtubule binding (GO:0008017);; Biological Process: protein transport (GO:0015031);; Molecular Function: kinesin binding (GO:0019894);; Cellular Component: extrinsic component of membrane (GO:0019898);; Molecular Function: kinase binding…	--	--	PREDICTED: janus kinase and microtubule-interacting protein 2-like [Sus scrofa]
Sus_scrofa_newGene_6385	--	--	Biological Process: angiogenesis (GO:0001525);; Biological Process: neural crest cell migration (GO:0001755);; Molecular Function: vascular endothelial growth factor-activated receptor activity (GO:0005021);; Biological Process: cell adhesion (GO:0007155);; Biological Process: axon guidance (GO:0007411);; Biological Process: heart development (GO:0007507);; Cellular Component: membrane (GO:001602…	K06819|1.17437e-43|ngi:103744428|Nrp2; neuropilin 2; K06819 neuropilin 2 (A)	--	PREDICTED: neuropilin-2 isoform X4 [Erinaceus europaeus]
Sus_scrofa_newGene_3816	--	--	--	--	--	PREDICTED: TPR and ankyrin repeat-containing protein 1-like [Sus scrofa]
Sus_scrofa_newGene_7432	--	--	--	--	--	PREDICTED: uncharacterized protein LOC105077853 [Camelus bactrianus]
Sus_scrofa_newGene_19062	--	--	--	--	Adenylate cyclase type 7 GN=ADCY7 OS=Bos taurus (Bovine) PE=2 SV=1	PREDICTED: adenylate cyclase type 7-like [Sus scrofa]
Sus_scrofa_newGene_9073	--	--	Biological Process: macrophage activation involved in immune response (GO:0002281);; Biological Process: negative regulation of transcription, DNA-templated (GO:0045892);; Biological Process: regulation of inflammatory response (GO:0050727);;	--	Protein strawberry notch homolog 2 GN=SBNO2 OS=Bos taurus (Bovine) PE=2 SV=1	PREDICTED: LOW QUALITY PROTEIN: protein strawberry notch homolog 2 [Lipotes vexillifer]
Sus_scrofa_newGene_17016	--	--	--	--	LINE-1 reverse transcriptase homolog OS=Nycticebus coucang (Slow loris) PE=3 SV=1	endonuclease/reverse transcriptase [Sus scrofa]
Sus_scrofa_newGene_11512	--	--	--	--	--	PREDICTED: uncharacterized protein C8orf88 homolog isoform X2 [Monodelphis domestica]
Sus_scrofa_newGene_12500	--	--	Cellular Component: extracellular region (GO:0005576);; Cellular Component: nucleus (GO:0005634);; Cellular Component: transport vesicle (GO:0030133);;	--	Spexin-2 (Precursor) GN=SPX OS=Bos taurus (Bovine) PE=3 SV=1	PREDICTED: spexin [Sus scrofa]
Sus_scrofa_newGene_74	--	--	--	--	--	PREDICTED: uncharacterized protein LOC102165618 [Sus scrofa]
Sus_scrofa_newGene_3042	[Z]	Cytoskeleton	Biological Process: meiotic spindle organization (GO:0000212);; Cellular Component: pericentriolar material (GO:0000242);; Cellular Component: condensed nuclear chromosome (GO:0000794);; Cellular Component: gamma-tubulin complex (GO:0000930);; Molecular Function: GTPase activity (GO:0003924);; Molecular Function: GTP binding (GO:0005525);; Cellular Component: centriole (GO:0005814);; Cellular Com…	K10389|1.60384e-35|mcf:101866203|uncharacterized LOC101866203; K10389 tubulin gamma (A)	Tubulin gamma-1 chain GN=TUBG1 OS=Canis familiaris (Dog) PE=2 SV=1	PREDICTED: tubulin gamma-2 chain [Orcinus orca]
Sus_scrofa_newGene_5454	--	--	--	--	--	IL-23 [Sus scrofa]
Sus_scrofa_newGene_10210	--	--	Molecular Function: metalloendopeptidase activity (GO:0004222);; Cellular Component: integral component of plasma membrane (GO:0005887);; Molecular Function: Wnt-protein binding (GO:0017147);; Biological Process: protein oxidation (GO:0018158);; Biological Process: negative regulation of Wnt signaling pathway (GO:0030178);; Cellular Component: integral component of organelle membrane (GO:0031301)…	--	--	PREDICTED: LOW QUALITY PROTEIN: metalloprotease TIKI1 [Sus scrofa]
Sus_scrofa_newGene_17025	--	--	--	--	LINE-1 reverse transcriptase homolog OS=Nycticebus coucang (Slow loris) PE=3 SV=1	hypothetical protein M91_20604 [Bos mutus]
Sus_scrofa_newGene_20878	--	--	Biological Process: epithelial to mesenchymal transition (GO:0001837);; Molecular Function: glycoprotein binding (GO:0001948);; Molecular Function: signal transducer activity (GO:0004871);; Molecular Function: protein kinase C binding (GO:0005080);; Cellular Component: nucleus (GO:0005634);; Cellular Component: cytoplasm (GO:0005737);; Cellular Component: trans-Golgi network (GO:0005802);; Cellul…	K04437|1.27442e-31|bacu:103000025|FLNA; filamin A, alpha; K04437 filamin (A)	Filamin-B (Fragment) GN=FLNB OS=Oryctolagus cuniculus (Rabbit) PE=1 SV=1	PREDICTED: filamin-A isoform X4 [Bubalus bubalis]
Sus_scrofa_newGene_20636	[R]	General function prediction only	Biological Process: acyl-CoA metabolic process (GO:0006637);; Molecular Function: thiolester hydrolase activity (GO:0016790);;	--	--	PREDICTED: acyl-coenzyme A thioesterase 1-like [Equus caballus]
Sus_scrofa_newGene_52	--	--	Molecular Function: eukaryotic translation initiation factor 2alpha kinase activity (GO:0004694);; Molecular Function: ATP binding (GO:0005524);; Biological Process: cellular response to starvation (GO:0009267);; Biological Process: negative regulation of translation (GO:0017148);; Biological Process: endoplasmic reticulum unfolded protein response (GO:0030968);; Molecular Function: protein homod…	K16196|3.81542e-34|mcc:100428309|EIF2AK4; eukaryotic translation initiation factor 2 alpha kinase 4; K16196 eukaryotic translation initiation factor 2-alpha kinase 4 [EC:2.7.11.1] (A)	--	PREDICTED: LOW QUALITY PROTEIN: eukaryotic translation initiation factor 2-alpha kinase 4 [Capra hircus]
Sus_scrofa_newGene_17049	--	--	Biological Process: DNA damage checkpoint (GO:0000077);; Cellular Component: chromosome (GO:0005694);; Biological Process: snRNA processing (GO:0016180);; Cellular Component: integrator complex (GO:0032039);; Biological Process: cellular response to ionizing radiation (GO:0071479);;	--	Integrator complex subunit 7 GN=INTS7 OS=Bos taurus (Bovine) PE=2 SV=1	PREDICTED: integrator complex subunit 7, partial [Galeopterus variegatus]
Sus_scrofa_newGene_20409	--	--	Biological Process: termination of G-protein coupled receptor signaling pathway (GO:0038032);;	K16526|0|ecb:100073152|AKAP10; A kinase (PRKA) anchor protein 10; K16526 A-kinase anchor protein 10 (A)	A-kinase anchor protein 10, mitochondrial (Precursor; Fragment) GN=AKAP10 OS=Sus scrofa (Pig) PE=2 SV=2	PREDICTED: A-kinase anchor protein 10, mitochondrial [Equus przewalskii]
Sus_scrofa_newGene_20151	--	--	Biological Process: trophectodermal cell differentiation (GO:0001829);; Molecular Function: calcium ion binding (GO:0005509);; Cellular Component: endosome (GO:0005768);; Cellular Component: Golgi apparatus (GO:0005794);; Cellular Component: trans-Golgi network (GO:0005802);; Cellular Component: cell-cell adherens junction (GO:0005913);; Cellular Component: focal adhesion (GO:0005925);; Biologica…	K05689|2.07622e-53|fca:101095391|CDH1; cadherin 1, type 1, E-cadherin (epithelial); K05689 cadherin 1, type 1, E-cadherin (A)	E-Cad/CTF3 (Precursor) GN=CDH1 OS=Bos taurus (Bovine) PE=2 SV=1	Cadherin-1 [Pteropus alecto]
Sus_scrofa_newGene_21518	--	--	--	--	--	PREDICTED: uncharacterized protein LOC102167808 [Sus scrofa]
Sus_scrofa_newGene_97	--	--	Biological Process: luteinization (GO:0001553);; Molecular Function: chromatin binding (GO:0003682);; Molecular Function: RNA polymerase II distal enhancer sequence-specific DNA binding transcription factor activity (GO:0003705);; Molecular Function: steroid hormone receptor activity (GO:0003707);; Molecular Function: phospholipid binding (GO:0005543);; Cellular Component: nucleus (GO:0005634);; …	K08560|2.8582e-90|ssc:397368|NR5A1, SF-1; nuclear receptor subfamily 5, group A, member 1; K08560 steroidogenic factor 1 (A)	Steroidogenic factor 1 GN=NR5A1 OS=Sus scrofa (Pig) PE=2 SV=3	RecName: Full=Steroidogenic factor 1; Short=SF-1; Short=STF-1; AltName: Full=Adrenal 4-binding protein; AltName: Full=Fushi tarazu factor homolog 1; AltName: Full=Nuclear receptor subfamily 5 group A member 1; AltName: Full=Steroid hormone receptor Ad4BP [Sus scrofa]
Sus_scrofa_newGene_15858	[E]	Amino acid transport and metabolism	Molecular Function: aminopeptidase activity (GO:0004177);; Cellular Component: nucleus (GO:0005634);; Cellular Component: mitochondrion (GO:0005739);; Biological Process: proteolysis (GO:0006508);; Molecular Function: metalloexopeptidase activity (GO:0008235);; Molecular Function: manganese ion binding (GO:0030145);;	--	Cytosol aminopeptidase GN=LAP3 OS=Bos taurus (Bovine) PE=1 SV=3	PREDICTED: uncharacterized protein LOC100739772 [Sus scrofa]
Sus_scrofa_newGene_105	--	--	Molecular Function: sodium:phosphate symporter activity (GO:0005436);; Cellular Component: brush border (GO:0005903);; Biological Process: sodium ion transport (GO:0006814);; Molecular Function: sodium-dependent phosphate transmembrane transporter activity (GO:0015321);; Cellular Component: apical plasma membrane (GO:0016324);; Biological Process: cellular phosphate ion homeostasis (GO:0030643);;…	--	Sodium-dependent phosphate transport protein 2B GN=SLC34A2 OS=Bos taurus (Bovine) PE=1 SV=1	PREDICTED: sodium-dependent phosphate transport protein 2C [Sus scrofa]
Sus_scrofa_newGene_10241	--	--	--	K10284|2.55504e-128|ssc:100515369|FBXL18; F-box and leucine-rich repeat protein 18; K10284 F-box and leucine-rich repeat protein 18 (A)	--	PREDICTED: F-box/LRR-repeat protein 18 [Sus scrofa]
Sus_scrofa_newGene_16966	--	--	--	--	--	PREDICTED: insulin-like growth factor 2 mRNA-binding protein 3 [Sus scrofa]
Sus_scrofa_newGene_11546	--	--	--	--	Guanylate-binding protein 6 GN=GBP6 OS=Pongo abelii (Sumatran orangutan) PE=2 SV=1	PREDICTED: guanylate-binding protein 4-like [Galeopterus variegatus]
Sus_scrofa_newGene_27	--	--	--	--	Cell cycle control protein 50A GN=TMEM30A OS=Pongo abelii (Sumatran orangutan) PE=2 SV=1	PREDICTED: cell cycle control protein 50A isoform 2 [Orcinus orca]
Sus_scrofa_newGene_17000	--	--	Biological Process: cilium or flagellum-dependent cell motility (GO:0001539);; Molecular Function: microtubule motor activity (GO:0003777);; Biological Process: microtubule-based movement (GO:0007018);; Biological Process: cell projection assembly (GO:0030031);;	K10414|0|lve:103075753|DYNC2H1; dynein, cytoplasmic 2, heavy chain 1; K10414 dynein heavy chain 2, cytosolic (A)	--	PREDICTED: cytoplasmic dynein 2 heavy chain 1 isoform X2 [Bubalus bubalis]
Sus_scrofa_newGene_10219	--	--	Cellular Component: GARP complex (GO:0000938);; Biological Process: growth (GO:0040007);; Biological Process: retrograde transport, endosome to Golgi (GO:0042147);; Biological Process: homeostasis of number of cells within a tissue (GO:0048873);; Biological Process: musculoskeletal movement (GO:0050881);; Biological Process: neurofilament cytoskeleton organization (GO:0060052);;	K17600|8.96396e-98|aml:100483879|VPS54; vacuolar protein sorting 54 homolog (S. cerevisiae); K17600 vacuolar protein sorting-associated protein 54 (A)	--	PREDICTED: vacuolar protein sorting-associated protein 54 isoform X3 [Bison bison bison]
Sus_scrofa_newGene_9132	--	--	Molecular Function: nucleic acid binding (GO:0003676);; Cellular Component: intracellular (GO:0005622);; Biological Process: regulation of transcription, DNA-templated (GO:0006355);; Molecular Function: metal ion binding (GO:0046872);;	K09228|1.61226e-34|ssc:100517751|zinc finger protein 709-like; K09228 KRAB domain-containing zinc finger protein (A)	Zinc finger protein 14 GN=ZNF14 OS=Pongo abelii (Sumatran orangutan) PE=2 SV=1	PREDICTED: zinc finger protein 709-like isoform X1 [Sus scrofa]
Sus_scrofa_newGene_16942	--	--	--	--	LINE-1 reverse transcriptase homolog OS=Nycticebus coucang (Slow loris) PE=3 SV=1	hypothetical protein M91_08673 [Bos mutus]
Sus_scrofa_newGene_9054	--	--	Cellular Component: nucleus (GO:0005634);; Biological Process: mRNA processing (GO:0006397);;	K14408|5.91322e-22|hsa:1479|CSTF3, CSTF-77; cleavage stimulation factor, 3' pre-RNA, subunit 3, 77kDa; K14408 cleavage stimulation factor subunit 3 (A)	Cleavage stimulation factor subunit 3 GN=CSTF3 OS=Pongo abelii (Sumatran orangutan) PE=2 SV=1	PREDICTED: cleavage stimulation factor subunit 3-like isoform X1 [Eptesicus fuscus]
Sus_scrofa_newGene_5451	--	--	Molecular Function: SNAP receptor activity (GO:0005484);; Cellular Component: Golgi apparatus (GO:0005794);; Biological Process: intracellular protein transport (GO:0006886);; Cellular Component: membrane (GO:0016020);; Biological Process: retrograde transport, endosome to Golgi (GO:0042147);;	K08493|6.72554e-18|tup:102479536|VTI1A; vesicle transport through interaction with t-SNAREs 1A; K08493 vesicle transport through interaction with t-SNAREs 1 (A)	--	PREDICTED: vesicle transport through interaction with t-SNAREs homolog 1A [Tupaia chinensis]
Sus_scrofa_newGene_9041	--	--	Molecular Function: MAP kinase kinase kinase activity (GO:0004709);; Molecular Function: protein tyrosine kinase activity (GO:0004713);; Molecular Function: ATP binding (GO:0005524);; Cellular Component: centrosome (GO:0005813);; Cellular Component: microtubule (GO:0005874);; Biological Process: microtubule-based process (GO:0007017);; Biological Process: activation of JUN kinase activity (GO:000…	--	--	PREDICTED: TANK-binding kinase 1-binding protein 1-like [Sus scrofa]
Sus_scrofa_newGene_19645	--	--	Biological Process: endocytosis (GO:0006897);; Cellular Component: clathrin coat of endocytic vesicle (GO:0030128);;	--	--	PREDICTED: collagen alpha-1(I) chain-like, partial [Sus scrofa]
Sus_scrofa_newGene_21025	--	--	Biological Process: epithelial to mesenchymal transition (GO:0001837);; Molecular Function: glycoprotein binding (GO:0001948);; Molecular Function: signal transducer activity (GO:0004871);; Molecular Function: protein kinase C binding (GO:0005080);; Cellular Component: nucleus (GO:0005634);; Cellular Component: cytoplasm (GO:0005737);; Cellular Component: trans-Golgi network (GO:0005802);; Cellul…	K04437|5.1886e-68|ocu:100328756|RA_M006_JSM7BED4F; FLNA protein; K04437 filamin (A)	Filamin-B (Fragment) GN=FLNB OS=Oryctolagus cuniculus (Rabbit) PE=1 SV=1	PREDICTED: filamin-A-like, partial [Bison bison bison]
Sus_scrofa_newGene_19021	--	--	--	--	--	PREDICTED: inaD-like protein-like, partial [Sus scrofa]
Sus_scrofa_newGene_16996	[R]	General function prediction only	Molecular Function: GTP binding (GO:0005525);; Biological Process: small GTPase mediated signal transduction (GO:0007264);; Biological Process: protein transport (GO:0015031);;	K07917|5.55948e-70|rno:308821|Rab30, Rsb30; RAB30, member RAS oncogene family; K07917 Ras-related protein Rab-30 (A)	Ras-related protein Rab-30 (Precursor) GN=RAB30 OS=Bos taurus (Bovine) PE=2 SV=1	PREDICTED: ras-related protein Rab-30, partial [Sus scrofa]
Sus_scrofa_newGene_14757	--	--	--	--	--	PREDICTED: uncharacterized protein LOC100155756 isoform X1 [Sus scrofa]
Sus_scrofa_newGene_16952	--	--	Molecular Function: calmodulin binding (GO:0005516);;	--	NEUG(55-78) GN=NRGN OS=Capra hircus (Goat) PE=3 SV=1	PREDICTED: neurogranin [Camelus bactrianus]
Sus_scrofa_newGene_2992	--	--	--	--	LINE-1 reverse transcriptase homolog OS=Nycticebus coucang (Slow loris) PE=3 SV=1	endonuclease/reverse transcriptase [Sus scrofa]
Sus_scrofa_newGene_15848	--	--	Molecular Function: protein serine/threonine kinase activity (GO:0004674);; Molecular Function: ATP binding (GO:0005524);;	--	--	PREDICTED: alpha-protein kinase 1-like, partial [Tursiops truncatus]
Sus_scrofa_newGene_12445	--	--	Molecular Function: transferase activity, transferring glycosyl groups (GO:0016757);; Biological Process: muscle cell cellular homeostasis (GO:0046716);;	K09668|3.85369e-28|cfa:474521|LARGE; like-glycosyltransferase; K09668 glycosyltransferase-like protein LARGE (A)	--	hypothetical protein CB1_092648006 [Camelus ferus]
Sus_scrofa_newGene_10193	--	--	--	--	--	A3Z2_1 [Sus scrofa]
Sus_scrofa_newGene_15818	[P]	Inorganic ion transport and metabolism	--	K14802|1.33842e-49|ggo:101126258|probable phospholipid-transporting ATPase IA-like; K14802 phospholipid-transporting ATPase [EC:3.6.3.1] (A)	Probable phospholipid-transporting ATPase IA GN=ATP8A1 OS=Bos taurus (Bovine) PE=1 SV=2	PREDICTED: probable phospholipid-transporting ATPase IA-like isoform X2 [Physeter catodon]
Sus_scrofa_newGene_7972	--	--	--	K16537|1.48686e-108|cmy:102947312|PCM1; pericentriolar material 1; K16537 pericentriolar material 1 protein (A)	--	PREDICTED: pericentriolar material 1 protein-like [Sus scrofa]
Sus_scrofa_newGene_17021	--	--	--	--	--	PREDICTED: neurabin-1-like [Sus scrofa]
Sus_scrofa_newGene_3052	--	--	--	--	--	PREDICTED: unconventional myosin-XIX, partial [Bison bison bison]
Sus_scrofa_newGene_3919	--	--	Molecular Function: magnesium ion binding (GO:0000287);; Molecular Function: phospholipid-translocating ATPase activity (GO:0004012);; Molecular Function: ATP binding (GO:0005524);; Cellular Component: endoplasmic reticulum (GO:0005783);; Biological Process: cation transport (GO:0006812);; Biological Process: phospholipid transport (GO:0015914);; Cellular Component: integral component of membrane…	K01530|3.16807e-35|cfr:102514562|ATP11B; ATPase, class VI, type 11B; K01530 phospholipid-translocating ATPase [EC:3.6.3.1] (A)	Probable phospholipid-transporting ATPase IF (Fragment) GN=ATP11B OS=Oryctolagus cuniculus (Rabbit) PE=1 SV=2	PREDICTED: probable phospholipid-transporting ATPase IF [Camelus ferus]
Sus_scrofa_newGene_3877	--	--	--	--	Raftlin-2 GN=RFTN2 OS=Pongo abelii (Sumatran orangutan) PE=2 SV=3	PREDICTED: LOW QUALITY PROTEIN: raftlin [Odobenus rosmarus divergens]
Sus_scrofa_newGene_114	--	--	Cellular Component: integral component of membrane (GO:0016021);;	--	--	TPA: androgen-induced 1-like [Bos taurus]
Sus_scrofa_newGene_14780	--	--	--	--	--	PREDICTED: protamine-like [Sus scrofa]
Sus_scrofa_newGene_20676	[V]	Defense mechanisms	Molecular Function: drug transmembrane transporter activity (GO:0015238);; Molecular Function: antiporter activity (GO:0015297);; Cellular Component: membrane (GO:0016020);;	K03327|7.94289e-28|pon:100171505|SLC47A1, MATE1; solute carrier family 47 (multidrug and toxin extrusion), member 1; K03327 multidrug resistance protein, MATE family (A)	Multidrug and toxin extrusion protein 1 GN=SLC47A1 OS=Pongo abelii (Sumatran orangutan) PE=2 SV=1	PREDICTED: multidrug and toxin extrusion protein 1 [Orycteropus afer afer]
Sus_scrofa_newGene_5481	--	--	--	--	--	PREDICTED: leucine-rich repeat-containing protein C10orf11-like [Sus scrofa]
Sus_scrofa_newGene_13491	--	--	--	--	--	hypothetical protein M91_09901 [Bos mutus]
Sus_scrofa_newGene_21553	--	--	--	--	--	IL-23 [Sus scrofa]
Sus_scrofa_newGene_6377	--	--	Molecular Function: acid-amino acid ligase activity (GO:0016881);;	K06689|1.34187e-84|lcm:102362038|ubiquitin-conjugating enzyme E2 E3-like; K06689 ubiquitin-conjugating enzyme E2 D/E [EC:6.3.2.19] (A)	Ubiquitin-conjugating enzyme E2 E3 GN=UBE2E3 OS=Bos taurus (Bovine) PE=2 SV=1	PREDICTED: ubiquitin-conjugating enzyme E2 E3 [Condylura cristata]
Sus_scrofa_newGene_7453	--	--	Molecular Function: nucleic acid binding (GO:0003676);; Cellular Component: nucleus (GO:0005634);; Molecular Function: zinc ion binding (GO:0008270);;	K13203|9.49678e-24|cfr:102507244|zinc finger RNA-binding protein-like; K13203 zinc finger RNA-binding protein (A)	Zinc finger RNA-binding protein GN=ZFR OS=Pongo abelii (Sumatran orangutan) PE=2 SV=1	zinc finger RNA binding protein isoform 5-like protein [Camelus ferus]
Sus_scrofa_newGene_10213	--	--	--	--	--	PREDICTED: protein eva-1 homolog A [Equus caballus]
Sus_scrofa_newGene_7955	[RTKL]	--	Molecular Function: protein tyrosine kinase activity (GO:0004713);; Molecular Function: ATP binding (GO:0005524);; Biological Process: protein phosphorylation (GO:0006468);;	K08893|6.69706e-156|ssc:100526085|HCK; hemopoietic cell kinase; K08893 hemopoietic cell kinase [EC:2.7.10.2] (A)	Tyrosine-protein kinase HCK GN=HCK OS=Macaca fascicularis (Crab-eating macaque) PE=2 SV=3	PREDICTED: tyrosine-protein kinase HCK [Sus scrofa]
Sus_scrofa_newGene_15877	--	--	--	--	--	PREDICTED: uncharacterized protein C4orf26 homolog isoform X1 [Sus scrofa]
Sus_scrofa_newGene_141	--	--	--	--	--	PREDICTED: uncharacterized protein LOC102401784 [Bubalus bubalis]
Sus_scrofa_newGene_18267	--	--	Molecular Function: Rho guanyl-nucleotide exchange factor activity (GO:0005089);; Molecular Function: phospholipid binding (GO:0005543);; Cellular Component: cytosol (GO:0005829);; Biological Process: regulation of Rho protein signal transduction (GO:0035023);; Cellular Component: intracellular membrane-bounded organelle (GO:0043231);;	K12365|2.85093e-74|chx:102171529|PREX1; phosphatidylinositol-3,4,5-trisphosphate-dependent Rac exchange factor 1; K12365 phosphatidylinositol-3,4,5-trisphosphate-dependent Rac exchanger 1 protein (A)	--	PREDICTED: phosphatidylinositol 3,4,5-trisphosphate-dependent Rac exchanger 1 protein [Capra hircus]
Sus_scrofa_newGene_11551	--	--	--	--	--	IL-23 [Sus scrofa]
Sus_scrofa_newGene_21340	--	--	--	--	--	PREDICTED: protein SOGA2-like [Sus scrofa]
Sus_scrofa_newGene_10259	--	--	Biological Process: cilium or flagellum-dependent cell motility (GO:0001539);; Molecular Function: microtubule motor activity (GO:0003777);; Molecular Function: ATP binding (GO:0005524);; Cellular Component: axonemal dynein complex (GO:0005858);; Biological Process: ATP catabolic process (GO:0006200);; Biological Process: microtubule-based movement (GO:0007018);; Molecular Function: ATPase activi…	K10408|1.00311e-18|ssc:100511869|DNAH3; dynein, axonemal, heavy chain 3; K10408 dynein heavy chain, axonemal (A)	--	PREDICTED: LOW QUALITY PROTEIN: dynein heavy chain 3, axonemal [Sus scrofa]
Sus_scrofa_newGene_10230	--	--	--	--	LINE-1 reverse transcriptase homolog OS=Nycticebus coucang (Slow loris) PE=3 SV=1	LINE-1 element ORF2 (predicted) [Sorex araneus]
Sus_scrofa_newGene_158	--	--	Biological Process: pattern specification process (GO:0007389);; Cellular Component: membrane (GO:0016020);;	--	Neuronal growth regulator 1 (Precursor) GN=NEGR1 OS=Pongo abelii (Sumatran orangutan) PE=2 SV=1	hypothetical protein PANDA_017598 [Ailuropoda melanoleuca]
Sus_scrofa_newGene_10192	--	--	--	--	--	PREDICTED: collagen alpha-1(III) chain-like [Sus scrofa]
Sus_scrofa_newGene_13435	--	--	--	--	--	TPA: hypothetical protein BOS_17810 [Bos taurus]
Sus_scrofa_newGene_21499	--	--	--	--	LINE-1 reverse transcriptase homolog OS=Nycticebus coucang (Slow loris) PE=3 SV=1	endonuclease/reverse transcriptase [Sus scrofa]
Sus_scrofa_newGene_15857	--	--	Cellular Component: collagen trimer (GO:0005581);; Cellular Component: extracellular space (GO:0005615);; Biological Process: protein homooligomerization (GO:0051260);;	--	--	PREDICTED: complement C1q tumor necrosis factor-related protein 7 isoform 4 [Ovis aries]
Sus_scrofa_newGene_2366	--	--	--	--	LINE-1 reverse transcriptase homolog OS=Nycticebus coucang (Slow loris) PE=3 SV=1	endonuclease/reverse transcriptase [Sus scrofa]
Sus_scrofa_newGene_146	--	--	--	K10367|0|ssc:102159471|FMN1; formin 1; K10367 formin 1 (A)	--	PREDICTED: formin-1-like [Sus scrofa]
Sus_scrofa_newGene_16959	--	--	--	--	LINE-1 reverse transcriptase homolog OS=Nycticebus coucang (Slow loris) PE=3 SV=1	endonuclease/reverse transcriptase [Sus scrofa]
Sus_scrofa_newGene_12517	--	--	--	K05235|7.32025e-10|umr:103660143|NTS; neurotensin; K05235 neurotensin (A)	--	PREDICTED: neurotensin/neuromedin N [Ursus maritimus]
Sus_scrofa_newGene_20591	[O]	Posttranslational modification, protein turnover, chaperones	Cellular Component: plasma membrane (GO:0005886);; Cellular Component: synaptic vesicle (GO:0008021);; Cellular Component: melanosome (GO:0042470);; Biological Process: negative regulation of neuron apoptotic process (GO:0043524);;	--	DnaJ homolog subfamily C member 5 GN=DNAJC5 OS=Bos taurus (Bovine) PE=2 SV=1	PREDICTED: dnaJ homolog subfamily C member 5 [Sus scrofa]
Sus_scrofa_newGene_3053	[L]	Replication, recombination and repair	Molecular Function: ATP binding (GO:0005524);; Molecular Function: nucleoside-triphosphatase activity (GO:0017111);;	--	--	PREDICTED: LOW QUALITY PROTEIN: ATPase family AAA domain-containing protein 5 [Lipotes vexillifer]
Sus_scrofa_newGene_10298	[R]	General function prediction only	Cellular Component: nucleus (GO:0005634);; Molecular Function: transcription regulatory region DNA binding (GO:0044212);; Molecular Function: metal ion binding (GO:0046872);; Biological Process: retina development in camera-type eye (GO:0060041);;	--	Zinc finger protein Pegasus GN=IKZF5 OS=Pongo abelii (Sumatran orangutan) PE=2 SV=2	PREDICTED: zinc finger protein 513-like, partial [Bubalus bubalis]
Sus_scrofa_newGene_20649	--	--	--	K10320|2.92788e-68|ssc:102158327|FBXO46; F-box protein 46; K10320 F-box protein 46 (A)	--	F-box only protein 46 [Myotis brandtii]
Sus_scrofa_newGene_18817	--	--	Molecular Function: phospholipid binding (GO:0005543);; Cellular Component: protein complex (GO:0043234);; Cellular Component: synapse (GO:0045202);;	--	Alpha-1-syntrophin GN=SNTA1 OS=Oryctolagus cuniculus (Rabbit) PE=1 SV=1	PREDICTED: beta-1-syntrophin [Ceratotherium simum simum]
Sus_scrofa_newGene_9137	--	--	Molecular Function: DNA binding (GO:0003677);; Cellular Component: nucleus (GO:0005634);; Cellular Component: chromosome (GO:0005694);; Biological Process: regulation of transcription, DNA-templated (GO:0006355);; Biological Process: cell cycle (GO:0007049);; Biological Process: chromatin modification (GO:0016568);;	--	SWI/SNF-related matrix-associated actin-dependent regulator of chromatin subfamily E member 1-related GN=HMG20B OS=Bos taurus (Bovine) PE=2 SV=1	PREDICTED: SWI/SNF-related matrix-associated actin-dependent regulator of chromatin subfamily E member 1-related [Bubalus bubalis]
Sus_scrofa_newGene_7952	--	--	--	--	--	PREDICTED: sodium bicarbonate transporter-like protein 11-like [Sus scrofa]
Sus_scrofa_newGene_3835	--	--	--	--	--	PREDICTED: serine/arginine repetitive matrix protein 2-like [Bos taurus]
Sus_scrofa_newGene_21027	[R]	General function prediction only	Molecular Function: catalytic activity (GO:0003824);; Biological Process: metabolic process (GO:0008152);;	--	WD repeat-containing protein 1 GN=WDR1 OS=Bos taurus (Bovine) PE=2 SV=3	WD repeat-containing protein 1 [Pteropus alecto]
Sus_scrofa_newGene_13592	--	--	--	--	CMP-N-acetylneuraminate-beta-1,4-galactoside alpha-2,3-sialyltransferase GN=ST3GAL3 OS=Pan troglodytes (Chimpanzee) PE=2 SV=1	PREDICTED: CMP-N-acetylneuraminate-beta-1,4-galactoside alpha-2,3-sialyltransferase isoform X5 [Panthera tigris altaica]
Sus_scrofa_newGene_20858	[O]	Posttranslational modification, protein turnover, chaperones	--	K02734|4.71234e-36|umr:103666399|PSMB2; proteasome (prosome, macropain) subunit, beta type, 2; K02734 20S proteasome subunit beta 4 [EC:3.4.25.1] (A)	Proteasome subunit beta type-2 GN=PSMB2 OS=Bos taurus (Bovine) PE=1 SV=1	PREDICTED: proteasome subunit beta type-2 isoform X1 [Ursus maritimus]
Sus_scrofa_newGene_14853	--	--	--	--	--	PREDICTED: protein unc-79 homolog, partial [Lipotes vexillifer]
Sus_scrofa_newGene_11493	[R]	General function prediction only	Molecular Function: nucleic acid binding (GO:0003676);; Molecular Function: metal ion binding (GO:0046872);;	--	Zinc finger protein 16 GN=ZNF16 OS=Pan paniscus (Pygmy chimpanzee) PE=3 SV=1	PREDICTED: zinc finger protein 250 isoform X3 [Sus scrofa]
Sus_scrofa_newGene_10220	--	--	--	--	--	PREDICTED: WD repeat-containing and planar cell polarity effector protein fritz homolog, partial [Sus scrofa]
Sus_scrofa_newGene_3953	--	--	--	--	--	PREDICTED: collagen alpha-1(XVIII) chain-like [Sus scrofa]
Sus_scrofa_newGene_3931	--	--	--	--	--	IL-23 [Sus scrofa]
Sus_scrofa_newGene_19479	--	--	Molecular Function: carbohydrate binding (GO:0030246);;	--	--	PREDICTED: nodal modulator 1-like [Ochotona princeps]
Sus_scrofa_newGene_15868	--	--	--	--	--	transposase [Lipotes vexillifer]
Sus_scrofa_newGene_7449	[O]	Posttranslational modification, protein turnover, chaperones	Molecular Function: glutathione peroxidase activity (GO:0004602);; Cellular Component: extracellular space (GO:0005615);; Molecular Function: selenium binding (GO:0008430);; Biological Process: hydrogen peroxide catabolic process (GO:0042744);; Biological Process: protein homotetramerization (GO:0051289);; Biological Process: oxidation-reduction process (GO:0055114);;	K00432|3.7631e-159|ssc:396598|GPX3; glutathione peroxidase 3 (plasma) (EC:1.11.1.9); K00432 glutathione peroxidase [EC:1.11.1.9] (A)	Glutathione peroxidase 3 (Precursor) GN=GPX3 OS=Bos taurus (Bovine) PE=2 SV=2	glutathione peroxidase 3 precursor [Sus scrofa]
Sus_scrofa_newGene_6344	[R]	General function prediction only	Molecular Function: sequence-specific DNA binding transcription factor activity (GO:0003700);; Biological Process: regulation of transcription, DNA-templated (GO:0006355);; Molecular Function: sequence-specific DNA binding (GO:0043565);; Molecular Function: metal ion binding (GO:0046872);;	K09299|2.2059e-85|ocu:103348753|zinc finger E-box-binding homeobox 2-like; K09299 zinc finger homeobox protein 1/2 (A)	Zinc finger protein 684 GN=ZNF684 OS=Macaca fascicularis (Crab-eating macaque) PE=2 SV=1	PREDICTED: zinc finger E-box-binding homeobox 2-like [Oryctolagus cuniculus]
Sus_scrofa_newGene_19940	--	--	Cellular Component: plasma membrane (GO:0005886);; Cellular Component: phosphatidylinositol 3-kinase complex (GO:0005942);; Biological Process: endocytosis (GO:0006897);; Molecular Function: 1-phosphatidylinositol-3-kinase activity (GO:0016303);; Cellular Component: vesicle (GO:0031982);; Molecular Function: 1-phosphatidylinositol-4-phosphate 3-kinase activity (GO:0035005);; Biological Process: p…	--	Phosphatidylinositol 4-phosphate 3-kinase C2 domain-containing subunit alpha GN=PIK3C2A OS=Pongo abelii (Sumatran orangutan) PE=2 SV=1	PREDICTED: phosphatidylinositol 4-phosphate 3-kinase C2 domain-containing subunit alpha-like [Sus scrofa]
Sus_scrofa_newGene_5425	--	--	Cellular Component: spindle pole (GO:0000922);; Cellular Component: kinetochore microtubule (GO:0005828);; Biological Process: mitotic cell cycle checkpoint (GO:0007093);;	K11577|3.08012e-48|lve:103076331|KNTC1; kinetochore associated 1; K11577 kinetochore-associated protein 1 (A)	--	PREDICTED: kinetochore-associated protein 1 [Lipotes vexillifer]
Sus_scrofa_newGene_20713	--	--	--	--	--	PREDICTED: zinc finger protein 219 isoform X1 [Pteropus alecto]
Sus_scrofa_newGene_14764	--	--	--	--	--	PREDICTED: E3 ubiquitin-protein ligase RNF8 isoform X2 [Sus scrofa]
Sus_scrofa_newGene_9061	--	--	--	K15293|0|ssc:100627038|UNC13A; unc-13 homolog A (C. elegans); K15293 protein unc-13 (A)	--	PREDICTED: protein unc-13 homolog A, partial [Sus scrofa]
Sus_scrofa_newGene_13531	--	--	--	--	--	PREDICTED: uncharacterized protein C19orf84 homolog [Physeter catodon]
Sus_scrofa_newGene_3831	--	--	Molecular Function: GTP binding (GO:0005525);; Cellular Component: lysosomal membrane (GO:0005765);; Biological Process: chromosome segregation (GO:0007059);; Biological Process: mitotic nuclear division (GO:0007067);; Biological Process: small GTPase mediated signal transduction (GO:0007264);; Molecular Function: GDP binding (GO:0019003);; Cellular Component: midbody (GO:0030496);; Cellular Comp…	K07955|1.44143e-20|ocu:103352096|ARL8B; ADP-ribosylation factor-like 8B; K07955 ADP-ribosylation factor-like protein 8 (A)	ADP-ribosylation factor-like protein 8B GN=ARL8B OS=Pongo abelii (Sumatran orangutan) PE=2 SV=1	PREDICTED: ADP-ribosylation factor-like protein 8B [Condylura cristata]
Sus_scrofa_newGene_3032	--	--	--	--	--	PREDICTED: basic proline-rich protein-like [Sus scrofa]
Sus_scrofa_newGene_10266	--	--	--	--	Transmembrane protein (Precursor) GN=ERVFRD-1 OS=Callithrix jacchus (White-tufted-ear marmoset) PE=3 SV=1	PREDICTED: uncharacterized protein LOC105079051 [Camelus bactrianus]
Sus_scrofa_newGene_6315	--	--	Molecular Function: actin binding (GO:0003779);; Cellular Component: plasma membrane (GO:0005886);;	--	--	PREDICTED: sperm-specific antigen 2 homolog [Sus scrofa]
Sus_scrofa_newGene_3016	--	--	Molecular Function: Rho guanyl-nucleotide exchange factor activity (GO:0005089);; Molecular Function: phospholipid binding (GO:0005543);; Cellular Component: cytosol (GO:0005829);; Cellular Component: plasma membrane (GO:0005886);; Biological Process: brain development (GO:0007420);; Biological Process: actin cytoskeleton organization (GO:0030036);; Biological Process: negative regulation of cell…	--	Active breakpoint cluster region-related protein GN=ABR OS=Bos taurus (Bovine) PE=2 SV=1	PREDICTED: breakpoint cluster region protein-like [Sus scrofa]
Sus_scrofa_newGene_18975	--	--	Cellular Component: pericentriolar material (GO:0000242);; Cellular Component: Golgi apparatus (GO:0005794);; Cellular Component: cis-Golgi network (GO:0005801);; Biological Process: endosome organization (GO:0007032);; Biological Process: lysosome organization (GO:0007040);; Molecular Function: microtubule binding (GO:0008017);; Biological Process: endosome to lysosome transport (GO:0008333);; B…	--	--	PREDICTED: protein Hook homolog 3-like [Sus scrofa]
Sus_scrofa_newGene_14836	[L]	Replication, recombination and repair	Biological Process: DNA integration (GO:0015074);;	--	Ribonuclease ZC3H12A OS=Bos taurus (Bovine) PE=2 SV=1	PREDICTED: LOW QUALITY PROTEIN: protein NYNRIN [Sus scrofa]
Sus_scrofa_newGene_2395	--	--	--	--	--	Lipoma HMGIC fusion partner [Pteropus alecto]
Sus_scrofa_newGene_6398	--	--	Molecular Function: nucleic acid binding (GO:0003676);;	--	General transcription factor II-I repeat domain-containing protein 2 GN=GTF2IRD2 OS=Bos taurus (Bovine) PE=2 SV=1	PREDICTED: general transcription factor II-I repeat domain-containing protein 2-like [Panthera tigris altaica]
Sus_scrofa_newGene_15869	--	--	--	--	LINE-1 reverse transcriptase homolog OS=Nycticebus coucang (Slow loris) PE=3 SV=1	hypothetical protein M91_01210, partial [Bos mutus]
Sus_scrofa_newGene_18653	--	--	--	--	--	PREDICTED: leucine-rich repeats and immunoglobulin-like domains protein 2 [Panthera tigris altaica]
Sus_scrofa_newGene_181	--	--	Molecular Function: actin binding (GO:0003779);; Cellular Component: cytosol (GO:0005829);; Cellular Component: cytoskeleton (GO:0005856);; Biological Process: vesicle-mediated transport (GO:0016192);; Cellular Component: lamellipodium (GO:0030027);; Molecular Function: metal ion binding (GO:0046872);; Biological Process: actin filament severing (GO:0051014);; Biological Process: actin filament c…	K05768|1.60766e-68|cge:100753350|Gsn; gelsolin; K05768 gelsolin (A)	Gelsolin (Precursor; Fragment) GN=GSN OS=Sus scrofa (Pig) PE=1 SV=1	Chain G, Crystal Structure Of Gelsolin Domains G1-G3 Bound To Actin
Sus_scrofa_newGene_13530	--	--	--	--	Transmembrane protein (Precursor) GN=ERVW-1 OS=Hylobates pileatus (Pileated gibbon) PE=3 SV=1	PREDICTED: uncharacterized protein LOC102743353 [Leptonychotes weddellii]
Sus_scrofa_newGene_3832	--	--	--	K10084|1.31477e-09|cfr:102523509|EDEM1; ER degradation enhancer, mannosidase alpha-like 1; K10084 ER degradation enhancer, mannosidase alpha-like 1 (A)	--	PREDICTED: ER degradation-enhancing alpha-mannosidase-like protein 1 [Camelus ferus]
Sus_scrofa_newGene_5439	--	--	--	--	--	PREDICTED: integral membrane protein GPR137B [Pantholops hodgsonii]
Sus_scrofa_newGene_7471	--	--	Molecular Function: cation transmembrane transporter activity (GO:0008324);; Molecular Function: neutral amino acid transmembrane transporter activity (GO:0015175);; Molecular Function: L-amino acid transmembrane transporter activity (GO:0015179);; Biological Process: L-amino acid transport (GO:0015807);; Biological Process: proline transport (GO:0015824);; Cellular Component: membrane (GO:001602…	K14209|3.41106e-18|cfr:102513692|SLC36A2; solute carrier family 36 (proton/amino acid symporter), member 2; K14209 solute carrier family 36 (proton-coupled amino acid transporter) (A)	--	PREDICTED: proton-coupled amino acid transporter 2 [Camelus ferus]
Sus_scrofa_newGene_9100	--	--	Molecular Function: nucleic acid binding (GO:0003676);; Molecular Function: aspartic-type endopeptidase activity (GO:0004190);; Molecular Function: structural molecule activity (GO:0005198);; Biological Process: proteolysis (GO:0006508);; Molecular Function: zinc ion binding (GO:0008270);; Cellular Component: viral capsid (GO:0019028);; Biological Process: virion assembly (GO:0019068);;	--	--	putative gag-pol polyprotein [Sus scrofa]
Sus_scrofa_newGene_19748	--	--	Molecular Function: ATP binding (GO:0005524);; Cellular Component: mitochondrial inner membrane (GO:0005743);; Biological Process: mitochondrial DNA replication (GO:0006264);; Biological Process: deoxyribonucleotide metabolic process (GO:0009262);; Molecular Function: phosphotransferase activity, alcohol group as acceptor (GO:0016773);;	K00857|3.52537e-34|bta:615457|TK2; thymidine kinase 2, mitochondrial; K00857 thymidine kinase [EC:2.7.1.21] (A)	Thymidine kinase 2, mitochondrial (Precursor) GN=TK2 OS=Macaca fascicularis (Crab-eating macaque) PE=2 SV=1	PREDICTED: LOW QUALITY PROTEIN: thymidine kinase 2, mitochondrial [Physeter catodon]
Sus_scrofa_newGene_3061	--	--	Molecular Function: calcium ion binding (GO:0005509);; Molecular Function: zinc ion binding (GO:0008270);;	--	--	PREDICTED: zinc finger ZZ-type and EF-hand domain-containing protein 1 [Camelus bactrianus]
Sus_scrofa_newGene_12465	--	--	Biological Process: neural tube closure (GO:0001843);; Cellular Component: cytosol (GO:0005829);; Biological Process: protein import into nucleus (GO:0006606);; Molecular Function: zinc ion binding (GO:0008270);; Biological Process: positive regulation of protein ubiquitination (GO:0031398);; Cellular Component: nuclear membrane (GO:0031965);; Biological Process: positive regulation of proteasoma…	K04511|7.65836e-115|ssc:100157209|PRICKLE1; prickle homolog 1 (Drosophila); K04511 prickle (A)	--	PREDICTED: prickle-like protein 1, partial [Sus scrofa]
Sus_scrofa_newGene_6319	[O]	Posttranslational modification, protein turnover, chaperones	Cellular Component: cytoplasm (GO:0005737);; Cellular Component: PML body (GO:0016605);; Cellular Component: nuclear speck (GO:0016607);; Molecular Function: ubiquitin protein ligase binding (GO:0031625);; Cellular Component: nuclear membrane (GO:0031965);; Biological Process: palate development (GO:0060021);;	K12160|8.40441e-33|umr:103659949|SUMO1; small ubiquitin-like modifier 1; K12160 small ubiquitin-related modifier (A)	Small ubiquitin-related modifier 1 (Precursor) GN=SUMO1 OS=Pongo abelii (Sumatran orangutan) PE=3 SV=1	PREDICTED: small ubiquitin-related modifier 1 [Ursus maritimus]
Sus_scrofa_newGene_13591	[R]	General function prediction only	Molecular Function: sodium:amino acid symporter activity (GO:0005283);; Molecular Function: neurotransmitter:sodium symporter activity (GO:0005328);; Cellular Component: integral component of plasma membrane (GO:0005887);; Biological Process: neurotransmitter transport (GO:0006836);;	K05038|1.93988e-126|lve:103087246|SLC6A9; solute carrier family 6 (neurotransmitter transporter, glycine), member 9; K05038 solute carrier family 6 (neurotransmitter transporter, amino acid) member 5/7/9/14 (A)	Sodium- and chloride-dependent glycine transporter 1 GN=SLC6A9 OS=Bos taurus (Bovine) PE=2 SV=1	PREDICTED: sodium- and chloride-dependent glycine transporter 1 isoform X4 [Camelus bactrianus]
Sus_scrofa_newGene_21501	--	--	Molecular Function: binding (GO:0005488);;	K09205|8.87523e-12|ngi:103730942|Klf8; Kruppel-like factor 8; K09205 krueppel-like factor 8/12 (A)	--	Krueppel-like factor 8 [Myotis brandtii]
Sus_scrofa_newGene_2	--	--	Cellular Component: mitochondrial inner membrane (GO:0005743);; Biological Process: pyruvate metabolic process (GO:0006090);; Biological Process: mitochondrial pyruvate transport (GO:0006850);; Cellular Component: integral component of membrane (GO:0016021);; Molecular Function: pyruvate transmembrane transporter activity (GO:0050833);;	--	Mitochondrial pyruvate carrier 1 GN=MPC1 OS=Bos taurus (Bovine) PE=1 SV=1	PREDICTED: mitochondrial pyruvate carrier 1 [Oryctolagus cuniculus]
Sus_scrofa_newGene_2999	--	--	Cellular Component: histone deacetylase complex (GO:0000118);; Molecular Function: histone deacetylase activity (GO:0004407);; Biological Process: histone deacetylation (GO:0016575);;	K11406|1.35665e-10|myb:102247726|HDAC5; histone deacetylase 5; K11406 histone deacetylase 4/5 [EC:3.5.1.98] (A)	Histone deacetylase 5 GN=HDAC5 OS=Pongo abelii (Sumatran orangutan) PE=2 SV=1	hypothetical protein PANDA_008444 [Ailuropoda melanoleuca]
Sus_scrofa_newGene_20254	--	--	--	--	--	PREDICTED: uncharacterized protein C7orf26-like, partial [Sus scrofa]
Sus_scrofa_newGene_21119	--	--	--	--	Protein FAM89A GN=FAM89A OS=Bos taurus (Bovine) PE=2 SV=1	PREDICTED: protein FAM89B [Felis catus]
Sus_scrofa_newGene_11535	--	--	Biological Process: neuron migration (GO:0001764);; Biological Process: cilium movement (GO:0003341);; Molecular Function: G-protein coupled receptor activity (GO:0004930);; Molecular Function: calcium ion binding (GO:0005509);; Cellular Component: plasma membrane (GO:0005886);; Biological Process: homophilic cell adhesion via plasma membrane adhesion molecules (GO:0007156);; Biological Process: …	K12388|1.79262e-53|ssc:100157862|SORT1; sortilin 1; K12388 sortilin (A)	--	PREDICTED: sortilin [Sus scrofa]
Sus_scrofa_newGene_154	--	--	Biological Process: determination of left/right symmetry (GO:0007368);; Cellular Component: ciliary basal body (GO:0036064);;	K16484|0|bacu:103017045|RTTN; rotatin; K16484 rotatin (A)	--	PREDICTED: rotatin [Balaenoptera acutorostrata scammoni]
Sus_scrofa_newGene_3859	--	--	--	--	Tctex1 domain-containing protein 2 GN=TCTEX1D2 OS=Bos taurus (Bovine) PE=2 SV=2	TCTEX1D2 protein [Bos taurus]
Sus_scrofa_newGene_13472	--	--	--	K10645|2.5114e-30|ecb:100060229|MIB1; mindbomb E3 ubiquitin protein ligase 1; K10645 E3 ubiquitin-protein ligase mind-bomb [EC:6.3.2.19] (A)	LINE-1 reverse transcriptase homolog OS=Nycticebus coucang (Slow loris) PE=3 SV=1	PREDICTED: E3 ubiquitin-protein ligase MIB1 [Equus caballus]
Sus_scrofa_newGene_11527	--	--	--	--	LINE-1 reverse transcriptase homolog OS=Nycticebus coucang (Slow loris) PE=3 SV=1	PREDICTED: SLAM family member 9-like isoform X1 [Sus scrofa]
Sus_scrofa_newGene_20252	--	--	--	--	Transmembrane protein 131-like (Precursor) OS=Bos taurus (Bovine) PE=2 SV=2	PREDICTED: transmembrane protein 131-like [Chrysochloris asiatica]
Sus_scrofa_newGene_19276	--	--	Biological Process: microtubule cytoskeleton organization (GO:0000226);; Biological Process: angiogenesis (GO:0001525);; Biological Process: vasculogenesis (GO:0001570);; Biological Process: neuron migration (GO:0001764);; Molecular Function: actin binding (GO:0003779);; Molecular Function: non-membrane spanning protein tyrosine kinase activity (GO:0004715);; Molecular Function: signal transducer…	K05725|2.96073e-28|phd:102332836|PTK2; protein tyrosine kinase 2; K05725 focal adhesion kinase 1 [EC:2.7.10.2] (A)	--	PREDICTED: focal adhesion kinase 1 isoform X4 [Pantholops hodgsonii]
Sus_scrofa_newGene_3074	--	--	Molecular Function: transporter activity (GO:0005215);; Cellular Component: plasma membrane (GO:0005886);; Biological Process: sodium ion transport (GO:0006814);; Cellular Component: integral component of membrane (GO:0016021);; Biological Process: transmembrane transport (GO:0055085);;	K14390|1.95298e-106|ssc:497235|SLC5A10, SGLT1, SGLT5, SLC5A1; solute carrier family 5 (sodium/glucose cotransporter), member 10; K14390 solute carrier family 5 (sodium/glucose cotransporter), member 10 (A)	Sodium/glucose cotransporter 5 GN=SLC5A10 OS=Sus scrofa (Pig) PE=2 SV=1	sodium/glucose cotransporter 5 [Sus scrofa]
Sus_scrofa_newGene_14848	--	--	--	K16460|7.49425e-21|bacu:102997159|CEP128; centrosomal protein 128kDa; K16460 centrosomal protein CEP128 (A)	--	PREDICTED: centrosomal protein of 128 kDa [Balaenoptera acutorostrata scammoni]
Sus_scrofa_newGene_62	--	--	Biological Process: determination of left/right symmetry (GO:0007368);; Cellular Component: ciliary basal body (GO:0036064);;	K16484|2.28512e-121|ssc:100623296|RTTN; rotatin-like; K16484 rotatin (A)	--	PREDICTED: rotatin [Sus scrofa]
Sus_scrofa_newGene_6381	--	--	Cellular Component: intracellular (GO:0005622);;	--	Protein FAM126B GN=FAM126B OS=Pongo abelii (Sumatran orangutan) PE=2 SV=1	PREDICTED: protein FAM126B [Equus caballus]
Sus_scrofa_newGene_1603	--	--	--	--	LINE-1 reverse transcriptase homolog OS=Nycticebus coucang (Slow loris) PE=3 SV=1	hypothetical protein M91_11778 [Bos mutus]
Sus_scrofa_newGene_13390	--	--	--	--	--	PREDICTED: transcription factor 25-like isoform X1 [Sus scrofa]
Sus_scrofa_newGene_19482	--	--	Molecular Function: ATP binding (GO:0005524);; Molecular Function: nucleoside-triphosphatase activity (GO:0017111);;	--	--	NLR family, CARD domain containing 5 [Sus scrofa]
Sus_scrofa_newGene_16949	--	--	--	--	--	PREDICTED: pleckstrin homology-like domain family B member 1 isoform X2 [Sus scrofa]
Sus_scrofa_newGene_13546	--	--	Cellular Component: centrosome (GO:0005813);; Cellular Component: cell-cell junction (GO:0005911);; Biological Process: retina development in camera-type eye (GO:0060041);;	K16478|1.45652e-18|ecb:100059842|NPHP4; nephronophthisis 4; K16478 nephrocystin-4 (A)	--	PREDICTED: nephrocystin-4 [Equus przewalskii]
Sus_scrofa_newGene_9106	--	--	Molecular Function: voltage-gated calcium channel activity (GO:0005245);; Cellular Component: lysosomal membrane (GO:0005765);; Biological Process: smooth muscle contraction (GO:0006939);; Cellular Component: endosome membrane (GO:0010008);; Cellular Component: integral component of membrane (GO:0016021);; Molecular Function: protein kinase binding (GO:0019901);; Molecular Function: identical pro…	--	--	Two pore calcium channel protein 2 [Tupaia chinensis]
Sus_scrofa_newGene_79	--	--	Molecular Function: non-membrane spanning protein tyrosine kinase activity (GO:0004715);; Molecular Function: interleukin-12 receptor binding (GO:0005143);; Molecular Function: ATP binding (GO:0005524);; Cellular Component: nucleus (GO:0005634);; Cellular Component: cytoplasm (GO:0005737);; Cellular Component: cytoskeleton (GO:0005856);; Cellular Component: caveola (GO:0005901);; Biological Proce…	K04447|2.39896e-39|ssc:397201|JAK2; Janus kinase 2 (EC:2.7.10.2); K04447 Janus kinase 2 [EC:2.7.10.2] (A)	Tyrosine-protein kinase JAK2 GN=JAK2 OS=Sus scrofa (Pig) PE=2 SV=1	tyrosine-protein kinase JAK2 [Sus scrofa]
Sus_scrofa_newGene_19093	--	--	--	--	--	PREDICTED: IQ domain-containing protein K-like, partial [Sus scrofa]
Sus_scrofa_newGene_20056	[H]	Coenzyme transport and metabolism	Molecular Function: porphobilinogen synthase activity (GO:0004655);; Biological Process: protoporphyrinogen IX biosynthetic process (GO:0006782);; Molecular Function: zinc ion binding (GO:0008270);; Molecular Function: lead ion binding (GO:0032791);; Molecular Function: identical protein binding (GO:0042802);; Biological Process: protein homooligomerization (GO:0051260);; Biological Process: cell…	K01698|1.08762e-92|ssc:100621486|delta-aminolevulinic acid dehydratase-like; K01698 porphobilinogen synthase [EC:4.2.1.24] (A)	Delta-aminolevulinic acid dehydratase GN=ALAD OS=Bos taurus (Bovine) PE=2 SV=1	PREDICTED: delta-aminolevulinic acid dehydratase-like, partial [Sus scrofa]
Sus_scrofa_newGene_7946	--	--	--	--	--	hypothetical protein M91_02702, partial [Bos mutus]
Sus_scrofa_newGene_13569	[R]	General function prediction only	--	K14299|1.8558e-67|ggo:101139304|SEH1L; nucleoporin SEH1; K14299 nucleoporin SEH1 (A)	Nucleoporin SEH1 GN=SEH1L OS=Pongo abelii (Sumatran orangutan) PE=2 SV=1	PREDICTED: nucleoporin seh1-like, partial [Elephantulus edwardii]
Sus_scrofa_newGene_17037	[R]	General function prediction only	Molecular Function: RNA binding (GO:0003723);; Molecular Function: ribonuclease activity (GO:0004540);; Molecular Function: protein kinase activity (GO:0004672);; Molecular Function: ATP binding (GO:0005524);; Biological Process: mRNA processing (GO:0006397);; Biological Process: negative regulation of viral genome replication (GO:0045071);; Biological Process: positive regulation of transcriptio…	K01165|0|ssc:100048946|RNASEL; ribonuclease L (2',5'-oligoisoadenylate synthetase-dependent); K01165 ribonuclease L (A)	Ankyrin repeat and SOCS box protein 7 GN=ASB7 OS=Pongo abelii (Sumatran orangutan) PE=2 SV=1	2-5A-dependent ribonuclease [Sus scrofa]
Sus_scrofa_newGene_21430	--	--	Cellular Component: integral component of membrane (GO:0016021);;	--	Transmembrane 9 superfamily member 2 (Precursor) GN=TM9SF2 OS=Pongo abelii (Sumatran orangutan) PE=2 SV=1	PREDICTED: transmembrane 9 superfamily member 2-like, partial [Sus scrofa]
Sus_scrofa_newGene_13452	--	--	--	--	--	PREDICTED: ubiquitin conjugation factor E4 B-like [Sus scrofa]
Sus_scrofa_newGene_20229	--	--	--	--	--	PREDICTED: uncharacterized oxidoreductase ZK1290.5-like [Ornithorhynchus anatinus]
Sus_scrofa_newGene_19644	--	--	Molecular Function: protein tyrosine phosphatase activity (GO:0004725);; Cellular Component: nucleus (GO:0005634);; Cellular Component: early endosome (GO:0005769);; Cellular Component: ciliary basal body (GO:0005932);; Biological Process: peptidyl-tyrosine dephosphorylation (GO:0035335);; Biological Process: ubiquitin-dependent protein catabolic process via the multivesicular body sorting pathwa…	--	Receptor-type tyrosine-protein phosphatase N2 (Precursor) GN=PTPRN2 OS=Macaca nemestrina (Pig-tailed macaque) PE=2 SV=1	PREDICTED: tyrosine-protein phosphatase non-receptor type 23-like, partial [Sus scrofa]
Sus_scrofa_newGene_21432	--	--	--	K04989|5.78108e-22|umr:103673703|PKD1L3; polycystic kidney disease 1-like 3; K04989 polycystin 1L3 (A)	LINE-1 reverse transcriptase homolog OS=Nycticebus coucang (Slow loris) PE=3 SV=1	PREDICTED: LOW QUALITY PROTEIN: polycystic kidney disease protein 1-like 3 [Erinaceus europaeus]
Sus_scrofa_newGene_17043	--	--	Molecular Function: calcium ion binding (GO:0005509);; Cellular Component: basement membrane (GO:0005604);; Cellular Component: cell cortex (GO:0005938);; Cellular Component: cell junction (GO:0030054);;	--	Thrombospondin-1 (Precursor) GN=THBS1 OS=Bos taurus (Bovine) PE=2 SV=2	PREDICTED: hemicentin-1-like [Sus scrofa]
Sus_scrofa_newGene_13520	--	--	Biological Process: actin filament organization (GO:0007015);;	--	--	PREDICTED: FH1/FH2 domain-containing protein 1-like [Sus scrofa]
Sus_scrofa_newGene_106	--	--	--	--	--	transposase [Sus scrofa]
Sus_scrofa_newGene_16998	--	--	--	--	--	hypothetical protein CB1_000904002 [Camelus ferus]
Sus_scrofa_newGene_11499	--	--	--	--	--	PREDICTED: zinc finger protein ZFAT [Balaenoptera acutorostrata scammoni]
Sus_scrofa_newGene_10299	--	--	Molecular Function: microtubule motor activity (GO:0003777);; Molecular Function: ATP binding (GO:0005524);; Cellular Component: cytoplasm (GO:0005737);; Cellular Component: kinesin complex (GO:0005871);; Cellular Component: microtubule (GO:0005874);; Biological Process: microtubule-based movement (GO:0007018);; Molecular Function: microtubule binding (GO:0008017);;	K10394|1.652e-34|shr:100932420|kinesin-like protein KIF3C-like; K10394 kinesin family member 3/17 (A)	Kinesin-like protein KIF3C GN=KIF3C OS=Bos taurus (Bovine) PE=2 SV=1	Kinesin-like protein KIF3C [Myotis davidii]
Sus_scrofa_newGene_18526	--	--	Molecular Function: Rho guanyl-nucleotide exchange factor activity (GO:0005089);; Molecular Function: phospholipid binding (GO:0005543);; Biological Process: regulation of Rho protein signal transduction (GO:0035023);;	--	Proto-oncogene vav GN=VAV1 OS=Bos taurus (Bovine) PE=2 SV=1	PREDICTED: pleckstrin homology domain-containing family G member 1-like, partial [Sus scrofa]
Sus_scrofa_newGene_15864	--	--	--	--	LINE-1 reverse transcriptase homolog OS=Nycticebus coucang (Slow loris) PE=3 SV=1	endonuclease/reverse transcriptase [Sus scrofa]
Sus_scrofa_newGene_13410	--	--	Molecular Function: GTPase activity (GO:0003924);; Molecular Function: signal transducer activity (GO:0004871);; Molecular Function: GTP binding (GO:0005525);; Cellular Component: heterotrimeric G-protein complex (GO:0005834);; Biological Process: GTP catabolic process (GO:0006184);; Biological Process: adenylate cyclase-modulating G-protein coupled receptor signaling pathway (GO:0007188);; Biolo…	K04534|1.91881e-17|apla:101805099|guanine nucleotide-binding protein G(o) subunit alpha-like; K04534 guanine nucleotide-binding protein G(o) subunit alpha (A)	Guanine nucleotide-binding protein G(o) subunit alpha GN=GNAO1 OS=Bos taurus (Bovine) PE=1 SV=4	PREDICTED: guanine nucleotide-binding protein G(o) subunit alpha [Ursus maritimus]
Sus_scrofa_newGene_1582	--	--	--	--	LINE-1 reverse transcriptase homolog OS=Nycticebus coucang (Slow loris) PE=3 SV=1	PREDICTED: uncharacterized protein LOC102161970 [Sus scrofa]
Sus_scrofa_newGene_8476	--	--	--	--	LINE-1 reverse transcriptase homolog OS=Nycticebus coucang (Slow loris) PE=3 SV=1	hypothetical protein M91_16134, partial [Bos mutus]
Sus_scrofa_newGene_13529	[R]	General function prediction only	--	K09228|0|chx:102174966|zinc finger protein 347-like; K09228 KRAB domain-containing zinc finger protein (A)	Zinc finger protein 184 GN=ZNF184 OS=Bos taurus (Bovine) PE=2 SV=1	PREDICTED: zinc finger protein 420-like [Vicugna pacos]
Sus_scrofa_newGene_18514	--	--	Biological Process: activation of MAPKK activity (GO:0000186);; Molecular Function: protein serine/threonine kinase activity (GO:0004674);; Molecular Function: ATP binding (GO:0005524);; Cellular Component: nucleolus (GO:0005730);; Biological Process: regulation of cell shape (GO:0008360);; Cellular Component: cytoplasmic membrane-bounded vesicle (GO:0016023);; Biological Process: actin cytoskele…	K04429|2.22079e-17|ocu:100342958|TAOK2; TAO kinase 2; K04429 thousand and one amino acid protein kinase [EC:2.7.11.1] (A)	Serine/threonine-protein kinase TAO3 GN=TAOK3 OS=Pongo abelii (Sumatran orangutan) PE=2 SV=1	Serine/threonine-protein kinase TAO2 [Pteropus alecto]
Sus_scrofa_newGene_19346	--	--	Molecular Function: phospholipid binding (GO:0005543);; Cellular Component: cytoplasm (GO:0005737);; Cellular Component: plasma membrane (GO:0005886);; Cellular Component: intermediate filament cytoskeleton (GO:0045111);;	--	--	PREDICTED: pleckstrin homology-like domain family B member 2-like [Tursiops truncatus]
Sus_scrofa_newGene_6395	--	--	--	K08190|1.00708e-08|umr:103662694|SLC16A14; solute carrier family 16, member 14; K08190 MFS transporter, MCP family, solute carrier family 16 (monocarboxylic acid transporters), member 14 (A)	--	PREDICTED: monocarboxylate transporter 14 [Ursus maritimus]
Sus_scrofa_newGene_1584	[I]	Lipid transport and metabolism	Molecular Function: fatty-acyl-CoA binding (GO:0000062);; Molecular Function: lipid binding (GO:0008289);;	--	Acyl-CoA-binding domain-containing protein 7 GN=ACBD7 OS=Bos taurus (Bovine) PE=3 SV=1	PREDICTED: acyl-CoA-binding domain-containing protein 7-like isoform X1 [Sus scrofa]
Sus_scrofa_newGene_20523	--	--	Cellular Component: cytosol (GO:0005829);; Biological Process: endoplasmic reticulum organization (GO:0007029);; Biological Process: COPII vesicle coating (GO:0048208);;	--	Protein transport protein Sec16B GN=SEC16B OS=Bos taurus (Bovine) PE=2 SV=1	PREDICTED: protein transport protein Sec16A-like, partial [Sus scrofa]
Sus_scrofa_newGene_1587	--	--	--	--	--	PREDICTED: patched domain-containing protein 3-like, partial [Bos mutus]
Sus_scrofa_newGene_176	--	--	Biological Process: blood vessel maturation (GO:0001955);; Molecular Function: endopeptidase inhibitor activity (GO:0004866);; Biological Process: embryo implantation (GO:0007566);; Biological Process: extracellular matrix organization (GO:0030198);;	K17461|1.89162e-42|bom:102266256|reversion-inducing cysteine-rich protein with Kazal motifs-like; K17461 reversion-inducing-cysteine-rich protein with kazal motifs (A)	--	PREDICTED: reversion-inducing cysteine-rich protein with Kazal motifs-like, partial [Tursiops truncatus]
Sus_scrofa_newGene_19521	--	--	Biological Process: morphogenesis of an epithelial sheet (GO:0002011);; Molecular Function: receptor binding (GO:0005102);; Molecular Function: extracellular matrix structural constituent (GO:0005201);; Cellular Component: laminin-1 complex (GO:0005606);; Cellular Component: laminin-3 complex (GO:0005608);; Cellular Component: extracellular space (GO:0005615);; Cellular Component: cell-cell junct…	K05637|0|ssc:100625589|LAMA1; laminin, alpha 1; K05637 laminin, alpha 1/2 (A)	Laminin subunit gamma-2 (Precursor) GN=LAMC2 OS=Equus caballus (Horse) PE=2 SV=1	PREDICTED: laminin subunit alpha-1, partial [Sus scrofa]
Sus_scrofa_newGene_7445	--	--	Molecular Function: calcium ion binding (GO:0005509);; Cellular Component: basement membrane (GO:0005604);; Cellular Component: extracellular space (GO:0005615);; Biological Process: signal transduction (GO:0007165);; Biological Process: regulation of cell proliferation (GO:0042127);; Molecular Function: extracellular matrix binding (GO:0050840);; Biological Process: bone development (GO:0060348)…	--	SPARC (Precursor) GN=SPARC OS=Sus scrofa (Pig) PE=1 SV=2	PREDICTED: SPARC-like [Sus scrofa]
Sus_scrofa_newGene_11548	[Z]	Cytoskeleton	Molecular Function: microtubule motor activity (GO:0003777);; Molecular Function: ATP binding (GO:0005524);; Cellular Component: kinesin complex (GO:0005871);; Cellular Component: microtubule (GO:0005874);; Biological Process: microtubule-based movement (GO:0007018);; Molecular Function: microtubule binding (GO:0008017);;	K10406|4.67118e-62|ssc:100514226|KIFC2; kinesin family member C2; K10406 kinesin family member C2/C3 (A)	Kinesin-like protein KIF3A GN=KIF3A OS=Macaca fascicularis (Crab-eating macaque) PE=2 SV=1	PREDICTED: LOW QUALITY PROTEIN: kinesin-like protein KIFC2 [Sus scrofa]
Sus_scrofa_newGene_18636	--	--	--	--	--	PREDICTED: immunoglobulin-like domain-containing receptor 2-like [Sus scrofa]
Sus_scrofa_newGene_13511	--	--	--	--	--	PREDICTED: uncharacterized protein LOC102164037 [Sus scrofa]
Sus_scrofa_newGene_21546	--	--	--	--	LINE-1 reverse transcriptase homolog OS=Nycticebus coucang (Slow loris) PE=3 SV=1	endonuclease/reverse transcriptase [Sus scrofa]
Sus_scrofa_newGene_3060	--	--	Molecular Function: metal ion binding (GO:0046872);;	--	SET and MYND domain-containing protein 4 GN=SMYD4 OS=Pongo abelii (Sumatran orangutan) PE=2 SV=1	PREDICTED: SET and MYND domain-containing protein 4 [Sus scrofa]
Sus_scrofa_newGene_10265	--	--	Molecular Function: GTP binding (GO:0005525);; Biological Process: small GTPase mediated signal transduction (GO:0007264);; Biological Process: protein transport (GO:0015031);; Biological Process: protein ubiquitination (GO:0016567);;	K07928|3.05734e-14|lcm:102360942|ras-related protein Rab-40B-like; K07928 Ras-related protein Rab-40 (A)	Ras-related protein Rab-8A (Precursor) GN=RAB8A OS=Pongo abelii (Sumatran orangutan) PE=2 SV=1	Ras-related protein Rab-40C [Myotis davidii]
Sus_scrofa_newGene_7470	--	--	--	K07213|2.39607e-11|ssc:100312962|ATOX1; ATX1 antioxidant protein 1 homolog (yeast) (EC:6.2.1.2); K07213 copper chaperone (A)	Copper transport protein ATOX1 GN=ATOX1 OS=Ovis aries (Sheep) PE=3 SV=1	copper transport protein ATOX1 [Camelus ferus]
Sus_scrofa_newGene_17014	--	--	--	--	--	PREDICTED: mucin-1-like [Sus scrofa]
Sus_scrofa_newGene_18268	--	--	--	K12365|7.09485e-34|pale:102884273|PREX1; phosphatidylinositol-3,4,5-trisphosphate-dependent Rac exchange factor 1; K12365 phosphatidylinositol-3,4,5-trisphosphate-dependent Rac exchanger 1 protein (A)	--	PREDICTED: phosphatidylinositol 3,4,5-trisphosphate-dependent Rac exchanger 1 protein [Pteropus alecto]
Sus_scrofa_newGene_3894	[BK]	--	--	K11757|2.08693e-89|ssc:100525781|PBRM1; polybromo 1; K11757 protein polybromo-1 (A)	Bromodomain-containing protein 2 GN=BRD2 OS=Canis familiaris (Dog) PE=3 SV=1	PREDICTED: protein polybromo-1 [Sus scrofa]
Sus_scrofa_newGene_6387	--	--	--	--	--	PREDICTED: sperm-associated antigen 16 protein isoform X1 [Camelus bactrianus]
Sus_scrofa_newGene_10308	--	--	Biological Process: phosphatidylinositol biosynthetic process (GO:0006661);; Molecular Function: phosphatase binding (GO:0019902);; Cellular Component: ruffle membrane (GO:0032587);; Molecular Function: phosphatidylinositol binding (GO:0035091);; Biological Process: regulation of ruffle assembly (GO:1900027);;	--	SH3 domain-containing YSC84-like protein 1 GN=SH3YL1 OS=Bos taurus (Bovine) PE=2 SV=1	PREDICTED: SH3 domain-containing YSC84-like protein 1 [Leptonychotes weddellii]
Sus_scrofa_newGene_13590	--	--	--	--	--	A3Z2_1 [Sus scrofa]
Sus_scrofa_newGene_13553	--	--	Molecular Function: nucleotide binding (GO:0000166);; Molecular Function: nucleic acid binding (GO:0003676);;	--	--	PREDICTED: uncharacterized protein LOC102738616 [Leptonychotes weddellii]
Sus_scrofa_newGene_13490	--	--	--	K00781|2.37681e-06|ssc:396619|ST3GAL3, ST3GAL-III; ST3 beta-galactoside alpha-2,3-sialyltransferase 3 (EC:2.4.99.6); K00781 N-acetyllactosaminide alpha-2,3-sialyltransferase (sialyltransferase 6) [EC:2.4.99.6] (A)	CMP-N-acetylneuraminate-beta-1,4-galactoside alpha-2,3-sialyltransferase GN=ST3GAL3 OS=Pan troglodytes (Chimpanzee) PE=2 SV=1	PREDICTED: CMP-N-acetylneuraminate-beta-1,4-galactoside alpha-2,3-sialyltransferase isoform X5 [Panthera tigris altaica]
Sus_scrofa_newGene_6324	[F]	Nucleotide transport and metabolism	Molecular Function: IMP cyclohydrolase activity (GO:0003937);; Molecular Function: phosphoribosylaminoimidazolecarboxamide formyltransferase activity (GO:0004643);; Cellular Component: mitochondrion (GO:0005739);; Biological Process: 'de novo' IMP biosynthetic process (GO:0006189);; Molecular Function: protein homodimerization activity (GO:0042803);;	K00602|3.23592e-19|oas:101105137|ATIC; 5-aminoimidazole-4-carboxamide ribonucleotide formyltransferase/IMP cyclohydrolase; K00602 phosphoribosylaminoimidazolecarboxamide formyltransferase / IMP cyclohydrolase [EC:2.1.2.3 3.5.4.10] (A)	IMP cyclohydrolase GN=ATIC OS=Bos taurus (Bovine) PE=2 SV=1	PREDICTED: bifunctional purine biosynthesis protein PURH [Camelus dromedarius]
Sus_scrofa_newGene_10166	--	--	Biological Process: skeletal system development (GO:0001501);; Molecular Function: calcium ion binding (GO:0005509);; Cellular Component: extracellular space (GO:0005615);; Biological Process: positive regulation of bone mineralization (GO:0030501);; Biological Process: osteoclast maturation (GO:0036179);; Biological Process: regulation of fibroblast growth factor receptor signaling pathway (GO:0…	--	--	PREDICTED: extracellular serine/threonine protein kinase FAM20C, partial [Ceratotherium simum simum]
Sus_scrofa_newGene_14843	--	--	--	K09596|1.24476e-32|ssc:100522175|SPPL2A; signal peptide peptidase like 2A; K09596 signal peptide peptidase-like 2A [EC:3.4.23.-] (A)	--	PREDICTED: signal peptide peptidase-like 2A [Sus scrofa]
Sus_scrofa_newGene_9142	--	--	--	--	--	PREDICTED: histone-lysine N-methyltransferase, H3 lysine-79 specific-like [Sus scrofa]
Sus_scrofa_newGene_9153	--	--	Biological Process: mitotic cytokinesis (GO:0000281);; Cellular Component: kinetochore (GO:0000776);; Biological Process: kidney development (GO:0001822);; Biological Process: hair follicle development (GO:0001942);; Cellular Component: nucleus (GO:0005634);; Cellular Component: centrosome (GO:0005813);; Cellular Component: cytoplasmic microtubule (GO:0005881);; Cellular Component: cell-cell adhe…	--	--	Adenomatous polyposis coli [Bos taurus]
Sus_scrofa_newGene_10211	--	--	Biological Process: cilium or flagellum-dependent cell motility (GO:0001539);; Molecular Function: microtubule motor activity (GO:0003777);; Molecular Function: ATP binding (GO:0005524);; Cellular Component: axonemal dynein complex (GO:0005858);; Biological Process: ATP catabolic process (GO:0006200);; Biological Process: microtubule-based movement (GO:0007018);; Molecular Function: ATPase activi…	K10408|0|ssc:100524798|DNAH6; dynein, axonemal, heavy chain 6; K10408 dynein heavy chain, axonemal (A)	--	PREDICTED: dynein heavy chain 6, axonemal, partial [Sus scrofa]
Sus_scrofa_newGene_14861	--	--	Molecular Function: microtubule motor activity (GO:0003777);; Molecular Function: ATP binding (GO:0005524);; Cellular Component: Golgi apparatus (GO:0005794);; Cellular Component: centrosome (GO:0005813);; Cellular Component: microtubule (GO:0005874);; Biological Process: ATP catabolic process (GO:0006200);; Biological Process: microtubule-based movement (GO:0007018);; Molecular Function: ATPase …	K10413|0|ssc:100037291|DYNC1H1; dynein, cytoplasmic 1, heavy chain 1; K10413 dynein heavy chain 1, cytosolic (A)	--	PREDICTED: LOW QUALITY PROTEIN: cytoplasmic dynein 1 heavy chain 1 [Sus scrofa]
Sus_scrofa_newGene_20729	--	--	--	--	--	PREDICTED: serine hydrolase-like protein 2-like [Sus scrofa]
Sus_scrofa_newGene_6402	--	--	Molecular Function: microtubule binding (GO:0008017);;	--	--	PREDICTED: TRAF3-interacting protein 1-like [Sus scrofa]
Sus_scrofa_newGene_3003	--	--	Molecular Function: sequence-specific DNA binding transcription factor activity (GO:0003700);; Biological Process: regulation of transcription, DNA-templated (GO:0006355);; Biological Process: skeletal muscle cell differentiation (GO:0035914);; Molecular Function: sequence-specific DNA binding (GO:0043565);;	K09057|3.10268e-78|apla:101791204|hepatic leukemia factor-like; K09057 hepatic leukemia factor (A)	D site-binding protein GN=DBP OS=Bos taurus (Bovine) PE=2 SV=2	PREDICTED: hepatic leukemia factor isoform X3 [Elephantulus edwardii]
Sus_scrofa_newGene_13528	--	--	--	--	--	PREDICTED: protein capicua homolog [Bison bison bison]
Sus_scrofa_newGene_1565	--	--	--	--	LINE-1 reverse transcriptase homolog OS=Nycticebus coucang (Slow loris) PE=3 SV=1	endonuclease/reverse transcriptase [Sus scrofa]
Sus_scrofa_newGene_20239	--	--	--	K08269|4.65181e-12|ecb:100073154|ULK2; unc-51 like autophagy activating kinase 2; K08269 serine/threonine-protein kinase ULK/ATG1 [EC:2.7.11.1] (A)	--	PREDICTED: serine/threonine-protein kinase ULK2, partial [Equus przewalskii]
Sus_scrofa_newGene_6374	--	--	--	K12567|1.29419e-10|ssc:100620445|titin-like; K12567 titin [EC:2.7.11.1] (A)	--	PREDICTED: titin-like, partial [Sus scrofa]
Sus_scrofa_newGene_20971	--	--	Molecular Function: binding (GO:0005488);;	K09228|9.06794e-54|oas:101109994|zinc finger protein 677-like; K09228 KRAB domain-containing zinc finger protein (A)	Zinc finger protein 135 GN=ZNF135 OS=Bos taurus (Bovine) PE=2 SV=1	PREDICTED: LOW QUALITY PROTEIN: zinc finger protein 677-like [Ovis aries]
Sus_scrofa_newGene_16931	--	--	--	--	E3 ubiquitin-protein ligase RNF169 GN=RNF169 OS=Bos taurus (Bovine) PE=3 SV=3	PREDICTED: E3 ubiquitin-protein ligase RNF169 [Equus przewalskii]
Sus_scrofa_newGene_10243	[R]	General function prediction only	Molecular Function: binding (GO:0005488);;	--	Zinc finger protein 345 GN=ZNF345 OS=Bos taurus (Bovine) PE=2 SV=1	PREDICTED: zinc finger protein 184-like [Equus caballus]
Sus_scrofa_newGene_14838	--	--	--	--	--	PREDICTED: A-kinase anchor protein 13-like, partial [Sus scrofa]
Sus_scrofa_newGene_12495	--	--	--	--	LINE-1 reverse transcriptase homolog OS=Nycticebus coucang (Slow loris) PE=3 SV=1	endonuclease/reverse transcriptase [Sus scrofa]
Sus_scrofa_newGene_3037	--	--	--	--	Secretory component (Precursor) GN=PIGR OS=Bos taurus (Bovine) PE=2 SV=1	PREDICTED: polymeric immunoglobulin receptor-like [Sus scrofa]
Sus_scrofa_newGene_9067	--	--	Molecular Function: metal ion binding (GO:0046872);;	--	Zinc finger protein 414 GN=ZNF414 OS=Bos taurus (Bovine) PE=2 SV=1	PREDICTED: LOW QUALITY PROTEIN: zinc finger protein 414 [Sus scrofa]
Sus_scrofa_newGene_18581	[R]	General function prediction only	Biological Process: regulation of systemic arterial blood pressure by atrial natriuretic peptide (GO:0003050);; Molecular Function: GTPase activity (GO:0003924);; Molecular Function: GTP binding (GO:0005525);; Biological Process: GTP catabolic process (GO:0006184);; Biological Process: small GTPase mediated signal transduction (GO:0007264);; Cellular Component: membrane (GO:0016020);; Biological …	K07851|1.42981e-51|bacu:103015252|RASL10B; RAS-like, family 10, member B; K07851 Ras-like protein family member 10B (A)	GTP-binding protein Rheb (Precursor) GN=RHEB OS=Bos taurus (Bovine) PE=2 SV=1	PREDICTED: ras-like protein family member 10B [Camelus bactrianus]
Sus_scrofa_newGene_11506	--	--	--	--	LINE-1 reverse transcriptase homolog OS=Nycticebus coucang (Slow loris) PE=3 SV=1	hypothetical protein M91_11961, partial [Bos mutus]
Sus_scrofa_newGene_1607	--	--	--	K18184|2.20787e-20|ssc:100739755|cytochrome c oxidase protein 20 homolog; K18184 cytochrome c oxidase assembly protein subunit 20 (A)	--	PREDICTED: cytochrome c oxidase protein 20 homolog [Sus scrofa]
Sus_scrofa_newGene_13407	[R]	General function prediction only	Molecular Function: nucleic acid binding (GO:0003676);; Molecular Function: metal ion binding (GO:0046872);;	--	Zinc finger protein 271 GN=ZNF271 OS=Pongo abelii (Sumatran orangutan) PE=2 SV=1	PREDICTED: LOW QUALITY PROTEIN: zinc finger protein 319 [Sus scrofa]
Sus_scrofa_newGene_21519	--	--	--	--	LINE-1 reverse transcriptase homolog OS=Nycticebus coucang (Slow loris) PE=3 SV=1	endonuclease/reverse transcriptase [Sus scrofa]
Sus_scrofa_newGene_13438	[R]	General function prediction only	Molecular Function: nucleic acid binding (GO:0003676);; Cellular Component: intracellular (GO:0005622);; Biological Process: regulation of transcription, DNA-templated (GO:0006355);; Molecular Function: metal ion binding (GO:0046872);;	K09228|0|ssc:100516615|zinc finger protein 615-like; K09228 KRAB domain-containing zinc finger protein (A)	Zinc finger protein 615 GN=ZNF615 OS=Pongo abelii (Sumatran orangutan) PE=2 SV=2	PREDICTED: LOW QUALITY PROTEIN: zinc finger protein 615-like [Sus scrofa]
Sus_scrofa_newGene_9146	--	--	--	--	--	PREDICTED: rho guanine nucleotide exchange factor 28 isoform X2 [Oryctolagus cuniculus]
Sus_scrofa_newGene_8475	--	--	--	--	LINE-1 reverse transcriptase homolog OS=Nycticebus coucang (Slow loris) PE=3 SV=1	endonuclease/reverse transcriptase [Sus scrofa]
Sus_scrofa_newGene_18478	--	--	Molecular Function: ubiquitin-protein transferase activity (GO:0004842);; Biological Process: protein ubiquitination (GO:0016567);; Biological Process: ISG15-protein conjugation (GO:0032020);; Molecular Function: ISG15 transferase activity (GO:0042296);; Biological Process: regulation of defense response to virus (GO:0050688);;	--	--	PREDICTED: E3 ISG15--protein ligase HERC5 [Mustela putorius furo]
Sus_scrofa_newGene_10295	--	--	Biological Process: lipid metabolic process (GO:0006629);; Molecular Function: lipase activity (GO:0016298);;	K14621|0|ssc:100519306|PLB1; phospholipase B1; K14621 phospholipase B1, membrane-associated [EC:3.1.1.4 3.1.1.5] (A)	Lysophospholipase (Precursor) GN=PLB1 OS=Oryctolagus cuniculus (Rabbit) PE=2 SV=1	PREDICTED: phospholipase B1, membrane-associated [Sus scrofa]
Sus_scrofa_newGene_18756	[R]	General function prediction only	Molecular Function: nucleotide binding (GO:0000166);; Cellular Component: cytoplasm (GO:0005737);; Biological Process: DNA dealkylation involved in DNA repair (GO:0006307);; Biological Process: transcription, DNA-templated (GO:0006351);; Biological Process: cell proliferation (GO:0008283);; Biological Process: DNA duplex unwinding (GO:0032508);; Molecular Function: ATP-dependent 3'-5' DNA helicas…	K18663|2.14921e-76|phd:102336634|activating signal cointegrator 1 complex subunit 3-like; K18663 activating signal cointegrator complex subunit 3 [EC:3.6.4.12] (A)	Activating signal cointegrator 1 complex subunit 3 GN=ascc3 OS=Bos taurus (Bovine) PE=3 SV=1	PREDICTED: activating signal cointegrator 1 complex subunit 3-like [Chrysochloris asiatica]
Sus_scrofa_newGene_14850	[RTKL]	--	Molecular Function: magnesium ion binding (GO:0000287);; Molecular Function: protein serine/threonine kinase activity (GO:0004674);; Molecular Function: ATP binding (GO:0005524);; Cellular Component: nucleus (GO:0005634);; Cellular Component: cytoplasm (GO:0005737);; Biological Process: response to stress (GO:0006950);; Biological Process: intracellular signal transduction (GO:0007243);; Biologic…	--	Ribosomal protein S6 kinase alpha-5 GN=RPS6KA5 OS=Pongo abelii (Sumatran orangutan) PE=2 SV=1	PREDICTED: uncharacterized protein LOC100154858, partial [Sus scrofa]
Sus_scrofa_newGene_10270	--	--	--	--	LINE-1 reverse transcriptase homolog OS=Nycticebus coucang (Slow loris) PE=3 SV=1	hypothetical protein M91_08065 [Bos mutus]
Sus_scrofa_newGene_1635	[IQ]	--	Molecular Function: catalytic activity (GO:0003824);; Cellular Component: nucleus (GO:0005634);; Molecular Function: transcription factor binding (GO:0008134);;	--	LINE-1 reverse transcriptase homolog OS=Nycticebus coucang (Slow loris) PE=3 SV=1	PREDICTED: disco-interacting protein 2 homolog C [Sus scrofa]
Sus_scrofa_newGene_20816	--	--	--	K12881|3.77613e-06|cmy:102932069|ALYREF; Aly/REF export factor; K12881 THO complex subunit 4 (A)	THO complex subunit 4 GN=ALYREF OS=Bos taurus (Bovine) PE=2 SV=1	PREDICTED: THO complex subunit 4-like, partial [Sus scrofa]
Sus_scrofa_newGene_5431	[P]	Inorganic ion transport and metabolism	Biological Process: regulation of the force of heart contraction (GO:0002026);; Molecular Function: calcium-transporting ATPase activity (GO:0005388);; Molecular Function: ATP binding (GO:0005524);; Biological Process: calcium ion transport (GO:0006816);; Biological Process: cellular calcium ion homeostasis (GO:0006874);; Biological Process: ER-nucleus signaling pathway (GO:0006984);; Molecular F…	K05853|0|ssc:396875|ATP2A2, ATP2, SERCA2; ATPase, Ca++ transporting, cardiac muscle, slow twitch 2 (EC:3.6.3.8); K05853 Ca2+ transporting ATPase, sarcoplasmic/endoplasmic reticulum [EC:3.6.3.8] (A)	Sarcoplasmic/endoplasmic reticulum calcium ATPase 2 GN=ATP2A2 OS=Sus scrofa (Pig) PE=1 SV=1	sarcoplasmic/endoplasmic reticulum calcium ATPase 2 [Sus scrofa]
Sus_scrofa_newGene_13482	--	--	--	--	Tetratricopeptide repeat protein 39B GN=TTC39B OS=Macaca fascicularis (Crab-eating macaque) PE=2 SV=1	PREDICTED: uncharacterized protein LOC100736755 [Sus scrofa]
Sus_scrofa_newGene_10301	[RTKL]	--	Molecular Function: protein kinase activity (GO:0004672);; Molecular Function: protein kinase inhibitor activity (GO:0004860);; Molecular Function: ATP binding (GO:0005524);; Cellular Component: nucleus (GO:0005634);; Cellular Component: cytoplasm (GO:0005737);; Cellular Component: cytoskeleton (GO:0005856);; Biological Process: negative regulation of protein kinase activity (GO:0006469);; Molecu…	K08814|0|ssc:100525217|TRIB2; tribbles homolog 2 (Drosophila); K08814 tribbles [EC:2.7.11.-] (A)	Tribbles homolog 2 OS=Pongo abelii (Sumatran orangutan) PE=2 SV=1	PREDICTED: LOW QUALITY PROTEIN: tribbles homolog 2 [Sus scrofa]
Sus_scrofa_newGene_14845	--	--	--	K18729|4.66216e-59|chx:102176538|ANGEL1; angel homolog 1 (Drosophila); K18729 protein angel (A)	Protein angel homolog 2 GN=ANGEL2 OS=Bos taurus (Bovine) PE=2 SV=1	PREDICTED: protein angel homolog 1 [Capra hircus]
Sus_scrofa_newGene_13524	[R]	General function prediction only	Molecular Function: DNA binding (GO:0003677);; Cellular Component: nucleus (GO:0005634);; Biological Process: regulation of transcription, DNA-templated (GO:0006355);; Molecular Function: metal ion binding (GO:0046872);;	K09228|9.44522e-141|ssc:102164547|ZNF420; zinc finger protein 420; K09228 KRAB domain-containing zinc finger protein (A)	Zinc finger protein 420 GN=ZNF420 OS=Bos taurus (Bovine) PE=2 SV=1	PREDICTED: zinc finger protein 420-like [Sus scrofa]
Sus_scrofa_newGene_8460	[G]	Carbohydrate transport and metabolism	Molecular Function: bisphosphoglycerate mutase activity (GO:0004082);; Molecular Function: bisphosphoglycerate 2-phosphatase activity (GO:0004083);; Molecular Function: phosphoglycerate mutase activity (GO:0004619);; Biological Process: glycolytic process (GO:0006096);;	K01837|3.93227e-28|bom:102265656|bisphosphoglycerate mutase-like; K01837 bisphosphoglycerate mutase [EC:5.4.2.4 5.4.2.11 3.1.3.13] (A)	Bisphosphoglycerate mutase GN=BPGM OS=Oryctolagus cuniculus (Rabbit) PE=2 SV=2	PREDICTED: bisphosphoglycerate mutase-like, partial [Bos mutus]
Sus_scrofa_newGene_13518	--	--	--	--	--	PREDICTED: KIAA0895-like ortholog isoform X10 [Canis lupus familiaris]
Sus_scrofa_newGene_6350	--	--	--	--	LINE-1 reverse transcriptase homolog OS=Nycticebus coucang (Slow loris) PE=3 SV=1	hypothetical protein M91_16983, partial [Bos mutus]
Sus_scrofa_newGene_172	--	--	Molecular Function: glycosaminoglycan binding (GO:0005539);; Cellular Component: interstitial matrix (GO:0005614);; Cellular Component: endoplasmic reticulum (GO:0005783);; Cellular Component: membrane (GO:0016020);; Biological Process: peptide cross-linking via chondroitin 4-sulfate glycosaminoglycan (GO:0019800);;	--	--	PREDICTED: MAM domain-containing protein 2-like [Sus scrofa]
Sus_scrofa_newGene_13441	[R]	General function prediction only	Molecular Function: nucleic acid binding (GO:0003676);; Molecular Function: metal ion binding (GO:0046872);;	--	Zinc finger protein 205 GN=ZNF205 OS=Bos taurus (Bovine) PE=2 SV=1	PREDICTED: zinc finger protein 580 [Galeopterus variegatus]
Sus_scrofa_newGene_11509	--	--	--	--	LINE-1 reverse transcriptase homolog OS=Nycticebus coucang (Slow loris) PE=3 SV=1	hypothetical protein M91_11778 [Bos mutus]
Sus_scrofa_newGene_3875	--	--	--	K06823|1.00391e-06|chx:102174703|COL18A1; collagen, type XVIII, alpha 1; K06823 collagen, type XVIII, alpha (A)	--	PREDICTED: LOW QUALITY PROTEIN: collagen alpha-1(XVIII) chain [Capra hircus]
Sus_scrofa_newGene_19836	[R]	General function prediction only	Cellular Component: mitochondrion (GO:0005739);; Cellular Component: cytoplasmic membrane-bounded vesicle (GO:0016023);;	--	--	PREDICTED: serine hydrolase-like protein 2 [Erinaceus europaeus]
Sus_scrofa_newGene_13420	--	--	--	--	LINE-1 reverse transcriptase homolog OS=Nycticebus coucang (Slow loris) PE=3 SV=1	hypothetical protein M91_11778 [Bos mutus]
Sus_scrofa_newGene_53	--	--	--	--	Fibrous sheath-interacting protein 1 GN=FSIP1 OS=Macaca fascicularis (Crab-eating macaque) PE=2 SV=1	PREDICTED: fibrous sheath-interacting protein 1 isoform X3 [Sus scrofa]
Sus_scrofa_newGene_21544	--	--	Molecular Function: hydrolase activity, hydrolyzing O-glycosyl compounds (GO:0004553);; Molecular Function: calmodulin binding (GO:0005516);; Biological Process: glycogen metabolic process (GO:0005977);;	K07190|7.18333e-33|ptg:102965130|PHKA1; phosphorylase kinase, alpha 1 (muscle); K07190 phosphorylase kinase alpha/beta subunit (A)	Phosphorylase b kinase regulatory subunit alpha, skeletal muscle isoform GN=PHKA1 OS=Oryctolagus cuniculus (Rabbit) PE=1 SV=1	PREDICTED: phosphorylase b kinase regulatory subunit alpha, skeletal muscle isoform-like [Tursiops truncatus]
Sus_scrofa_newGene_9066	[KL]	--	Molecular Function: DNA binding (GO:0003677);; Molecular Function: helicase activity (GO:0004386);; Molecular Function: ATP binding (GO:0005524);; Cellular Component: nucleus (GO:0005634);; Biological Process: regulation of transcription, DNA-templated (GO:0006355);;	--	Transcription activator BRG1 GN=SMARCA4 OS=Bos taurus (Bovine) PE=2 SV=1	PREDICTED: transcription activator BRG1-like isoform X3 [Sus scrofa]
Sus_scrofa_newGene_14818	--	--	Molecular Function: magnesium ion binding (GO:0000287);; Molecular Function: diphosphoinositol-polyphosphate diphosphatase activity (GO:0008486);; Biological Process: diphosphoinositol polyphosphate catabolic process (GO:0071544);;	K07766|9.61989e-62|ssc:100737442|NUDT3; nudix (nucleoside diphosphate linked moiety X)-type motif 3; K07766 diphosphoinositol-polyphosphate diphosphatase [EC:3.6.1.52] (A)	Diphosphoinositol polyphosphate phosphohydrolase 1 GN=NUDT3 OS=Bos taurus (Bovine) PE=2 SV=1	PREDICTED: diphosphoinositol polyphosphate phosphohydrolase 1, partial [Sus scrofa]
Sus_scrofa_newGene_6308	--	--	--	--	--	PREDICTED: uncharacterized protein LOC100847387 [Bos taurus]
Sus_scrofa_newGene_15872	--	--	--	--	--	IL-23 [Sus scrofa]
Sus_scrofa_newGene_14750	[OC]	--	Cellular Component: endoplasmic reticulum lumen (GO:0005788);; Biological Process: glycerol ether metabolic process (GO:0006662);; Molecular Function: electron carrier activity (GO:0009055);; Molecular Function: protein disulfide oxidoreductase activity (GO:0015035);; Molecular Function: isomerase activity (GO:0016853);; Biological Process: cell redox homeostasis (GO:0045454);;	K13984|1.46352e-54|mcf:102144293|TXNDC5; thioredoxin domain containing 5 (endoplasmic reticulum); K13984 thioredoxin domain-containing protein 5 (A)	Protein disulfide-isomerase A3 (Precursor) GN=PDIA3 OS=Pongo abelii (Sumatran orangutan) PE=2 SV=1	PREDICTED: thioredoxin domain-containing protein 5 [Equus przewalskii]
Sus_scrofa_newGene_178	--	--	Molecular Function: glycoprotein binding (GO:0001948);; Biological Process: hemopoiesis (GO:0030097);; Biological Process: B cell proliferation (GO:0042100);; Biological Process: blood vessel morphogenesis (GO:0048514);; Biological Process: negative regulation of oocyte maturation (GO:1900194);;	--	--	PREDICTED: SH2 domain-containing adapter protein B [Camelus ferus]
Sus_scrofa_newGene_7949	--	--	Cellular Component: nucleus (GO:0005634);; Cellular Component: cytoplasm (GO:0005737);; Molecular Function: Ral GTPase activator activity (GO:0017123);; Biological Process: activation of Ral GTPase activity (GO:0032859);; Biological Process: regulation of exocyst localization (GO:0060178);;	--	--	PREDICTED: LOW QUALITY PROTEIN: ral GTPase-activating protein subunit alpha-2 [Sus scrofa]
Sus_scrofa_newGene_12459	--	--	Cellular Component: extracellular region (GO:0005576);; Biological Process: lipid catabolic process (GO:0016042);; Molecular Function: hydrolase activity (GO:0016787);;	--	Phospholipase B-like 1 chain C (Precursor) GN=PLBD1 OS=Bos taurus (Bovine) PE=1 SV=2	phospholipase B-like 1 precursor [Sus scrofa]
Sus_scrofa_newGene_11549	[Z]	Cytoskeleton	Molecular Function: microtubule motor activity (GO:0003777);; Molecular Function: ATP binding (GO:0005524);; Cellular Component: kinesin complex (GO:0005871);; Cellular Component: microtubule (GO:0005874);; Biological Process: microtubule-based movement (GO:0007018);; Molecular Function: microtubule binding (GO:0008017);;	K10406|5.51068e-176|ssc:100514226|KIFC2; kinesin family member C2; K10406 kinesin family member C2/C3 (A)	Kinesin heavy chain isoform 5A GN=KIF5A OS=Pongo abelii (Sumatran orangutan) PE=2 SV=1	PREDICTED: LOW QUALITY PROTEIN: kinesin-like protein KIFC2 [Sus scrofa]
Sus_scrofa_newGene_21545	--	--	--	--	--	A3Z2_1 [Sus scrofa]
Sus_scrofa_newGene_20332	[R]	General function prediction only	--	K09239|3.86177e-53|ssc:100626195|HIVEP3; human immunodeficiency virus type I enhancer binding protein 3; K09239 human immunodeficiency virus type I enhancer-binding protein (A)	Myoneurin GN=MYNN OS=Pongo abelii (Sumatran orangutan) PE=2 SV=1	PREDICTED: transcription factor HIVEP3 isoform X1 [Bos taurus]
Sus_scrofa_newGene_20073	--	--	Molecular Function: transcription coactivator activity (GO:0003713);; Cellular Component: cytoplasm (GO:0005737);; Cellular Component: cytoskeleton (GO:0005856);; Cellular Component: focal adhesion (GO:0005925);; Molecular Function: zinc ion binding (GO:0008270);; Biological Process: positive regulation of epithelial to mesenchymal transition (GO:0010718);; Biological Process: Wnt signaling pathw…	--	Transforming growth factor beta-1-induced transcript 1 protein GN=TGFB1I1 OS=Bos taurus (Bovine) PE=2 SV=2	Transforming growth factor beta-1-induced transcript 1 protein, partial [Bos mutus]
Sus_scrofa_newGene_15880	--	--	--	--	--	PREDICTED: uncharacterized protein LOC103350702 [Oryctolagus cuniculus]
Sus_scrofa_newGene_40	--	--	Biological Process: blood vessel development (GO:0001568);; Molecular Function: retinal dehydrogenase activity (GO:0001758);; Biological Process: regulation of endothelial cell proliferation (GO:0001936);; Biological Process: heart morphogenesis (GO:0003007);; Molecular Function: 3-chloroallyl aldehyde dehydrogenase activity (GO:0004028);; Cellular Component: nucleus (GO:0005634);; Cellular Compo…	--	--	PREDICTED: retinal dehydrogenase 2-like [Tursiops truncatus]
Sus_scrofa_newGene_14785	--	--	--	--	--	PREDICTED: zinc finger protein DPF3 isoform X1 [Balaenoptera acutorostrata scammoni]
Sus_scrofa_newGene_6373	[RTKL]	--	--	K12567|0|ssc:100519519|titin-like; K12567 titin [EC:2.7.11.1] (A)	Myosin light chain kinase, smooth muscle, deglutamylated form GN=MYLK OS=Bos taurus (Bovine) PE=1 SV=1	PREDICTED: titin-like [Sus scrofa]
Sus_scrofa_newGene_6380	--	--	--	--	--	PREDICTED: uncharacterized protein LOC102157527 [Sus scrofa]
Sus_scrofa_newGene_18565	--	--	Cellular Component: chromatin (GO:0000785);; Cellular Component: nucleoplasm (GO:0005654);; Cellular Component: SMC loading complex (GO:0032116);; Biological Process: maintenance of mitotic sister chromatid cohesion (GO:0034088);; Molecular Function: protein N-terminus binding (GO:0047485);;	K11266|4.57457e-43|pss:102459660|MAU2; MAU2 sister chromatid cohesion factor; K11266 MAternally affected uncoordination (A)	--	PREDICTED: MAU2 chromatid cohesion factor homolog [Sus scrofa]
Sus_scrofa_newGene_9129	--	--	Biological Process: negative regulation of acute inflammatory response (GO:0002674);; Molecular Function: ATP binding (GO:0005524);; Cellular Component: cytoplasm (GO:0005737);; Biological Process: activation of cysteine-type endopeptidase activity involved in apoptotic process (GO:0006919);; Biological Process: negative regulation of NF-kappaB transcription factor activity (GO:0032088);; Biologi…	K12800|2.6436e-75|ssc:100514823|NLRP3; NLR family, pyrin domain containing 3; K12800 NACHT, LRR and PYD domains-containing protein 3 (A)	NACHT, LRR and PYD domains-containing protein 3 GN=NLRP3 OS=Bos taurus (Bovine) PE=2 SV=1	NACHT-LRR-PYD-containing protein-3 [Sus scrofa]
Sus_scrofa_newGene_9050	--	--	--	--	LINE-1 reverse transcriptase homolog OS=Nycticebus coucang (Slow loris) PE=3 SV=1	hypothetical protein M91_03782 [Bos mutus]
Sus_scrofa_newGene_3044	--	--	--	--	--	PREDICTED: SWI/SNF-related matrix-associated actin-dependent regulator of chromatin subfamily E member 1 [Trichechus manatus latirostris]
Sus_scrofa_newGene_10185	--	--	Cellular Component: integral component of membrane (GO:0016021);;	--	--	PREDICTED: promethin isoform 2 [Odobenus rosmarus divergens]
Sus_scrofa_newGene_14814	--	--	--	K06751|1.46582e-63|ssc:100037288|SLA-3, SLA-1, SLA-7; MHC class I antigen 3; K06751 major histocompatibility complex, class I (A)	BOLA class I histocompatibility antigen, alpha chain BL3-6 (Precursor) OS=Bos taurus (Bovine) PE=2 SV=1	MHC class I antigen [Sus scrofa]
Sus_scrofa_newGene_12453	--	--	--	--	--	PREDICTED: proliferation-associated protein 2G4-like [Echinops telfairi]
Sus_scrofa_newGene_13401	--	--	--	K10694|1.19081e-11|fch:102057769|E3 ubiquitin-protein ligase ZNRF1-like; K10694 E3 ubiquitin-protein ligase ZNRF1/2 [EC:6.3.2.19] (A)	E3 ubiquitin-protein ligase ZNRF1 GN=ZNRF1 OS=Bos taurus (Bovine) PE=3 SV=2	PREDICTED: E3 ubiquitin-protein ligase ZNRF1 isoform 2 [Dasypus novemcinctus]
Sus_scrofa_newGene_10212	--	--	Biological Process: cilium or flagellum-dependent cell motility (GO:0001539);; Molecular Function: microtubule motor activity (GO:0003777);; Molecular Function: ATP binding (GO:0005524);; Cellular Component: axonemal dynein complex (GO:0005858);; Biological Process: ATP catabolic process (GO:0006200);; Biological Process: microtubule-based movement (GO:0007018);; Molecular Function: ATPase activi…	K10408|1.67923e-31|lve:103070711|DNAH6; dynein, axonemal, heavy chain 6; K10408 dynein heavy chain, axonemal (A)	--	PREDICTED: dynein heavy chain 6, axonemal-like [Physeter catodon]
Sus_scrofa_newGene_3866	--	--	--	--	--	PREDICTED: filamin A-interacting protein 1-like isoform X2 [Myotis davidii]
Sus_scrofa_newGene_3001	--	--	Biological Process: nuclear-transcribed mRNA catabolic process, nonsense-mediated decay (GO:0000184);; Molecular Function: RNA binding (GO:0003723);; Biological Process: mRNA processing (GO:0006397);; Biological Process: regulation of translation (GO:0006417);; Biological Process: response to stress (GO:0006950);; Biological Process: intracellular mRNA localization (GO:0008298);; Biological Proce…	--	Protein CASC3 GN=CASC3 OS=Bos taurus (Bovine) PE=2 SV=1	PREDICTED: protein CASC3 [Sus scrofa]
Sus_scrofa_newGene_21525	--	--	--	--	Uncharacterized protein CXorf40 homolog OS=Pongo abelii (Sumatran orangutan) PE=2 SV=2	PREDICTED: protein CXorf40A-like isoform X1 [Sus scrofa]
Sus_scrofa_newGene_9091	--	--	Molecular Function: protein serine/threonine kinase activity (GO:0004674);; Molecular Function: ATP binding (GO:0005524);; Biological Process: protein phosphorylation (GO:0006468);;	K08824|6.04769e-22|pale:102885042|CDKL3; cyclin-dependent kinase-like 3; K08824 cyclin-dependent kinase-like [EC:2.7.11.22] (A)	Cyclin-dependent kinase-like 3 GN=CDKL3 OS=Macaca fascicularis (Crab-eating macaque) PE=2 SV=1	PREDICTED: cyclin-dependent kinase-like 3 isoform X2 [Condylura cristata]
Sus_scrofa_newGene_21559	--	--	--	K09228|3.71003e-09|myb:102248723|ZNF275; zinc finger protein 275; K09228 KRAB domain-containing zinc finger protein (A)	--	PREDICTED: zinc finger protein 275 [Myotis brandtii]
Sus_scrofa_newGene_1583	--	--	Biological Process: Ras protein signal transduction (GO:0007265);;	--	Ras suppressor protein 1 GN=RSU1 OS=Bos taurus (Bovine) PE=2 SV=1	Ras suppressor protein 1 [Myotis brandtii]
Sus_scrofa_newGene_13555	--	--	--	--	--	PREDICTED: eukaryotic translation initiation factor 4 gamma 3-like isoform X11 [Sus scrofa]
Sus_scrofa_newGene_103	--	--	Molecular Function: GTP binding (GO:0005525);; Cellular Component: nucleus (GO:0005634);; Cellular Component: cytoplasm (GO:0005737);; Cellular Component: centrosome (GO:0005813);; Biological Process: small GTPase mediated signal transduction (GO:0007264);;	--	Rab-like protein 6 GN=RABL6 OS=Bos taurus (Bovine) PE=2 SV=1	PREDICTED: uncharacterized protein LOC102157451 [Sus scrofa]
Sus_scrofa_newGene_7456	--	--	Biological Process: neural crest cell migration (GO:0001755);; Biological Process: organ induction (GO:0001759);; Biological Process: postsynaptic membrane organization (GO:0001941);; Cellular Component: extracellular region (GO:0005576);; Molecular Function: growth factor activity (GO:0008083);; Biological Process: postganglionic parasympathetic nervous system development (GO:0021784);; Biologic…	K05452|1.92525e-26|mcf:102127908|GDNF; glial cell derived neurotrophic factor; K05452 glial cell derived neurotrophic factor (A)	--	PREDICTED: uncharacterized protein LOC101334813 [Tursiops truncatus]
Sus_scrofa_newGene_8498	--	--	Molecular Function: nucleotide binding (GO:0000166);; Molecular Function: RNA binding (GO:0003723);; Molecular Function: zinc ion binding (GO:0008270);;	--	--	PREDICTED: uncharacterized protein LOC100737848 [Sus scrofa]
Sus_scrofa_newGene_17050	--	--	--	--	--	PREDICTED: putative uncharacterized protein encoded by LINC00467 homolog [Sus scrofa]
Sus_scrofa_newGene_11530	--	--	Biological Process: cell adhesion (GO:0007155);; Biological Process: integrin-mediated signaling pathway (GO:0007229);; Cellular Component: integrin complex (GO:0008305);;	K06586|3.7885e-51|ssc:100511507|ITGA10; integrin, alpha 10; K06586 integrin alpha 10 (A)	Integrin alpha-2 (Precursor; Fragment) GN=ITGA2 OS=Bos taurus (Bovine) PE=2 SV=1	PREDICTED: LOW QUALITY PROTEIN: integrin alpha-10 [Sus scrofa]
Sus_scrofa_newGene_9085	--	--	Cellular Component: cytoskeleton (GO:0005856);;	--	--	PREDICTED: actin cytoskeleton-regulatory complex protein PAN1-like [Sus scrofa]
Sus_scrofa_newGene_135	--	--	Cellular Component: membrane (GO:0016020);; Biological Process: positive regulation of transcription from RNA polymerase II promoter (GO:0045944);; Biological Process: regulation of Rho guanyl-nucleotide exchange factor activity (GO:2001106);;	--	Cell cycle progression protein 1 GN=CCPG1 OS=Pongo abelii (Sumatran orangutan) PE=2 SV=1	TPA: hypothetical protein BOS_10875 [Bos taurus]
Sus_scrofa_newGene_1577	--	--	Biological Process: myeloid cell homeostasis (GO:0002262);; Cellular Component: cytosol (GO:0005829);; Biological Process: nucleotide-excision repair (GO:0006289);; Biological Process: germ cell development (GO:0007281);; Biological Process: removal of superoxide radicals (GO:0019430);; Cellular Component: Fanconi anaemia nuclear complex (GO:0043240);;	--	Fanconi anemia group C protein homolog GN=FANCC OS=Bos taurus (Bovine) PE=2 SV=1	PREDICTED: Fanconi anemia group C protein-like [Sus scrofa]
Sus_scrofa_newGene_3896	--	--	--	--	Sarcolemmal membrane-associated protein GN=SLMAP OS=Oryctolagus cuniculus (Rabbit) PE=1 SV=2	PREDICTED: sarcolemmal membrane-associated protein [Sus scrofa]
Sus_scrofa_newGene_13564	--	--	--	--	--	PREDICTED: nucleolar protein of 40 kDa isoform X2 [Orycteropus afer afer]
Sus_scrofa_newGene_123	--	--	Molecular Function: nucleotide binding (GO:0000166);; Biological Process: regulation of alternative mRNA splicing, via spliceosome (GO:0000381);; Biological Process: mRNA 5'-splice site recognition (GO:0000395);; Molecular Function: nucleic acid binding (GO:0003676);;	--	--	PREDICTED: serine/arginine-rich splicing factor 12 [Myotis davidii]
Sus_scrofa_newGene_12461	--	--	Molecular Function: endopeptidase inhibitor activity (GO:0004866);; Cellular Component: extracellular space (GO:0005615);; Biological Process: negative regulation of endopeptidase activity (GO:0010951);;	--	Alpha-2-macroglobulin (Precursor) GN=A2M OS=Bos taurus (Bovine) PE=1 SV=2	PREDICTED: alpha-2-macroglobulin-like protein 1-like [Sus scrofa]
Sus_scrofa_newGene_20503	--	--	--	--	UPF0585 protein C16orf13 homolog OS=Bos taurus (Bovine) PE=2 SV=1	PREDICTED: UPF0585 protein C16orf13 homolog isoform X3 [Camelus dromedarius]
Sus_scrofa_newGene_64	--	--	Biological Process: G1/S transition of mitotic cell cycle (GO:0000082);; Biological Process: protein polyubiquitination (GO:0000209);; Biological Process: response to acid chemical (GO:0001101);; Biological Process: ovarian follicle development (GO:0001541);; Biological Process: metanephros development (GO:0001656);; Biological Process: branching involved in ureteric bud morphogenesis (GO:0001658…	K02161|2.16392e-46|pps:100992951|BCL2; B-cell CLL/lymphoma 2; K02161 apoptosis regulator BCL-2 (A)	Apoptosis regulator Bcl-2 GN=BCL2 OS=Canis familiaris (Dog) PE=2 SV=1	PREDICTED: apoptosis regulator Bcl-2 isoform X1 [Tupaia chinensis]
Sus_scrofa_newGene_11589	--	--	--	--	--	IL-23 [Sus scrofa]
Sus_scrofa_newGene_2994	--	--	--	--	--	Guanine nucleotide-binding protein subunit alpha-13 [Tupaia chinensis]
Sus_scrofa_newGene_21024	--	--	Biological Process: epithelial to mesenchymal transition (GO:0001837);; Molecular Function: glycoprotein binding (GO:0001948);; Molecular Function: signal transducer activity (GO:0004871);; Molecular Function: protein kinase C binding (GO:0005080);; Cellular Component: nucleus (GO:0005634);; Cellular Component: cytoplasm (GO:0005737);; Cellular Component: trans-Golgi network (GO:0005802);; Cellul…	K04437|8.9143e-67|pale:102889996|FLNA, Filamin-A; filamin A, alpha; K04437 filamin (A)	Filamin-B (Fragment) GN=FLNB OS=Oryctolagus cuniculus (Rabbit) PE=1 SV=1	PREDICTED: FLNA protein isoform X1 [Oryctolagus cuniculus]
Sus_scrofa_newGene_14825	[H]	Coenzyme transport and metabolism	Molecular Function: ATP binding (GO:0005524);; Biological Process: folic acid-containing compound biosynthetic process (GO:0009396);; Molecular Function: 5-formyltetrahydrofolate cyclo-ligase activity (GO:0030272);;	K01934|9.70728e-44|ssc:100152422|MTHFS; 5,10-methenyltetrahydrofolate synthetase (5-formyltetrahydrofolate cyclo-ligase); K01934 5-formyltetrahydrofolate cyclo-ligase [EC:6.3.3.2] (A)	5-formyltetrahydrofolate cyclo-ligase GN=MTHFS OS=Oryctolagus cuniculus (Rabbit) PE=1 SV=1	PREDICTED: 5-formyltetrahydrofolate cyclo-ligase [Sus scrofa]
Sus_scrofa_newGene_13437	--	--	--	--	--	PREDICTED: uncharacterized protein LOC100625598 isoform X2 [Sus scrofa]
Sus_scrofa_newGene_13423	--	--	--	--	--	PREDICTED: uncharacterized protein LOC102472795 [Tupaia chinensis]
Sus_scrofa_newGene_12464	--	--	Molecular Function: voltage-gated calcium channel activity (GO:0005245);; Cellular Component: voltage-gated calcium channel complex (GO:0005891);; Biological Process: regulation of ion transmembrane transport (GO:0034765);; Biological Process: calcium ion transmembrane transport (GO:0070588);;	--	Voltage-dependent L-type calcium channel subunit alpha-1C GN=CACNA1C OS=Oryctolagus cuniculus (Rabbit) PE=1 SV=1	PREDICTED: LOW QUALITY PROTEIN: calcium channel, voltage-dependent, L type, alpha 1C subunit [Sus scrofa]
Sus_scrofa_newGene_12470	--	--	--	--	--	endonuclease/reverse transcriptase [Sus scrofa]
Sus_scrofa_newGene_15849	--	--	Molecular Function: protein kinase activity (GO:0004672);; Molecular Function: Rab GTPase activator activity (GO:0005097);; Molecular Function: ATP binding (GO:0005524);;	--	--	PREDICTED: TBC domain-containing protein kinase-like protein-like [Sus scrofa]
Sus_scrofa_newGene_20462	--	--	--	--	--	PREDICTED: collagen alpha-1(I) chain-like, partial [Sus scrofa]
Sus_scrofa_newGene_20722	--	--	--	--	--	PREDICTED: neurobeachin-like protein 1 [Pantholops hodgsonii]
Sus_scrofa_newGene_19694	[TDBLU]	--	Molecular Function: ATP binding (GO:0005524);; Cellular Component: nucleus (GO:0005634);; Cellular Component: cytoplasm (GO:0005737);; Biological Process: response to stress (GO:0006950);; Molecular Function: kinase activity (GO:0016301);; Molecular Function: phosphotransferase activity, alcohol group as acceptor (GO:0016773);; Biological Process: peptidyl-serine phosphorylation (GO:0018105);; Bi…	K08873|0|ssc:100625964|SMG1; SMG1 phosphatidylinositol 3-kinase-related kinase; K08873 PI-3-kinase-related kinase SMG-1 (A)	Serine-protein kinase ATM GN=ATM OS=Sus scrofa (Pig) PE=3 SV=2	PREDICTED: LOW QUALITY PROTEIN: serine/threonine-protein kinase SMG1 [Sus scrofa]
Sus_scrofa_newGene_12448	--	--	--	--	--	PREDICTED: LOW QUALITY PROTEIN: spermatogenesis-associated serine-rich protein 2 [Erinaceus europaeus]
Sus_scrofa_newGene_21128	--	--	Molecular Function: mRNA guanylyltransferase activity (GO:0004484);; Molecular Function: polynucleotide 5'-phosphatase activity (GO:0004651);; Molecular Function: protein tyrosine phosphatase activity (GO:0004725);; Cellular Component: nucleus (GO:0005634);; Biological Process: 7-methylguanosine mRNA capping (GO:0006370);; Molecular Function: protein tyrosine/serine/threonine phosphatase activity…	K13917|3.69543e-37|fca:101096893|RNGTT; RNA guanylyltransferase and 5'-phosphatase; K13917 mRNA-capping enzyme [EC:2.7.7.50 3.6.1.-] (A)	--	PREDICTED: mRNA-capping enzyme-like [Elephantulus edwardii]
[truncated: 375 more rows]

## Sheet: Function_anno.stat
#Anno_Database	Annotated_Number	300<=length<1000	length>=1000
[truncated: 6 more rows]

## Sheet: GO.list
Sus_scrofa_newGene_10166	GO:0001501	GO:0005509	GO:0005615	GO:0030501	GO:0036179	GO:0040036	GO:0045669	GO:0051174	GO:0070166	GO:0071895	GO:0097187
[truncated: 812 more rows]
[truncated: 55 more columns]

[truncated: 3 more sheets: GO_tree.stat, Kegg.pathway, Kegg.ko]
