# Supplementary material for: Systemic analysis of gene expression profiles in porcine granulosa cells during aging
Source: Oncotarget. 2017 Oct 10;8(57):96588–603. doi: 10.18632/oncotarget.21731 (PMC5722506; doi:10.18632/oncotarget.21731)
Supplement: Supplementary file 5 [file oncotarget-08-96588-s005.xls]

## Sheet: Cellular Component
#! Input file to measure the differentially expressed gene(DEG)-enrichment in annotation Cellular Component GO terms by the right sided Fisher exact test.
## Term: GO term name and id, format like 'Cellular Component: TERM NAME (TERM ID);'.
## mNum: DEG number in specified annotation Cellular Component GO term.
## nNum: Unigene number in specified annotation Cellular Component GO term.
## MNum: DEG number in all annotation Cellular Component GO term.
## NNum: Unigene number in all annotation Cellular Component GO term.
## GIDs: DEG IDs in specified annotation Cellular Component GO term, separated by ';'.
#Term	mNum	nNum	MNum	NNum	GIDs
Cellular Component: serine C-palmitoyltransferase complex (GO:0017059);	1	4	2660	19272	ENSSSCG00000007072
Cellular Component: tRNA (m1A) methyltransferase complex (GO:0031515);	2	3	2660	19272	ENSSSCG00000030147;Sus_scrofa_newGene_20412
Cellular Component: activin receptor complex (GO:0048179);	1	6	2660	19272	ENSSSCG00000030348
Cellular Component: extracellular matrix part (GO:0044420);	15	52	2660	19272	ENSSSCG00000030325;ENSSSCG00000005710;ENSSSCG00000021397;ENSSSCG00000001914;ENSSSCG00000002012;ENSSSCG00000017340;ENSSSCG00000003021;ENSSSCG00000026931;ENSSSCG00000012971;ENSSSCG00000009672;ENSSSCG00000006392;ENSSSCG00000028549;ENSSSCG00000027204;ENSSSCG00000016823;ENSSSCG00000003105
Cellular Component: apical plasma membrane (GO:0016324);	32	212	2660	19272	ENSSSCG00000015622;ENSSSCG00000012309;ENSSSCG00000015894;ENSSSCG00000015122;ENSSSCG00000016174;ENSSSCG00000020860;ENSSSCG00000004492;ENSSSCG00000008038;ENSSSCG00000000040;ENSSSCG00000023478;ENSSSCG00000015885;ENSSSCG00000030013;ENSSSCG00000025784;ENSSSCG00000017306;Sus_scrofa_newGene_105;ENSSSCG00000005905;ENSSSCG00000022430;ENSSSCG00000001841;ENSSSCG00000014255;ENSSSCG00000025844;ENSSSCG00000022…
Cellular Component: high-density lipoprotein particle (GO:0034364);	2	20	2660	19272	ENSSSCG00000001089;ENSSSCG00000003088
Cellular Component: plasma membrane (GO:0005886);	358	3282	2660	19272	ENSSSCG00000016448;ENSSSCG00000023223;ENSSSCG00000021137;ENSSSCG00000004493;ENSSSCG00000009250;ENSSSCG00000013377;ENSSSCG00000016715;ENSSSCG00000010581;ENSSSCG00000022401;ENSSSCG00000009603;Sus_scrofa_newGene_5491;ENSSSCG00000028182;ENSSSCG00000000644;ENSSSCG00000013545;ENSSSCG00000012845;ENSSSCG00000030206;ENSSSCG00000006989;ENSSSCG00000006590;ENSSSCG00000007067;ENSSSCG00000012971;ENSSSCG0000000…
Cellular Component: mitochondrial respiratory chain (GO:0005746);	2	4	2660	19272	ENSSSCG00000025533;ENSSSCG00000030970
Cellular Component: chromatin silencing complex (GO:0005677);	1	5	2660	19272	ENSSSCG00000023880
Cellular Component: voltage-gated potassium channel complex (GO:0008076);	7	60	2660	19272	ENSSSCG00000003159;ENSSSCG00000005780;ENSSSCG00000028284;ENSSSCG00000021596;ENSSSCG00000000571;ENSSSCG00000003214;ENSSSCG00000017393
Cellular Component: eukaryotic 80S initiation complex (GO:0033291);	1	1	2660	19272	ENSSSCG00000017239
Cellular Component: proteasome complex (GO:0000502);	3	27	2660	19272	ENSSSCG00000027498;ENSSSCG00000016217;ENSSSCG00000023179
Cellular Component: presynaptic active zone (GO:0048786);	4	10	2660	19272	ENSSSCG00000009420;ENSSSCG00000021392;ENSSSCG00000003170;ENSSSCG00000012292
Cellular Component: spindle (GO:0005819);	29	190	2660	19272	ENSSSCG00000026041;ENSSSCG00000024598;Sus_scrofa_newGene_15;ENSSSCG00000029023;ENSSSCG00000023368;ENSSSCG00000027722;ENSSSCG00000010104;ENSSSCG00000029022;ENSSSCG00000029979;ENSSSCG00000027407;ENSSSCG00000005965;ENSSSCG00000003928;ENSSSCG00000013011;ENSSSCG00000003419;ENSSSCG00000025421;ENSSSCG00000004056;ENSSSCG00000025870;ENSSSCG00000028811;ENSSSCG00000003208;ENSSSCG00000008986;ENSSSCG000000270…
Cellular Component: mRNA cap binding complex (GO:0005845);	1	22	2660	19272	ENSSSCG00000005935
Cellular Component: TRAPP complex (GO:0030008);	1	5	2660	19272	ENSSSCG00000013573
Cellular Component: neuronal cell body (GO:0043025);	26	200	2660	19272	ENSSSCG00000011922;ENSSSCG00000029541;ENSSSCG00000011831;ENSSSCG00000029635;ENSSSCG00000027407;ENSSSCG00000026140;ENSSSCG00000021111;ENSSSCG00000016151;ENSSSCG00000028116;ENSSSCG00000003546;ENSSSCG00000021696;ENSSSCG00000007437;ENSSSCG00000022896;ENSSSCG00000025689;ENSSSCG00000028182;ENSSSCG00000028524;ENSSSCG00000021843;ENSSSCG00000003527;ENSSSCG00000015998;ENSSSCG00000013545;Sus_scrofa_newGene_…
Cellular Component: node of Ranvier (GO:0033268);	2	16	2660	19272	ENSSSCG00000023162;ENSSSCG00000023267
Cellular Component: SCF ubiquitin ligase complex (GO:0019005);	6	26	2660	19272	ENSSSCG00000003421;ENSSSCG00000014314;ENSSSCG00000005981;ENSSSCG00000016865;ENSSSCG00000029770;ENSSSCG00000025667
Cellular Component: elastic fiber (GO:0071953);	1	1	2660	19272	ENSSSCG00000002444
Cellular Component: phosphatidylinositol 3-kinase complex, class IA (GO:0005943);	2	8	2660	19272	ENSSSCG00000003909;Sus_scrofa_newGene_7435
Cellular Component: ruffle membrane (GO:0032587);	15	85	2660	19272	ENSSSCG00000007052;ENSSSCG00000014390;ENSSSCG00000013244;ENSSSCG00000026003;ENSSSCG00000005446;ENSSSCG00000005316;ENSSSCG00000009293;ENSSSCG00000021637;ENSSSCG00000005235;Sus_scrofa_newGene_10308;ENSSSCG00000023795;ENSSSCG00000005234;ENSSSCG00000023273;Sus_scrofa_newGene_9153;ENSSSCG00000000600
Cellular Component: microtubule (GO:0005874);	43	245	2660	19272	ENSSSCG00000000645;ENSSSCG00000013505;ENSSSCG00000027429;ENSSSCG00000027343;ENSSSCG00000016974;ENSSSCG00000007080;ENSSSCG00000005641;ENSSSCG00000027418;ENSSSCG00000002639;ENSSSCG00000020962;ENSSSCG00000022919;ENSSSCG00000010879;ENSSSCG00000004056;ENSSSCG00000008710;Sus_scrofa_newGene_14861;ENSSSCG00000009334;Sus_scrofa_newGene_11548;ENSSSCG00000000743;ENSSSCG00000016401;ENSSSCG00000014792;ENSSSCG…
Cellular Component: myosin complex (GO:0016459);	11	53	2660	19272	ENSSSCG00000004511;ENSSSCG00000026445;ENSSSCG00000017783;ENSSSCG00000020940;ENSSSCG00000003208;Sus_scrofa_newGene_132;ENSSSCG00000020860;Sus_scrofa_newGene_133;ENSSSCG00000021439;ENSSSCG00000029646;ENSSSCG00000020962
Cellular Component: ESCRT I complex (GO:0000813);	1	8	2660	19272	ENSSSCG00000007707
Cellular Component: proteasome regulatory particle, base subcomplex (GO:0008540);	1	5	2660	19272	ENSSSCG00000030054
Cellular Component: cortical actin cytoskeleton (GO:0030864);	7	38	2660	19272	ENSSSCG00000020860;ENSSSCG00000017585;ENSSSCG00000023801;ENSSSCG00000029322;ENSSSCG00000022088;ENSSSCG00000012309;ENSSSCG00000017792
Cellular Component: dendrite cytoplasm (GO:0032839);	1	6	2660	19272	ENSSSCG00000006342
Cellular Component: alphav-beta3 integrin-IGF-1-IGF1R complex (GO:0035867);	1	2	2660	19272	ENSSSCG00000030776
Cellular Component: chromosomal part (GO:0044427);	3	66	2660	19272	ENSSSCG00000003366;ENSSSCG00000028182;Sus_scrofa_newGene_20620
Cellular Component: cytoplasmic dynein complex (GO:0005868);	2	14	2660	19272	ENSSSCG00000020962;ENSSSCG00000004056
Cellular Component: nuclear inner membrane (GO:0005637);	5	41	2660	19272	ENSSSCG00000006496;ENSSSCG00000022281;Sus_scrofa_newGene_67;Sus_scrofa_newGene_16979;ENSSSCG00000015530
Cellular Component: Weibel-Palade body (GO:0033093);	1	2	2660	19272	ENSSSCG00000000712
Cellular Component: BRCA2-MAGE-D1 complex (GO:0033593);	1	2	2660	19272	ENSSSCG00000020961
Cellular Component: mitochondrial intermembrane space (GO:0005758);	5	35	2660	19272	ENSSSCG00000006246;ENSSSCG00000027672;ENSSSCG00000024308;ENSSSCG00000027150;ENSSSCG00000008399
Cellular Component: myosin filament (GO:0032982);	2	20	2660	19272	ENSSSCG00000003208;ENSSSCG00000020860
Cellular Component: membrane coat (GO:0030117);	5	36	2660	19272	ENSSSCG00000001041;Sus_scrofa_newGene_9143;ENSSSCG00000029023;ENSSSCG00000015352;ENSSSCG00000005641
Cellular Component: spindle pole (GO:0000922);	5	102	2660	19272	ENSSSCG00000020966;ENSSSCG00000007351;ENSSSCG00000005587;Sus_scrofa_newGene_1572;ENSSSCG00000008488
Cellular Component: neuron projection membrane (GO:0032589);	2	3	2660	19272	ENSSSCG00000016140;ENSSSCG00000016018
Cellular Component: clathrin adaptor complex (GO:0030131);	3	23	2660	19272	ENSSSCG00000010314;ENSSSCG00000002412;ENSSSCG00000007033
Cellular Component: B cell receptor complex (GO:0019815);	1	5	2660	19272	ENSSSCG00000003041
Cellular Component: large ribosomal subunit (GO:0015934);	1	21	2660	19272	ENSSSCG00000023984
Cellular Component: filopodium membrane (GO:0031527);	1	13	2660	19272	ENSSSCG00000013424
Cellular Component: telomerase holoenzyme complex (GO:0005697);	3	7	2660	19272	ENSSSCG00000017118;ENSSSCG00000000406;ENSSSCG00000012823
Cellular Component: pore complex (GO:0046930);	1	7	2660	19272	ENSSSCG00000007026
Cellular Component: host cell viral assembly compartment (GO:0072517);	1	2	2660	19272	ENSSSCG00000000531
Cellular Component: SUN-KASH complex (GO:0034993);	2	10	2660	19272	ENSSSCG00000004081;ENSSSCG00000002495
Cellular Component: mRNA cleavage and polyadenylation specificity factor complex (GO:0005847);	1	21	2660	19272	ENSSSCG00000012486
Cellular Component: axon terminus (GO:0043679);	5	24	2660	19272	ENSSSCG00000023162;ENSSSCG00000003214;ENSSSCG00000011878;ENSSSCG00000013244;ENSSSCG00000008986
Cellular Component: smooth endoplasmic reticulum (GO:0005790);	7	11	2660	19272	ENSSSCG00000002014;ENSSSCG00000024199;ENSSSCG00000008018;ENSSSCG00000027343;ENSSSCG00000000644;ENSSSCG00000007058;ENSSSCG00000000645
Cellular Component: lamellipodium membrane (GO:0031258);	3	15	2660	19272	ENSSSCG00000023329;ENSSSCG00000015894;ENSSSCG00000005905
Cellular Component: integral component of membrane (GO:0016021);	488	4309	2660	19272	ENSSSCG00000006917;ENSSSCG00000001977;ENSSSCG00000002471;ENSSSCG00000003261;ENSSSCG00000022430;ENSSSCG00000005623;ENSSSCG00000021139;ENSSSCG00000003764;ENSSSCG00000009929;ENSSSCG00000027934;ENSSSCG00000026009;ENSSSCG00000004903;ENSSSCG00000004248;ENSSSCG00000013570;ENSSSCG00000003762;ENSSSCG00000015530;ENSSSCG00000022969;Sus_scrofa_newGene_11582;Sus_scrofa_newGene_162;ENSSSCG00000029756;ENSSSCG00…
Cellular Component: perikaryon (GO:0043204);	1	13	2660	19272	ENSSSCG00000007355
Cellular Component: apicolateral plasma membrane (GO:0016327);	2	12	2660	19272	ENSSSCG00000013424;ENSSSCG00000011495
Cellular Component: sperm annulus (GO:0097227);	1	3	2660	19272	ENSSSCG00000000040
Cellular Component: stereocilium (GO:0032420);	6	26	2660	19272	ENSSSCG00000000600;ENSSSCG00000020860;ENSSSCG00000005490;ENSSSCG00000013377;ENSSSCG00000001711;ENSSSCG00000026155
Cellular Component: cyclin K-CDK13 complex (GO:0002945);	1	2	2660	19272	ENSSSCG00000016769
Cellular Component: actomyosin contractile ring (GO:0005826);	4	25	2660	19272	ENSSSCG00000020860;ENSSSCG00000029646;ENSSSCG00000027407;ENSSSCG00000003208
Cellular Component: mitochondrial degradosome (GO:0045025);	1	4	2660	19272	ENSSSCG00000008399
Cellular Component: extrinsic component of membrane (GO:0019898);	9	49	2660	19272	Sus_scrofa_newGene_6335;ENSSSCG00000023795;ENSSSCG00000008710;Sus_scrofa_newGene_21523;ENSSSCG00000012483;ENSSSCG00000001063;ENSSSCG00000004199;ENSSSCG00000029462;ENSSSCG00000005446
Cellular Component: GPI-anchor transamidase complex (GO:0042765);	1	8	2660	19272	ENSSSCG00000026706
Cellular Component: ribosome (GO:0005840);	14	129	2660	19272	Sus_scrofa_newGene_20416;ENSSSCG00000003344;ENSSSCG00000029802;ENSSSCG00000017239;ENSSSCG00000026981;Sus_scrofa_newGene_15899;ENSSSCG00000008170;ENSSSCG00000027441;ENSSSCG00000006081;ENSSSCG00000026472;ENSSSCG00000011661;ENSSSCG00000025180;Sus_scrofa_newGene_20458;ENSSSCG00000003490
Cellular Component: endocytic vesicle (GO:0030139);	8	70	2660	19272	ENSSSCG00000029866;ENSSSCG00000012627;ENSSSCG00000015894;ENSSSCG00000001958;ENSSSCG00000024308;ENSSSCG00000025353;ENSSSCG00000021439;ENSSSCG00000027034
Cellular Component: gamma-tubulin complex (GO:0000930);	1	10	2660	19272	Sus_scrofa_newGene_3042
Cellular Component: mitochondrial nucleoid (GO:0042645);	7	53	2660	19272	ENSSSCG00000028019;ENSSSCG00000007355;ENSSSCG00000023775;ENSSSCG00000010240;ENSSSCG00000007026;ENSSSCG00000008452;ENSSSCG00000004066
Cellular Component: catalytic step 2 spliceosome (GO:0071013);	7	109	2660	19272	ENSSSCG00000004403;ENSSSCG00000004294;ENSSSCG00000014022;ENSSSCG00000029308;ENSSSCG00000000895;ENSSSCG00000003849;Sus_scrofa_newGene_13514
Cellular Component: glutamate-cysteine ligase complex (GO:0017109);	1	2	2660	19272	ENSSSCG00000001488
Cellular Component: photoreceptor disc membrane (GO:0097381);	9	56	2660	19272	ENSSSCG00000006927;ENSSSCG00000006262;ENSSSCG00000008694;ENSSSCG00000004791;ENSSSCG00000001975;ENSSSCG00000028116;ENSSSCG00000024861;ENSSSCG00000016687;ENSSSCG00000030361
Cellular Component: extrinsic component of plasma membrane (GO:0019897);	5	31	2660	19272	ENSSSCG00000000029;ENSSSCG00000006612;ENSSSCG00000029490;ENSSSCG00000027722;ENSSSCG00000004057
Cellular Component: clathrin coat of coated pit (GO:0030132);	1	5	2660	19272	ENSSSCG00000016857
Cellular Component: replication fork (GO:0005657);	2	19	2660	19272	ENSSSCG00000001815;ENSSSCG00000021981
Cellular Component: striated muscle myosin thick filament (GO:0005863);	1	3	2660	19272	ENSSSCG00000013236
Cellular Component: COPI-coated vesicle membrane (GO:0030663);	1	2	2660	19272	ENSSSCG00000001041
Cellular Component: holo TFIIH complex (GO:0005675);	1	16	2660	19272	ENSSSCG00000009533
Cellular Component: BBSome (GO:0034464);	2	25	2660	19272	ENSSSCG00000029023;ENSSSCG00000015352
Cellular Component: transcription factor complex (GO:0005667);	30	250	2660	19272	ENSSSCG00000028562;ENSSSCG00000001710;ENSSSCG00000028118;ENSSSCG00000021920;ENSSSCG00000007477;ENSSSCG00000020801;ENSSSCG00000005096;ENSSSCG00000005680;ENSSSCG00000001986;ENSSSCG00000009741;ENSSSCG00000015235;ENSSSCG00000012850;ENSSSCG00000013396;ENSSSCG00000005431;ENSSSCG00000012399;ENSSSCG00000021029;ENSSSCG00000009703;ENSSSCG00000017251;Sus_scrofa_newGene_67;ENSSSCG00000022304;ENSSSCG000000133…
Cellular Component: myelin sheath abaxonal region (GO:0035748);	1	5	2660	19272	ENSSSCG00000030361
Cellular Component: basement membrane (GO:0005604);	47	116	2660	19272	ENSSSCG00000017579;ENSSSCG00000005751;ENSSSCG00000029421;ENSSSCG00000029435;ENSSSCG00000005494;Sus_scrofa_newGene_16975;ENSSSCG00000010532;ENSSSCG00000004658;Sus_scrofa_newGene_7445;Sus_scrofa_newGene_17040;ENSSSCG00000021524;Sus_scrofa_newGene_17043;ENSSSCG00000012572;ENSSSCG00000008266;ENSSSCG00000021943;ENSSSCG00000011813;Sus_scrofa_newGene_17042;ENSSSCG00000029074;Sus_scrofa_newGene_17038;ENS…
Cellular Component: AP-3 adaptor complex (GO:0030123);	1	7	2660	19272	ENSSSCG00000001850
Cellular Component: U7 snRNP (GO:0005683);	1	7	2660	19272	ENSSSCG00000000895
Cellular Component: pericentriolar material (GO:0000242);	2	32	2660	19272	ENSSSCG00000004048;Sus_scrofa_newGene_3042
Cellular Component: TORC2 complex (GO:0031932);	1	6	2660	19272	ENSSSCG00000029802
Cellular Component: MLL1 complex (GO:0071339);	2	41	2660	19272	ENSSSCG00000025003;ENSSSCG00000011620
Cellular Component: transcription elongation factor complex (GO:0008023);	3	12	2660	19272	ENSSSCG00000009420;ENSSSCG00000014168;ENSSSCG00000022602
Cellular Component: nuclear body (GO:0016604);	11	56	2660	19272	ENSSSCG00000004520;ENSSSCG00000013396;ENSSSCG00000000488;ENSSSCG00000013397;ENSSSCG00000017066;ENSSSCG00000017160;ENSSSCG00000009616;ENSSSCG00000028182;ENSSSCG00000016385;ENSSSCG00000005965;ENSSSCG00000022553
Cellular Component: connexon complex (GO:0005922);	1	13	2660	19272	ENSSSCG00000006696
Cellular Component: lipid particle (GO:0005811);	7	62	2660	19272	ENSSSCG00000005171;ENSSSCG00000028960;ENSSSCG00000027034;ENSSSCG00000016449;ENSSSCG00000021418;ENSSSCG00000002051;ENSSSCG00000012772
Cellular Component: paranode region of axon (GO:0033270);	1	7	2660	19272	ENSSSCG00000017393
Cellular Component: coated pit (GO:0005905);	9	56	2660	19272	ENSSSCG00000001958;ENSSSCG00000030900;ENSSSCG00000006039;ENSSSCG00000006831;ENSSSCG00000025179;ENSSSCG00000005229;ENSSSCG00000012627;ENSSSCG00000021439;ENSSSCG00000020860
Cellular Component: epidermal lamellar body (GO:0097209);	1	1	2660	19272	ENSSSCG00000014422
Cellular Component: lateral loop (GO:0043219);	1	7	2660	19272	ENSSSCG00000023162
Cellular Component: PTW/PP1 phosphatase complex (GO:0072357);	2	16	2660	19272	ENSSSCG00000021714;ENSSSCG00000025095
Cellular Component: stereocilia ankle link complex (GO:0002142);	1	5	2660	19272	ENSSSCG00000005490
Cellular Component: extrinsic component of mitochondrial inner membrane (GO:0031314);	1	6	2660	19272	ENSSSCG00000011578
Cellular Component: brush border (GO:0005903);	4	39	2660	19272	ENSSSCG00000008758;Sus_scrofa_newGene_105;ENSSSCG00000024058;ENSSSCG00000020860
Cellular Component: synaptobrevin 2-SNAP-25-syntaxin-1a-complexin I complex (GO:0070032);	1	2	2660	19272	ENSSSCG00000026985
Cellular Component: autophagic vacuole (GO:0005776);	4	22	2660	19272	ENSSSCG00000012234;ENSSSCG00000024431;ENSSSCG00000017797;ENSSSCG00000023609
Cellular Component: condensed chromosome (GO:0000793);	2	30	2660	19272	ENSSSCG00000022293;ENSSSCG00000009704
Cellular Component: nuclear pore (GO:0005643);	10	41	2660	19272	ENSSSCG00000026054;ENSSSCG00000008979;ENSSSCG00000030386;ENSSSCG00000023793;ENSSSCG00000016845;ENSSSCG00000022641;ENSSSCG00000012557;ENSSSCG00000024952;Sus_scrofa_newGene_8497;ENSSSCG00000005667
Cellular Component: vesicle (GO:0031982);	6	35	2660	19272	ENSSSCG00000009832;ENSSSCG00000010250;ENSSSCG00000004597;ENSSSCG00000006045;ENSSSCG00000027472;ENSSSCG00000003395
Cellular Component: perinuclear endoplasmic reticulum (GO:0097038);	1	5	2660	19272	ENSSSCG00000016715
Cellular Component: cyclin-dependent protein kinase holoenzyme complex (GO:0000307);	2	37	2660	19272	ENSSSCG00000004520;ENSSSCG00000016385
Cellular Component: proton-transporting V-type ATPase, V1 domain (GO:0033180);	1	9	2660	19272	Sus_scrofa_newGene_21562
Cellular Component: membrane-bounded organelle (GO:0043227);	32	155	2660	19272	ENSSSCG00000014581;ENSSSCG00000023788;ENSSSCG00000022280;ENSSSCG00000006979;ENSSSCG00000003768;ENSSSCG00000003021;ENSSSCG00000027903;ENSSSCG00000027013;ENSSSCG00000029111;ENSSSCG00000004081;ENSSSCG00000016333;ENSSSCG00000005446;ENSSSCG00000013400;ENSSSCG00000026009;ENSSSCG00000003376;ENSSSCG00000005740;ENSSSCG00000013773;ENSSSCG00000017159;ENSSSCG00000013079;ENSSSCG00000003371;ENSSSCG00000024736;…
Cellular Component: mitochondrial inner membrane (GO:0005743);	39	299	2660	19272	ENSSSCG00000007308;ENSSSCG00000012925;ENSSSCG00000000134;ENSSSCG00000022970;ENSSSCG00000018069;ENSSSCG00000002746;ENSSSCG00000012926;ENSSSCG00000015422;ENSSSCG00000014889;ENSSSCG00000006093;ENSSSCG00000023444;ENSSSCG00000008961;ENSSSCG00000018091;ENSSSCG00000013596;ENSSSCG00000008829;ENSSSCG00000013550;ENSSSCG00000017227;ENSSSCG00000023277;ENSSSCG00000018078;ENSSSCG00000014833;ENSSSCG00000011456;…
Cellular Component: keratin filament (GO:0045095);	1	42	2660	19272	ENSSSCG00000000252
Cellular Component: extracellular region part (GO:0044421);	234	1106	2660	19272	ENSSSCG00000002558;ENSSSCG00000005837;ENSSSCG00000007067;ENSSSCG00000012971;ENSSSCG00000007369;ENSSSCG00000001440;ENSSSCG00000006957;ENSSSCG00000007991;ENSSSCG00000014633;ENSSSCG00000012952;ENSSSCG00000002392;ENSSSCG00000023681;ENSSSCG00000012968;ENSSSCG00000013266;ENSSSCG00000005905;ENSSSCG00000023583;ENSSSCG00000013113;ENSSSCG00000004018;ENSSSCG00000005740;ENSSSCG00000028571;ENSSSCG00000017393;…
Cellular Component: nuclear part (GO:0044428);	66	389	2660	19272	ENSSSCG00000028995;ENSSSCG00000023989;ENSSSCG00000005205;ENSSSCG00000004294;ENSSSCG00000021920;ENSSSCG00000029339;ENSSSCG00000023188;ENSSSCG00000003476;ENSSSCG00000007477;ENSSSCG00000006235;ENSSSCG00000017521;ENSSSCG00000023329;ENSSSCG00000002527;ENSSSCG00000015867;ENSSSCG00000002247;ENSSSCG00000023273;ENSSSCG00000023861;ENSSSCG00000002831;ENSSSCG00000006618;ENSSSCG00000016828;ENSSSCG00000024403;…
Cellular Component: intermediate filament cytoskeleton (GO:0045111);	9	59	2660	19272	ENSSSCG00000002670;ENSSSCG00000022081;ENSSSCG00000009070;ENSSSCG00000008878;ENSSSCG00000026761;ENSSSCG00000027234;ENSSSCG00000016963;ENSSSCG00000027852;ENSSSCG00000001986
Cellular Component: integral component of endoplasmic reticulum membrane (GO:0030176);	7	64	2660	19272	ENSSSCG00000009784;ENSSSCG00000011536;ENSSSCG00000000414;ENSSSCG00000024793;ENSSSCG00000014792;ENSSSCG00000000419;ENSSSCG00000024919
Cellular Component: PcG protein complex (GO:0031519);	1	18	2660	19272	ENSSSCG00000012155
Cellular Component: TCTN-B9D complex (GO:0036038);	1	11	2660	19272	ENSSSCG00000003013
Cellular Component: mitochondrial outer membrane translocase complex (GO:0005742);	1	7	2660	19272	ENSSSCG00000015384
Cellular Component: histone pre-mRNA 3'end processing complex (GO:0071204);	1	10	2660	19272	ENSSSCG00000004294
Cellular Component: sarcoglycan complex (GO:0016012);	1	9	2660	19272	ENSSSCG00000009281
Cellular Component: tertiary granule membrane (GO:0070821);	1	1	2660	19272	ENSSSCG00000025058
Cellular Component: cell outer membrane (GO:0009279);	1	2	2660	19272	ENSSSCG00000025058
Cellular Component: insulin receptor complex (GO:0005899);	1	2	2660	19272	ENSSSCG00000013566
Cellular Component: cytoplasmic microtubule (GO:0005881);	13	71	2660	19272	ENSSSCG00000016403;ENSSSCG00000023329;ENSSSCG00000000773;ENSSSCG00000025691;Sus_scrofa_newGene_5491;ENSSSCG00000000194;Sus_scrofa_newGene_9153;ENSSSCG00000023583;Sus_scrofa_newGene_3042;ENSSSCG00000024308;ENSSSCG00000022961;ENSSSCG00000009424;ENSSSCG00000000531
Cellular Component: polar microtubule (GO:0005827);	1	10	2660	19272	Sus_scrofa_newGene_3042
Cellular Component: peroxisome (GO:0005777);	14	80	2660	19272	ENSSSCG00000010259;ENSSSCG00000029066;ENSSSCG00000027429;ENSSSCG00000028686;ENSSSCG00000008724;ENSSSCG00000021578;ENSSSCG00000006535;ENSSSCG00000010826;ENSSSCG00000021723;ENSSSCG00000016450;ENSSSCG00000028943;ENSSSCG00000010470;ENSSSCG00000002013;ENSSSCG00000003853
Cellular Component: perinuclear region of cytoplasm (GO:0048471);	74	531	2660	19272	ENSSSCG00000001958;ENSSSCG00000003160;Sus_scrofa_newGene_18612;ENSSSCG00000004852;ENSSSCG00000011831;ENSSSCG00000012627;ENSSSCG00000023162;ENSSSCG00000016322;ENSSSCG00000004225;ENSSSCG00000012018;ENSSSCG00000015622;ENSSSCG00000021084;ENSSSCG00000001711;ENSSSCG00000014927;ENSSSCG00000008452;ENSSSCG00000025691;ENSSSCG00000027034;ENSSSCG00000026985;ENSSSCG00000010678;ENSSSCG00000027344;ENSSSCG000000…
Cellular Component: striated muscle thin filament (GO:0005865);	2	14	2660	19272	ENSSSCG00000023010;ENSSSCG00000010447
Cellular Component: filopodium tip (GO:0032433);	1	25	2660	19272	ENSSSCG00000017391
Cellular Component: cytoplasmic mRNA processing body (GO:0000932);	3	56	2660	19272	ENSSSCG00000005935;ENSSSCG00000007355;ENSSSCG00000024596
Cellular Component: lamellipodium (GO:0030027);	25	183	2660	19272	ENSSSCG00000021111;Sus_scrofa_newGene_9153;Sus_scrofa_newGene_3933;ENSSSCG00000005735;ENSSSCG00000009859;ENSSSCG00000008406;ENSSSCG00000001100;ENSSSCG00000006927;Sus_scrofa_newGene_13573;ENSSSCG00000011867;ENSSSCG00000025877;ENSSSCG00000004404;ENSSSCG00000016604;ENSSSCG00000017391;ENSSSCG00000028182;ENSSSCG00000017792;ENSSSCG00000011333;ENSSSCG00000009293;Sus_scrofa_newGene_181;ENSSSCG00000007986…
Cellular Component: dendrite terminus (GO:0044292);	1	8	2660	19272	ENSSSCG00000021621
Cellular Component: intracellular membrane-bounded organelle (GO:0043231);	311	1793	2660	19272	ENSSSCG00000009213;ENSSSCG00000007823;ENSSSCG00000023899;ENSSSCG00000028612;ENSSSCG00000026520;ENSSSCG00000000559;ENSSSCG00000012006;ENSSSCG00000030345;ENSSSCG00000011672;ENSSSCG00000017994;ENSSSCG00000004759;ENSSSCG00000006392;ENSSSCG00000004671;ENSSSCG00000012083;ENSSSCG00000003600;ENSSSCG00000010215;ENSSSCG00000022729;ENSSSCG00000026092;ENSSSCG00000012698;ENSSSCG00000012833;ENSSSCG00000005648;…
Cellular Component: ubiquitin ligase complex (GO:0000151);	5	57	2660	19272	ENSSSCG00000008043;ENSSSCG00000016564;ENSSSCG00000003350;ENSSSCG00000023179;ENSSSCG00000029952
Cellular Component: respiratory chain complex IV (GO:0045277);	4	17	2660	19272	ENSSSCG00000006070;ENSSSCG00000025533;ENSSSCG00000018078;ENSSSCG00000030970
Cellular Component: intrinsic component of the cytoplasmic side of the plasma membrane (GO:0031235);	1	7	2660	19272	ENSSSCG00000011672
Cellular Component: nuclear lumen (GO:0031981);	36	278	2660	19272	ENSSSCG00000015733;ENSSSCG00000009300;ENSSSCG00000001205;ENSSSCG00000021439;ENSSSCG00000009630;ENSSSCG00000014041;ENSSSCG00000025353;ENSSSCG00000015712;ENSSSCG00000003366;ENSSSCG00000015401;ENSSSCG00000024240;ENSSSCG00000012967;ENSSSCG00000029340;ENSSSCG00000030225;ENSSSCG00000003682;ENSSSCG00000021529;ENSSSCG00000011449;ENSSSCG00000013078;ENSSSCG00000015480;ENSSSCG00000004576;ENSSSCG00000014336;…
Cellular Component: chromosome (GO:0005694);	16	144	2660	19272	ENSSSCG00000007080;ENSSSCG00000024676;ENSSSCG00000008536;ENSSSCG00000024156;ENSSSCG00000016385;ENSSSCG00000001421;ENSSSCG00000016401;Sus_scrofa_newGene_9137;ENSSSCG00000010380;ENSSSCG00000002835;ENSSSCG00000006235;ENSSSCG00000024187;ENSSSCG00000021706;ENSSSCG00000016769;ENSSSCG00000012486;ENSSSCG00000004520
Cellular Component: cell surface (GO:0009986);	64	366	2660	19272	ENSSSCG00000024716;ENSSSCG00000017367;ENSSSCG00000030900;ENSSSCG00000010698;ENSSSCG00000025020;ENSSSCG00000009362;ENSSSCG00000027465;ENSSSCG00000017384;ENSSSCG00000001765;ENSSSCG00000007457;ENSSSCG00000023162;ENSSSCG00000022819;ENSSSCG00000025888;ENSSSCG00000024844;ENSSSCG00000015390;ENSSSCG00000027367;ENSSSCG00000028725;ENSSSCG00000017372;ENSSSCG00000029084;ENSSSCG00000010470;ENSSSCG00000027498;…
Cellular Component: spectrin (GO:0008091);	1	5	2660	19272	ENSSSCG00000024602
Cellular Component: plasma membrane part (GO:0044459);	63	345	2660	19272	ENSSSCG00000010529;ENSSSCG00000024716;ENSSSCG00000000001;ENSSSCG00000017753;ENSSSCG00000009929;ENSSSCG00000005465;ENSSSCG00000023901;ENSSSCG00000011046;ENSSSCG00000006335;ENSSSCG00000008899;ENSSSCG00000008062;ENSSSCG00000017562;ENSSSCG00000027367;ENSSSCG00000000521;ENSSSCG00000003762;ENSSSCG00000025005;ENSSSCG00000016403;ENSSSCG00000030344;ENSSSCG00000006862;ENSSSCG00000030515;ENSSSCG00000016494;…
Cellular Component: contractile fiber part (GO:0044449);	1	14	2660	19272	ENSSSCG00000012492
Cellular Component: nBAF complex (GO:0071565);	1	19	2660	19272	ENSSSCG00000030170
Cellular Component: spliceosomal complex (GO:0005681);	11	94	2660	19272	ENSSSCG00000001400;ENSSSCG00000002274;ENSSSCG00000014022;ENSSSCG00000002998;ENSSSCG00000020688;ENSSSCG00000022553;ENSSSCG00000012486;ENSSSCG00000030507;ENSSSCG00000016970;ENSSSCG00000030119;ENSSSCG00000013776
Cellular Component: viral capsid (GO:0019028);	2	26	2660	19272	ENSSSCG00000021965;Sus_scrofa_newGene_9100
Cellular Component: trans-Golgi network (GO:0005802);	18	152	2660	19272	ENSSSCG00000013897;ENSSSCG00000016928;ENSSSCG00000007478;ENSSSCG00000004533;ENSSSCG00000021328;ENSSSCG00000023022;ENSSSCG00000022031;ENSSSCG00000026985;ENSSSCG00000017129;ENSSSCG00000021829;ENSSSCG00000024308;Sus_scrofa_newGene_20878;ENSSSCG00000015557;ENSSSCG00000006836;ENSSSCG00000000531;ENSSSCG00000023162;ENSSSCG00000009832;ENSSSCG00000001975
Cellular Component: alpha9-beta1 integrin-vascular cell adhesion molecule-1 complex (GO:0071065);	1	1	2660	19272	ENSSSCG00000006862
Cellular Component: axonemal microtubule (GO:0005879);	2	16	2660	19272	ENSSSCG00000029023;ENSSSCG00000015352
Cellular Component: endoplasmic reticulum-Golgi intermediate compartment (GO:0005793);	9	45	2660	19272	Sus_scrofa_newGene_20471;ENSSSCG00000005040;ENSSSCG00000021317;ENSSSCG00000001849;ENSSSCG00000021738;ENSSSCG00000004908;ENSSSCG00000016174;ENSSSCG00000004244;ENSSSCG00000027344
Cellular Component: condensed chromosome outer kinetochore (GO:0000940);	1	12	2660	19272	ENSSSCG00000029381
Cellular Component: recycling endosome membrane (GO:0055038);	7	53	2660	19272	ENSSSCG00000006116;ENSSSCG00000027181;ENSSSCG00000005905;ENSSSCG00000027841;ENSSSCG00000012698;ENSSSCG00000027034;ENSSSCG00000027443
Cellular Component: cytoplasmic cyclin-dependent protein kinase holoenzyme complex (GO:0000308);	1	12	2660	19272	ENSSSCG00000028182
Cellular Component: cell projection (GO:0042995);	128	798	2660	19272	ENSSSCG00000003546;ENSSSCG00000016956;ENSSSCG00000012833;ENSSSCG00000013020;ENSSSCG00000016450;ENSSSCG00000030012;ENSSSCG00000010215;ENSSSCG00000017101;ENSSSCG00000004081;ENSSSCG00000023368;ENSSSCG00000024187;ENSSSCG00000021706;ENSSSCG00000022496;ENSSSCG00000005126;ENSSSCG00000029756;ENSSSCG00000006496;ENSSSCG00000026681;ENSSSCG00000007077;ENSSSCG00000025822;ENSSSCG00000000559;ENSSSCG00000016160;…
Cellular Component: Golgi cis cisterna (GO:0000137);	1	9	2660	19272	ENSSSCG00000029626
Cellular Component: condensed chromosome kinetochore (GO:0000777);	4	53	2660	19272	ENSSSCG00000008986;ENSSSCG00000008579;ENSSSCG00000030534;ENSSSCG00000010863
Cellular Component: heterochromatin (GO:0000792);	3	25	2660	19272	ENSSSCG00000004528;ENSSSCG00000016098;ENSSSCG00000000090
Cellular Component: cortical endoplasmic reticulum (GO:0032541);	1	4	2660	19272	ENSSSCG00000014792
Cellular Component: muscle tendon junction (GO:0005927);	1	7	2660	19272	ENSSSCG00000007430
Cellular Component: ESC/E(Z) complex (GO:0035098);	1	15	2660	19272	ENSSSCG00000005510
Cellular Component: ribonucleoprotein granule (GO:0035770);	4	18	2660	19272	ENSSSCG00000015011;ENSSSCG00000022915;ENSSSCG00000015712;ENSSSCG00000026967
Cellular Component: mitochondrial membrane (GO:0031966);	18	66	2660	19272	ENSSSCG00000029673;ENSSSCG00000007229;ENSSSCG00000004342;ENSSSCG00000007143;ENSSSCG00000027150;ENSSSCG00000025273;ENSSSCG00000018023;ENSSSCG00000018084;ENSSSCG00000021406;ENSSSCG00000001038;ENSSSCG00000016373;ENSSSCG00000008683;ENSSSCG00000004248;ENSSSCG00000030361;ENSSSCG00000018086;ENSSSCG00000010394;ENSSSCG00000018092;ENSSSCG00000005278
Cellular Component: 4-aminobutyrate transaminase complex (GO:0032144);	1	1	2660	19272	ENSSSCG00000007909
Cellular Component: microtubule plus-end (GO:0035371);	1	9	2660	19272	Sus_scrofa_newGene_9153
Cellular Component: alpha-amino-3-hydroxy-5-methyl-4-isoxazolepropionic acid selective glutamate receptor complex (GO:0032281);	3	32	2660	19272	ENSSSCG00000024872;ENSSSCG00000017372;ENSSSCG00000024793
Cellular Component: cytosol (GO:0005829);	156	1112	2660	19272	ENSSSCG00000021201;ENSSSCG00000027769;ENSSSCG00000010252;ENSSSCG00000006578;ENSSSCG00000025667;ENSSSCG00000007052;ENSSSCG00000026618;ENSSSCG00000023609;ENSSSCG00000023363;ENSSSCG00000008878;ENSSSCG00000027407;ENSSSCG00000007281;ENSSSCG00000010447;ENSSSCG00000029979;ENSSSCG00000023801;ENSSSCG00000027343;ENSSSCG00000008961;ENSSSCG00000015959;ENSSSCG00000011842;ENSSSCG00000000743;ENSSSCG00000014422;…
Cellular Component: F-actin capping protein complex (GO:0008290);	4	11	2660	19272	ENSSSCG00000024351;ENSSSCG00000020736;ENSSSCG00000008692;ENSSSCG00000006775
Cellular Component: transcription factor TFIIF complex (GO:0005674);	1	2	2660	19272	ENSSSCG00000022421
Cellular Component: phagocytic cup (GO:0001891);	4	24	2660	19272	ENSSSCG00000017792;Sus_scrofa_newGene_8461;ENSSSCG00000012975;ENSSSCG00000029322
Cellular Component: Cul2-RING ubiquitin ligase complex (GO:0031462);	1	7	2660	19272	ENSSSCG00000008061
Cellular Component: inhibin-betaglycan-ActRII complex (GO:0034673);	1	5	2660	19272	ENSSSCG00000011257
Cellular Component: synaptic vesicle membrane (GO:0030672);	8	38	2660	19272	ENSSSCG00000000948;ENSSSCG00000003170;ENSSSCG00000010926;ENSSSCG00000021392;ENSSSCG00000021534;ENSSSCG00000027315;ENSSSCG00000024746;ENSSSCG00000012292
Cellular Component: integral component of mitochondrial outer membrane (GO:0031307);	2	15	2660	19272	ENSSSCG00000009062;ENSSSCG00000024388
Cellular Component: CHRAC (GO:0008623);	1	1	2660	19272	ENSSSCG00000001958
Cellular Component: brush border membrane (GO:0031526);	2	24	2660	19272	ENSSSCG00000005648;Sus_scrofa_newGene_18855
Cellular Component: lysosomal membrane (GO:0005765);	9	99	2660	19272	ENSSSCG00000001418;Sus_scrofa_newGene_15829;ENSSSCG00000009784;ENSSSCG00000013570;ENSSSCG00000022969;ENSSSCG00000016267;ENSSSCG00000010403;ENSSSCG00000017156;ENSSSCG00000020860
Cellular Component: phagocytic vesicle (GO:0045335);	5	47	2660	19272	ENSSSCG00000029322;ENSSSCG00000002996;ENSSSCG00000016928;ENSSSCG00000013897;ENSSSCG00000004533
Cellular Component: neuronal cell body membrane (GO:0032809);	1	3	2660	19272	ENSSSCG00000003214
Cellular Component: ciliary membrane (GO:0060170);	1	26	2660	19272	ENSSSCG00000000040
Cellular Component: chylomicron (GO:0042627);	1	10	2660	19272	ENSSSCG00000003088
Cellular Component: invadopodium membrane (GO:0071438);	1	3	2660	19272	ENSSSCG00000015894
Cellular Component: melanosome membrane (GO:0033162);	2	7	2660	19272	ENSSSCG00000016821;ENSSSCG00000009490
Cellular Component: collagen type V trimer (GO:0005588);	3	4	2660	19272	ENSSSCG00000005750;ENSSSCG00000005751;ENSSSCG00000013667
Cellular Component: myosin II complex (GO:0016460);	5	19	2660	19272	ENSSSCG00000020860;ENSSSCG00000027407;ENSSSCG00000012309;ENSSSCG00000003208;ENSSSCG00000022088
Cellular Component: STAGA complex (GO:0030914);	2	16	2660	19272	ENSSSCG00000025171;ENSSSCG00000029630
Cellular Component: endomembrane system (GO:0012505);	26	165	2660	19272	ENSSSCG00000017090;ENSSSCG00000006287;ENSSSCG00000010068;ENSSSCG00000021537;ENSSSCG00000005188;ENSSSCG00000013879;ENSSSCG00000008038;ENSSSCG00000021843;ENSSSCG00000027429;ENSSSCG00000009672;ENSSSCG00000017797;ENSSSCG00000002863;ENSSSCG00000013858;ENSSSCG00000027466;ENSSSCG00000006727;ENSSSCG00000025353;ENSSSCG00000004830;ENSSSCG00000002511;ENSSSCG00000003157;ENSSSCG00000007281;ENSSSCG00000029866;…
Cellular Component: Myb complex (GO:0031523);	1	3	2660	19272	Sus_scrofa_newGene_20878
Cellular Component: neuron projection terminus (GO:0044306);	1	14	2660	19272	ENSSSCG00000012292
Cellular Component: troponin complex (GO:0005861);	2	6	2660	19272	ENSSSCG00000025353;ENSSSCG00000024505
Cellular Component: cell-cell junction (GO:0005911);	20	137	2660	19272	ENSSSCG00000027922;ENSSSCG00000027443;ENSSSCG00000001711;ENSSSCG00000001598;ENSSSCG00000012295;ENSSSCG00000015063;ENSSSCG00000004903;ENSSSCG00000011842;ENSSSCG00000012034;Sus_scrofa_newGene_13546;ENSSSCG00000025306;ENSSSCG00000001660;ENSSSCG00000021392;ENSSSCG00000009362;ENSSSCG00000027407;ENSSSCG00000016810;ENSSSCG00000030361;ENSSSCG00000010621;ENSSSCG00000003590;ENSSSCG00000001975
Cellular Component: postsynaptic membrane (GO:0045211);	23	170	2660	19272	ENSSSCG00000014113;ENSSSCG00000029635;ENSSSCG00000009929;ENSSSCG00000004081;ENSSSCG00000004852;ENSSSCG00000003157;ENSSSCG00000012864;ENSSSCG00000001753;ENSSSCG00000003793;ENSSSCG00000023754;ENSSSCG00000004827;ENSSSCG00000023621;ENSSSCG00000009197;ENSSSCG00000022736;ENSSSCG00000000672;ENSSSCG00000030515;ENSSSCG00000000206;ENSSSCG00000021137;ENSSSCG00000025531;ENSSSCG00000001752;ENSSSCG00000005641;…
Cellular Component: dendritic shaft (GO:0043198);	5	20	2660	19272	ENSSSCG00000016151;ENSSSCG00000030345;ENSSSCG00000015244;ENSSSCG00000007437;ENSSSCG00000002014
Cellular Component: PRC1 complex (GO:0035102);	3	12	2660	19272	ENSSSCG00000000090;ENSSSCG00000027035;ENSSSCG00000017160
Cellular Component: external side of plasma membrane (GO:0009897);	28	204	2660	19272	ENSSSCG00000016887;ENSSSCG00000023489;ENSSSCG00000001849;ENSSSCG00000000029;ENSSSCG00000000712;ENSSSCG00000029849;ENSSSCG00000005211;ENSSSCG00000030776;ENSSSCG00000006287;ENSSSCG00000008601;ENSSSCG00000003041;ENSSSCG00000027745;ENSSSCG00000015622;ENSSSCG00000005625;ENSSSCG00000022290;ENSSSCG00000008977;ENSSSCG00000006862;ENSSSCG00000008842;Sus_scrofa_newGene_15820;ENSSSCG00000011877;ENSSSCG000000…
Cellular Component: Bcl-2 family protein complex (GO:0097136);	1	2	2660	19272	ENSSSCG00000007229
Cellular Component: mediator complex (GO:0016592);	3	46	2660	19272	ENSSSCG00000012250;ENSSSCG00000018053;ENSSSCG00000010104
Cellular Component: Nem1-Spo7 phosphatase complex (GO:0071595);	1	2	2660	19272	ENSSSCG00000028140
Cellular Component: exon-exon junction complex (GO:0035145);	3	24	2660	19272	Sus_scrofa_newGene_20112;Sus_scrofa_newGene_20114;ENSSSCG00000003849
Cellular Component: heterotrimeric G-protein complex (GO:0005834);	4	38	2660	19272	ENSSSCG00000024861;Sus_scrofa_newGene_13410;ENSSSCG00000021621;ENSSSCG00000002823
Cellular Component: ribonuclease H2 complex (GO:0032299);	1	3	2660	19272	ENSSSCG00000012979
Cellular Component: spindle pole centrosome (GO:0031616);	1	14	2660	19272	ENSSSCG00000016998
Cellular Component: low-density lipoprotein particle (GO:0034362);	3	14	2660	19272	ENSSSCG00000006979;ENSSSCG00000030900;ENSSSCG00000026007
Cellular Component: COP9 signalosome (GO:0008180);	7	55	2660	19272	ENSSSCG00000003208;ENSSSCG00000023010;ENSSSCG00000020860;ENSSSCG00000020962;ENSSSCG00000002274;ENSSSCG00000004199;ENSSSCG00000004628
Cellular Component: cilium (GO:0005929);	23	139	2660	19272	ENSSSCG00000016385;ENSSSCG00000008038;ENSSSCG00000001041;Sus_scrofa_newGene_3042;ENSSSCG00000013545;ENSSSCG00000005490;ENSSSCG00000026689;ENSSSCG00000008617;ENSSSCG00000008704;ENSSSCG00000002639;ENSSSCG00000005952;ENSSSCG00000012585;ENSSSCG00000008986;ENSSSCG00000008578;ENSSSCG00000008706;ENSSSCG00000009929;ENSSSCG00000009366;ENSSSCG00000005959;ENSSSCG00000030620;ENSSSCG00000010597;ENSSSCG0000001…
Cellular Component: exocyst (GO:0000145);	5	52	2660	19272	ENSSSCG00000004533;ENSSSCG00000013897;ENSSSCG00000016928;ENSSSCG00000017129;ENSSSCG00000030109
Cellular Component: sarcoplasmic reticulum lumen (GO:0033018);	1	4	2660	19272	ENSSSCG00000006390
Cellular Component: gamma-tubulin ring complex (GO:0008274);	1	5	2660	19272	ENSSSCG00000010104
Cellular Component: cytoplasmic membrane-bounded vesicle (GO:0016023);	36	209	2660	19272	ENSSSCG00000004280;ENSSSCG00000010621;ENSSSCG00000009114;ENSSSCG00000024732;ENSSSCG00000024837;ENSSSCG00000021696;ENSSSCG00000005205;ENSSSCG00000006506;ENSSSCG00000013244;ENSSSCG00000023273;ENSSSCG00000005905;ENSSSCG00000020736;ENSSSCG00000012483;ENSSSCG00000029153;ENSSSCG00000017129;ENSSSCG00000016217;ENSSSCG00000001418;ENSSSCG00000006171;ENSSSCG00000021029;ENSSSCG00000027466;ENSSSCG00000000139;…
Cellular Component: DNA-directed RNA polymerase II, holoenzyme (GO:0016591);	2	20	2660	19272	ENSSSCG00000020860;ENSSSCG00000022602
Cellular Component: mitochondrial respiratory chain complex I (GO:0005747);	4	26	2660	19272	ENSSSCG00000016495;ENSSSCG00000024947;ENSSSCG00000003261;ENSSSCG00000014371
Cellular Component: sarcomere (GO:0030017);	4	42	2660	19272	ENSSSCG00000004081;ENSSSCG00000000571;ENSSSCG00000002829;ENSSSCG00000004908
Cellular Component: neuron part (GO:0097458);	31	190	2660	19272	ENSSSCG00000024403;ENSSSCG00000016974;ENSSSCG00000016748;ENSSSCG00000015747;ENSSSCG00000017393;ENSSSCG00000014164;ENSSSCG00000012895;ENSSSCG00000002531;ENSSSCG00000026296;ENSSSCG00000015109;ENSSSCG00000004280;ENSSSCG00000014068;ENSSSCG00000024187;ENSSSCG00000024837;ENSSSCG00000020725;ENSSSCG00000004576;ENSSSCG00000023901;ENSSSCG00000002262;ENSSSCG00000006335;ENSSSCG00000010380;ENSSSCG00000010704;…
Cellular Component: apical cortex (GO:0045179);	1	5	2660	19272	ENSSSCG00000030361
Cellular Component: paraspeckles (GO:0042382);	1	7	2660	19272	Sus_scrofa_newGene_12494
Cellular Component: NuA4 histone acetyltransferase complex (GO:0035267);	5	25	2660	19272	ENSSSCG00000000491;ENSSSCG00000010447;ENSSSCG00000025003;Sus_scrofa_newGene_12456;ENSSSCG00000011620
Cellular Component: ubiquitin conjugating enzyme complex (GO:0031371);	1	15	2660	19272	ENSSSCG00000016564
Cellular Component: collagen type II trimer (GO:0005585);	3	4	2660	19272	ENSSSCG00000017579;ENSSSCG00000027593;ENSSSCG00000021943
Cellular Component: intracellular organelle lumen (GO:0070013);	8	34	2660	19272	ENSSSCG00000000414;ENSSSCG00000016828;ENSSSCG00000000419;ENSSSCG00000009832;ENSSSCG00000015491;ENSSSCG00000024919;ENSSSCG00000000743;ENSSSCG00000013583
Cellular Component: nuclear envelope lumen (GO:0005641);	3	19	2660	19272	ENSSSCG00000011333;ENSSSCG00000013545;ENSSSCG00000002639
Cellular Component: early endosome (GO:0005769);	18	150	2660	19272	ENSSSCG00000016322;ENSSSCG00000005135;ENSSSCG00000009832;ENSSSCG00000002670;ENSSSCG00000025020;ENSSSCG00000014216;ENSSSCG00000030900;ENSSSCG00000006831;ENSSSCG00000007080;ENSSSCG00000023022;ENSSSCG00000007885;ENSSSCG00000003350;ENSSSCG00000007478;ENSSSCG00000024156;ENSSSCG00000007806;ENSSSCG00000003605;ENSSSCG00000006511;ENSSSCG00000027443
Cellular Component: cytoplasm (GO:0005737);	536	3576	2660	19272	ENSSSCG00000027396;ENSSSCG00000014022;ENSSSCG00000028137;ENSSSCG00000001063;ENSSSCG00000006590;ENSSSCG00000000181;ENSSSCG00000028180;ENSSSCG00000021621;Sus_scrofa_newGene_11537;ENSSSCG00000009023;ENSSSCG00000004018;ENSSSCG00000010025;ENSSSCG00000013396;ENSSSCG00000003287;ENSSSCG00000015888;ENSSSCG00000007286;ENSSSCG00000016448;ENSSSCG00000024081;ENSSSCG00000030534;ENSSSCG00000023223;Sus_scrofa_ne…
Cellular Component: FHF complex (GO:0070695);	2	8	2660	19272	ENSSSCG00000013734;ENSSSCG00000020717
Cellular Component: cytoplasmic stress granule (GO:0010494);	2	51	2660	19272	ENSSSCG00000011720;ENSSSCG00000017079
Cellular Component: Cul3-RING ubiquitin ligase complex (GO:0031463);	4	31	2660	19272	ENSSSCG00000022075;ENSSSCG00000012636;ENSSSCG00000029979;ENSSSCG00000025421
Cellular Component: voltage-gated sodium channel complex (GO:0001518);	4	19	2660	19272	ENSSSCG00000029199;ENSSSCG00000023267;ENSSSCG00000015913;ENSSSCG00000024299
Cellular Component: COPII vesicle coat (GO:0030127);	2	9	2660	19272	ENSSSCG00000007097;ENSSSCG00000014304
Cellular Component: RISC complex (GO:0016442);	1	16	2660	19272	ENSSSCG00000005935
Cellular Component: tubulin complex (GO:0045298);	1	4	2660	19272	Sus_scrofa_newGene_21212
Cellular Component: Golgi apparatus (GO:0005794);	123	813	2660	19272	ENSSSCG00000030298;Sus_scrofa_newGene_11573;ENSSSCG00000006896;ENSSSCG00000017160;Sus_scrofa_newGene_14858;ENSSSCG00000021537;ENSSSCG00000016831;ENSSSCG00000010281;ENSSSCG00000007728;ENSSSCG00000011074;ENSSSCG00000008873;ENSSSCG00000003595;Sus_scrofa_newGene_14861;ENSSSCG00000015244;ENSSSCG00000004056;ENSSSCG00000023022;ENSSSCG00000016140;Sus_scrofa_newGene_15829;ENSSSCG00000010314;ENSSSCG0000002…
Cellular Component: zonula adherens (GO:0005915);	1	10	2660	19272	ENSSSCG00000008254
Cellular Component: transforming growth factor beta receptor homodimeric complex (GO:0070022);	1	1	2660	19272	ENSSSCG00000016857
Cellular Component: TSC1-TSC2 complex (GO:0033596);	1	8	2660	19272	ENSSSCG00000005735
Cellular Component: endoplasmic reticulum lumen (GO:0005788);	10	82	2660	19272	ENSSSCG00000014342;ENSSSCG00000002826;ENSSSCG00000001082;ENSSSCG00000005650;ENSSSCG00000002274;ENSSSCG00000027411;ENSSSCG00000010085;ENSSSCG00000013858;ENSSSCG00000024189;ENSSSCG00000016217
Cellular Component: macropinocytic cup (GO:0070685);	2	3	2660	19272	ENSSSCG00000012975;Sus_scrofa_newGene_8461
Cellular Component: lateral element (GO:0000800);	3	18	2660	19272	ENSSSCG00000002001;ENSSSCG00000001815;ENSSSCG00000022040
Cellular Component: alveolar lamellar body membrane (GO:0097233);	1	3	2660	19272	ENSSSCG00000027813
Cellular Component: manchette (GO:0002177);	1	3	2660	19272	ENSSSCG00000016831
Cellular Component: ciliary basal body (GO:0036064);	2	17	2660	19272	ENSSSCG00000008020;ENSSSCG00000025185
Cellular Component: alpha9-beta1 integrin-ADAM8 complex (GO:0071133);	1	1	2660	19272	ENSSSCG00000017306
Cellular Component: actin cap (GO:0030478);	1	3	2660	19272	ENSSSCG00000016604
Cellular Component: Prp19 complex (GO:0000974);	1	11	2660	19272	ENSSSCG00000002274
Cellular Component: endoplasmic reticulum (GO:0005783);	99	562	2660	19272	ENSSSCG00000025103;ENSSSCG00000009784;ENSSSCG00000007649;ENSSSCG00000017668;ENSSSCG00000030361;ENSSSCG00000006197;ENSSSCG00000011689;ENSSSCG00000002646;ENSSSCG00000026654;ENSSSCG00000024996;ENSSSCG00000009388;ENSSSCG00000030530;ENSSSCG00000015122;ENSSSCG00000011813;ENSSSCG00000003605;ENSSSCG00000013573;ENSSSCG00000025663;ENSSSCG00000014861;ENSSSCG00000030168;ENSSSCG00000024065;ENSSSCG00000027411;…
Cellular Component: rough endoplasmic reticulum (GO:0005791);	1	20	2660	19272	ENSSSCG00000003103
Cellular Component: SWI/SNF superfamily-type complex (GO:0070603);	1	12	2660	19272	ENSSSCG00000003366
Cellular Component: integral component of organelle membrane (GO:0031301);	1	4	2660	19272	ENSSSCG00000002025
Cellular Component: transcriptionally active chromatin (GO:0035327);	1	12	2660	19272	ENSSSCG00000003412
Cellular Component: trans-Golgi network membrane (GO:0032588);	1	18	2660	19272	Sus_scrofa_newGene_15829
Cellular Component: male germ cell nucleus (GO:0001673);	5	21	2660	19272	ENSSSCG00000007650;ENSSSCG00000001815;ENSSSCG00000002001;ENSSSCG00000022040;ENSSSCG00000002274
Cellular Component: integral component of synaptic vesicle membrane (GO:0030285);	1	5	2660	19272	ENSSSCG00000021113
Cellular Component: ER membrane protein complex (GO:0072546);	1	12	2660	19272	ENSSSCG00000024391
Cellular Component: condensed chromosome inner kinetochore (GO:0000939);	1	3	2660	19272	ENSSSCG00000016098
Cellular Component: microtubule cytoskeleton (GO:0015630);	51	425	2660	19272	ENSSSCG00000007080;ENSSSCG00000006727;ENSSSCG00000010879;ENSSSCG00000012640;Sus_scrofa_newGene_13485;ENSSSCG00000025467;ENSSSCG00000024156;ENSSSCG00000001487;ENSSSCG00000017245;ENSSSCG00000002531;ENSSSCG00000030206;ENSSSCG00000005655;ENSSSCG00000021656;ENSSSCG00000022421;ENSSSCG00000010597;ENSSSCG00000005126;ENSSSCG00000026351;ENSSSCG00000021706;ENSSSCG00000004671;ENSSSCG00000024187;ENSSSCG000000…
Cellular Component: actomyosin, actin portion (GO:0042643);	1	6	2660	19272	ENSSSCG00000010447
Cellular Component: secretory granule (GO:0030141);	14	72	2660	19272	ENSSSCG00000001082;ENSSSCG00000026985;ENSSSCG00000007045;ENSSSCG00000023520;ENSSSCG00000021328;ENSSSCG00000006011;ENSSSCG00000022430;ENSSSCG00000017090;ENSSSCG00000004533;ENSSSCG00000021155;ENSSSCG00000021843;ENSSSCG00000012483;ENSSSCG00000010772;ENSSSCG00000020961
Cellular Component: Z disc (GO:0030018);	16	126	2660	19272	ENSSSCG00000003644;ENSSSCG00000024299;ENSSSCG00000027684;ENSSSCG00000005113;ENSSSCG00000010142;ENSSSCG00000005243;ENSSSCG00000007369;ENSSSCG00000005981;ENSSSCG00000017448;ENSSSCG00000022209;ENSSSCG00000020860;ENSSSCG00000028568;ENSSSCG00000024482;ENSSSCG00000014113;ENSSSCG00000000252;ENSSSCG00000006390
Cellular Component: axolemma (GO:0030673);	5	15	2660	19272	ENSSSCG00000012002;ENSSSCG00000008018;ENSSSCG00000003214;ENSSSCG00000024602;ENSSSCG00000025888
Cellular Component: extracellular space (GO:0005615);	148	704	2660	19272	Sus_scrofa_newGene_3852;ENSSSCG00000008962;ENSSSCG00000003517;ENSSSCG00000005136;ENSSSCG00000028022;ENSSSCG00000017472;Sus_scrofa_newGene_7449;ENSSSCG00000016823;ENSSSCG00000016140;ENSSSCG00000014256;ENSSSCG00000016364;ENSSSCG00000007170;ENSSSCG00000015535;ENSSSCG00000021015;ENSSSCG00000030160;ENSSSCG00000029085;ENSSSCG00000029074;ENSSSCG00000010281;ENSSSCG00000010532;ENSSSCG00000000916;ENSSSCG00…
Cellular Component: zymogen granule (GO:0042588);	1	4	2660	19272	ENSSSCG00000024861
Cellular Component: actomyosin (GO:0042641);	2	8	2660	19272	ENSSSCG00000024621;ENSSSCG00000017783
Cellular Component: anchored component of external side of plasma membrane (GO:0031362);	2	7	2660	19272	ENSSSCG00000015122;ENSSSCG00000024791
Cellular Component: smooth endoplasmic reticulum membrane (GO:0030868);	2	8	2660	19272	ENSSSCG00000007097;ENSSSCG00000022838
Cellular Component: extracellular matrix (GO:0031012);	101	401	2660	19272	ENSSSCG00000013762;ENSSSCG00000000092;ENSSSCG00000007430;ENSSSCG00000005465;ENSSSCG00000015249;ENSSSCG00000022819;ENSSSCG00000029339;ENSSSCG00000027367;ENSSSCG00000023045;ENSSSCG00000026075;ENSSSCG00000016754;ENSSSCG00000002511;ENSSSCG00000013011;ENSSSCG00000013424;ENSSSCG00000001520;ENSSSCG00000010529;ENSSSCG00000025245;ENSSSCG00000023866;ENSSSCG00000001765;ENSSSCG00000001914;ENSSSCG00000006132;…
Cellular Component: chromosome, telomeric region (GO:0000781);	8	40	2660	19272	ENSSSCG00000001815;ENSSSCG00000017118;ENSSSCG00000016960;ENSSSCG00000003172;ENSSSCG00000021981;ENSSSCG00000007502;Sus_scrofa_newGene_10253;Sus_scrofa_newGene_10252
Cellular Component: mitochondrial part (GO:0044429);	1	11	2660	19272	ENSSSCG00000000134
Cellular Component: endoplasmic reticulum exit site (GO:0070971);	1	5	2660	19272	ENSSSCG00000006896
Cellular Component: early endosome membrane (GO:0031901);	5	56	2660	19272	ENSSSCG00000010403;Sus_scrofa_newGene_8461;ENSSSCG00000012698;ENSSSCG00000027034;ENSSSCG00000012975
Cellular Component: intermediate filament (GO:0005882);	5	53	2660	19272	ENSSSCG00000029613;ENSSSCG00000007084;ENSSSCG00000027144;ENSSSCG00000017448;ENSSSCG00000000528
Cellular Component: sarcoplasm (GO:0016528);	1	4	2660	19272	ENSSSCG00000002014
Cellular Component: septin complex (GO:0031105);	2	14	2660	19272	ENSSSCG00000000040;ENSSSCG00000008986
Cellular Component: dendritic spine (GO:0043197);	14	76	2660	19272	ENSSSCG00000022736;ENSSSCG00000009197;ENSSSCG00000023621;ENSSSCG00000013424;ENSSSCG00000027407;ENSSSCG00000008986;ENSSSCG00000012864;ENSSSCG00000022676;ENSSSCG00000003208;ENSSSCG00000016625;ENSSSCG00000015244;ENSSSCG00000025667;ENSSSCG00000025828;ENSSSCG00000006874
Cellular Component: neuronal ribonucleoprotein granule (GO:0071598);	1	3	2660	19272	ENSSSCG00000006342
Cellular Component: nuclear pore outer ring (GO:0031080);	2	13	2660	19272	ENSSSCG00000010863;ENSSSCG00000013223
Cellular Component: multivesicular body membrane (GO:0032585);	1	5	2660	19272	ENSSSCG00000004533
Cellular Component: very-low-density lipoprotein particle (GO:0034361);	2	19	2660	19272	ENSSSCG00000003088;ENSSSCG00000005229
Cellular Component: Cul4A-RING E3 ubiquitin ligase complex (GO:0031464);	1	7	2660	19272	ENSSSCG00000016934
Cellular Component: mitotic spindle (GO:0072686);	4	35	2660	19272	ENSSSCG00000022641;ENSSSCG00000024952;ENSSSCG00000020962;ENSSSCG00000014390
Cellular Component: clathrin vesicle coat (GO:0030125);	1	2	2660	19272	ENSSSCG00000025179
Cellular Component: chromatin (GO:0000785);	13	110	2660	19272	ENSSSCG00000001799;ENSSSCG00000010863;ENSSSCG00000030170;ENSSSCG00000016564;ENSSSCG00000022885;ENSSSCG00000025717;ENSSSCG00000022690;ENSSSCG00000009345;ENSSSCG00000001958;ENSSSCG00000021714;ENSSSCG00000000859;ENSSSCG00000005071;ENSSSCG00000011652
Cellular Component: CCAAT-binding factor complex (GO:0016602);	1	6	2660	19272	ENSSSCG00000001600
Cellular Component: endothelial microparticle (GO:0072563);	1	2	2660	19272	ENSSSCG00000005625
Cellular Component: ER to Golgi transport vesicle membrane (GO:0012507);	1	5	2660	19272	ENSSSCG00000026281
Cellular Component: Barr body (GO:0001740);	1	6	2660	19272	ENSSSCG00000027264
Cellular Component: acrosomal membrane (GO:0002080);	1	19	2660	19272	ENSSSCG00000016634
Cellular Component: transcription factor TFIID complex (GO:0005669);	6	21	2660	19272	ENSSSCG00000006000;ENSSSCG00000022102;ENSSSCG00000010597;ENSSSCG00000029630;Sus_scrofa_newGene_19915;ENSSSCG00000003718
Cellular Component: apical junction complex (GO:0043296);	7	22	2660	19272	ENSSSCG00000023162;Sus_scrofa_newGene_132;ENSSSCG00000011933;ENSSSCG00000029460;ENSSSCG00000006927;Sus_scrofa_newGene_133;ENSSSCG00000026445
Cellular Component: NLRP1 inflammasome complex (GO:0072558);	2	4	2660	19272	ENSSSCG00000014997;ENSSSCG00000007758
Cellular Component: centriolar satellite (GO:0034451);	1	14	2660	19272	ENSSSCG00000017759
Cellular Component: sodium:potassium-exchanging ATPase complex (GO:0005890);	2	7	2660	19272	Sus_scrofa_newGene_19736;ENSSSCG00000006296
Cellular Component: peroxisomal membrane (GO:0005778);	4	48	2660	19272	ENSSSCG00000011766;ENSSSCG00000007143;ENSSSCG00000007269;ENSSSCG00000025252
Cellular Component: postsynaptic density (GO:0014069);	11	96	2660	19272	ENSSSCG00000022281;ENSSSCG00000005641;ENSSSCG00000023754;ENSSSCG00000003793;ENSSSCG00000007058;ENSSSCG00000000600;ENSSSCG00000014113;ENSSSCG00000024199;ENSSSCG00000003157;ENSSSCG00000028182;ENSSSCG00000024746
Cellular Component: clathrin-coated vesicle (GO:0030136);	5	36	2660	19272	ENSSSCG00000009832;ENSSSCG00000012895;ENSSSCG00000027722;ENSSSCG00000025689;ENSSSCG00000023022
Cellular Component: vacuole (GO:0005773);	1	11	2660	19272	ENSSSCG00000020975
Cellular Component: clathrin coat of trans-Golgi network vesicle (GO:0030130);	1	5	2660	19272	ENSSSCG00000006059
Cellular Component: spot adherens junction (GO:0005914);	1	2	2660	19272	ENSSSCG00000005243
Cellular Component: microvillus (GO:0005902);	6	46	2660	19272	Sus_scrofa_newGene_18855;ENSSSCG00000026296;ENSSSCG00000008038;ENSSSCG00000006862;ENSSSCG00000005648;ENSSSCG00000007541
Cellular Component: synapse (GO:0045202);	37	184	2660	19272	ENSSSCG00000005994;ENSSSCG00000025668;ENSSSCG00000005278;ENSSSCG00000004280;Sus_scrofa_newGene_18817;ENSSSCG00000002826;ENSSSCG00000030361;ENSSSCG00000026681;ENSSSCG00000017562;ENSSSCG00000010704;ENSSSCG00000015557;ENSSSCG00000012492;ENSSSCG00000006979;ENSSSCG00000002511;ENSSSCG00000003287;ENSSSCG00000016810;ENSSSCG00000029635;ENSSSCG00000014909;ENSSSCG00000016769;ENSSSCG00000008119;ENSSSCG000000…
Cellular Component: intercalated disc (GO:0014704);	8	49	2660	19272	ENSSSCG00000028116;ENSSSCG00000003159;ENSSSCG00000029199;ENSSSCG00000005243;ENSSSCG00000008254;ENSSSCG00000000528;ENSSSCG00000023267;ENSSSCG00000021596
Cellular Component: I band (GO:0031674);	5	31	2660	19272	ENSSSCG00000024621;ENSSSCG00000028808;ENSSSCG00000027344;ENSSSCG00000025467;ENSSSCG00000010447
Cellular Component: CRD-mediated mRNA stability complex (GO:0070937);	1	15	2660	19272	ENSSSCG00000004294
Cellular Component: podosome (GO:0002102);	5	27	2660	19272	Sus_scrofa_newGene_3830;ENSSSCG00000005316;ENSSSCG00000006862;ENSSSCG00000015411;ENSSSCG00000007052
Cellular Component: axoneme (GO:0005930);	1	8	2660	19272	ENSSSCG00000008899
Cellular Component: Sin3 complex (GO:0016580);	2	15	2660	19272	ENSSSCG00000003613;ENSSSCG00000004223
Cellular Component: anchored component of membrane (GO:0031225);	12	57	2660	19272	Sus_scrofa_newGene_21211;Sus_scrofa_newGene_2380;Sus_scrofa_newGene_2403;ENSSSCG00000027797;ENSSSCG00000011837;ENSSSCG00000005002;ENSSSCG00000025085;ENSSSCG00000015253;ENSSSCG00000000789;ENSSSCG00000007649;ENSSSCG00000014369;ENSSSCG00000016364
Cellular Component: histone deacetylase complex (GO:0000118);	7	42	2660	19272	Sus_scrofa_newGene_13548;ENSSSCG00000005431;ENSSSCG00000015368;ENSSSCG00000004528;ENSSSCG00000021038;ENSSSCG00000011608;Sus_scrofa_newGene_12510
Cellular Component: peroxisomal matrix (GO:0005782);	5	16	2660	19272	ENSSSCG00000025252;ENSSSCG00000007426;ENSSSCG00000021155;ENSSSCG00000013030;ENSSSCG00000011766
Cellular Component: chromatoid body (GO:0033391);	2	32	2660	19272	ENSSSCG00000010247;ENSSSCG00000021275
Cellular Component: Cajal body (GO:0015030);	7	43	2660	19272	ENSSSCG00000022690;ENSSSCG00000030119;ENSSSCG00000030507;ENSSSCG00000016970;ENSSSCG00000028065;ENSSSCG00000022225;ENSSSCG00000017574
Cellular Component: cytoplasmic vesicle (GO:0031410);	30	187	2660	19272	ENSSSCG00000026516;ENSSSCG00000030530;ENSSSCG00000013275;ENSSSCG00000013030;ENSSSCG00000005247;ENSSSCG00000027726;ENSSSCG00000003527;ENSSSCG00000004890;ENSSSCG00000006511;ENSSSCG00000005188;ENSSSCG00000016036;ENSSSCG00000010184;ENSSSCG00000015244;ENSSSCG00000008029;ENSSSCG00000004336;ENSSSCG00000014049;ENSSSCG00000007281;ENSSSCG00000008406;ENSSSCG00000004668;ENSSSCG00000005203;ENSSSCG00000001841;…
Cellular Component: Golgi membrane (GO:0000139);	46	286	2660	19272	ENSSSCG00000027525;ENSSSCG00000005623;Sus_scrofa_newGene_9143;ENSSSCG00000024308;ENSSSCG00000004908;ENSSSCG00000005040;Sus_scrofa_newGene_20471;ENSSSCG00000024528;ENSSSCG00000025067;ENSSSCG00000026962;ENSSSCG00000007728;ENSSSCG00000001503;ENSSSCG00000003901;ENSSSCG00000027934;ENSSSCG00000000645;ENSSSCG00000009963;ENSSSCG00000017502;ENSSSCG00000007737;ENSSSCG00000005277;ENSSSCG00000012772;ENSSSCG0…
Cellular Component: Smc5-Smc6 complex (GO:0030915);	3	11	2660	19272	Sus_scrofa_newGene_10252;ENSSSCG00000004852;Sus_scrofa_newGene_10253
Cellular Component: nucleolus (GO:0005730);	100	672	2660	19272	ENSSSCG00000014149;ENSSSCG00000024931;ENSSSCG00000022430;ENSSSCG00000003490;ENSSSCG00000003928;ENSSSCG00000004521;ENSSSCG00000028638;ENSSSCG00000005096;ENSSSCG00000009096;ENSSSCG00000009434;ENSSSCG00000004977;ENSSSCG00000005227;ENSSSCG00000012823;ENSSSCG00000016997;ENSSSCG00000010806;ENSSSCG00000009420;ENSSSCG00000023984;ENSSSCG00000010484;ENSSSCG00000009868;ENSSSCG00000023497;ENSSSCG00000009703;…
Cellular Component: growth cone (GO:0030426);	19	95	2660	19272	ENSSSCG00000005316;ENSSSCG00000025826;ENSSSCG00000030345;ENSSSCG00000026985;ENSSSCG00000003208;ENSSSCG00000013773;ENSSSCG00000011842;ENSSSCG00000021696;Sus_scrofa_newGene_21523;ENSSSCG00000021111;ENSSSCG00000000600;ENSSSCG00000015122;ENSSSCG00000016295;ENSSSCG00000025306;ENSSSCG00000029646;ENSSSCG00000027407;ENSSSCG00000025689;ENSSSCG00000011922;ENSSSCG00000028182
Cellular Component: cuticular plate (GO:0032437);	1	5	2660	19272	ENSSSCG00000024602
Cellular Component: integral component of peroxisomal membrane (GO:0005779);	1	16	2660	19272	ENSSSCG00000013569
Cellular Component: photoreceptor outer segment membrane (GO:0042622);	3	26	2660	19272	ENSSSCG00000024861;ENSSSCG00000022685;ENSSSCG00000002823
Cellular Component: membrane (GO:0016020);	317	2629	2660	19272	ENSSSCG00000017262;ENSSSCG00000014969;ENSSSCG00000014976;ENSSSCG00000006059;ENSSSCG00000005002;ENSSSCG00000008399;ENSSSCG00000000588;ENSSSCG00000004403;ENSSSCG00000013620;ENSSSCG00000011925;ENSSSCG00000026962;ENSSSCG00000010532;ENSSSCG00000025783;ENSSSCG00000001910;ENSSSCG00000012982;ENSSSCG00000011333;ENSSSCG00000016828;ENSSSCG00000028359;ENSSSCG00000030035;ENSSSCG00000025560;ENSSSCG00000006532;…
Cellular Component: nuclear euchromatin (GO:0005719);	3	18	2660	19272	ENSSSCG00000021753;ENSSSCG00000016138;ENSSSCG00000016518
Cellular Component: nuclear chromosome (GO:0000228);	2	21	2660	19272	ENSSSCG00000001958;ENSSSCG00000007355
Cellular Component: calcium- and calmodulin-dependent protein kinase complex (GO:0005954);	4	17	2660	19272	ENSSSCG00000016748;ENSSSCG00000028116;ENSSSCG00000003287;ENSSSCG00000012773
Cellular Component: centrosome (GO:0005813);	56	422	2660	19272	ENSSSCG00000025751;ENSSSCG00000022162;ENSSSCG00000025870;ENSSSCG00000005198;ENSSSCG00000021513;ENSSSCG00000024861;Sus_scrofa_newGene_6296;ENSSSCG00000009896;ENSSSCG00000030530;ENSSSCG00000001888;Sus_scrofa_newGene_5491;ENSSSCG00000020966;ENSSSCG00000023283;ENSSSCG00000010104;ENSSSCG00000017761;Sus_scrofa_newGene_10195;ENSSSCG00000027769;ENSSSCG00000000500;ENSSSCG00000028137;Sus_scrofa_newGene_135…
Cellular Component: SPOTS complex (GO:0035339);	1	5	2660	19272	ENSSSCG00000017492
Cellular Component: T-tubule (GO:0030315);	5	45	2660	19272	ENSSSCG00000025877;ENSSSCG00000002902;ENSSSCG00000023267;ENSSSCG00000028116;ENSSSCG00000021139
Cellular Component: synaptonemal complex (GO:0000795);	1	12	2660	19272	ENSSSCG00000002274
Cellular Component: nuclear membrane (GO:0031965);	25	160	2660	19272	ENSSSCG00000026054;Sus_scrofa_newGene_12465;ENSSSCG00000028140;ENSSSCG00000004081;ENSSSCG00000011385;ENSSSCG00000013004;ENSSSCG00000030543;ENSSSCG00000003490;ENSSSCG00000007229;ENSSSCG00000023793;ENSSSCG00000004546;ENSSSCG00000007139;ENSSSCG00000017041;ENSSSCG00000012557;ENSSSCG00000021029;ENSSSCG00000010863;ENSSSCG00000006727;ENSSSCG00000030386;ENSSSCG00000016715;ENSSSCG00000024018;ENSSSCG000000…
Cellular Component: CatSper complex (GO:0036128);	1	12	2660	19272	ENSSSCG00000002274
Cellular Component: protein phosphatase type 2A complex (GO:0000159);	2	20	2660	19272	ENSSSCG00000005113;Sus_scrofa_newGene_164
Cellular Component: nuclear envelope (GO:0005635);	17	85	2660	19272	ENSSSCG00000023494;Sus_scrofa_newGene_3891;ENSSSCG00000016448;ENSSSCG00000011610;ENSSSCG00000028019;Sus_scrofa_newGene_8455;ENSSSCG00000030361;ENSSSCG00000027144;ENSSSCG00000005713;ENSSSCG00000010293;ENSSSCG00000006296;ENSSSCG00000015934;ENSSSCG00000004744;ENSSSCG00000010068;ENSSSCG00000024388;ENSSSCG00000013349;ENSSSCG00000021084
Cellular Component: extrinsic component of endosome membrane (GO:0031313);	2	6	2660	19272	ENSSSCG00000012975;Sus_scrofa_newGene_8461
Cellular Component: terminal cisterna (GO:0014802);	5	27	2660	19272	ENSSSCG00000010142;ENSSSCG00000013036;ENSSSCG00000000743;ENSSSCG00000026370;ENSSSCG00000022176
Cellular Component: lysosomal lumen (GO:0043202);	1	11	2660	19272	ENSSSCG00000001418
Cellular Component: cytoplasmic part (GO:0044444);	299	1989	2660	19272	ENSSSCG00000016974;ENSSSCG00000005030;ENSSSCG00000009745;ENSSSCG00000005648;ENSSSCG00000023520;ENSSSCG00000028487;ENSSSCG00000003684;ENSSSCG00000003811;ENSSSCG00000029451;ENSSSCG00000029254;ENSSSCG00000004332;ENSSSCG00000024736;ENSSSCG00000025146;ENSSSCG00000008038;ENSSSCG00000009465;ENSSSCG00000015294;ENSSSCG00000023368;ENSSSCG00000030345;ENSSSCG00000022496;ENSSSCG00000004671;ENSSSCG00000026023;…
Cellular Component: nuclear outer membrane (GO:0005640);	3	11	2660	19272	ENSSSCG00000021181;ENSSSCG00000002495;ENSSSCG00000003172
Cellular Component: T cell receptor complex (GO:0042101);	1	7	2660	19272	ENSSSCG00000025691
Cellular Component: angiogenin-PRI complex (GO:0032311);	1	2	2660	19272	Sus_scrofa_newGene_20473
Cellular Component: pre-autophagosomal structure (GO:0000407);	1	4	2660	19272	ENSSSCG00000017668
Cellular Component: CCR4-NOT complex (GO:0030014);	1	15	2660	19272	ENSSSCG00000021099
Cellular Component: cleavage furrow (GO:0032154);	13	77	2660	19272	ENSSSCG00000029646;ENSSSCG00000000040;ENSSSCG00000020860;ENSSSCG00000027407;ENSSSCG00000029460;Sus_scrofa_newGene_3933;ENSSSCG00000006927;ENSSSCG00000011867;Sus_scrofa_newGene_10195;ENSSSCG00000008986;ENSSSCG00000005316;ENSSSCG00000003208;ENSSSCG00000013505
Cellular Component: cell periphery (GO:0071944);	47	323	2660	19272	ENSSSCG00000025353;ENSSSCG00000000894;ENSSSCG00000010447;ENSSSCG00000004614;ENSSSCG00000017994;ENSSSCG00000010150;ENSSSCG00000000559;ENSSSCG00000003768;ENSSSCG00000000531;ENSSSCG00000017158;ENSSSCG00000025852;ENSSSCG00000027515;ENSSSCG00000009896;ENSSSCG00000004511;ENSSSCG00000015663;ENSSSCG00000005022;ENSSSCG00000016579;ENSSSCG00000005648;ENSSSCG00000022919;ENSSSCG00000022324;ENSSSCG00000014969;…
Cellular Component: apical part of cell (GO:0045177);	18	96	2660	19272	ENSSSCG00000005446;ENSSSCG00000023162;ENSSSCG00000007067;Sus_scrofa_newGene_13494;ENSSSCG00000029462;ENSSSCG00000011046;ENSSSCG00000013377;ENSSSCG00000015244;Sus_scrofa_newGene_3042;ENSSSCG00000006140;Sus_scrofa_newGene_18612;ENSSSCG00000004018;ENSSSCG00000014113;ENSSSCG00000021647;ENSSSCG00000025689;ENSSSCG00000001711;ENSSSCG00000006862;ENSSSCG00000030348
Cellular Component: retromer complex (GO:0030904);	1	9	2660	19272	ENSSSCG00000010250
Cellular Component: junctional membrane complex (GO:0030314);	3	9	2660	19272	ENSSSCG00000026370;ENSSSCG00000007369;Sus_scrofa_newGene_14779
Cellular Component: senescence-associated heterochromatin focus (GO:0035985);	1	5	2660	19272	ENSSSCG00000001526
Cellular Component: exocytic vesicle (GO:0070382);	3	6	2660	19272	ENSSSCG00000004533;ENSSSCG00000014909;ENSSSCG00000021111
Cellular Component: dense core granule (GO:0031045);	1	4	2660	19272	ENSSSCG00000021843
Cellular Component: fibrinogen complex (GO:0005577);	1	9	2660	19272	ENSSSCG00000016174
Cellular Component: leading edge membrane (GO:0031256);	6	50	2660	19272	ENSSSCG00000003527;ENSSSCG00000026516;ENSSSCG00000026129;ENSSSCG00000004336;ENSSSCG00000016473;ENSSSCG00000012640
Cellular Component: NLS-dependent protein nuclear import complex (GO:0042564);	1	1	2660	19272	ENSSSCG00000017882
Cellular Component: basal plasma membrane (GO:0009925);	6	32	2660	19272	ENSSSCG00000022088;ENSSSCG00000015622;ENSSSCG00000012309;ENSSSCG00000024351;ENSSSCG00000020860;ENSSSCG00000003832
Cellular Component: melanosome (GO:0042470);	10	139	2660	19272	ENSSSCG00000003105;ENSSSCG00000027411;ENSSSCG00000021139;ENSSSCG00000002902;ENSSSCG00000002274;ENSSSCG00000020873;ENSSSCG00000006227;ENSSSCG00000017090;ENSSSCG00000004533;ENSSSCG00000020860
Cellular Component: cation channel complex (GO:0034703);	1	8	2660	19272	ENSSSCG00000017562
Cellular Component: condensed nuclear chromosome kinetochore (GO:0000778);	2	6	2660	19272	ENSSSCG00000002001;ENSSSCG00000029381
Cellular Component: U2-type spliceosomal complex (GO:0005684);	1	2	2660	19272	ENSSSCG00000029308
Cellular Component: intracellular non-membrane-bounded organelle (GO:0043232);	55	368	2660	19272	ENSSSCG00000000161;ENSSSCG00000008729;ENSSSCG00000031027;ENSSSCG00000005234;ENSSSCG00000009671;ENSSSCG00000029031;ENSSSCG00000004149;ENSSSCG00000013734;ENSSSCG00000001421;ENSSSCG00000006481;ENSSSCG00000004425;ENSSSCG00000005378;ENSSSCG00000021023;ENSSSCG00000003156;ENSSSCG00000016828;ENSSSCG00000024403;ENSSSCG00000009868;ENSSSCG00000004017;ENSSSCG00000011599;ENSSSCG00000001826;ENSSSCG00000016217;…
Cellular Component: kinetochore (GO:0000776);	10	75	2660	19272	ENSSSCG00000000040;ENSSSCG00000024621;ENSSSCG00000024952;ENSSSCG00000013223;Sus_scrofa_newGene_9153;ENSSSCG00000022641;ENSSSCG00000020962;ENSSSCG00000004056;ENSSSCG00000021981;ENSSSCG00000025095
Cellular Component: lysosome (GO:0005764);	32	192	2660	19272	ENSSSCG00000015196;ENSSSCG00000010281;ENSSSCG00000015622;ENSSSCG00000006227;ENSSSCG00000000644;ENSSSCG00000014106;ENSSSCG00000025691;ENSSSCG00000004533;ENSSSCG00000025058;ENSSSCG00000026525;ENSSSCG00000027343;ENSSSCG00000020963;ENSSSCG00000000645;ENSSSCG00000010948;ENSSSCG00000008842;ENSSSCG00000015772;ENSSSCG00000009075;ENSSSCG00000029280;ENSSSCG00000014105;Sus_scrofa_newGene_13506;ENSSSCG000000…
Cellular Component: cytosolic large ribosomal subunit (GO:0022625);	6	69	2660	19272	ENSSSCG00000017239;ENSSSCG00000008425;ENSSSCG00000012842;ENSSSCG00000008170;ENSSSCG00000025180;ENSSSCG00000028826
Cellular Component: motile primary cilium (GO:0031512);	1	10	2660	19272	ENSSSCG00000015733
Cellular Component: cell projection membrane (GO:0031253);	2	18	2660	19272	ENSSSCG00000000948;ENSSSCG00000008038
Cellular Component: axon (GO:0030424);	34	223	2660	19272	ENSSSCG00000013773;ENSSSCG00000002639;ENSSSCG00000002831;ENSSSCG00000015244;ENSSSCG00000025828;ENSSSCG00000008254;ENSSSCG00000011842;ENSSSCG00000008986;ENSSSCG00000014821;ENSSSCG00000017797;ENSSSCG00000025826;ENSSSCG00000030635;ENSSSCG00000026527;ENSSSCG00000009672;ENSSSCG00000015063;ENSSSCG00000003208;ENSSSCG00000028524;ENSSSCG00000028182;ENSSSCG00000025689;ENSSSCG00000006979;ENSSSCG00000013036;…
Cellular Component: nuclear heterochromatin (GO:0005720);	2	18	2660	19272	ENSSSCG00000004048;ENSSSCG00000011048
Cellular Component: cell body (GO:0044297);	2	18	2660	19272	ENSSSCG00000021111;ENSSSCG00000004827
Cellular Component: stress fiber (GO:0001725);	15	91	2660	19272	ENSSSCG00000029646;ENSSSCG00000020860;ENSSSCG00000000040;ENSSSCG00000027407;ENSSSCG00000027992;ENSSSCG00000010447;ENSSSCG00000012309;ENSSSCG00000011867;ENSSSCG00000003644;ENSSSCG00000011471;ENSSSCG00000005243;ENSSSCG00000008986;ENSSSCG00000005316;ENSSSCG00000022088;ENSSSCG00000003208
Cellular Component: integrator complex (GO:0032039);	2	20	2660	19272	ENSSSCG00000014884;ENSSSCG00000023531
Cellular Component: 6-phosphofructokinase complex (GO:0005945);	3	4	2660	19272	ENSSSCG00000021129;ENSSSCG00000028197;Sus_scrofa_newGene_1634
Cellular Component: chromaffin granule membrane (GO:0042584);	2	11	2660	19272	ENSSSCG00000000948;ENSSSCG00000010926
Cellular Component: nuclear speck (GO:0016607);	18	162	2660	19272	ENSSSCG00000028828;ENSSSCG00000013776;ENSSSCG00000030507;ENSSSCG00000010484;ENSSSCG00000028663;ENSSSCG00000005437;ENSSSCG00000014149;ENSSSCG00000030454;ENSSSCG00000010224;ENSSSCG00000004546;ENSSSCG00000012627;ENSSSCG00000016769;ENSSSCG00000026755;ENSSSCG00000003849;ENSSSCG00000030119;ENSSSCG00000001400;ENSSSCG00000015733;ENSSSCG00000005587
Cellular Component: NLRP3 inflammasome complex (GO:0072559);	2	6	2660	19272	ENSSSCG00000014997;ENSSSCG00000007758
Cellular Component: IPAF inflammasome complex (GO:0072557);	1	4	2660	19272	ENSSSCG00000014997
Cellular Component: A band (GO:0031672);	4	20	2660	19272	ENSSSCG00000013236;ENSSSCG00000024621;ENSSSCG00000028808;ENSSSCG00000025467
Cellular Component: acetylcholine-gated channel complex (GO:0005892);	2	16	2660	19272	ENSSSCG00000001753;ENSSSCG00000001752
Cellular Component: motile cilium (GO:0031514);	1	35	2660	19272	ENSSSCG00000005096
Cellular Component: anchoring junction (GO:0070161);	1	15	2660	19272	ENSSSCG00000004903
Cellular Component: unconventional myosin complex (GO:0016461);	2	7	2660	19272	ENSSSCG00000025467;ENSSSCG00000028808
Cellular Component: vacuolar membrane (GO:0005774);	2	14	2660	19272	Sus_scrofa_newGene_21562;ENSSSCG00000002025
Cellular Component: chromosome, centromeric region (GO:0000775);	5	46	2660	19272	ENSSSCG00000008070;ENSSSCG00000005113;ENSSSCG00000022293;ENSSSCG00000003928;ENSSSCG00000011048
Cellular Component: integral component of mitochondrial inner membrane (GO:0031305);	1	6	2660	19272	ENSSSCG00000017388
Cellular Component: nuclear replication fork (GO:0043596);	1	11	2660	19272	ENSSSCG00000016740
Cellular Component: tRNA-intron endonuclease complex (GO:0000214);	1	3	2660	19272	ENSSSCG00000003268
Cellular Component: extracellular vesicular exosome (GO:0070062);	25	115	2660	19272	ENSSSCG00000030385;ENSSSCG00000020860;ENSSSCG00000010447;Sus_scrofa_newGene_14858;ENSSSCG00000015894;ENSSSCG00000013545;ENSSSCG00000017090;ENSSSCG00000025146;Sus_scrofa_newGene_14861;ENSSSCG00000027466;ENSSSCG00000004484;ENSSSCG00000003517;ENSSSCG00000005126;ENSSSCG00000002639;ENSSSCG00000013551;ENSSSCG00000014316;ENSSSCG00000002274;ENSSSCG00000027402;ENSSSCG00000003514;Sus_scrofa_newGene_20878;E…
Cellular Component: cortical cytoskeleton (GO:0030863);	8	55	2660	19272	ENSSSCG00000005316;ENSSSCG00000023010;ENSSSCG00000003208;ENSSSCG00000010447;ENSSSCG00000016450;ENSSSCG00000006775;ENSSSCG00000009362;ENSSSCG00000004628
Cellular Component: acrosomal matrix (GO:0043159);	1	8	2660	19272	ENSSSCG00000015663
Cellular Component: Golgi transport complex (GO:0017119);	3	17	2660	19272	Sus_scrofa_newGene_17028;Sus_scrofa_newGene_20471;ENSSSCG00000029083
Cellular Component: cytoplasmic vesicle part (GO:0044433);	1	4	2660	19272	ENSSSCG00000015663
Cellular Component: contractile fiber (GO:0043292);	2	13	2660	19272	ENSSSCG00000025095;ENSSSCG00000004081
Cellular Component: collagen type I trimer (GO:0005584);	7	9	2660	19272	ENSSSCG00000015326;ENSSSCG00000017581;ENSSSCG00000017579;ENSSSCG00000029074;ENSSSCG00000027593;ENSSSCG00000021943;ENSSSCG00000021015
Cellular Component: half bridge of spindle pole body (GO:0005825);	1	4	2660	19272	Sus_scrofa_newGene_10195
Cellular Component: nuclear origin of replication recognition complex (GO:0005664);	3	10	2660	19272	ENSSSCG00000015668;ENSSSCG00000016098;ENSSSCG00000004306
Cellular Component: Golgi lumen (GO:0005796);	1	4	2660	19272	ENSSSCG00000003332
Cellular Component: cytoskeletal part (GO:0044430);	98	658	2660	19272	ENSSSCG00000003682;ENSSSCG00000003684;ENSSSCG00000004610;ENSSSCG00000006727;ENSSSCG00000016974;ENSSSCG00000024156;ENSSSCG00000010597;ENSSSCG00000007077;ENSSSCG00000021656;ENSSSCG00000005655;ENSSSCG00000000559;ENSSSCG00000005126;ENSSSCG00000017994;ENSSSCG00000024187;ENSSSCG00000004671;ENSSSCG00000021706;ENSSSCG00000010215;ENSSSCG00000022729;ENSSSCG00000004081;ENSSSCG00000011379;ENSSSCG00000017066;…
Cellular Component: receptor complex (GO:0043235);	3	37	2660	19272	ENSSSCG00000020725;ENSSSCG00000029621;Sus_scrofa_newGene_67
Cellular Component: SNARE complex (GO:0031201);	1	16	2660	19272	ENSSSCG00000029481
Cellular Component: neuron projection (GO:0043005);	45	255	2660	19272	ENSSSCG00000000901;ENSSSCG00000018078;ENSSSCG00000024205;ENSSSCG00000010926;ENSSSCG00000028062;ENSSSCG00000003762;ENSSSCG00000021534;Sus_scrofa_newGene_17045;ENSSSCG00000016385;ENSSSCG00000000021;ENSSSCG00000000040;ENSSSCG00000012292;ENSSSCG00000030515;ENSSSCG00000021843;ENSSSCG00000023795;ENSSSCG00000012531;ENSSSCG00000003170;ENSSSCG00000012585;ENSSSCG00000009745;ENSSSCG00000026985;ENSSSCG000000…
Cellular Component: mitochondrial matrix (GO:0005759);	25	155	2660	19272	ENSSSCG00000008012;ENSSSCG00000003546;ENSSSCG00000023363;ENSSSCG00000007857;ENSSSCG00000024752;ENSSSCG00000028794;ENSSSCG00000007909;ENSSSCG00000009889;ENSSSCG00000012926;ENSSSCG00000012181;ENSSSCG00000015422;ENSSSCG00000000388;Sus_scrofa_newGene_19961;ENSSSCG00000010734;ENSSSCG00000004774;ENSSSCG00000002724;ENSSSCG00000012925;ENSSSCG00000017227;ENSSSCG00000000133;ENSSSCG00000003594;ENSSSCG000000…
Cellular Component: nuclear chromatin (GO:0000790);	16	108	2660	19272	ENSSSCG00000028481;ENSSSCG00000014149;ENSSSCG00000025720;ENSSSCG00000030298;ENSSSCG00000024816;ENSSSCG00000017160;ENSSSCG00000014977;ENSSSCG00000012640;ENSSSCG00000011212;ENSSSCG00000001137;ENSSSCG00000004942;ENSSSCG00000005437;ENSSSCG00000001710;ENSSSCG00000009703;ENSSSCG00000017481;ENSSSCG00000000090
Cellular Component: mitochondrial envelope (GO:0005740);	1	13	2660	19272	ENSSSCG00000010703
Cellular Component: fibrillar collagen trimer (GO:0005583);	4	8	2660	19272	ENSSSCG00000000916;ENSSSCG00000001429;ENSSSCG00000005487;ENSSSCG00000022166
Cellular Component: cell projection part (GO:0044463);	14	97	2660	19272	ENSSSCG00000002637;ENSSSCG00000002916;ENSSSCG00000003762;ENSSSCG00000006335;ENSSSCG00000001063;ENSSSCG00000028487;ENSSSCG00000003215;ENSSSCG00000004199;ENSSSCG00000003472;ENSSSCG00000021439;ENSSSCG00000001875;ENSSSCG00000003014;ENSSSCG00000023901;ENSSSCG00000030635
Cellular Component: gamma DNA polymerase complex (GO:0005760);	1	4	2660	19272	ENSSSCG00000010240
Cellular Component: proton-transporting ATP synthase complex, coupling factor F(o) (GO:0045263);	2	8	2660	19272	ENSSSCG00000027156;ENSSSCG00000029673
Cellular Component: integral component of nuclear inner membrane (GO:0005639);	1	5	2660	19272	ENSSSCG00000001520
Cellular Component: oligosaccharyltransferase complex (GO:0008250);	1	10	2660	19272	Sus_scrofa_newGene_7961
Cellular Component: pseudopodium (GO:0031143);	2	16	2660	19272	ENSSSCG00000024453;ENSSSCG00000022633
Cellular Component: macromolecular complex (GO:0032991);	43	285	2660	19272	ENSSSCG00000028062;ENSSSCG00000005667;ENSSSCG00000003371;ENSSSCG00000006809;ENSSSCG00000024152;ENSSSCG00000013078;ENSSSCG00000013457;ENSSSCG00000010322;ENSSSCG00000015401;ENSSSCG00000029630;ENSSSCG00000003684;ENSSSCG00000024676;ENSSSCG00000023363;ENSSSCG00000004528;ENSSSCG00000010703;ENSSSCG00000007567;ENSSSCG00000004592;ENSSSCG00000002014;ENSSSCG00000008692;ENSSSCG00000016604;ENSSSCG00000024952;…
Cellular Component: chaperonin-containing T-complex (GO:0005832);	3	12	2660	19272	ENSSSCG00000026761;ENSSSCG00000020808;ENSSSCG00000004048
Cellular Component: pre-snoRNP complex (GO:0070761);	2	9	2660	19272	ENSSSCG00000022225;ENSSSCG00000009420
Cellular Component: lamin filament (GO:0005638);	2	6	2660	19272	ENSSSCG00000017126;ENSSSCG00000006496
Cellular Component: U4/U6 x U5 tri-snRNP complex (GO:0046540);	1	5	2660	19272	ENSSSCG00000030119
Cellular Component: voltage-gated calcium channel complex (GO:0005891);	3	35	2660	19272	ENSSSCG00000017562;ENSSSCG00000015543;ENSSSCG00000006390
Cellular Component: smooth muscle contractile fiber (GO:0030485);	1	14	2660	19272	ENSSSCG00000010447
Cellular Component: polysome (GO:0005844);	1	23	2660	19272	ENSSSCG00000005935
Cellular Component: photoreceptor connecting cilium (GO:0032391);	5	37	2660	19272	Sus_scrofa_newGene_5491;ENSSSCG00000020860;ENSSSCG00000008020;ENSSSCG00000024861;ENSSSCG00000024308
Cellular Component: cytoplasmic vesicle membrane (GO:0030659);	20	107	2660	19272	ENSSSCG00000025067;ENSSSCG00000002511;ENSSSCG00000012975;ENSSSCG00000004533;ENSSSCG00000022401;ENSSSCG00000021843;ENSSSCG00000010403;ENSSSCG00000016928;ENSSSCG00000000644;ENSSSCG00000013897;ENSSSCG00000001711;ENSSSCG00000017797;ENSSSCG00000000645;ENSSSCG00000009672;ENSSSCG00000027343;ENSSSCG00000029322;Sus_scrofa_newGene_8461;ENSSSCG00000025877;ENSSSCG00000002262;ENSSSCG00000000224
Cellular Component: mitochondrial proton-transporting ATP synthase complex, coupling factor F(o) (GO:0000276);	2	9	2660	19272	ENSSSCG00000022586;ENSSSCG00000018080
Cellular Component: protein-DNA complex (GO:0032993);	2	13	2660	19272	ENSSSCG00000009148;ENSSSCG00000021920
Cellular Component: slit diaphragm (GO:0036057);	1	11	2660	19272	ENSSSCG00000024022
Cellular Component: cis-Golgi network (GO:0005801);	3	28	2660	19272	ENSSSCG00000006896;ENSSSCG00000030356;ENSSSCG00000010025
Cellular Component: collagen type IV trimer (GO:0005587);	10	21	2660	19272	ENSSSCG00000027593;ENSSSCG00000016034;ENSSSCG00000012571;Sus_scrofa_newGene_21514;ENSSSCG00000012572;Sus_scrofa_newGene_21515;Sus_scrofa_newGene_21549;ENSSSCG00000005487;ENSSSCG00000024936;ENSSSCG00000016244
Cellular Component: extracellular region (GO:0005576);	183	1180	2660	19272	ENSSSCG00000010965;ENSSSCG00000014994;ENSSSCG00000029067;ENSSSCG00000021206;ENSSSCG00000002669;ENSSSCG00000011195;ENSSSCG00000030546;ENSSSCG00000016887;ENSSSCG00000000029;ENSSSCG00000029435;ENSSSCG00000000188;ENSSSCG00000009997;ENSSSCG00000006530;ENSSSCG00000016856;ENSSSCG00000010584;ENSSSCG00000022685;ENSSSCG00000030843;ENSSSCG00000002640;ENSSSCG00000015663;ENSSSCG00000001782;ENSSSCG00000004890;…
Cellular Component: calcium channel complex (GO:0034704);	2	15	2660	19272	ENSSSCG00000010142;ENSSSCG00000009362
Cellular Component: nucleotide-excision repair complex (GO:0000109);	3	4	2660	19272	ENSSSCG00000016934;Sus_scrofa_newGene_19915;ENSSSCG00000022102
Cellular Component: axonal growth cone (GO:0044295);	3	13	2660	19272	Sus_scrofa_newGene_9153;ENSSSCG00000000743;ENSSSCG00000017141
Cellular Component: neuromuscular junction (GO:0031594);	19	94	2660	19272	ENSSSCG00000003208;ENSSSCG00000023162;ENSSSCG00000004124;Sus_scrofa_newGene_21549;ENSSSCG00000007542;Sus_scrofa_newGene_21514;ENSSSCG00000003214;Sus_scrofa_newGene_112;ENSSSCG00000026487;ENSSSCG00000026681;ENSSSCG00000015244;Sus_scrofa_newGene_21515;ENSSSCG00000008036;ENSSSCG00000028116;ENSSSCG00000012572;ENSSSCG00000021392;ENSSSCG00000028182;ENSSSCG00000020860;ENSSSCG00000027407
Cellular Component: filopodium (GO:0030175);	9	99	2660	19272	ENSSSCG00000009293;ENSSSCG00000004124;ENSSSCG00000026681;ENSSSCG00000017142;Sus_scrofa_newGene_112;ENSSSCG00000017585;ENSSSCG00000006862;ENSSSCG00000011246;ENSSSCG00000028182
Cellular Component: guanyl-nucleotide exchange factor complex (GO:0032045);	3	12	2660	19272	Sus_scrofa_newGene_9058;ENSSSCG00000013388;ENSSSCG00000021819
Cellular Component: lipopolysaccharide receptor complex (GO:0046696);	1	6	2660	19272	ENSSSCG00000025691
Cellular Component: 90S preribosome (GO:0030686);	1	8	2660	19272	ENSSSCG00000003746
Cellular Component: autophagic vacuole membrane (GO:0000421);	5	15	2660	19272	ENSSSCG00000007281;ENSSSCG00000017668;ENSSSCG00000027343;ENSSSCG00000000644;ENSSSCG00000000645
Cellular Component: U6 snRNP (GO:0005688);	2	3	2660	19272	ENSSSCG00000001400;ENSSSCG00000013776
Cellular Component: excitatory synapse (GO:0060076);	3	11	2660	19272	ENSSSCG00000012395;ENSSSCG00000003170;ENSSSCG00000027465
Cellular Component: nucleus (GO:0005634);	573	4145	2660	19272	ENSSSCG00000015938;Sus_scrofa_newGene_18588;ENSSSCG00000028995;ENSSSCG00000023901;ENSSSCG00000016200;ENSSSCG00000006588;ENSSSCG00000016857;ENSSSCG00000014336;ENSSSCG00000003407;Sus_scrofa_newGene_20471;Sus_scrofa_newGene_21504;ENSSSCG00000017983;ENSSSCG00000018065;ENSSSCG00000027093;ENSSSCG00000020975;ENSSSCG00000021546;ENSSSCG00000017558;ENSSSCG00000013505;ENSSSCG00000005510;Sus_scrofa_newGene_1…
Cellular Component: laminin-1 complex (GO:0005606);	1	11	2660	19272	ENSSSCG00000004425
Cellular Component: intercellular bridge (GO:0045171);	1	7	2660	19272	ENSSSCG00000015622
Cellular Component: oncostatin-M receptor complex (GO:0005900);	1	3	2660	19272	ENSSSCG00000009997
Cellular Component: midbody (GO:0030496);	17	181	2660	19272	ENSSSCG00000027407;ENSSSCG00000024308;Sus_scrofa_newGene_1572;ENSSSCG00000006927;Sus_scrofa_newGene_10195;ENSSSCG00000000040;Sus_scrofa_newGene_5491;ENSSSCG00000030530;ENSSSCG00000001711;ENSSSCG00000028182;ENSSSCG00000017090;ENSSSCG00000005641;ENSSSCG00000012636;ENSSSCG00000008986;ENSSSCG00000024861;ENSSSCG00000003208;ENSSSCG00000025870
Cellular Component: outer dense fiber (GO:0001520);	1	6	2660	19272	ENSSSCG00000005627
Cellular Component: Elongator holoenzyme complex (GO:0033588);	1	9	2660	19272	ENSSSCG00000022602
Cellular Component: axon initial segment (GO:0043194);	1	13	2660	19272	ENSSSCG00000028116
Cellular Component: AIM2 inflammasome complex (GO:0097169);	2	4	2660	19272	ENSSSCG00000007758;ENSSSCG00000014997
Cellular Component: origin recognition complex (GO:0000808);	2	3	2660	19272	ENSSSCG00000015427;ENSSSCG00000022750
Cellular Component: cornified envelope (GO:0001533);	1	9	2660	19272	ENSSSCG00000012960
Cellular Component: cytosolic small ribosomal subunit (GO:0022627);	7	63	2660	19272	ENSSSCG00000003746;ENSSSCG00000020817;ENSSSCG00000013002;ENSSSCG00000010328;ENSSSCG00000021825;ENSSSCG00000013597;ENSSSCG00000002529
Cellular Component: transcription export complex (GO:0000346);	2	4	2660	19272	ENSSSCG00000001400;ENSSSCG00000013776
Cellular Component: membrane-bounded vesicle (GO:0031988);	7	42	2660	19272	ENSSSCG00000029646;ENSSSCG00000027407;ENSSSCG00000026009;ENSSSCG00000008029;ENSSSCG00000013400;ENSSSCG00000016754;ENSSSCG00000007451
Cellular Component: exosome (RNase complex) (GO:0000178);	2	10	2660	19272	ENSSSCG00000009096;ENSSSCG00000009358
Cellular Component: M band (GO:0031430);	4	11	2660	19272	ENSSSCG00000003693;ENSSSCG00000024602;ENSSSCG00000015747;ENSSSCG00000005113
Cellular Component: plasma lipoprotein particle (GO:0034358);	1	3	2660	19272	ENSSSCG00000004509
Cellular Component: cyclin-dependent protein kinase activating kinase holoenzyme complex (GO:0019907);	1	12	2660	19272	Sus_scrofa_newGene_12462
Cellular Component: catenin complex (GO:0016342);	4	15	2660	19272	ENSSSCG00000023329;ENSSSCG00000025784;ENSSSCG00000008254;ENSSSCG00000023162
Cellular Component: cohesin complex (GO:0008278);	1	5	2660	19272	ENSSSCG00000023244
Cellular Component: Mre11 complex (GO:0030870);	1	13	2660	19272	ENSSSCG00000009704
Cellular Component: microfibril (GO:0001527);	4	9	2660	19272	ENSSSCG00000004658;ENSSSCG00000014256;ENSSSCG00000021112;ENSSSCG00000003479
Cellular Component: transcription factor TFTC complex (GO:0033276);	4	15	2660	19272	ENSSSCG00000029630;ENSSSCG00000006000;ENSSSCG00000025171;ENSSSCG00000010597
Cellular Component: nuclear matrix (GO:0016363);	9	71	2660	19272	ENSSSCG00000024676;ENSSSCG00000010863;ENSSSCG00000001815;ENSSSCG00000030361;ENSSSCG00000016934;ENSSSCG00000001711;ENSSSCG00000015867;ENSSSCG00000009420;ENSSSCG00000000252
Cellular Component: MHC class I protein complex (GO:0042612);	1	13	2660	19272	ENSSSCG00000001398
Cellular Component: transverse filament (GO:0000802);	1	4	2660	19272	ENSSSCG00000007650
Cellular Component: primary cilium (GO:0072372);	6	65	2660	19272	ENSSSCG00000027952;ENSSSCG00000017129;ENSSSCG00000013897;ENSSSCG00000016928;ENSSSCG00000029023;ENSSSCG00000025185
Cellular Component: membrane raft (GO:0045121);	18	129	2660	19272	ENSSSCG00000014369;ENSSSCG00000027658;ENSSSCG00000003159;ENSSSCG00000006197;ENSSSCG00000004336;ENSSSCG00000010253;ENSSSCG00000009366;ENSSSCG00000010252;ENSSSCG00000003041;ENSSSCG00000015122;ENSSSCG00000015894;ENSSSCG00000000206;Sus_scrofa_newGene_21504;ENSSSCG00000025691;ENSSSCG00000016364;ENSSSCG00000024861;ENSSSCG00000028873;ENSSSCG00000021596
Cellular Component: VCB complex (GO:0030891);	1	1	2660	19272	ENSSSCG00000007430
Cellular Component: SREBP-SCAP-Insig complex (GO:0032937);	1	2	2660	19272	ENSSSCG00000026092
Cellular Component: extrinsic component of cytoplasmic side of plasma membrane (GO:0031234);	7	39	2660	19272	ENSSSCG00000012975;ENSSSCG00000021084;ENSSSCG00000026140;ENSSSCG00000012640;Sus_scrofa_newGene_8461;ENSSSCG00000028873;ENSSSCG00000006578
Cellular Component: intracellular organelle (GO:0043229);	64	471	2660	19272	ENSSSCG00000017052;ENSSSCG00000003103;ENSSSCG00000000271;ENSSSCG00000009524;ENSSSCG00000025866;ENSSSCG00000003371;ENSSSCG00000013079;ENSSSCG00000017141;ENSSSCG00000029254;ENSSSCG00000001485;ENSSSCG00000015294;ENSSSCG00000007143;ENSSSCG00000028905;ENSSSCG00000009293;ENSSSCG00000028413;ENSSSCG00000030663;ENSSSCG00000025828;ENSSSCG00000003115;ENSSSCG00000006045;ENSSSCG00000018001;ENSSSCG00000016887;…
Cellular Component: LUBAC complex (GO:0071797);	1	3	2660	19272	ENSSSCG00000007206
Cellular Component: NuRD complex (GO:0016581);	2	18	2660	19272	ENSSSCG00000023244;ENSSSCG00000003613
Cellular Component: intracellular part (GO:0044424);	109	749	2660	19272	ENSSSCG00000009554;ENSSSCG00000004065;ENSSSCG00000000092;ENSSSCG00000007430;ENSSSCG00000007457;ENSSSCG00000017199;ENSSSCG00000018058;ENSSSCG00000000588;ENSSSCG00000000426;ENSSSCG00000028725;ENSSSCG00000021400;ENSSSCG00000002443;ENSSSCG00000012034;ENSSSCG00000029736;ENSSSCG00000027852;ENSSSCG00000007980;ENSSSCG00000027437;ENSSSCG00000007774;ENSSSCG00000005750;ENSSSCG00000011074;ENSSSCG00000005855;…
Cellular Component: N-methyl-D-aspartate selective glutamate receptor complex (GO:0017146);	2	8	2660	19272	ENSSSCG00000000600;ENSSSCG00000029635
Cellular Component: phagocytic vesicle membrane (GO:0030670);	2	33	2660	19272	ENSSSCG00000025058;ENSSSCG00000017792
Cellular Component: WASH complex (GO:0071203);	2	17	2660	19272	ENSSSCG00000006775;ENSSSCG00000024351
Cellular Component: intracellular organelle part (GO:0044446);	158	985	2660	19272	ENSSSCG00000011119;ENSSSCG00000013377;ENSSSCG00000009250;ENSSSCG00000003022;ENSSSCG00000030136;ENSSSCG00000003437;ENSSSCG00000024996;ENSSSCG00000009352;ENSSSCG00000010581;ENSSSCG00000002957;ENSSSCG00000021581;ENSSSCG00000028943;ENSSSCG00000024152;ENSSSCG00000012773;ENSSSCG00000005073;ENSSSCG00000010502;ENSSSCG00000001664;ENSSSCG00000010068;ENSSSCG00000000901;ENSSSCG00000001875;ENSSSCG00000000997;…
Cellular Component: nuclear cyclin-dependent protein kinase holoenzyme complex (GO:0019908);	1	5	2660	19272	ENSSSCG00000016769
Cellular Component: cell-cell adherens junction (GO:0005913);	10	43	2660	19272	ENSSSCG00000011933;Sus_scrofa_newGene_13573;ENSSSCG00000020860;ENSSSCG00000015124;ENSSSCG00000003208;Sus_scrofa_newGene_9153;ENSSSCG00000023162;ENSSSCG00000021254;ENSSSCG00000004018;Sus_scrofa_newGene_13579
Cellular Component: anchored component of plasma membrane (GO:0046658);	3	9	2660	19272	ENSSSCG00000006530;ENSSSCG00000005721;ENSSSCG00000017823
Cellular Component: Cul5-RING ubiquitin ligase complex (GO:0031466);	1	5	2660	19272	ENSSSCG00000008061
Cellular Component: dystrophin-associated glycoprotein complex (GO:0016010);	6	17	2660	19272	ENSSSCG00000004852;Sus_scrofa_newGene_112;ENSSSCG00000004124;ENSSSCG00000026681;ENSSSCG00000005243;ENSSSCG00000003103
Cellular Component: nuclear chromosome, telomeric region (GO:0000784);	2	11	2660	19272	Sus_scrofa_newGene_19915;ENSSSCG00000022102
Cellular Component: filamentous actin (GO:0031941);	10	49	2660	19272	ENSSSCG00000021439;ENSSSCG00000020860;ENSSSCG00000012627;ENSSSCG00000007052;ENSSSCG00000010447;ENSSSCG00000021111;ENSSSCG00000012309;ENSSSCG00000005316;ENSSSCG00000022088;ENSSSCG00000001958
Cellular Component: interstitial matrix (GO:0005614);	5	24	2660	19272	ENSSSCG00000005494;ENSSSCG00000005997;ENSSSCG00000003344;ENSSSCG00000028549;ENSSSCG00000006651
Cellular Component: terminal bouton (GO:0043195);	4	24	2660	19272	Sus_scrofa_newGene_9143;ENSSSCG00000009114;ENSSSCG00000022676;ENSSSCG00000030260
Cellular Component: centriole (GO:0005814);	4	65	2660	19272	ENSSSCG00000025185;ENSSSCG00000000920;Sus_scrofa_newGene_3042;ENSSSCG00000010023
Cellular Component: respiratory chain (GO:0070469);	12	42	2660	19272	ENSSSCG00000018084;ENSSSCG00000018094;ENSSSCG00000018091;ENSSSCG00000018065;ENSSSCG00000014889;ENSSSCG00000023277;ENSSSCG00000013596;ENSSSCG00000018086;ENSSSCG00000018069;ENSSSCG00000018092;ENSSSCG00000003903;ENSSSCG00000002449
Cellular Component: sarcoplasmic reticulum (GO:0016529);	8	54	2660	19272	ENSSSCG00000005243;ENSSSCG00000022281;ENSSSCG00000004248;ENSSSCG00000029340;ENSSSCG00000031053;ENSSSCG00000002820;ENSSSCG00000027472;ENSSSCG00000021029
Cellular Component: synaptic vesicle (GO:0008021);	19	91	2660	19272	ENSSSCG00000027157;ENSSSCG00000008036;ENSSSCG00000002412;ENSSSCG00000012895;ENSSSCG00000006829;ENSSSCG00000010926;ENSSSCG00000016928;ENSSSCG00000013897;ENSSSCG00000012483;ENSSSCG00000021392;ENSSSCG00000021843;ENSSSCG00000003359;ENSSSCG00000004533;ENSSSCG00000003046;ENSSSCG00000015063;ENSSSCG00000008986;ENSSSCG00000024837;ENSSSCG00000002262;ENSSSCG00000006506
Cellular Component: sarcoplasmic reticulum membrane (GO:0033017);	11	48	2660	19272	Sus_scrofa_newGene_21205;ENSSSCG00000026370;Sus_scrofa_newGene_14779;ENSSSCG00000027344;ENSSSCG00000013864;ENSSSCG00000010142;ENSSSCG00000022281;ENSSSCG00000003156;ENSSSCG00000028116;ENSSSCG00000007369;ENSSSCG00000016748
Cellular Component: ciliary part (GO:0044441);	1	11	2660	19272	ENSSSCG00000008899
Cellular Component: nuclear meiotic cohesin complex (GO:0034991);	1	8	2660	19272	ENSSSCG00000002001
Cellular Component: clathrin-coated endocytic vesicle (GO:0045334);	1	8	2660	19272	ENSSSCG00000020860
Cellular Component: late endosome membrane (GO:0031902);	1	43	2660	19272	ENSSSCG00000013570
Cellular Component: rDNA heterochromatin (GO:0033553);	1	3	2660	19272	ENSSSCG00000023880
Cellular Component: mitochondrial ribosome (GO:0005761);	1	9	2660	19272	ENSSSCG00000014829
Cellular Component: mitochondrial small ribosomal subunit (GO:0005763);	1	15	2660	19272	ENSSSCG00000011661
Cellular Component: photoreceptor outer segment (GO:0001750);	6	35	2660	19272	ENSSSCG00000004533;ENSSSCG00000020860;ENSSSCG00000013377;ENSSSCG00000010426;ENSSSCG00000012864;ENSSSCG00000022736
Cellular Component: collagen type III trimer (GO:0005586);	1	1	2660	19272	ENSSSCG00000016034
Cellular Component: immunological synapse (GO:0001772);	3	31	2660	19272	ENSSSCG00000003208;ENSSSCG00000025691;ENSSSCG00000020860
Cellular Component: mitochondrion (GO:0005739);	168	1120	2660	19272	ENSSSCG00000002471;ENSSSCG00000006927;ENSSSCG00000025214;ENSSSCG00000003506;ENSSSCG00000026109;ENSSSCG00000029237;ENSSSCG00000015755;ENSSSCG00000007426;ENSSSCG00000023866;ENSSSCG00000017759;ENSSSCG00000009908;ENSSSCG00000016740;ENSSSCG00000007758;ENSSSCG00000010861;ENSSSCG00000023157;ENSSSCG00000023898;ENSSSCG00000024952;ENSSSCG00000022641;ENSSSCG00000010252;ENSSSCG00000004049;ENSSSCG00000011661;…
Cellular Component: H zone (GO:0031673);	1	4	2660	19272	ENSSSCG00000027344
Cellular Component: HOPS complex (GO:0030897);	1	12	2660	19272	ENSSSCG00000013734
Cellular Component: axoneme (GO:0035085);	7	57	2660	19272	ENSSSCG00000016166;ENSSSCG00000000040;ENSSSCG00000003013;ENSSSCG00000008020;ENSSSCG00000011768;ENSSSCG00000015352;ENSSSCG00000029023
Cellular Component: CD40 receptor complex (GO:0035631);	1	10	2660	19272	ENSSSCG00000027150
Cellular Component: platelet dense tubular network membrane (GO:0031095);	1	7	2660	19272	ENSSSCG00000027034
Cellular Component: endoplasmic reticulum part (GO:0044432);	4	26	2660	19272	ENSSSCG00000004533;ENSSSCG00000011689;ENSSSCG00000002820;ENSSSCG00000017399
Cellular Component: photoreceptor inner segment (GO:0001917);	7	25	2660	19272	ENSSSCG00000013377;ENSSSCG00000022026;ENSSSCG00000002296;ENSSSCG00000012864;ENSSSCG00000024861;ENSSSCG00000022736;ENSSSCG00000020860
Cellular Component: integral component of Golgi membrane (GO:0030173);	7	41	2660	19272	ENSSSCG00000015535;ENSSSCG00000029984;ENSSSCG00000014180;ENSSSCG00000007572;Sus_scrofa_newGene_12457;ENSSSCG00000021339;ENSSSCG00000025805
Cellular Component: microtubule organizing center (GO:0005815);	19	166	2660	19272	ENSSSCG00000016255;ENSSSCG00000029023;ENSSSCG00000005587;ENSSSCG00000026761;ENSSSCG00000028116;ENSSSCG00000012833;ENSSSCG00000016956;ENSSSCG00000004336;ENSSSCG00000016748;ENSSSCG00000013505;ENSSSCG00000012640;ENSSSCG00000003456;ENSSSCG00000003527;ENSSSCG00000001041;ENSSSCG00000016998;ENSSSCG00000025852;ENSSSCG00000002823;ENSSSCG00000028182;ENSSSCG00000001711
Cellular Component: sperm flagellum (GO:0036126);	1	8	2660	19272	ENSSSCG00000005627
Cellular Component: actin filament (GO:0005884);	7	55	2660	19272	ENSSSCG00000005735;ENSSSCG00000028873;ENSSSCG00000010447;ENSSSCG00000023329;ENSSSCG00000017792;ENSSSCG00000005490;ENSSSCG00000018001
Cellular Component: Cul4-RING E3 ubiquitin ligase complex (GO:0080008);	1	16	2660	19272	ENSSSCG00000002303
Cellular Component: outer dynein arm (GO:0036157);	1	1	2660	19272	ENSSSCG00000026689
Cellular Component: calcium ion-transporting ATPase complex (GO:0090534);	1	1	2660	19272	ENSSSCG00000004248
Cellular Component: proteinaceous extracellular matrix (GO:0005578);	79	277	2660	19272	ENSSSCG00000008187;ENSSSCG00000000125;ENSSSCG00000001793;ENSSSCG00000027365;ENSSSCG00000026296;ENSSSCG00000001429;ENSSSCG00000016823;ENSSSCG00000027762;ENSSSCG00000014256;ENSSSCG00000016364;ENSSSCG00000015885;ENSSSCG00000001089;ENSSSCG00000021397;Sus_scrofa_newGene_2380;ENSSSCG00000026561;ENSSSCG00000015250;ENSSSCG00000027204;ENSSSCG00000004192;ENSSSCG00000024671;ENSSSCG00000010109;ENSSSCG0000000…
Cellular Component: membrane part (GO:0044425);	79	541	2660	19272	ENSSSCG00000010109;ENSSSCG00000002511;ENSSSCG00000014909;ENSSSCG00000010885;ENSSSCG00000022819;ENSSSCG00000024528;ENSSSCG00000002262;ENSSSCG00000006506;ENSSSCG00000027726;ENSSSCG00000012895;ENSSSCG00000002863;ENSSSCG00000028674;ENSSSCG00000013858;ENSSSCG00000004962;ENSSSCG00000011522;ENSSSCG00000014255;ENSSSCG00000015753;ENSSSCG00000016810;ENSSSCG00000012971;ENSSSCG00000007067;ENSSSCG00000003590;…
Cellular Component: protein farnesyltransferase complex (GO:0005965);	1	3	2660	19272	Sus_scrofa_newGene_14839
Cellular Component: multivesicular body (GO:0005771);	3	23	2660	19272	ENSSSCG00000027157;ENSSSCG00000003041;Sus_scrofa_newGene_21212
Cellular Component: phosphatidylinositol 3-kinase complex (GO:0005942);	6	25	2660	19272	ENSSSCG00000020940;ENSSSCG00000003395;ENSSSCG00000026779;ENSSSCG00000016687;ENSSSCG00000028367;ENSSSCG00000003909
Cellular Component: histone methyltransferase complex (GO:0035097);	6	28	2660	19272	ENSSSCG00000004962;ENSSSCG00000000161;ENSSSCG00000005431;ENSSSCG00000029322;ENSSSCG00000012262;ENSSSCG00000015368
Cellular Component: sex chromosome (GO:0000803);	1	5	2660	19272	ENSSSCG00000028182
Cellular Component: synapse part (GO:0044456);	15	48	2660	19272	ENSSSCG00000003014;ENSSSCG00000029888;ENSSSCG00000024837;ENSSSCG00000014164;ENSSSCG00000012895;ENSSSCG00000009197;ENSSSCG00000028487;ENSSSCG00000003215;ENSSSCG00000012483;ENSSSCG00000006059;ENSSSCG00000002637;ENSSSCG00000030035;ENSSSCG00000025828;ENSSSCG00000000040;ENSSSCG00000006506
Cellular Component: basolateral plasma membrane (GO:0016323);	24	140	2660	19272	ENSSSCG00000020725;ENSSSCG00000022496;ENSSSCG00000023162;ENSSSCG00000016634;ENSSSCG00000027320;ENSSSCG00000001841;ENSSSCG00000003147;ENSSSCG00000021139;ENSSSCG00000013424;ENSSSCG00000006296;ENSSSCG00000002902;ENSSSCG00000009362;ENSSSCG00000003157;ENSSSCG00000014182;ENSSSCG00000014255;ENSSSCG00000025844;ENSSSCG00000015063;ENSSSCG00000006116;ENSSSCG00000008254;ENSSSCG00000013297;ENSSSCG00000016160;…
Cellular Component: MOZ/MORF histone acetyltransferase complex (GO:0070776);	1	10	2660	19272	ENSSSCG00000005071
Cellular Component: aggresome (GO:0016235);	4	25	2660	19272	ENSSSCG00000016414;ENSSSCG00000026761;ENSSSCG00000004032;ENSSSCG00000023162
Cellular Component: endoplasmic reticulum membrane (GO:0005789);	74	490	2660	19272	ENSSSCG00000028140;ENSSSCG00000013036;ENSSSCG00000003351;ENSSSCG00000029626;ENSSSCG00000013072;ENSSSCG00000010487;ENSSSCG00000030546;ENSSSCG00000012698;ENSSSCG00000004744;ENSSSCG00000013263;ENSSSCG00000010403;ENSSSCG00000013004;ENSSSCG00000023155;ENSSSCG00000027889;ENSSSCG00000008199;ENSSSCG00000007097;ENSSSCG00000015311;ENSSSCG00000007764;ENSSSCG00000026281;ENSSSCG00000007896;Sus_scrofa_newGene_…
Cellular Component: sperm midpiece (GO:0097225);	1	5	2660	19272	ENSSSCG00000016831
Cellular Component: neurofilament (GO:0005883);	2	12	2660	19272	ENSSSCG00000012864;ENSSSCG00000022736
Cellular Component: zeta DNA polymerase complex (GO:0016035);	2	6	2660	19272	ENSSSCG00000003419;ENSSSCG00000025439
Cellular Component: cell junction (GO:0030054);	86	459	2660	19272	ENSSSCG00000028182;ENSSSCG00000028905;ENSSSCG00000000206;ENSSSCG00000021534;ENSSSCG00000004597;ENSSSCG00000003359;ENSSSCG00000012292;ENSSSCG00000000040;Sus_scrofa_newGene_16975;ENSSSCG00000008036;ENSSSCG00000008475;ENSSSCG00000011652;ENSSSCG00000001664;Sus_scrofa_newGene_17040;Sus_scrofa_newGene_17038;ENSSSCG00000029621;Sus_scrofa_newGene_17042;ENSSSCG00000020873;ENSSSCG00000025828;ENSSSCG0000002…
Cellular Component: collagen trimer (GO:0005581);	42	121	2660	19272	ENSSSCG00000029657;ENSSSCG00000003603;ENSSSCG00000030699;ENSSSCG00000016823;ENSSSCG00000005380;ENSSSCG00000027593;ENSSSCG00000005750;ENSSSCG00000006979;ENSSSCG00000028022;ENSSSCG00000017035;ENSSSCG00000006051;ENSSSCG00000005381;ENSSSCG00000015716;ENSSSCG00000003568;ENSSSCG00000028911;ENSSSCG00000007344;ENSSSCG00000003635;ENSSSCG00000013667;ENSSSCG00000027466;ENSSSCG00000004484;ENSSSCG00000017579;…
Cellular Component: internode region of axon (GO:0033269);	2	11	2660	19272	ENSSSCG00000002639;ENSSSCG00000013545
Cellular Component: presynaptic membrane (GO:0042734);	5	45	2660	19272	ENSSSCG00000013773;ENSSSCG00000012292;ENSSSCG00000028116;ENSSSCG00000010926;ENSSSCG00000000948
Cellular Component: cytoplasmic side of plasma membrane (GO:0009898);	8	47	2660	19272	ENSSSCG00000012309;ENSSSCG00000003605;ENSSSCG00000005243;ENSSSCG00000027150;ENSSSCG00000023162;ENSSSCG00000022088;ENSSSCG00000010806;ENSSSCG00000024700
Cellular Component: DNA-directed RNA polymerase II, core complex (GO:0005665);	2	19	2660	19272	ENSSSCG00000007688;ENSSSCG00000012839
Cellular Component: DNA-directed RNA polymerase III complex (GO:0005666);	1	3	2660	19272	ENSSSCG00000009622
Cellular Component: endoplasmic reticulum tubular network (GO:0071782);	2	15	2660	19272	ENSSSCG00000013897;ENSSSCG00000016928
Cellular Component: cell cortex (GO:0005938);	30	165	2660	19272	ENSSSCG00000014392;ENSSSCG00000029460;Sus_scrofa_newGene_17041;ENSSSCG00000010698;ENSSSCG00000005735;ENSSSCG00000011246;ENSSSCG00000029866;ENSSSCG00000012627;ENSSSCG00000001958;ENSSSCG00000021439;ENSSSCG00000027367;ENSSSCG00000010621;ENSSSCG00000016634;ENSSSCG00000011471;ENSSSCG00000001975;Sus_scrofa_newGene_17039;ENSSSCG00000025689;ENSSSCG00000014422;ENSSSCG00000022401;Sus_scrofa_newGene_16975;E…
Cellular Component: U4 snRNP (GO:0005687);	2	4	2660	19272	ENSSSCG00000001400;ENSSSCG00000013776
Cellular Component: IkappaB kinase complex (GO:0008385);	3	11	2660	19272	Sus_scrofa_newGene_124;ENSSSCG00000007758;ENSSSCG00000005135
Cellular Component: spectrin-associated cytoskeleton (GO:0014731);	1	8	2660	19272	ENSSSCG00000001841
Cellular Component: SOSS complex (GO:0070876);	2	4	2660	19272	ENSSSCG00000026194;ENSSSCG00000016062
Cellular Component: viral envelope (GO:0019031);	1	11	2660	19272	ENSSSCG00000021965
Cellular Component: intercellular canaliculus (GO:0046581);	1	6	2660	19272	ENSSSCG00000015894
Cellular Component: uropod (GO:0001931);	2	17	2660	19272	ENSSSCG00000003208;ENSSSCG00000020860
Cellular Component: endoplasmic reticulum-Golgi intermediate compartment membrane (GO:0033116);	6	27	2660	19272	ENSSSCG00000017668;ENSSSCG00000012772;ENSSSCG00000007097;ENSSSCG00000006896;ENSSSCG00000004908;ENSSSCG00000023155
Cellular Component: MCM complex (GO:0042555);	1	10	2660	19272	ENSSSCG00000029122
Cellular Component: inclusion body (GO:0016234);	3	12	2660	19272	Sus_scrofa_newGene_11537;ENSSSCG00000016217;ENSSSCG00000017797
Cellular Component: MHC class II protein complex (GO:0042613);	1	12	2660	19272	ENSSSCG00000025593
Cellular Component: cleavage body (GO:0071920);	1	4	2660	19272	ENSSSCG00000012486
Cellular Component: spindle midzone (GO:0051233);	3	29	2660	19272	ENSSSCG00000016748;ENSSSCG00000015244;ENSSSCG00000028116
Cellular Component: protein complex (GO:0043234);	170	1128	2660	19272	ENSSSCG00000004610;ENSSSCG00000003682;ENSSSCG00000011842;ENSSSCG00000024156;ENSSSCG00000029059;ENSSSCG00000005126;ENSSSCG00000027769;ENSSSCG00000002835;ENSSSCG00000021656;ENSSSCG00000007077;ENSSSCG00000010597;ENSSSCG00000021706;Sus_scrofa_newGene_18817;ENSSSCG00000020792;ENSSSCG00000002803;ENSSSCG00000004081;ENSSSCG00000002831;ENSSSCG00000013569;ENSSSCG00000030170;ENSSSCG00000028022;ENSSSCG000000…
Cellular Component: BLOC-1 complex (GO:0031083);	3	16	2660	19272	ENSSSCG00000026985;ENSSSCG00000030673;ENSSSCG00000007472
Cellular Component: basal part of cell (GO:0045178);	1	5	2660	19272	ENSSSCG00000016887
Cellular Component: host cell nucleus (GO:0042025);	1	1	2660	19272	ENSSSCG00000005965
Cellular Component: dendrite (GO:0030425);	26	192	2660	19272	ENSSSCG00000026527;ENSSSCG00000011766;ENSSSCG00000017797;ENSSSCG00000015063;ENSSSCG00000011212;ENSSSCG00000015122;ENSSSCG00000008018;ENSSSCG00000007058;ENSSSCG00000028524;ENSSSCG00000004533;ENSSSCG00000025689;ENSSSCG00000024199;ENSSSCG00000028182;ENSSSCG00000005278;ENSSSCG00000022896;ENSSSCG00000009114;ENSSSCG00000028284;ENSSSCG00000003014;ENSSSCG00000030361;ENSSSCG00000004827;Sus_scrofa_newGene_…
Cellular Component: bleb (GO:0032059);	1	7	2660	19272	ENSSSCG00000005316
Cellular Component: beta-catenin destruction complex (GO:0030877);	1	10	2660	19272	Sus_scrofa_newGene_9153
Cellular Component: nucleosome (GO:0000786);	6	83	2660	19272	ENSSSCG00000021399;ENSSSCG00000025720;ENSSSCG00000021411;ENSSSCG00000030298;ENSSSCG00000029490;ENSSSCG00000001137
Cellular Component: insulin-responsive compartment (GO:0032593);	2	22	2660	19272	ENSSSCG00000016928;ENSSSCG00000013897
Cellular Component: juxtaparanode region of axon (GO:0044224);	2	14	2660	19272	ENSSSCG00000020749;ENSSSCG00000024843
Cellular Component: adherens junction (GO:0005912);	6	49	2660	19272	ENSSSCG00000029613;ENSSSCG00000000181;ENSSSCG00000029460;ENSSSCG00000027407;ENSSSCG00000009929;ENSSSCG00000000528
Cellular Component: perichromatin fibrils (GO:0005726);	3	5	2660	19272	ENSSSCG00000021753;ENSSSCG00000009420;ENSSSCG00000016518
Cellular Component: acrosomal vesicle (GO:0001669);	8	63	2660	19272	ENSSSCG00000014073;ENSSSCG00000004048;ENSSSCG00000015663;ENSSSCG00000020808;ENSSSCG00000013897;ENSSSCG00000016928;ENSSSCG00000026320;ENSSSCG00000013440
Cellular Component: mRNA cleavage factor complex (GO:0005849);	1	6	2660	19272	Sus_scrofa_newGene_12494
Cellular Component: contractile ring (GO:0070938);	3	7	2660	19272	ENSSSCG00000004124;Sus_scrofa_newGene_112;ENSSSCG00000026681
Cellular Component: myelin sheath (GO:0043209);	3	19	2660	19272	ENSSSCG00000017090;ENSSSCG00000002639;ENSSSCG00000013545
Cellular Component: Ino80 complex (GO:0031011);	1	17	2660	19272	ENSSSCG00000008287
Cellular Component: U12-type spliceosomal complex (GO:0005689);	4	31	2660	19272	ENSSSCG00000000895;ENSSSCG00000025869;Sus_scrofa_newGene_13514;ENSSSCG00000007962
Cellular Component: SAGA complex (GO:0000124);	1	9	2660	19272	ENSSSCG00000009359
Cellular Component: intracellular (GO:0005622);	64	474	2660	19272	ENSSSCG00000002247;ENSSSCG00000002967;ENSSSCG00000014976;ENSSSCG00000013344;ENSSSCG00000008084;ENSSSCG00000022273;ENSSSCG00000028725;ENSSSCG00000009348;ENSSSCG00000013886;ENSSSCG00000008899;ENSSSCG00000004222;ENSSSCG00000026429;ENSSSCG00000017778;ENSSSCG00000005994;Sus_scrofa_newGene_8463;ENSSSCG00000027716;ENSSSCG00000017199;ENSSSCG00000018058;ENSSSCG00000021462;ENSSSCG00000005426;ENSSSCG0000002…
Cellular Component: transcriptional repressor complex (GO:0017053);	5	59	2660	19272	ENSSSCG00000004223;ENSSSCG00000004962;ENSSSCG00000009704;Sus_scrofa_newGene_13552;ENSSSCG00000005073
Cellular Component: neurofilament cytoskeleton (GO:0060053);	1	5	2660	19272	ENSSSCG00000029613
Cellular Component: trans-Golgi network transport vesicle (GO:0030140);	2	21	2660	19272	ENSSSCG00000006831;ENSSSCG00000004533
Cellular Component: synaptic cleft (GO:0043083);	1	2	2660	19272	ENSSSCG00000009114
Cellular Component: nucleoplasm part (GO:0044451);	23	173	2660	19272	ENSSSCG00000008536;ENSSSCG00000001041;ENSSSCG00000028663;ENSSSCG00000006727;ENSSSCG00000015244;ENSSSCG00000003156;ENSSSCG00000016934;ENSSSCG00000000920;ENSSSCG00000012627;ENSSSCG00000015766;ENSSSCG00000022176;ENSSSCG00000010575;ENSSSCG00000008043;ENSSSCG00000025003;ENSSSCG00000001958;ENSSSCG00000010597;ENSSSCG00000011620;ENSSSCG00000002835;ENSSSCG00000004403;ENSSSCG00000005126;ENSSSCG00000014068;…
Cellular Component: organelle membrane (GO:0031090);	42	283	2660	19272	ENSSSCG00000029460;ENSSSCG00000015352;ENSSSCG00000005126;ENSSSCG00000013440;ENSSSCG00000014994;ENSSSCG00000009784;ENSSSCG00000025667;ENSSSCG00000029023;ENSSSCG00000003014;ENSSSCG00000000181;ENSSSCG00000007478;ENSSSCG00000005188;ENSSSCG00000025852;ENSSSCG00000017399;ENSSSCG00000027466;ENSSSCG00000002777;ENSSSCG00000000139;ENSSSCG00000006727;ENSSSCG00000028487;ENSSSCG00000021581;ENSSSCG00000029340;…
Cellular Component: dynein complex (GO:0030286);	3	26	2660	19272	Sus_scrofa_newGene_14858;Sus_scrofa_newGene_14861;Sus_scrofa_newGene_14859
Cellular Component: transport vesicle membrane (GO:0030658);	3	29	2660	19272	ENSSSCG00000022281;ENSSSCG00000017297;ENSSSCG00000008854
Cellular Component: mitochondrial outer membrane (GO:0005741);	10	85	2660	19272	ENSSSCG00000027658;Sus_scrofa_newGene_18767;ENSSSCG00000010253;ENSSSCG00000010826;ENSSSCG00000007026;ENSSSCG00000022162;ENSSSCG00000027429;Sus_scrofa_newGene_18764;ENSSSCG00000010252;ENSSSCG00000004404
Cellular Component: micro-ribonucleoprotein complex (GO:0035068);	1	8	2660	19272	ENSSSCG00000005935
Cellular Component: Ada2/Gcn5/Ada3 transcription activator complex (GO:0005671);	2	21	2660	19272	Sus_scrofa_newGene_124;ENSSSCG00000024621
Cellular Component: late endosome (GO:0005770);	13	81	2660	19272	ENSSSCG00000007885;ENSSSCG00000017797;ENSSSCG00000027928;ENSSSCG00000005040;ENSSSCG00000025058;ENSSSCG00000006836;ENSSSCG00000015557;ENSSSCG00000027443;ENSSSCG00000030900;ENSSSCG00000014216;ENSSSCG00000004668;ENSSSCG00000021534;ENSSSCG00000025020
Cellular Component: transport vesicle (GO:0030133);	7	41	2660	19272	ENSSSCG00000013275;ENSSSCG00000022576;ENSSSCG00000025531;ENSSSCG00000000915;ENSSSCG00000011195;ENSSSCG00000002669;ENSSSCG00000014169
Cellular Component: ionotropic glutamate receptor complex (GO:0008328);	5	17	2660	19272	ENSSSCG00000025828;ENSSSCG00000012864;ENSSSCG00000022736;ENSSSCG00000009197;ENSSSCG00000023621
Cellular Component: pronucleus (GO:0045120);	1	16	2660	19272	ENSSSCG00000001815
Cellular Component: mitochondrial proton-transporting ATP synthase complex (GO:0005753);	4	30	2660	19272	ENSSSCG00000027156;ENSSSCG00000008878;ENSSSCG00000029673;ENSSSCG00000002550
Cellular Component: NURF complex (GO:0016589);	1	8	2660	19272	Sus_scrofa_newGene_20204
Cellular Component: zona pellucida receptor complex (GO:0002199);	5	20	2660	19272	ENSSSCG00000015663;ENSSSCG00000020808;ENSSSCG00000004048;ENSSSCG00000002274;ENSSSCG00000026761
Cellular Component: CD95 death-inducing signaling complex (GO:0031265);	1	3	2660	19272	ENSSSCG00000029328
Cellular Component: organelle envelope (GO:0031967);	1	5	2660	19272	ENSSSCG00000005641
Cellular Component: PCAF complex (GO:0000125);	1	6	2660	19272	ENSSSCG00000029630
Cellular Component: small nucleolar ribonucleoprotein complex (GO:0005732);	1	5	2660	19272	ENSSSCG00000022225
Cellular Component: caveola (GO:0005901);	6	52	2660	19272	ENSSSCG00000009362;ENSSSCG00000013566;ENSSSCG00000016450;ENSSSCG00000009759;ENSSSCG00000023162;ENSSSCG00000016634
Cellular Component: organelle part (GO:0044422);	20	129	2660	19272	ENSSSCG00000021139;ENSSSCG00000010745;ENSSSCG00000014274;ENSSSCG00000016810;ENSSSCG00000009362;ENSSSCG00000011599;ENSSSCG00000001826;ENSSSCG00000000110;ENSSSCG00000014430;ENSSSCG00000026681;ENSSSCG00000017562;ENSSSCG00000001063;ENSSSCG00000012769;ENSSSCG00000024022;ENSSSCG00000023795;ENSSSCG00000001952;ENSSSCG00000012295;ENSSSCG00000020976;ENSSSCG00000015862;ENSSSCG00000004425
Cellular Component: nuclear periphery (GO:0034399);	4	17	2660	19272	ENSSSCG00000026054;ENSSSCG00000016690;ENSSSCG00000030386;ENSSSCG00000016151
Cellular Component: nucleoplasm (GO:0005654);	28	267	2660	19272	ENSSSCG00000014022;ENSSSCG00000029059;ENSSSCG00000022293;ENSSSCG00000015730;ENSSSCG00000008878;ENSSSCG00000027480;ENSSSCG00000027590;ENSSSCG00000013263;ENSSSCG00000028116;ENSSSCG00000011842;ENSSSCG00000007355;ENSSSCG00000021332;ENSSSCG00000028905;ENSSSCG00000008475;ENSSSCG00000011449;ENSSSCG00000009460;ENSSSCG00000015934;ENSSSCG00000016998;ENSSSCG00000025306;ENSSSCG00000024931;ENSSSCG00000026075;…
Cellular Component: condensed nuclear chromosome (GO:0000794);	6	24	2660	19272	ENSSSCG00000006214;Sus_scrofa_newGene_3042;ENSSSCG00000008452;ENSSSCG00000010621;ENSSSCG00000015730;ENSSSCG00000010990
Cellular Component: SMAD protein complex (GO:0071141);	1	10	2660	19272	Sus_scrofa_newGene_67
Cellular Component: endosome membrane (GO:0010008);	13	126	2660	19272	ENSSSCG00000004668;ENSSSCG00000016928;ENSSSCG00000010250;Sus_scrofa_newGene_9143;ENSSSCG00000020691;ENSSSCG00000022969;ENSSSCG00000017797;ENSSSCG00000007885;ENSSSCG00000025188;ENSSSCG00000025058;ENSSSCG00000002996;ENSSSCG00000005040;Sus_scrofa_newGene_15829
Cellular Component: phosphatidylinositol 3-kinase complex, class IB (GO:0005944);	1	4	2660	19272	ENSSSCG00000017990
Cellular Component: nuclear exosome (RNase complex) (GO:0000176);	2	4	2660	19272	ENSSSCG00000009460;ENSSSCG00000003412
Cellular Component: costamere (GO:0043034);	4	23	2660	19272	ENSSSCG00000017448;ENSSSCG00000029613;ENSSSCG00000014113;ENSSSCG00000005243
Cellular Component: organelle (GO:0043226);	16	76	2660	19272	ENSSSCG00000007774;ENSSSCG00000002558;ENSSSCG00000000504;ENSSSCG00000010913;ENSSSCG00000014347;ENSSSCG00000017199;ENSSSCG00000011293;ENSSSCG00000010767;ENSSSCG00000007980;ENSSSCG00000007379;ENSSSCG00000008020;ENSSSCG00000004018;ENSSSCG00000021328;ENSSSCG00000011522;ENSSSCG00000028052;ENSSSCG00000016295
Cellular Component: cAMP-dependent protein kinase complex (GO:0005952);	3	9	2660	19272	ENSSSCG00000007542;ENSSSCG00000015959;ENSSSCG00000026563
Cellular Component: AMP-activated protein kinase complex (GO:0031588);	6	15	2660	19272	ENSSSCG00000003287;ENSSSCG00000028137;ENSSSCG00000016200;ENSSSCG00000024598;ENSSSCG00000026023;ENSSSCG00000023802
Cellular Component: intrinsic component of endoplasmic reticulum membrane (GO:0031227);	1	6	2660	19272	ENSSSCG00000017502
Cellular Component: integral component of plasma membrane (GO:0005887);	50	332	2660	19272	ENSSSCG00000016620;ENSSSCG00000001841;ENSSSCG00000024716;ENSSSCG00000027465;ENSSSCG00000010698;ENSSSCG00000002025;ENSSSCG00000027315;ENSSSCG00000025500;ENSSSCG00000027716;ENSSSCG00000022819;ENSSSCG00000006506;ENSSSCG00000027367;ENSSSCG00000006696;ENSSSCG00000021537;ENSSSCG00000003527;ENSSSCG00000009759;ENSSSCG00000021575;ENSSSCG00000016312;ENSSSCG00000026516;ENSSSCG00000017797;ENSSSCG00000011702;…
Cellular Component: ribonucleoprotein complex (GO:0030529);	34	221	2660	19272	ENSSSCG00000009868;ENSSSCG00000028167;ENSSSCG00000009572;ENSSSCG00000022318;ENSSSCG00000030225;ENSSSCG00000008710;ENSSSCG00000004847;ENSSSCG00000002831;ENSSSCG00000028571;ENSSSCG00000028663;ENSSSCG00000030035;ENSSSCG00000012854;ENSSSCG00000016998;ENSSSCG00000015934;ENSSSCG00000000520;Sus_scrofa_newGene_12494;ENSSSCG00000008452;ENSSSCG00000015730;ENSSSCG00000007477;ENSSSCG00000009832;ENSSSCG000000…
Cellular Component: focal adhesion (GO:0005925);	24	164	2660	19272	ENSSSCG00000024844;ENSSSCG00000027739;ENSSSCG00000007052;ENSSSCG00000025668;ENSSSCG00000011471;ENSSSCG00000023162;ENSSSCG00000002780;ENSSSCG00000012640;ENSSSCG00000005165;ENSSSCG00000015862;ENSSSCG00000011842;ENSSSCG00000027731;ENSSSCG00000005243;ENSSSCG00000004571;ENSSSCG00000005446;ENSSSCG00000007986;ENSSSCG00000026274;ENSSSCG00000023795;ENSSSCG00000020860;ENSSSCG00000017693;ENSSSCG00000014927;…
Cellular Component: mitochondrial sorting and assembly machinery complex (GO:0001401);	1	2	2660	19272	ENSSSCG00000028346
Cellular Component: membrane attack complex (GO:0005579);	3	7	2660	19272	ENSSSCG00000016856;ENSSSCG00000005840;ENSSSCG00000016861
Cellular Component: ciliary basal body (GO:0005932);	4	54	2660	19272	ENSSSCG00000008706;ENSSSCG00000000920;ENSSSCG00000003013;ENSSSCG00000008704
Cellular Component: actin cytoskeleton (GO:0015629);	87	483	2660	19272	ENSSSCG00000004249;ENSSSCG00000010651;ENSSSCG00000004511;ENSSSCG00000017245;ENSSSCG00000012112;ENSSSCG00000009896;ENSSSCG00000000644;ENSSSCG00000027343;ENSSSCG00000005443;ENSSSCG00000026155;ENSSSCG00000004571;ENSSSCG00000007084;ENSSSCG00000024018;ENSSSCG00000003684;ENSSSCG00000008254;ENSSSCG00000003682;ENSSSCG00000016579;ENSSSCG00000005022;ENSSSCG00000004847;ENSSSCG00000004610;ENSSSCG00000022919;…
Cellular Component: membrane-enclosed lumen (GO:0031974);	1	9	2660	19272	ENSSSCG00000010703
Cellular Component: cytoskeleton (GO:0005856);	70	426	2660	19272	ENSSSCG00000021588;ENSSSCG00000020792;ENSSSCG00000000181;ENSSSCG00000011795;ENSSSCG00000008692;ENSSSCG00000006590;ENSSSCG00000001063;Sus_scrofa_newGene_6335;ENSSSCG00000026681;Sus_scrofa_newGene_3933;ENSSSCG00000013018;ENSSSCG00000004823;ENSSSCG00000001660;ENSSSCG00000016450;ENSSSCG00000009023;ENSSSCG00000002786;ENSSSCG00000012585;ENSSSCG00000009281;Sus_scrofa_newGene_181;ENSSSCG00000005316;ENSSS…
Cellular Component: glomerular endothelium fenestra (GO:0036053);	1	1	2660	19272	ENSSSCG00000015622
Cellular Component: cytosolic ribosome (GO:0022626);	2	3	2660	19272	ENSSSCG00000011831;ENSSSCG00000009420
Cellular Component: intrinsic component of membrane (GO:0031224);	8	38	2660	19272	ENSSSCG00000009320;ENSSSCG00000003135;ENSSSCG00000004903;ENSSSCG00000003227;ENSSSCG00000028612;ENSSSCG00000021843;ENSSSCG00000012640;ENSSSCG00000010704
Cellular Component: anaphase-promoting complex (GO:0005680);	1	24	2660	19272	ENSSSCG00000003419
Cellular Component: Schmidt-Lanterman incisure (GO:0043220);	1	16	2660	19272	ENSSSCG00000023162
Cellular Component: MLL5-L complex (GO:0070688);	1	14	2660	19272	ENSSSCG00000010447
Cellular Component: lateral plasma membrane (GO:0016328);	9	69	2660	19272	ENSSSCG00000023162;ENSSSCG00000011495;ENSSSCG00000029023;ENSSSCG00000020725;Sus_scrofa_newGene_9153;ENSSSCG00000024308;ENSSSCG00000015352;ENSSSCG00000020860;ENSSSCG00000003832
Cellular Component: ruffle (GO:0001726);	19	143	2660	19272	ENSSSCG00000025668;Sus_scrofa_newGene_8461;ENSSSCG00000024844;ENSSSCG00000017142;ENSSSCG00000012975;ENSSSCG00000018001;ENSSSCG00000026140;ENSSSCG00000025306;ENSSSCG00000027407;ENSSSCG00000029646;ENSSSCG00000009859;ENSSSCG00000004571;ENSSSCG00000010581;ENSSSCG00000003208;ENSSSCG00000007986;ENSSSCG00000011842;ENSSSCG00000021084;ENSSSCG00000017391;ENSSSCG00000020860
Cellular Component: sarcolemma (GO:0042383);	12	72	2660	19272	ENSSSCG00000016634;ENSSSCG00000009281;ENSSSCG00000005243;ENSSSCG00000016748;ENSSSCG00000028022;ENSSSCG00000025531;ENSSSCG00000000571;ENSSSCG00000017930;ENSSSCG00000000252;ENSSSCG00000003103;ENSSSCG00000017448;ENSSSCG00000022506
Cellular Component: desmosome (GO:0030057);	5	38	2660	19272	ENSSSCG00000000521;ENSSSCG00000000528;ENSSSCG00000022553;ENSSSCG00000027302;Sus_scrofa_newGene_13579
Cellular Component: kinesin complex (GO:0005871);	11	53	2660	19272	ENSSSCG00000022914;ENSSSCG00000007885;Sus_scrofa_newGene_11549;ENSSSCG00000001510;ENSSSCG00000021706;ENSSSCG00000016401;Sus_scrofa_newGene_11548;ENSSSCG00000010879;ENSSSCG00000022919;ENSSSCG00000007080;ENSSSCG00000024156
Cellular Component: replication fork protection complex (GO:0031298);	1	3	2660	19272	ENSSSCG00000007355
Cellular Component: cell part (GO:0044464);	84	596	2660	19272	ENSSSCG00000017823;ENSSSCG00000021077;ENSSSCG00000004179;ENSSSCG00000027768;ENSSSCG00000006148;ENSSSCG00000003214;ENSSSCG00000011933;ENSSSCG00000000504;ENSSSCG00000005780;ENSSSCG00000008162;ENSSSCG00000030337;ENSSSCG00000001598;ENSSSCG00000006233;ENSSSCG00000006729;ENSSSCG00000005211;ENSSSCG00000008490;ENSSSCG00000025188;ENSSSCG00000013566;ENSSSCG00000015716;ENSSSCG00000004205;ENSSSCG00000013266;…
Cellular Component: calcineurin complex (GO:0005955);	1	20	2660	19272	ENSSSCG00000022281
Cellular Component: meiotic cohesin complex (GO:0030893);	1	11	2660	19272	ENSSSCG00000007650
Cellular Component: ciliary rootlet (GO:0035253);	1	12	2660	19272	ENSSSCG00000015244
Cellular Component: intraciliary transport particle A (GO:0030991);	1	10	2660	19272	ENSSSCG00000008020
Cellular Component: intermediate-density lipoprotein particle (GO:0034363);	1	7	2660	19272	ENSSSCG00000003088
Cellular Component: COPI vesicle coat (GO:0030126);	2	13	2660	19272	ENSSSCG00000021317;ENSSSCG00000017526
Cellular Component: mitochondrial pyruvate dehydrogenase complex (GO:0005967);	1	2	2660	19272	ENSSSCG00000027198
Cellular Component: fascia adherens (GO:0005916);	3	31	2660	19272	ENSSSCG00000004571;ENSSSCG00000025668;ENSSSCG00000025784
Cellular Component: tight junction (GO:0005923);	13	97	2660	19272	ENSSSCG00000003157;ENSSSCG00000030344;ENSSSCG00000003832;ENSSSCG00000030348;ENSSSCG00000005247;ENSSSCG00000014049;ENSSSCG00000017372;ENSSSCG00000011747;Sus_scrofa_newGene_9153;Sus_scrofa_newGene_18612;ENSSSCG00000027901;ENSSSCG00000030361;ENSSSCG00000023743
Cellular Component: PML body (GO:0016605);	9	81	2660	19272	ENSSSCG00000017574;ENSSSCG00000001815;ENSSSCG00000025421;ENSSSCG00000017118;ENSSSCG00000009704;ENSSSCG00000004546;ENSSSCG00000029979;ENSSSCG00000029275;ENSSSCG00000022040
Cellular Component: dendrite membrane (GO:0032590);	1	5	2660	19272	ENSSSCG00000003214
Cellular Component: recycling endosome (GO:0055037);	13	80	2660	19272	ENSSSCG00000004533;ENSSSCG00000007478;ENSSSCG00000017129;ENSSSCG00000016928;ENSSSCG00000013897;ENSSSCG00000000602;ENSSSCG00000027745;ENSSSCG00000017141;ENSSSCG00000016322;ENSSSCG00000023022;Sus_scrofa_newGene_10195;ENSSSCG00000002996;ENSSSCG00000009832
Cellular Component: Golgi stack (GO:0005795);	4	22	2660	19272	ENSSSCG00000022129;ENSSSCG00000003928;ENSSSCG00000026962;ENSSSCG00000004533
Cellular Component: microtubule associated complex (GO:0005875);	5	15	2660	19272	ENSSSCG00000027343;ENSSSCG00000000645;ENSSSCG00000000644;ENSSSCG00000027684;ENSSSCG00000020962
Cellular Component: chromocenter (GO:0010369);	1	12	2660	19272	ENSSSCG00000022690
Cellular Component: synaptic membrane (GO:0097060);	2	13	2660	19272	ENSSSCG00000021843;ENSSSCG00000027465
Cellular Component: chloride channel complex (GO:0034707);	8	45	2660	19272	ENSSSCG00000030515;ENSSSCG00000013339;ENSSSCG00000021137;ENSSSCG00000021902;ENSSSCG00000001711;ENSSSCG00000004827;ENSSSCG00000013344;ENSSSCG00000021581
Cellular Component: cullin-RING ubiquitin ligase complex (GO:0031461);	1	12	2660	19272	ENSSSCG00000001657
Cellular Component: cerebellar mossy fiber (GO:0044300);	1	3	2660	19272	ENSSSCG00000005190
Cellular Component: endosome (GO:0005768);	31	277	2660	19272	ENSSSCG00000012150;ENSSSCG00000021575;ENSSSCG00000006696;ENSSSCG00000004924;ENSSSCG00000016414;ENSSSCG00000002863;ENSSSCG00000016364;ENSSSCG00000006039;ENSSSCG00000015834;ENSSSCG00000012483;ENSSSCG00000023273;ENSSSCG00000024308;ENSSSCG00000022075;ENSSSCG00000006927;ENSSSCG00000020725;ENSSSCG00000023162;ENSSSCG00000023188;ENSSSCG00000002996;ENSSSCG00000005229;ENSSSCG00000013248;ENSSSCG00000030530;…
Cellular Component: integrin complex (GO:0008305);	12	51	2660	19272	ENSSSCG00000027407;ENSSSCG00000029646;ENSSSCG00000020860;ENSSSCG00000030776;ENSSSCG00000004961;ENSSSCG00000024844;ENSSSCG00000017306;ENSSSCG00000011046;Sus_scrofa_newGene_11532;Sus_scrofa_newGene_16964;ENSSSCG00000003208;ENSSSCG00000016887
Cellular Component: cell leading edge (GO:0031252);	11	68	2660	19272	ENSSSCG00000011246;ENSSSCG00000003950;ENSSSCG00000016160;ENSSSCG00000022633;Sus_scrofa_newGene_3042;ENSSSCG00000013018;ENSSSCG00000021439;ENSSSCG00000003811;ENSSSCG00000024844;ENSSSCG00000009593;ENSSSCG00000016494
Cellular Component: myofibril (GO:0030016);	8	58	2660	19272	ENSSSCG00000005316;ENSSSCG00000023010;ENSSSCG00000003208;ENSSSCG00000029646;ENSSSCG00000027407;ENSSSCG00000004628;ENSSSCG00000012492;ENSSSCG00000027472
Cellular Component: spindle microtubule (GO:0005876);	3	57	2660	19272	ENSSSCG00000024308;Sus_scrofa_newGene_5491;ENSSSCG00000028182
Cellular Component: basal lamina (GO:0005605);	11	20	2660	19272	ENSSSCG00000027173;ENSSSCG00000012572;Sus_scrofa_newGene_21514;ENSSSCG00000003517;Sus_scrofa_newGene_21515;ENSSSCG00000010150;Sus_scrofa_newGene_21549;ENSSSCG00000003514;ENSSSCG00000016244;ENSSSCG00000027402;ENSSSCG00000025146

## Sheet: Biological Process
#! Input file to measure the differentially expressed gene(DEG)-enrichment in annotation Biological Process GO terms by the right sided Fisher exact test.
## Term: GO term name and id, format like 'Biological Process: TERM NAME (TERM ID);'.
## mNum: DEG number in specified annotation Biological Process GO term.
## nNum: Unigene number in specified annotation Biological Process GO term.
## MNum: DEG number in all annotation Biological Process GO term.
## NNum: Unigene number in all annotation Biological Process GO term.
## GIDs: DEG IDs in specified annotation Biological Process GO term, separated by ';'.
#Term	mNum	nNum	MNum	NNum	GIDs
Biological Process: cellular macromolecule metabolic process (GO:0044260);	144	817	2619	19070	ENSSSCG00000027308;ENSSSCG00000013053;ENSSSCG00000005490;ENSSSCG00000007707;ENSSSCG00000004149;ENSSSCG00000013583;ENSSSCG00000007379;ENSSSCG00000014869;ENSSSCG00000014004;ENSSSCG00000000679;ENSSSCG00000025095;ENSSSCG00000027762;ENSSSCG00000015413;ENSSSCG00000010913;ENSSSCG00000003350;ENSSSCG00000021434;ENSSSCG00000002863;ENSSSCG00000003456;ENSSSCG00000008698;ENSSSCG00000026561;ENSSSCG00000013667;…
Biological Process: lateral sprouting from an epithelium (GO:0060601);	3	5	2619	19070	ENSSSCG00000001710;ENSSSCG00000010698;ENSSSCG00000027367
Biological Process: pericardium development (GO:0060039);	1	12	2619	19070	Sus_scrofa_newGene_67
Biological Process: principal sensory nucleus of trigeminal nerve development (GO:0021740);	1	3	2619	19070	ENSSSCG00000005190
Biological Process: adult behavior (GO:0030534);	3	27	2619	19070	ENSSSCG00000030515;ENSSSCG00000024351;ENSSSCG00000004827
Biological Process: cellular nitrogen compound metabolic process (GO:0034641);	10	62	2619	19070	ENSSSCG00000017926;ENSSSCG00000024018;ENSSSCG00000009431;ENSSSCG00000008062;ENSSSCG00000003926;ENSSSCG00000009889;ENSSSCG00000003506;ENSSSCG00000004774;ENSSSCG00000005648;ENSSSCG00000026681
Biological Process: phototransduction, visible light (GO:0007603);	2	10	2619	19070	ENSSSCG00000024861;ENSSSCG00000022026
Biological Process: negative regulation of interferon-beta production (GO:0032688);	1	3	2619	19070	ENSSSCG00000007758
Biological Process: multicellular organismal process (GO:0032501);	16	134	2619	19070	ENSSSCG00000016976;ENSSSCG00000026113;ENSSSCG00000008986;ENSSSCG00000014304;ENSSSCG00000025717;ENSSSCG00000008729;ENSSSCG00000023122;ENSSSCG00000006809;ENSSSCG00000016564;ENSSSCG00000005211;ENSSSCG00000015730;ENSSSCG00000002670;ENSSSCG00000021456;ENSSSCG00000001794;ENSSSCG00000016217;ENSSSCG00000002247
Biological Process: cellular response to interleukin-3 (GO:0036016);	1	4	2619	19070	ENSSSCG00000023684
Biological Process: regulation of low-density lipoprotein particle receptor catabolic process (GO:0032803);	2	2	2619	19070	ENSSSCG00000025020;ENSSSCG00000001063
Biological Process: reelin-mediated signaling pathway (GO:0038026);	1	3	2619	19070	ENSSSCG00000005229
Biological Process: sequestering of BMP in extracellular matrix (GO:0035582);	1	1	2619	19070	ENSSSCG00000024669
Biological Process: exit from mitosis (GO:0010458);	1	8	2619	19070	ENSSSCG00000000600
Biological Process: exonucleolytic nuclear-transcribed mRNA catabolic process involved in deadenylation-dependent decay (GO:0043928);	1	6	2619	19070	ENSSSCG00000009096
Biological Process: cellular response to caffeine (GO:0071313);	4	13	2619	19070	ENSSSCG00000006390;ENSSSCG00000010142;ENSSSCG00000026370;Sus_scrofa_newGene_21205
Biological Process: fatty acid beta-oxidation (GO:0006635);	6	42	2619	19070	ENSSSCG00000008724;ENSSSCG00000028943;ENSSSCG00000000006;ENSSSCG00000025252;ENSSSCG00000011579;ENSSSCG00000021723
Biological Process: skeletal muscle cell differentiation (GO:0035914);	6	47	2619	19070	ENSSSCG00000005965;Sus_scrofa_newGene_3003;ENSSSCG00000010224;ENSSSCG00000029593;ENSSSCG00000001520;ENSSSCG00000014336
Biological Process: sympathetic nervous system development (GO:0048485);	2	17	2619	19070	ENSSSCG00000021562;ENSSSCG00000009703
Biological Process: cardiac muscle hypertrophy (GO:0003300);	2	6	2619	19070	ENSSSCG00000010142;ENSSSCG00000020976
Biological Process: negative regulation of cell-matrix adhesion (GO:0001953);	2	15	2619	19070	ENSSSCG00000003909;Sus_scrofa_newGene_7435
Biological Process: N-terminal peptidyl-lysine acetylation (GO:0018076);	1	3	2619	19070	ENSSSCG00000024621
Biological Process: negative regulation of prostatic bud formation (GO:0060686);	1	5	2619	19070	ENSSSCG00000006197
Biological Process: RNA destabilization (GO:0050779);	1	4	2619	19070	ENSSSCG00000001425
Biological Process: regulation of hippo signaling (GO:0035330);	1	2	2619	19070	ENSSSCG00000026003
Biological Process: chordate embryonic development (GO:0043009);	10	107	2619	19070	ENSSSCG00000009348;ENSSSCG00000016140;ENSSSCG00000011689;ENSSSCG00000016018;ENSSSCG00000016342;ENSSSCG00000013397;ENSSSCG00000024594;ENSSSCG00000006518;ENSSSCG00000000271;ENSSSCG00000011398
Biological Process: positive regulation of canonical Wnt signaling pathway (GO:0090263);	23	71	2619	19070	ENSSSCG00000027593;ENSSSCG00000009593;ENSSSCG00000017581;ENSSSCG00000016634;Sus_scrofa_newGene_67;ENSSSCG00000027367;ENSSSCG00000011648;ENSSSCG00000025822;ENSSSCG00000011014;ENSSSCG00000009278;ENSSSCG00000021647;ENSSSCG00000006034;ENSSSCG00000029074;ENSSSCG00000021943;ENSSSCG00000017579;Sus_scrofa_newGene_1572;ENSSSCG00000011936;ENSSSCG00000009004;ENSSSCG00000011649;ENSSSCG00000027365;ENSSSCG0000…
Biological Process: negative regulation of telomere maintenance (GO:0032205);	2	6	2619	19070	ENSSSCG00000022102;Sus_scrofa_newGene_19915
Biological Process: single-organism behavior (GO:0044708);	7	74	2619	19070	ENSSSCG00000029635;ENSSSCG00000007139;ENSSSCG00000028182;ENSSSCG00000003160;ENSSSCG00000021902;ENSSSCG00000025828;ENSSSCG00000030361
Biological Process: intracellular signal transduction (GO:0035556);	93	566	2619	19070	ENSSSCG00000021621;ENSSSCG00000004614;ENSSSCG00000016769;ENSSSCG00000009023;ENSSSCG00000004674;ENSSSCG00000013018;ENSSSCG00000026487;Sus_scrofa_newGene_11501;ENSSSCG00000008013;ENSSSCG00000022710;ENSSSCG00000028881;ENSSSCG00000021843;ENSSSCG00000024453;ENSSSCG00000028182;ENSSSCG00000004059;ENSSSCG00000010651;ENSSSCG00000009431;ENSSSCG00000002531;ENSSSCG00000020940;ENSSSCG00000022194;ENSSSCG000000…
Biological Process: regulation of stress-activated MAPK cascade (GO:0032872);	3	22	2619	19070	ENSSSCG00000022284;ENSSSCG00000008475;ENSSSCG00000028905
Biological Process: negative regulation of intrinsic apoptotic signaling pathway in response to DNA damage (GO:1902230);	3	7	2619	19070	ENSSSCG00000010529;ENSSSCG00000009004;ENSSSCG00000025822
Biological Process: sterol biosynthetic process (GO:0016126);	1	7	2619	19070	ENSSSCG00000020738
Biological Process: activation of MAPKKK activity (GO:0000185);	1	5	2619	19070	ENSSSCG00000008043
Biological Process: regulation of systemic arterial blood pressure (GO:0003073);	2	19	2619	19070	ENSSSCG00000029084;ENSSSCG00000006059
Biological Process: rRNA processing (GO:0006364);	14	82	2619	19070	ENSSSCG00000009096;ENSSSCG00000000869;ENSSSCG00000009358;ENSSSCG00000010599;ENSSSCG00000000520;ENSSSCG00000013597;ENSSSCG00000014075;ENSSSCG00000010568;ENSSSCG00000020817;ENSSSCG00000014068;ENSSSCG00000021442;ENSSSCG00000010145;ENSSSCG00000010328;ENSSSCG00000004847
Biological Process: muscle cell cellular homeostasis (GO:0046716);	5	29	2619	19070	ENSSSCG00000017156;ENSSSCG00000028197;ENSSSCG00000005096;ENSSSCG00000021129;Sus_scrofa_newGene_9153
Biological Process: hemopoiesis (GO:0030097);	15	164	2619	19070	ENSSSCG00000016473;ENSSSCG00000030256;ENSSSCG00000016769;ENSSSCG00000020961;ENSSSCG00000020736;ENSSSCG00000008241;ENSSSCG00000022040;ENSSSCG00000016160;ENSSSCG00000020738;ENSSSCG00000002831;ENSSSCG00000024312;ENSSSCG00000004369;ENSSSCG00000016140;ENSSSCG00000009593;ENSSSCG00000007541
Biological Process: regulation of synaptic transmission, cholinergic (GO:0032222);	2	6	2619	19070	ENSSSCG00000028116;ENSSSCG00000016748
Biological Process: response to fungus (GO:0009620);	2	8	2619	19070	ENSSSCG00000025691;ENSSSCG00000004917
Biological Process: hippo signaling (GO:0035329);	2	25	2619	19070	ENSSSCG00000024965;ENSSSCG00000023368
Biological Process: lipid hydroperoxide transport (GO:1901373);	2	5	2619	19070	ENSSSCG00000003853;ENSSSCG00000021578
Biological Process: tissue homeostasis (GO:0001894);	7	30	2619	19070	ENSSSCG00000030575;ENSSSCG00000015622;ENSSSCG00000027593;ENSSSCG00000021943;ENSSSCG00000017695;ENSSSCG00000028873;ENSSSCG00000017579
Biological Process: vacuolar sequestering (GO:0043181);	1	2	2619	19070	ENSSSCG00000017156
Biological Process: phosphatidylserine biosynthetic process (GO:0006659);	1	3	2619	19070	ENSSSCG00000013879
Biological Process: regulation of Notch signaling pathway (GO:0008593);	1	6	2619	19070	ENSSSCG00000009361
Biological Process: GPI anchor biosynthetic process (GO:0006506);	2	22	2619	19070	ENSSSCG00000017502;ENSSSCG00000023260
Biological Process: mRNA export from nucleus (GO:0006406);	3	24	2619	19070	ENSSSCG00000016845;ENSSSCG00000013223;ENSSSCG00000013776
Biological Process: cell cycle phase transition (GO:0044770);	1	15	2619	19070	ENSSSCG00000012773
Biological Process: negative regulation of immune system process (GO:0002683);	6	60	2619	19070	ENSSSCG00000024278;ENSSSCG00000005203;ENSSSCG00000017251;ENSSSCG00000023223;ENSSSCG00000021920;ENSSSCG00000023772
Biological Process: renal system process involved in regulation of systemic arterial blood pressure (GO:0003071);	1	3	2619	19070	ENSSSCG00000010184
Biological Process: bone development (GO:0060348);	7	53	2619	19070	ENSSSCG00000017082;ENSSSCG00000006197;Sus_scrofa_newGene_7445;ENSSSCG00000007457;ENSSSCG00000015063;ENSSSCG00000017083;ENSSSCG00000010437
Biological Process: asparaginyl-tRNA aminoacylation (GO:0006421);	1	2	2619	19070	ENSSSCG00000004542
Biological Process: catecholamine biosynthetic process (GO:0042423);	1	3	2619	19070	ENSSSCG00000004644
Biological Process: viral transcription (GO:0019083);	2	6	2619	19070	ENSSSCG00000021825;ENSSSCG00000002529
Biological Process: photoreceptor cell maintenance (GO:0045494);	4	22	2619	19070	ENSSSCG00000023155;ENSSSCG00000006890;ENSSSCG00000017223;ENSSSCG00000013377
Biological Process: regulation of phosphorylation (GO:0042325);	3	28	2619	19070	ENSSSCG00000016960;ENSSSCG00000029460;ENSSSCG00000023212
Biological Process: positive regulation of filopodium assembly (GO:0051491);	4	19	2619	19070	ENSSSCG00000010965;ENSSSCG00000030348;ENSSSCG00000013424;ENSSSCG00000021111
Biological Process: phosphatidylinositol biosynthetic process (GO:0006661);	3	20	2619	19070	ENSSSCG00000013879;Sus_scrofa_newGene_10308;ENSSSCG00000023273
Biological Process: negative regulation of type 2 immune response (GO:0002829);	1	11	2619	19070	ENSSSCG00000014392
Biological Process: cardiolipin biosynthetic process (GO:0032049);	2	3	2619	19070	ENSSSCG00000000110;ENSSSCG00000013879
Biological Process: regulation of potassium ion transport (GO:0043266);	2	21	2619	19070	ENSSSCG00000016423;ENSSSCG00000013400
Biological Process: cellular response to parathyroid hormone stimulus (GO:0071374);	2	7	2619	19070	ENSSSCG00000017375;ENSSSCG00000014149
Biological Process: Golgi disassembly (GO:0090166);	1	2	2619	19070	ENSSSCG00000003928
Biological Process: cerebellar granular layer development (GO:0021681);	1	3	2619	19070	ENSSSCG00000000206
Biological Process: epithelial tube branching involved in lung morphogenesis (GO:0060441);	1	29	2619	19070	ENSSSCG00000006034
Biological Process: farnesol catabolic process (GO:0016488);	3	9	2619	19070	ENSSSCG00000028982;ENSSSCG00000011147;ENSSSCG00000025277
Biological Process: negative regulation of auditory receptor cell differentiation (GO:0045608);	1	2	2619	19070	ENSSSCG00000027726
Biological Process: bleb assembly (GO:0032060);	1	6	2619	19070	ENSSSCG00000011867
Biological Process: regulation of release of sequestered calcium ion into cytosol (GO:0051279);	1	5	2619	19070	ENSSSCG00000014390
Biological Process: gastric acid secretion (GO:0001696);	1	3	2619	19070	ENSSSCG00000006116
Biological Process: regulation of transcription from RNA polymerase II promoter (GO:0006357);	38	327	2619	19070	ENSSSCG00000001958;ENSSSCG00000010529;ENSSSCG00000015235;ENSSSCG00000012850;ENSSSCG00000004223;ENSSSCG00000006927;ENSSSCG00000030260;ENSSSCG00000012068;ENSSSCG00000013873;ENSSSCG00000018053;ENSSSCG00000004948;ENSSSCG00000016342;ENSSSCG00000022602;ENSSSCG00000028552;ENSSSCG00000003108;ENSSSCG00000002831;ENSSSCG00000009630;ENSSSCG00000012399;ENSSSCG00000028981;ENSSSCG00000027480;ENSSSCG00000005510;…
Biological Process: response to retinoic acid (GO:0032526);	8	39	2619	19070	ENSSSCG00000016554;ENSSSCG00000017481;ENSSSCG00000011579;ENSSSCG00000000006;ENSSSCG00000003950;ENSSSCG00000005437;ENSSSCG00000004576;ENSSSCG00000004977
Biological Process: stem cell division (GO:0017145);	1	7	2619	19070	ENSSSCG00000004977
Biological Process: regulation of Rho protein signal transduction (GO:0035023);	19	113	2619	19070	Sus_scrofa_newGene_20782;ENSSSCG00000021764;Sus_scrofa_newGene_3016;ENSSSCG00000000435;ENSSSCG00000012034;ENSSSCG00000016295;ENSSSCG00000000901;ENSSSCG00000000709;Sus_scrofa_newGene_12473;ENSSSCG00000023419;ENSSSCG00000024205;ENSSSCG00000021656;ENSSSCG00000030362;Sus_scrofa_newGene_6335;ENSSSCG00000002260;ENSSSCG00000004065;ENSSSCG00000005743;ENSSSCG00000009293;ENSSSCG00000003376
Biological Process: astrocyte cell migration (GO:0043615);	2	9	2619	19070	ENSSSCG00000014073;ENSSSCG00000017702
Biological Process: protein polyglutamylation (GO:0018095);	1	10	2619	19070	ENSSSCG00000025185
Biological Process: negative regulation of phospholipase C-activating G-protein coupled receptor signaling pathway (GO:1900737);	1	2	2619	19070	ENSSSCG00000000531
Biological Process: single-organism metabolic process (GO:0044710);	27	242	2619	19070	ENSSSCG00000024736;ENSSSCG00000013550;ENSSSCG00000000021;ENSSSCG00000030013;ENSSSCG00000009593;ENSSSCG00000016823;ENSSSCG00000016861;ENSSSCG00000017066;ENSSSCG00000024740;ENSSSCG00000026605;ENSSSCG00000020976;ENSSSCG00000012640;ENSSSCG00000012833;ENSSSCG00000017367;ENSSSCG00000009320;ENSSSCG00000015352;ENSSSCG00000001715;ENSSSCG00000015766;ENSSSCG00000001914;ENSSSCG00000017384;ENSSSCG00000011689;…
Biological Process: phosphatidylethanolamine biosynthetic process (GO:0006646);	1	5	2619	19070	ENSSSCG00000013879
Biological Process: regulation of hair follicle cell proliferation (GO:0071336);	1	2	2619	19070	ENSSSCG00000012051
Biological Process: intracellular protein transport (GO:0006886);	30	234	2619	19070	ENSSSCG00000026756;ENSSSCG00000001850;ENSSSCG00000023076;ENSSSCG00000004280;ENSSSCG00000021439;ENSSSCG00000008899;ENSSSCG00000012975;ENSSSCG00000025353;Sus_scrofa_newGene_9143;Sus_scrofa_newGene_6317;ENSSSCG00000017526;ENSSSCG00000001958;ENSSSCG00000021317;ENSSSCG00000014909;ENSSSCG00000012627;ENSSSCG00000029866;ENSSSCG00000012483;ENSSSCG00000007033;ENSSSCG00000021077;ENSSSCG00000007097;ENSSSCG00…
Biological Process: retinal metabolic process (GO:0042574);	5	22	2619	19070	ENSSSCG00000028982;ENSSSCG00000002013;ENSSSCG00000011147;ENSSSCG00000002296;ENSSSCG00000025277
Biological Process: stress fiber assembly (GO:0043149);	1	9	2619	19070	ENSSSCG00000022075
Biological Process: regulation of intracellular signal transduction (GO:0010627);	18	88	2619	19070	ENSSSCG00000012566;ENSSSCG00000013018;ENSSSCG00000025852;ENSSSCG00000022633;ENSSSCG00000016687;ENSSSCG00000016956;ENSSSCG00000024936;ENSSSCG00000008737;ENSSSCG00000021379;ENSSSCG00000016769;ENSSSCG00000030325;ENSSSCG00000028182;ENSSSCG00000006917;ENSSSCG00000016823;ENSSSCG00000008694;ENSSSCG00000008159;ENSSSCG00000009278;ENSSSCG00000017035
Biological Process: cellular aldehyde metabolic process (GO:0006081);	2	9	2619	19070	ENSSSCG00000018044;ENSSSCG00000028501
Biological Process: brain renin-angiotensin system (GO:0002035);	1	4	2619	19070	ENSSSCG00000010184
Biological Process: histone-threonine phosphorylation (GO:0035405);	1	7	2619	19070	ENSSSCG00000030361
Biological Process: regulation of heart growth (GO:0060420);	2	13	2619	19070	ENSSSCG00000020860;ENSSSCG00000022284
Biological Process: microtubule polymerization or depolymerization (GO:0031109);	1	7	2619	19070	ENSSSCG00000009278
Biological Process: sterol regulatory element binding protein import into nucleus (GO:0035105);	1	1	2619	19070	ENSSSCG00000006496
Biological Process: ciliary neurotrophic factor-mediated signaling pathway (GO:0070120);	1	6	2619	19070	ENSSSCG00000016850
Biological Process: mRNA 5'-splice site recognition (GO:0000395);	1	7	2619	19070	Sus_scrofa_newGene_123
Biological Process: vitelline membrane formation (GO:0030704);	1	2	2619	19070	ENSSSCG00000016204
Biological Process: protein targeting (GO:0006605);	2	31	2619	19070	ENSSSCG00000004533;ENSSSCG00000004091
Biological Process: cell cycle checkpoint (GO:0000075);	2	29	2619	19070	ENSSSCG00000016062;ENSSSCG00000027607
Biological Process: apoptotic signaling pathway (GO:0097190);	6	32	2619	19070	ENSSSCG00000006831;ENSSSCG00000014041;ENSSSCG00000002471;ENSSSCG00000014997;ENSSSCG00000011579;ENSSSCG00000000006
Biological Process: positive regulation of JUN kinase activity (GO:0043507);	6	38	2619	19070	ENSSSCG00000016140;ENSSSCG00000028036;ENSSSCG00000025306;ENSSSCG00000025689;ENSSSCG00000011842;Sus_scrofa_newGene_124
Biological Process: protein localization to microtubule (GO:0035372);	1	7	2619	19070	ENSSSCG00000014390
Biological Process: oogenesis (GO:0048477);	4	19	2619	19070	Sus_scrofa_newGene_19915;Sus_scrofa_newGene_1572;ENSSSCG00000014073;ENSSSCG00000022102
Biological Process: response to chemical (GO:0042221);	52	274	2619	19070	ENSSSCG00000006862;ENSSSCG00000012295;ENSSSCG00000007379;ENSSSCG00000020657;ENSSSCG00000031047;ENSSSCG00000017983;ENSSSCG00000007774;ENSSSCG00000004962;ENSSSCG00000005136;ENSSSCG00000015413;ENSSSCG00000025176;ENSSSCG00000001914;ENSSSCG00000017384;ENSSSCG00000002967;ENSSSCG00000005710;ENSSSCG00000006342;ENSSSCG00000014976;ENSSSCG00000012483;ENSSSCG00000009362;ENSSSCG00000000001;ENSSSCG00000027325;…
Biological Process: positive regulation of histone deacetylase activity (GO:1901727);	1	4	2619	19070	ENSSSCG00000001975
Biological Process: regulation of exocyst localization (GO:0060178);	3	14	2619	19070	ENSSSCG00000024395;ENSSSCG00000026506;ENSSSCG00000027369
Biological Process: regulation of growth (GO:0040008);	3	65	2619	19070	ENSSSCG00000016204;ENSSSCG00000027480;ENSSSCG00000013263
Biological Process: cellular response to interferon-alpha (GO:0035457);	2	7	2619	19070	ENSSSCG00000009565;ENSSSCG00000010451
Biological Process: dorsal/ventral axis specification (GO:0009950);	1	13	2619	19070	ENSSSCG00000010529
Biological Process: transmembrane receptor protein tyrosine kinase signaling pathway (GO:0007169);	27	159	2619	19070	ENSSSCG00000003527;ENSSSCG00000016160;ENSSSCG00000004791;ENSSSCG00000022194;ENSSSCG00000017141;ENSSSCG00000020940;ENSSSCG00000000021;ENSSSCG00000026516;ENSSSCG00000016494;ENSSSCG00000009593;ENSSSCG00000028036;ENSSSCG00000028873;ENSSSCG00000030561;ENSSSCG00000010184;ENSSSCG00000003811;ENSSSCG00000001660;ENSSSCG00000010025;ENSSSCG00000009320;ENSSSCG00000000948;ENSSSCG00000004823;ENSSSCG00000004336;…
Biological Process: positive regulation of platelet-derived growth factor receptor signaling pathway (GO:0010641);	1	3	2619	19070	ENSSSCG00000022447
Biological Process: macropinocytosis (GO:0044351);	2	8	2619	19070	ENSSSCG00000007758;ENSSSCG00000024996
Biological Process: protein import into mitochondrial matrix (GO:0030150);	2	7	2619	19070	ENSSSCG00000011578;ENSSSCG00000015384
Biological Process: cellular response to endogenous stimulus (GO:0071495);	20	100	2619	19070	ENSSSCG00000010651;ENSSSCG00000009630;ENSSSCG00000004948;ENSSSCG00000024936;ENSSSCG00000022166;ENSSSCG00000016018;ENSSSCG00000008737;ENSSSCG00000009004;ENSSSCG00000021379;ENSSSCG00000017753;ENSSSCG00000013457;ENSSSCG00000031027;ENSSSCG00000002001;ENSSSCG00000007649;ENSSSCG00000016140;ENSSSCG00000014430;ENSSSCG00000030575;ENSSSCG00000006051;ENSSSCG00000017472;ENSSSCG00000017035
Biological Process: cell maturation (GO:0048469);	6	44	2619	19070	ENSSSCG00000016204;ENSSSCG00000000006;ENSSSCG00000011579;ENSSSCG00000001710;ENSSSCG00000007084;ENSSSCG00000016140
Biological Process: nucleotide-binding oligomerization domain containing 2 signaling pathway (GO:0070431);	1	4	2619	19070	ENSSSCG00000001952
Biological Process: cellular response to gonadotropin-releasing hormone (GO:0097211);	1	4	2619	19070	ENSSSCG00000009062
Biological Process: negative regulation of interleukin-6 biosynthetic process (GO:0045409);	1	6	2619	19070	ENSSSCG00000011568
Biological Process: cilium assembly (GO:0042384);	13	106	2619	19070	ENSSSCG00000025185;ENSSSCG00000000920;ENSSSCG00000027528;Sus_scrofa_newGene_20878;ENSSSCG00000016166;ENSSSCG00000000500;ENSSSCG00000008020;ENSSSCG00000016928;ENSSSCG00000013897;ENSSSCG00000004533;ENSSSCG00000000040;ENSSSCG00000029031;ENSSSCG00000003013
Biological Process: cyclic nucleotide metabolic process (GO:0009187);	2	7	2619	19070	ENSSSCG00000004165;ENSSSCG00000014097
Biological Process: mammary duct terminal end bud growth (GO:0060763);	1	9	2619	19070	ENSSSCG00000014255
Biological Process: regulation of mitochondrial membrane potential (GO:0051881);	3	22	2619	19070	ENSSSCG00000017797;ENSSSCG00000005135;ENSSSCG00000007229
Biological Process: 'de novo' pyrimidine nucleobase biosynthetic process (GO:0006207);	2	5	2619	19070	Sus_scrofa_newGene_21433;ENSSSCG00000002746
Biological Process: morphogenesis of a branching epithelium (GO:0061138);	6	45	2619	19070	ENSSSCG00000010814;ENSSSCG00000030575;ENSSSCG00000012640;ENSSSCG00000016473;ENSSSCG00000009278;ENSSSCG00000016997
Biological Process: positive regulation of Rac GTPase activity (GO:0032855);	4	36	2619	19070	ENSSSCG00000010529;ENSSSCG00000016140;ENSSSCG00000025822;ENSSSCG00000009004
Biological Process: regulation of cellular macromolecule biosynthetic process (GO:2000112);	13	180	2619	19070	ENSSSCG00000021371;ENSSSCG00000006618;ENSSSCG00000030225;ENSSSCG00000008694;ENSSSCG00000028663;ENSSSCG00000027775;ENSSSCG00000011867;ENSSSCG00000005587;ENSSSCG00000000774;ENSSSCG00000014539;ENSSSCG00000016956;ENSSSCG00000003771;ENSSSCG00000003950
Biological Process: cellular component movement (GO:0006928);	60	384	2619	19070	ENSSSCG00000024746;ENSSSCG00000009896;ENSSSCG00000004511;ENSSSCG00000004249;ENSSSCG00000006727;ENSSSCG00000008710;ENSSSCG00000005022;ENSSSCG00000003684;ENSSSCG00000003682;ENSSSCG00000016579;ENSSSCG00000022304;ENSSSCG00000015766;ENSSSCG00000029866;ENSSSCG00000013020;ENSSSCG00000004614;ENSSSCG00000004081;ENSSSCG00000000894;ENSSSCG00000008043;ENSSSCG00000012833;ENSSSCG00000000531;ENSSSCG00000003768;…
Biological Process: ventricular septum development (GO:0003281);	1	19	2619	19070	ENSSSCG00000006940
Biological Process: peripheral nervous system axon regeneration (GO:0014012);	2	8	2619	19070	ENSSSCG00000011831;ENSSSCG00000005494
Biological Process: positive regulation of interleukin-6 biosynthetic process (GO:0045410);	1	9	2619	19070	ENSSSCG00000008962
Biological Process: mRNA transport (GO:0051028);	3	47	2619	19070	ENSSSCG00000023793;ENSSSCG00000022919;ENSSSCG00000003849
Biological Process: neuron projection development (GO:0031175);	24	143	2619	19070	ENSSSCG00000001660;ENSSSCG00000017129;ENSSSCG00000006342;ENSSSCG00000004336;ENSSSCG00000013020;ENSSSCG00000022496;ENSSSCG00000011495;ENSSSCG00000002996;ENSSSCG00000029613;ENSSSCG00000004759;ENSSSCG00000005278;ENSSSCG00000014054;ENSSSCG00000024299;ENSSSCG00000006496;ENSSSCG00000014390;ENSSSCG00000029084;ENSSSCG00000029219;ENSSSCG00000003527;ENSSSCG00000028062;ENSSSCG00000009896;ENSSSCG00000026516;…
Biological Process: negative regulation of intracellular signal transduction (GO:0010741);	4	20	2619	19070	ENSSSCG00000004336;ENSSSCG00000003527;ENSSSCG00000008038;ENSSSCG00000026516
Biological Process: positive regulation of cytolysis (GO:0045919);	1	6	2619	19070	ENSSSCG00000001089
Biological Process: intrinsic apoptotic signaling pathway in response to DNA damage (GO:0008630);	1	22	2619	19070	ENSSSCG00000025717
Biological Process: palate development (GO:0060021);	17	95	2619	19070	ENSSSCG00000028873;ENSSSCG00000009703;ENSSSCG00000011729;ENSSSCG00000022304;ENSSSCG00000027593;Sus_scrofa_newGene_15820;ENSSSCG00000030348;ENSSSCG00000027365;ENSSSCG00000004546;ENSSSCG00000026516;ENSSSCG00000011257;ENSSSCG00000021943;Sus_scrofa_newGene_20403;ENSSSCG00000009148;ENSSSCG00000017579;ENSSSCG00000014149;Sus_scrofa_newGene_20402
Biological Process: peptidyl-L-cysteine S-palmitoylation (GO:0018230);	1	4	2619	19070	ENSSSCG00000005188
Biological Process: odontogenesis of dentin-containing tooth (GO:0042475);	9	54	2619	19070	ENSSSCG00000009703;ENSSSCG00000013248;ENSSSCG00000028873;ENSSSCG00000027365;Sus_scrofa_newGene_15820;ENSSSCG00000015733;ENSSSCG00000009148;ENSSSCG00000021647;ENSSSCG00000011257
Biological Process: ISG15-protein conjugation (GO:0032020);	2	10	2619	19070	ENSSSCG00000000774;ENSSSCG00000029952
Biological Process: collagen metabolic process (GO:0032963);	4	12	2619	19070	ENSSSCG00000007227;ENSSSCG00000005096;ENSSSCG00000011813;ENSSSCG00000001429
Biological Process: negative regulation of ERK1 and ERK2 cascade (GO:0070373);	3	23	2619	19070	ENSSSCG00000009083;ENSSSCG00000022284;ENSSSCG00000000857
Biological Process: positive regulation of calcineurin-NFAT signaling cascade (GO:0070886);	2	3	2619	19070	ENSSSCG00000000857;ENSSSCG00000011538
Biological Process: endochondral bone growth (GO:0003416);	2	6	2619	19070	ENSSSCG00000008706;ENSSSCG00000008704
Biological Process: regulation of cell motility involved in somitogenic axis elongation (GO:0090249);	2	3	2619	19070	ENSSSCG00000011648;ENSSSCG00000011649
Biological Process: endocardial cushion development (GO:0003197);	1	8	2619	19070	ENSSSCG00000020725
Biological Process: sex determination (GO:0007530);	5	15	2619	19070	ENSSSCG00000026755;ENSSSCG00000028828;ENSSSCG00000010224;ENSSSCG00000009703;ENSSSCG00000005437
Biological Process: male genitalia development (GO:0030539);	7	29	2619	19070	ENSSSCG00000005437;Sus_scrofa_newGene_15820;ENSSSCG00000026755;ENSSSCG00000027525;ENSSSCG00000010224;ENSSSCG00000028828;ENSSSCG00000028873
Biological Process: positive regulation of systemic arterial blood pressure (GO:0003084);	1	3	2619	19070	ENSSSCG00000005625
Biological Process: regulation of mitotic cell cycle (GO:0007346);	5	37	2619	19070	ENSSSCG00000004056;ENSSSCG00000028137;ENSSSCG00000017693;ENSSSCG00000010502;ENSSSCG00000023949
Biological Process: metanephric glomerular capillary formation (GO:0072277);	3	6	2619	19070	Sus_scrofa_newGene_15820;ENSSSCG00000028873;ENSSSCG00000009703
Biological Process: positive regulation of NF-kappaB transcription factor activity (GO:0051092);	14	113	2619	19070	ENSSSCG00000001975;ENSSSCG00000024996;ENSSSCG00000005135;ENSSSCG00000007758;ENSSSCG00000030361;ENSSSCG00000012640;ENSSSCG00000014977;ENSSSCG00000001710;ENSSSCG00000028116;ENSSSCG00000021647;ENSSSCG00000016998;ENSSSCG00000004917;ENSSSCG00000025691;ENSSSCG00000007206
Biological Process: negative regulation of stress fiber assembly (GO:0051497);	2	9	2619	19070	ENSSSCG00000012112;ENSSSCG00000003832
Biological Process: epithelial cell proliferation involved in mammary gland duct elongation (GO:0060750);	1	7	2619	19070	ENSSSCG00000008963
Biological Process: G2 DNA damage checkpoint (GO:0031572);	4	40	2619	19070	ENSSSCG00000024996;ENSSSCG00000023283;ENSSSCG00000003287;ENSSSCG00000005587
Biological Process: DNA damage response, signal transduction resulting in transcription (GO:0042772);	1	2	2619	19070	ENSSSCG00000003419
Biological Process: negative regulation of interleukin-8 production (GO:0032717);	1	6	2619	19070	ENSSSCG00000026605
Biological Process: negative regulation of MAPK cascade (GO:0043409);	5	35	2619	19070	Sus_scrofa_newGene_9153;ENSSSCG00000001520;ENSSSCG00000010624;ENSSSCG00000028180;ENSSSCG00000016018
Biological Process: negative regulation of negative chemotaxis (GO:0050925);	2	4	2619	19070	ENSSSCG00000012002;ENSSSCG00000025888
Biological Process: negative regulation of membrane protein ectodomain proteolysis (GO:0051045);	1	6	2619	19070	ENSSSCG00000000155
Biological Process: reproductive structure development (GO:0048608);	5	55	2619	19070	ENSSSCG00000013457;ENSSSCG00000010651;ENSSSCG00000009148;ENSSSCG00000008241;ENSSSCG00000014430
Biological Process: negative regulation of epithelial to mesenchymal transition (GO:0010719);	4	12	2619	19070	ENSSSCG00000009004;ENSSSCG00000003419;ENSSSCG00000025822;ENSSSCG00000006530
Biological Process: positive regulation of calcium-transporting ATPase activity (GO:1901896);	1	1	2619	19070	ENSSSCG00000010142
Biological Process: regulation of protein serine/threonine kinase activity (GO:0071900);	1	4	2619	19070	ENSSSCG00000026041
Biological Process: positive regulation of dendritic cell antigen processing and presentation (GO:0002606);	1	3	2619	19070	ENSSSCG00000025058
Biological Process: glycine metabolic process (GO:0006544);	1	11	2619	19070	ENSSSCG00000030938
Biological Process: caveola assembly (GO:0070836);	1	3	2619	19070	ENSSSCG00000016634
Biological Process: loop of Henle development (GO:0072070);	2	2	2619	19070	ENSSSCG00000027726;ENSSSCG00000007067
Biological Process: negative regulation of nitric-oxide synthase activity (GO:0051001);	2	4	2619	19070	ENSSSCG00000016634;ENSSSCG00000005625
Biological Process: negative regulation of interleukin-8 biosynthetic process (GO:0045415);	1	3	2619	19070	ENSSSCG00000005437
Biological Process: regulation of cell shape (GO:0008360);	24	159	2619	19070	ENSSSCG00000017702;ENSSSCG00000016174;ENSSSCG00000020860;ENSSSCG00000013252;ENSSSCG00000017391;ENSSSCG00000017245;ENSSSCG00000000600;ENSSSCG00000006874;ENSSSCG00000011014;ENSSSCG00000028873;ENSSSCG00000012640;ENSSSCG00000008842;ENSSSCG00000003208;ENSSSCG00000029322;ENSSSCG00000017792;ENSSSCG00000029646;ENSSSCG00000015867;ENSSSCG00000027407;ENSSSCG00000013424;ENSSSCG00000018001;ENSSSCG00000017142;…
Biological Process: response to unfolded protein (GO:0006986);	3	22	2619	19070	ENSSSCG00000013263;ENSSSCG00000029770;ENSSSCG00000003421
Biological Process: transcription initiation from RNA polymerase I promoter (GO:0006361);	1	3	2619	19070	ENSSSCG00000026475
Biological Process: response to calcium ion (GO:0051592);	5	58	2619	19070	ENSSSCG00000025353;ENSSSCG00000016634;ENSSSCG00000006581;ENSSSCG00000017797;ENSSSCG00000014113
Biological Process: mitochondrial mRNA catabolic process (GO:0000958);	1	4	2619	19070	ENSSSCG00000008399
Biological Process: regulation of cell-cell adhesion (GO:0022407);	2	8	2619	19070	ENSSSCG00000004336;ENSSSCG00000026516
Biological Process: musculoskeletal movement (GO:0050881);	2	8	2619	19070	ENSSSCG00000023155;ENSSSCG00000025214
Biological Process: ectoderm development (GO:0007398);	2	14	2619	19070	ENSSSCG00000023795;ENSSSCG00000005446
Biological Process: pyrimidine nucleobase catabolic process (GO:0006208);	3	11	2619	19070	ENSSSCG00000021111;ENSSSCG00000022896;ENSSSCG00000028524
Biological Process: positive regulation of CREB transcription factor activity (GO:0032793);	1	12	2619	19070	ENSSSCG00000001975
Biological Process: renin secretion into blood stream (GO:0002001);	1	1	2619	19070	ENSSSCG00000023520
Biological Process: long-term memory (GO:0007616);	5	21	2619	19070	ENSSSCG00000003160;ENSSSCG00000003170;ENSSSCG00000023497;Sus_scrofa_newGene_11501;ENSSSCG00000008578
Biological Process: leukemia inhibitory factor signaling pathway (GO:0048861);	1	4	2619	19070	ENSSSCG00000016850
Biological Process: cell-cell signaling involved in cardiac conduction (GO:0086019);	1	2	2619	19070	ENSSSCG00000000528
Biological Process: phospholipid transport (GO:0015914);	6	33	2619	19070	ENSSSCG00000007478;ENSSSCG00000009759;ENSSSCG00000030900;ENSSSCG00000004830;ENSSSCG00000003853;ENSSSCG00000021578
Biological Process: melanocyte adhesion (GO:0097326);	1	2	2619	19070	ENSSSCG00000008842
Biological Process: positive regulation of interferon-beta biosynthetic process (GO:0045359);	1	10	2619	19070	Sus_scrofa_newGene_20148
Biological Process: cellular response to lipoprotein particle stimulus (GO:0071402);	1	1	2619	19070	ENSSSCG00000004493
Biological Process: positive regulation of fatty acid oxidation (GO:0046321);	3	5	2619	19070	ENSSSCG00000017035;ENSSSCG00000011579;ENSSSCG00000000006
Biological Process: positive regulation of myoblast proliferation (GO:2000288);	1	4	2619	19070	ENSSSCG00000000857
Biological Process: regulation of anion transport (GO:0044070);	3	15	2619	19070	ENSSSCG00000006141;ENSSSCG00000006140;ENSSSCG00000007026
Biological Process: negative regulation of interleukin-17 production (GO:0032700);	1	14	2619	19070	ENSSSCG00000015488
Biological Process: convergent extension involved in somitogenesis (GO:0090246);	1	1	2619	19070	ENSSSCG00000025822
Biological Process: inhibitory G-protein coupled receptor phosphorylation (GO:0002030);	2	6	2619	19070	ENSSSCG00000016748;ENSSSCG00000028116
Biological Process: epithelial tube morphogenesis (GO:0060562);	5	52	2619	19070	ENSSSCG00000012833;ENSSSCG00000022496;ENSSSCG00000029621;ENSSSCG00000013020;ENSSSCG00000030575
Biological Process: positive regulation of erythrocyte differentiation (GO:0045648);	7	92	2619	19070	ENSSSCG00000023223;ENSSSCG00000003205;ENSSSCG00000005096;ENSSSCG00000026961;ENSSSCG00000009704;ENSSSCG00000015235;ENSSSCG00000011257
Biological Process: positive regulation of endopeptidase activity (GO:0010950);	1	3	2619	19070	ENSSSCG00000009004
Biological Process: negative regulation of activated T cell proliferation (GO:0046007);	1	7	2619	19070	ENSSSCG00000014869
Biological Process: regulation of cell projection organization (GO:0031344);	7	58	2619	19070	ENSSSCG00000026516;ENSSSCG00000004336;ENSSSCG00000029023;ENSSSCG00000001975;ENSSSCG00000015352;ENSSSCG00000003527;ENSSSCG00000001660
Biological Process: viral life cycle (GO:0019058);	1	12	2619	19070	ENSSSCG00000021965
Biological Process: histone H3-S10 phosphorylation (GO:0043987);	1	7	2619	19070	ENSSSCG00000024996
Biological Process: positive regulation of immunoglobulin secretion (GO:0051024);	2	8	2619	19070	ENSSSCG00000015488;ENSSSCG00000005203
Biological Process: ubiquitin-dependent protein catabolic process via the multivesicular body sorting pathway (GO:0043162);	2	16	2619	19070	ENSSSCG00000004920;ENSSSCG00000014392
Biological Process: circadian rhythm (GO:0007623);	1	22	2619	19070	ENSSSCG00000017481
Biological Process: positive regulation of proteasomal ubiquitin-dependent protein catabolic process involved in cellular response to hypoxia (GO:2000777);	1	1	2619	19070	ENSSSCG00000003928
Biological Process: intracellular steroid hormone receptor signaling pathway (GO:0030518);	1	1	2619	19070	ENSSSCG00000028481
Biological Process: carboxylic acid biosynthetic process (GO:0046394);	1	3	2619	19070	ENSSSCG00000005648
Biological Process: development of primary male sexual characteristics (GO:0046546);	4	10	2619	19070	ENSSSCG00000001710;ENSSSCG00000015733;ENSSSCG00000014336;ENSSSCG00000021529
Biological Process: Golgi vesicle prefusion complex stabilization (GO:0048213);	1	3	2619	19070	ENSSSCG00000029083
Biological Process: lens fiber cell development (GO:0070307);	3	10	2619	19070	ENSSSCG00000010698;ENSSSCG00000027367;ENSSSCG00000007084
Biological Process: activation of store-operated calcium channel activity (GO:0032237);	1	8	2619	19070	ENSSSCG00000014792
Biological Process: positive regulation of mesenchymal stem cell differentiation (GO:2000741);	4	10	2619	19070	ENSSSCG00000021920;ENSSSCG00000017251;ENSSSCG00000030418;ENSSSCG00000013384
Biological Process: 'de novo' IMP biosynthetic process (GO:0006189);	2	7	2619	19070	ENSSSCG00000008901;ENSSSCG00000023861
Biological Process: post-anal tail morphogenesis (GO:0036342);	3	17	2619	19070	ENSSSCG00000010794;ENSSSCG00000009004;ENSSSCG00000010529
Biological Process: myeloid cell activation involved in immune response (GO:0002275);	2	25	2619	19070	ENSSSCG00000003811;ENSSSCG00000016160
Biological Process: melanosome transport (GO:0032402);	2	15	2619	19070	ENSSSCG00000004533;ENSSSCG00000002996
Biological Process: multi-organism behavior (GO:0051705);	1	5	2619	19070	ENSSSCG00000024022
Biological Process: positive regulation of skeletal muscle tissue development (GO:0048643);	1	5	2619	19070	ENSSSCG00000014149
Biological Process: cerebral cortex regionalization (GO:0021796);	1	7	2619	19070	Sus_scrofa_newGene_18588
Biological Process: regulation of cellular ketone metabolic process (GO:0010565);	2	7	2619	19070	ENSSSCG00000017481;ENSSSCG00000011212
Biological Process: metabolic process (GO:0008152);	67	329	2619	19070	ENSSSCG00000016766;ENSSSCG00000024542;ENSSSCG00000004090;ENSSSCG00000016833;ENSSSCG00000003417;ENSSSCG00000017861;ENSSSCG00000028794;ENSSSCG00000029186;ENSSSCG00000004165;ENSSSCG00000013422;ENSSSCG00000022819;ENSSSCG00000016554;ENSSSCG00000027689;ENSSSCG00000013620;ENSSSCG00000006287;ENSSSCG00000003965;ENSSSCG00000014106;ENSSSCG00000029143;ENSSSCG00000005911;ENSSSCG00000005713;ENSSSCG00000026231;…
Biological Process: ovarian follicle development (GO:0001541);	11	45	2619	19070	ENSSSCG00000027422;ENSSSCG00000008842;ENSSSCG00000029593;ENSSSCG00000007502;ENSSSCG00000004832;ENSSSCG00000022576;ENSSSCG00000028562;ENSSSCG00000007229;ENSSSCG00000012182;ENSSSCG00000008421;ENSSSCG00000007572
Biological Process: sulfur compound metabolic process (GO:0006790);	5	9	2619	19070	ENSSSCG00000028691;ENSSSCG00000003721;ENSSSCG00000022031;ENSSSCG00000027672;ENSSSCG00000023157
Biological Process: regulation of mRNA processing (GO:0050684);	2	14	2619	19070	ENSSSCG00000024676;ENSSSCG00000004294
Biological Process: protein localization to Golgi apparatus (GO:0034067);	1	11	2619	19070	ENSSSCG00000024308
Biological Process: positive regulation of cell proliferation by VEGF-activated platelet derived growth factor receptor signaling pathway (GO:0038091);	2	6	2619	19070	Sus_scrofa_newGene_15820;ENSSSCG00000028873
Biological Process: peptidyl-proline hydroxylation (GO:0019511);	1	1	2619	19070	ENSSSCG00000011813
Biological Process: chromatin remodeling (GO:0006338);	10	68	2619	19070	Sus_scrofa_newGene_20204;ENSSSCG00000009704;ENSSSCG00000005965;ENSSSCG00000024388;ENSSSCG00000021920;ENSSSCG00000017251;ENSSSCG00000011048;ENSSSCG00000004167;Sus_scrofa_newGene_13548;ENSSSCG00000007355
Biological Process: filopodium assembly (GO:0046847);	3	19	2619	19070	ENSSSCG00000017142;ENSSSCG00000007602;ENSSSCG00000009293
Biological Process: fusion of virus membrane with host plasma membrane (GO:0019064);	1	3	2619	19070	ENSSSCG00000009565
Biological Process: small molecule metabolic process (GO:0044281);	31	132	2619	19070	ENSSSCG00000011793;ENSSSCG00000027933;ENSSSCG00000009250;ENSSSCG00000027055;ENSSSCG00000009352;ENSSSCG00000005030;ENSSSCG00000018044;ENSSSCG00000012773;ENSSSCG00000016873;ENSSSCG00000009431;ENSSSCG00000024936;ENSSSCG00000029084;ENSSSCG00000005126;ENSSSCG00000004049;ENSSSCG00000010597;ENSSSCG00000017035;ENSSSCG00000027411;ENSSSCG00000030206;ENSSSCG00000022970;ENSSSCG00000003439;ENSSSCG00000017994;…
Biological Process: very-low-density lipoprotein particle assembly (GO:0034379);	1	6	2619	19070	ENSSSCG00000005918
Biological Process: response to antibiotic (GO:0046677);	5	25	2619	19070	ENSSSCG00000000488;ENSSSCG00000017383;ENSSSCG00000030454;ENSSSCG00000007227;ENSSSCG00000015235
Biological Process: regulation of interleukin-6 production (GO:0032675);	1	6	2619	19070	ENSSSCG00000024996
Biological Process: Wnt signaling pathway involved in somitogenesis (GO:0090244);	2	4	2619	19070	ENSSSCG00000025822;ENSSSCG00000009004
Biological Process: homeostatic process (GO:0042592);	18	105	2619	19070	ENSSSCG00000004597;ENSSSCG00000002823;ENSSSCG00000013397;ENSSSCG00000007139;ENSSSCG00000013396;ENSSSCG00000009148;ENSSSCG00000008241;ENSSSCG00000016160;ENSSSCG00000030484;ENSSSCG00000007077;ENSSSCG00000012640;ENSSSCG00000015543;ENSSSCG00000008421;ENSSSCG00000003108;ENSSSCG00000009593;ENSSSCG00000006276;ENSSSCG00000020792;ENSSSCG00000009352
Biological Process: negative regulation of very-low-density lipoprotein particle clearance (GO:0010916);	1	3	2619	19070	ENSSSCG00000008701
Biological Process: negative regulation of cytokine production involved in inflammatory response (GO:1900016);	1	2	2619	19070	ENSSSCG00000011831
Biological Process: cellular response to lipid (GO:0071396);	1	14	2619	19070	ENSSSCG00000010529
Biological Process: gamma-aminobutyric acid metabolic process (GO:0009448);	1	2	2619	19070	ENSSSCG00000030938
Biological Process: reproductive process (GO:0022414);	11	74	2619	19070	ENSSSCG00000030561;ENSSSCG00000027367;ENSSSCG00000003811;ENSSSCG00000013036;ENSSSCG00000009593;ENSSSCG00000012409;ENSSSCG00000008608;ENSSSCG00000025005;ENSSSCG00000001660;ENSSSCG00000002297;ENSSSCG00000017141
Biological Process: synaptic transmission, cholinergic (GO:0007271);	1	10	2619	19070	ENSSSCG00000001752
Biological Process: axon extension involved in axon guidance (GO:0048846);	1	4	2619	19070	ENSSSCG00000017012
Biological Process: morphogenesis of an epithelial sheet (GO:0002011);	3	12	2619	19070	ENSSSCG00000022819;ENSSSCG00000007067;ENSSSCG00000024716
Biological Process: isotype switching (GO:0045190);	2	20	2619	19070	Sus_scrofa_newGene_19915;ENSSSCG00000022102
Biological Process: negative regulation of cell cycle (GO:0045786);	2	40	2619	19070	ENSSSCG00000015235;ENSSSCG00000028182
Biological Process: regulation of reactive oxygen species metabolic process (GO:2000377);	4	12	2619	19070	ENSSSCG00000012181;ENSSSCG00000023901;ENSSSCG00000004032;ENSSSCG00000027607
Biological Process: keratinocyte proliferation (GO:0043616);	4	25	2619	19070	ENSSSCG00000007052;ENSSSCG00000011579;ENSSSCG00000000006;ENSSSCG00000008962
Biological Process: regulation of programmed cell death (GO:0043067);	1	13	2619	19070	ENSSSCG00000009832
Biological Process: positive regulation of synaptic transmission (GO:0050806);	2	17	2619	19070	ENSSSCG00000021059;ENSSSCG00000024740
Biological Process: nitrite transport (GO:0015707);	1	1	2619	19070	ENSSSCG00000025058
Biological Process: regulation of lipid storage (GO:0010883);	1	2	2619	19070	ENSSSCG00000016554
Biological Process: tRNA methylation (GO:0030488);	2	7	2619	19070	Sus_scrofa_newGene_20412;ENSSSCG00000024529
Biological Process: protein import into nucleus (GO:0006606);	7	64	2619	19070	ENSSSCG00000022607;ENSSSCG00000021210;ENSSSCG00000016845;ENSSSCG00000017797;Sus_scrofa_newGene_20672;Sus_scrofa_newGene_12465;ENSSSCG00000009278
Biological Process: membrane hyperpolarization (GO:0060081);	2	12	2619	19070	ENSSSCG00000021596;ENSSSCG00000003159
Biological Process: protein import into nucleus, translocation (GO:0000060);	10	34	2619	19070	ENSSSCG00000025058;ENSSSCG00000013396;ENSSSCG00000028982;ENSSSCG00000014969;ENSSSCG00000011147;ENSSSCG00000025277;ENSSSCG00000013397;ENSSSCG00000026296;ENSSSCG00000028672;ENSSSCG00000001952
Biological Process: granulosa cell differentiation (GO:0060014);	1	1	2619	19070	ENSSSCG00000028562
Biological Process: activation of cysteine-type endopeptidase activity involved in apoptotic process (GO:0006919);	14	93	2619	19070	ENSSSCG00000011579;ENSSSCG00000000006;ENSSSCG00000005965;ENSSSCG00000006589;ENSSSCG00000022447;ENSSSCG00000001571;ENSSSCG00000026041;ENSSSCG00000004225;ENSSSCG00000006590;ENSSSCG00000016373;ENSSSCG00000002471;Sus_scrofa_newGene_67;ENSSSCG00000007758;ENSSSCG00000006588
Biological Process: regulation of excitatory postsynaptic membrane potential (GO:0060079);	8	34	2619	19070	ENSSSCG00000023621;ENSSSCG00000009197;ENSSSCG00000003170;ENSSSCG00000024740;ENSSSCG00000001752;ENSSSCG00000021059;ENSSSCG00000025828;ENSSSCG00000011568
Biological Process: regulation of multicellular organismal development (GO:2000026);	71	451	2619	19070	ENSSSCG00000015733;ENSSSCG00000024187;ENSSSCG00000000181;ENSSSCG00000002835;ENSSSCG00000017035;ENSSSCG00000029059;ENSSSCG00000024669;ENSSSCG00000006532;ENSSSCG00000016956;ENSSSCG00000008241;ENSSSCG00000004528;ENSSSCG00000012399;ENSSSCG00000029593;ENSSSCG00000001660;ENSSSCG00000029460;ENSSSCG00000030256;ENSSSCG00000008737;ENSSSCG00000022026;ENSSSCG00000004270;ENSSSCG00000009745;ENSSSCG00000015326;…
Biological Process: positive regulation of cysteine-type endopeptidase activity involved in apoptotic process (GO:0043280);	6	27	2619	19070	ENSSSCG00000028562;ENSSSCG00000027150;ENSSSCG00000010079;ENSSSCG00000012772;ENSSSCG00000006940;ENSSSCG00000009704
Biological Process: tissue regeneration (GO:0042246);	1	6	2619	19070	ENSSSCG00000011831
Biological Process: single-organism transport (GO:0044765);	129	763	2619	19070	ENSSSCG00000001875;ENSSSCG00000030206;ENSSSCG00000021206;ENSSSCG00000016270;ENSSSCG00000021588;ENSSSCG00000004336;ENSSSCG00000006890;ENSSSCG00000016810;ENSSSCG00000016473;ENSSSCG00000016769;ENSSSCG00000003950;ENSSSCG00000016151;ENSSSCG00000003287;ENSSSCG00000013018;ENSSSCG00000013113;ENSSSCG00000024389;ENSSSCG00000007344;ENSSSCG00000009250;ENSSSCG00000029180;ENSSSCG00000021077;ENSSSCG00000024240;…
Biological Process: plasma membrane to endosome transport (GO:0048227);	1	1	2619	19070	ENSSSCG00000006831
Biological Process: regulation of Cdc42 GTPase activity (GO:0043088);	1	7	2619	19070	ENSSSCG00000026516
Biological Process: non-canonical Wnt signaling pathway (GO:0035567);	3	10	2619	19070	ENSSSCG00000016018;ENSSSCG00000016140;ENSSSCG00000030292
Biological Process: ventricular trabecula myocardium morphogenesis (GO:0003222);	1	9	2619	19070	ENSSSCG00000004223
Biological Process: central nervous system vasculogenesis (GO:0022009);	2	6	2619	19070	ENSSSCG00000005625;ENSSSCG00000027365
Biological Process: cerebellar granule cell differentiation (GO:0021707);	1	11	2619	19070	ENSSSCG00000027365
Biological Process: establishment of localization in cell (GO:0051649);	28	247	2619	19070	ENSSSCG00000016997;ENSSSCG00000003781;ENSSSCG00000004091;ENSSSCG00000015934;ENSSSCG00000029621;ENSSSCG00000003527;ENSSSCG00000010651;ENSSSCG00000016160;ENSSSCG00000012895;ENSSSCG00000028487;ENSSSCG00000024563;ENSSSCG00000003456;ENSSSCG00000004057;ENSSSCG00000000139;ENSSSCG00000016769;ENSSSCG00000004081;ENSSSCG00000002637;ENSSSCG00000011599;ENSSSCG00000016810;ENSSSCG00000024389;ENSSSCG00000001660;…
Biological Process: early endosome to late endosome transport (GO:0045022);	5	25	2619	19070	ENSSSCG00000007080;ENSSSCG00000020717;ENSSSCG00000024156;Sus_scrofa_newGene_20878;ENSSSCG00000013734
Biological Process: protein import into peroxisome membrane (GO:0045046);	1	12	2619	19070	ENSSSCG00000025252
Biological Process: response to organophosphorus (GO:0046683);	1	9	2619	19070	Sus_scrofa_newGene_19961
Biological Process: developmental programmed cell death (GO:0010623);	1	3	2619	19070	ENSSSCG00000007229
Biological Process: positive regulation of metanephric cap mesenchymal cell proliferation (GO:0090096);	1	1	2619	19070	ENSSSCG00000005965
Biological Process: regulation of establishment of protein localization (GO:0070201);	2	15	2619	19070	ENSSSCG00000005446;ENSSSCG00000023795
Biological Process: positive regulation of endothelial cell migration (GO:0010595);	8	37	2619	19070	ENSSSCG00000010184;ENSSSCG00000003950;ENSSSCG00000001089;ENSSSCG00000015235;ENSSSCG00000015825;ENSSSCG00000030361;ENSSSCG00000007541;ENSSSCG00000001975
Biological Process: response to bacterium (GO:0009617);	12	66	2619	19070	ENSSSCG00000000242;ENSSSCG00000016956;ENSSSCG00000023489;ENSSSCG00000025852;ENSSSCG00000004614;ENSSSCG00000012083;ENSSSCG00000006587;ENSSSCG00000007602;ENSSSCG00000006917;ENSSSCG00000029990;ENSSSCG00000016604;ENSSSCG00000017142
Biological Process: oxidation-reduction process (GO:0055114);	96	559	2619	19070	ENSSSCG00000008266;ENSSSCG00000029161;ENSSSCG00000016450;ENSSSCG00000021723;ENSSSCG00000013004;ENSSSCG00000013337;ENSSSCG00000002746;ENSSSCG00000017383;ENSSSCG00000000414;ENSSSCG00000005016;ENSSSCG00000029570;ENSSSCG00000006213;ENSSSCG00000022970;ENSSSCG00000007849;ENSSSCG00000012262;Sus_scrofa_newGene_12462;ENSSSCG00000005970;ENSSSCG00000010487;ENSSSCG00000017399;ENSSSCG00000018044;ENSSSCG000000…
Biological Process: negative regulation of extrinsic apoptotic signaling pathway (GO:2001237);	3	16	2619	19070	ENSSSCG00000017797;ENSSSCG00000014977;ENSSSCG00000001710
Biological Process: thermosensory behavior (GO:0040040);	1	1	2619	19070	ENSSSCG00000007437
Biological Process: positive regulation of heat generation (GO:0031652);	1	2	2619	19070	ENSSSCG00000013879
Biological Process: protein deglycosylation (GO:0006517);	1	1	2619	19070	ENSSSCG00000015772
Biological Process: response to interleukin-6 (GO:0070741);	1	4	2619	19070	ENSSSCG00000012409
Biological Process: olfactory bulb mitral cell layer development (GO:0061034);	1	3	2619	19070	ENSSSCG00000010394
Biological Process: glomerular endothelium development (GO:0072011);	1	1	2619	19070	ENSSSCG00000015622
Biological Process: neurotransmitter biosynthetic process (GO:0042136);	2	8	2619	19070	ENSSSCG00000009889;ENSSSCG00000013079
Biological Process: integrin-mediated signaling pathway (GO:0007229);	11	73	2619	19070	ENSSSCG00000030776;ENSSSCG00000024844;ENSSSCG00000017306;ENSSSCG00000011046;ENSSSCG00000016034;ENSSSCG00000007986;ENSSSCG00000004961;Sus_scrofa_newGene_16964;Sus_scrofa_newGene_11532;ENSSSCG00000004192;ENSSSCG00000016887
Biological Process: endodermal cell fate specification (GO:0001714);	1	4	2619	19070	ENSSSCG00000004977
Biological Process: negative regulation of protein kinase B signaling (GO:0051898);	2	33	2619	19070	ENSSSCG00000029359;ENSSSCG00000010529
Biological Process: response to stress (GO:0006950);	93	519	2619	19070	ENSSSCG00000010272;ENSSSCG00000009352;ENSSSCG00000009334;ENSSSCG00000000901;ENSSSCG00000024482;ENSSSCG00000030484;ENSSSCG00000028441;ENSSSCG00000024453;ENSSSCG00000021843;ENSSSCG00000021588;ENSSSCG00000000181;ENSSSCG00000012971;ENSSSCG00000023498;ENSSSCG00000030206;ENSSSCG00000009320;ENSSSCG00000016887;ENSSSCG00000013018;ENSSSCG00000028116;ENSSSCG00000009997;ENSSSCG00000003950;ENSSSCG00000014255;…
Biological Process: negative regulation of cysteine-type endopeptidase activity involved in apoptotic process (GO:0043154);	17	88	2619	19070	ENSSSCG00000013030;ENSSSCG00000009004;ENSSSCG00000004948;ENSSSCG00000009148;ENSSSCG00000027525;ENSSSCG00000024671;ENSSSCG00000002274;ENSSSCG00000013297;ENSSSCG00000005437;ENSSSCG00000002471;ENSSSCG00000004633;ENSSSCG00000026785;ENSSSCG00000002472;ENSSSCG00000021201;ENSSSCG00000009908;ENSSSCG00000009565;ENSSSCG00000030663
Biological Process: mechanosensory behavior (GO:0007638);	1	4	2619	19070	ENSSSCG00000012068
Biological Process: purine nucleoside metabolic process (GO:0042278);	1	5	2619	19070	ENSSSCG00000013043
Biological Process: mitotic cell cycle phase transition (GO:0044772);	4	24	2619	19070	ENSSSCG00000010502;ENSSSCG00000027722;ENSSSCG00000024598;ENSSSCG00000026041
Biological Process: positive regulation of synapse assembly (GO:0051965);	4	26	2619	19070	ENSSSCG00000027365;ENSSSCG00000011568;ENSSSCG00000029960;ENSSSCG00000026516
Biological Process: protein catabolic process (GO:0030163);	4	28	2619	19070	ENSSSCG00000021753;ENSSSCG00000016518;ENSSSCG00000026407;ENSSSCG00000003421
Biological Process: regulation of proteolysis (GO:0030162);	4	33	2619	19070	ENSSSCG00000010184;ENSSSCG00000030663;ENSSSCG00000027769;ENSSSCG00000021201
Biological Process: eosinophil degranulation (GO:0043308);	1	5	2619	19070	ENSSSCG00000017702
Biological Process: regulation of myosin-light-chain-phosphatase activity (GO:0035507);	2	3	2619	19070	ENSSSCG00000027055;ENSSSCG00000025095
Biological Process: dosage compensation by inactivation of X chromosome (GO:0009048);	1	5	2619	19070	ENSSSCG00000003412
Biological Process: positive regulation of protein kinase B signaling (GO:0051897);	22	93	2619	19070	ENSSSCG00000014362;ENSSSCG00000027992;ENSSSCG00000003950;ENSSSCG00000003333;ENSSSCG00000014927;ENSSSCG00000021379;ENSSSCG00000026296;ENSSSCG00000030348;ENSSSCG00000011147;ENSSSCG00000025277;ENSSSCG00000022447;ENSSSCG00000021029;ENSSSCG00000016178;ENSSSCG00000003115;ENSSSCG00000013566;ENSSSCG00000009565;ENSSSCG00000000857;ENSSSCG00000010965;ENSSSCG00000007541;ENSSSCG00000028982;ENSSSCG00000016823;…
Biological Process: glutamate receptor signaling pathway (GO:0007215);	1	17	2619	19070	ENSSSCG00000025828
Biological Process: actin filament-based movement (GO:0030048);	6	38	2619	19070	ENSSSCG00000001958;ENSSSCG00000003208;ENSSSCG00000027407;ENSSSCG00000012627;ENSSSCG00000029646;ENSSSCG00000021439
Biological Process: cardiac ventricle formation (GO:0003211);	2	8	2619	19070	ENSSSCG00000014149;ENSSSCG00000001847
Biological Process: response to steroid hormone (GO:0048545);	2	18	2619	19070	ENSSSCG00000010447;ENSSSCG00000009704
Biological Process: protein import into peroxisome matrix, translocation (GO:0016561);	2	4	2619	19070	ENSSSCG00000025252;ENSSSCG00000011766
Biological Process: positive regulation of granulocyte macrophage colony-stimulating factor production (GO:0032725);	1	5	2619	19070	ENSSSCG00000015037
Biological Process: maternal placenta development (GO:0001893);	3	12	2619	19070	ENSSSCG00000004369;ENSSSCG00000005135;ENSSSCG00000015780
Biological Process: embryonic camera-type eye development (GO:0031076);	1	10	2619	19070	ENSSSCG00000016140
Biological Process: paraxial mesoderm development (GO:0048339);	3	12	2619	19070	ENSSSCG00000005446;ENSSSCG00000029254;ENSSSCG00000023795
Biological Process: mature B cell differentiation involved in immune response (GO:0002313);	1	2	2619	19070	ENSSSCG00000009517
Biological Process: inflammatory response (GO:0006954);	29	184	2619	19070	ENSSSCG00000010184;ENSSSCG00000010055;ENSSSCG00000015488;ENSSSCG00000008842;ENSSSCG00000025058;ENSSSCG00000007758;ENSSSCG00000015037;ENSSSCG00000004179;ENSSSCG00000024996;ENSSSCG00000026296;ENSSSCG00000008977;ENSSSCG00000015913;ENSSSCG00000006589;ENSSSCG00000029621;ENSSSCG00000000242;ENSSSCG00000012566;ENSSSCG00000005031;ENSSSCG00000005126;ENSSSCG00000030361;ENSSSCG00000010965;ENSSSCG00000029490;…
Biological Process: mitochondrial transport (GO:0006839);	1	12	2619	19070	ENSSSCG00000014833
Biological Process: striated muscle contraction (GO:0006941);	8	40	2619	19070	ENSSSCG00000020860;ENSSSCG00000026681;Sus_scrofa_newGene_14779;ENSSSCG00000026370;ENSSSCG00000008694;ENSSSCG00000016720;ENSSSCG00000002294;ENSSSCG00000013400
Biological Process: smoothened signaling pathway (GO:0007224);	6	62	2619	19070	ENSSSCG00000003886;ENSSSCG00000011922;ENSSSCG00000015607;ENSSSCG00000000040;ENSSSCG00000028036;ENSSSCG00000025826
Biological Process: determination of left/right symmetry (GO:0007368);	7	57	2619	19070	ENSSSCG00000030348;ENSSSCG00000024594;ENSSSCG00000011257;Sus_scrofa_newGene_1561;ENSSSCG00000024716;ENSSSCG00000025521;ENSSSCG00000022819
Biological Process: planar cell polarity pathway involved in heart morphogenesis (GO:0061346);	1	7	2619	19070	ENSSSCG00000027365
Biological Process: cell communication (GO:0007154);	60	342	2619	19070	ENSSSCG00000001405;ENSSSCG00000008187;ENSSSCG00000015622;ENSSSCG00000012153;ENSSSCG00000017372;ENSSSCG00000013858;ENSSSCG00000005136;ENSSSCG00000000920;ENSSSCG00000017926;ENSSSCG00000012627;ENSSSCG00000013011;ENSSSCG00000024671;ENSSSCG00000026075;ENSSSCG00000012975;ENSSSCG00000001958;ENSSSCG00000017367;ENSSSCG00000010259;Sus_scrofa_newGene_8461;ENSSSCG00000003215;ENSSSCG00000004403;ENSSSCG0000002…
Biological Process: positive regulation of brown fat cell differentiation (GO:0090336);	3	5	2619	19070	Sus_scrofa_newGene_17045;Sus_scrofa_newGene_17044;ENSSSCG00000018078
Biological Process: biological regulation (GO:0065007);	30	215	2619	19070	ENSSSCG00000007100;ENSSSCG00000027061;ENSSSCG00000013618;ENSSSCG00000012585;ENSSSCG00000023975;ENSSSCG00000023520;ENSSSCG00000004795;ENSSSCG00000010678;ENSSSCG00000012295;ENSSSCG00000013275;ENSSSCG00000006233;ENSSSCG00000013457;ENSSSCG00000002749;ENSSSCG00000002450;ENSSSCG00000010621;ENSSSCG00000004774;ENSSSCG00000025214;ENSSSCG00000014833;ENSSSCG00000006472;ENSSSCG00000001715;ENSSSCG00000023169;…
Biological Process: synaptonemal complex disassembly (GO:0070194);	1	1	2619	19070	ENSSSCG00000002274
Biological Process: mesoderm development (GO:0007498);	4	17	2619	19070	ENSSSCG00000004948;ENSSSCG00000010794;ENSSSCG00000011257;ENSSSCG00000002831
Biological Process: protein glycosylation (GO:0006486);	16	110	2619	19070	ENSSSCG00000005379;ENSSSCG00000024494;ENSSSCG00000001503;ENSSSCG00000007728;ENSSSCG00000005623;ENSSSCG00000026962;ENSSSCG00000021774;ENSSSCG00000029984;ENSSSCG00000005277;ENSSSCG00000004244;ENSSSCG00000011195;ENSSSCG00000013886;Sus_scrofa_newGene_12457;ENSSSCG00000002306;ENSSSCG00000021339;ENSSSCG00000025805
Biological Process: adenylate cyclase-activating dopamine receptor signaling pathway (GO:0007191);	2	25	2619	19070	ENSSSCG00000024861;ENSSSCG00000027952
Biological Process: cuticle development (GO:0042335);	1	2	2619	19070	ENSSSCG00000004678
Biological Process: receptor-mediated endocytosis (GO:0006898);	9	31	2619	19070	ENSSSCG00000005641;ENSSSCG00000016174;ENSSSCG00000006979;ENSSSCG00000012150;ENSSSCG00000021575;ENSSSCG00000015885;ENSSSCG00000005229;ENSSSCG00000003088;ENSSSCG00000000423
Biological Process: sequestering of actin monomers (GO:0042989);	1	9	2619	19070	ENSSSCG00000028695
Biological Process: positive regulation of metalloenzyme activity (GO:0048554);	1	4	2619	19070	ENSSSCG00000016634
Biological Process: signal transduction by phosphorylation (GO:0023014);	9	34	2619	19070	Sus_scrofa_newGene_8455;ENSSSCG00000008842;ENSSSCG00000011257;ENSSSCG00000029621;ENSSSCG00000020725;ENSSSCG00000016160;ENSSSCG00000013566;ENSSSCG00000030348;ENSSSCG00000016448
Biological Process: hydrogen peroxide biosynthetic process (GO:0050665);	1	5	2619	19070	ENSSSCG00000001906
Biological Process: response to redox state (GO:0051775);	1	5	2619	19070	ENSSSCG00000010142
Biological Process: negative regulation of neuron differentiation (GO:0045665);	9	59	2619	19070	ENSSSCG00000007227;ENSSSCG00000015244;ENSSSCG00000002831;ENSSSCG00000023899;ENSSSCG00000025176;ENSSSCG00000024312;ENSSSCG00000020975;ENSSSCG00000007067;Sus_scrofa_newGene_1572
Biological Process: positive regulation of synaptic transmission, glutamatergic (GO:0051968);	3	10	2619	19070	ENSSSCG00000024740;ENSSSCG00000012395;ENSSSCG00000027465
Biological Process: cellular response to cobalt ion (GO:0071279);	1	1	2619	19070	ENSSSCG00000024388
Biological Process: negative regulation of smooth muscle cell proliferation (GO:0048662);	7	23	2619	19070	ENSSSCG00000011579;ENSSSCG00000000006;ENSSSCG00000011831;ENSSSCG00000016178;ENSSSCG00000021409;ENSSSCG00000025924;ENSSSCG00000016729
Biological Process: positive regulation of neuron apoptotic process (GO:0043525);	4	47	2619	19070	ENSSSCG00000017702;ENSSSCG00000025020;ENSSSCG00000028182;ENSSSCG00000004336
Biological Process: electron transport chain (GO:0022900);	15	87	2619	19070	ENSSSCG00000016495;ENSSSCG00000024947;ENSSSCG00000014167;ENSSSCG00000017227;ENSSSCG00000018065;ENSSSCG00000023277;ENSSSCG00000002449;ENSSSCG00000018078;ENSSSCG00000011410;ENSSSCG00000018084;ENSSSCG00000017297;ENSSSCG00000003261;ENSSSCG00000014371;ENSSSCG00000013072;ENSSSCG00000018092
Biological Process: regulation of cell growth involved in cardiac muscle cell development (GO:0061050);	1	1	2619	19070	ENSSSCG00000005997
Biological Process: determination of heart left/right asymmetry (GO:0061371);	1	1	2619	19070	ENSSSCG00000003021
Biological Process: neural precursor cell proliferation (GO:0061351);	1	14	2619	19070	ENSSSCG00000009278
Biological Process: sensory perception of light stimulus (GO:0050953);	3	9	2619	19070	ENSSSCG00000013377;ENSSSCG00000005490;ENSSSCG00000017223
Biological Process: positive regulation of B cell activation (GO:0050871);	1	5	2619	19070	ENSSSCG00000015488
Biological Process: release of sequestered calcium ion into cytosol (GO:0051209);	3	38	2619	19070	ENSSSCG00000013036;ENSSSCG00000022281;ENSSSCG00000010965
Biological Process: forebrain radial glial cell differentiation (GO:0021861);	1	5	2619	19070	ENSSSCG00000009148
Biological Process: negative regulation of cardiac muscle cell apoptotic process (GO:0010667);	3	8	2619	19070	ENSSSCG00000004223;ENSSSCG00000009703;ENSSSCG00000009004
Biological Process: virion assembly (GO:0019068);	1	17	2619	19070	Sus_scrofa_newGene_9100
Biological Process: regulation of cell-substrate adhesion (GO:0010810);	1	5	2619	19070	ENSSSCG00000015326
Biological Process: negative regulation of establishment of protein localization to plasma membrane (GO:0090005);	1	1	2619	19070	ENSSSCG00000007229
Biological Process: purine ribonucleoside catabolic process (GO:0046130);	1	2	2619	19070	ENSSSCG00000021177
Biological Process: response to mercury ion (GO:0046689);	1	1	2619	19070	ENSSSCG00000004597
Biological Process: synaptic transmission (GO:0007268);	28	209	2619	19070	ENSSSCG00000009675;ENSSSCG00000030635;ENSSSCG00000013400;ENSSSCG00000021902;ENSSSCG00000025828;ENSSSCG00000027498;ENSSSCG00000021409;ENSSSCG00000004791;ENSSSCG00000002531;ENSSSCG00000016385;ENSSSCG00000030515;ENSSSCG00000020860;ENSSSCG00000024187;ENSSSCG00000003014;ENSSSCG00000007437;ENSSSCG00000021588;ENSSSCG00000023901;ENSSSCG00000030206;ENSSSCG00000021656;ENSSSCG00000004827;ENSSSCG00000010380;…
Biological Process: synaptic vesicle maturation (GO:0016188);	3	20	2619	19070	ENSSSCG00000016928;ENSSSCG00000013897;ENSSSCG00000004533
Biological Process: protein ubiquitination (GO:0016567);	40	384	2619	19070	ENSSSCG00000025421;ENSSSCG00000016074;ENSSSCG00000021332;ENSSSCG00000005981;ENSSSCG00000029686;ENSSSCG00000004059;ENSSSCG00000022710;Sus_scrofa_newGene_20620;ENSSSCG00000004332;ENSSSCG00000027855;ENSSSCG00000023179;ENSSSCG00000029770;ENSSSCG00000004832;ENSSSCG00000029979;ENSSSCG00000016518;ENSSSCG00000005511;ENSSSCG00000012083;ENSSSCG00000008043;ENSSSCG00000000156;Sus_scrofa_newGene_6359;Sus_scro…
Biological Process: postganglionic parasympathetic nervous system development (GO:0021784);	1	2	2619	19070	ENSSSCG00000021562
Biological Process: vesicle targeting (GO:0006903);	1	2	2619	19070	ENSSSCG00000013020
Biological Process: detection of mechanical stimulus involved in equilibrioception (GO:0050973);	1	2	2619	19070	ENSSSCG00000010426
Biological Process: Tie signaling pathway (GO:0048014);	2	5	2619	19070	ENSSSCG00000003950;ENSSSCG00000015753
Biological Process: calcium-dependent cell-cell adhesion via plasma membrane cell adhesion molecules (GO:0016339);	1	13	2619	19070	ENSSSCG00000025784
Biological Process: acetyl-CoA metabolic process (GO:0006084);	1	5	2619	19070	ENSSSCG00000017695
Biological Process: immune system development (GO:0002520);	5	26	2619	19070	ENSSSCG00000016831;ENSSSCG00000012399;ENSSSCG00000029059;ENSSSCG00000001398;Sus_scrofa_newGene_67
Biological Process: maturation of SSU-rRNA from tricistronic rRNA transcript (SSU-rRNA, 5.8S rRNA, LSU-rRNA) (GO:0000462);	1	9	2619	19070	ENSSSCG00000010328
Biological Process: negative regulation of BMP signaling pathway (GO:0030514);	9	32	2619	19070	ENSSSCG00000004977;ENSSSCG00000004948;ENSSSCG00000016634;ENSSSCG00000009004;ENSSSCG00000025822;ENSSSCG00000025270;ENSSSCG00000010703;ENSSSCG00000017558;ENSSSCG00000017375
Biological Process: retrograde axon cargo transport (GO:0008090);	1	10	2619	19070	ENSSSCG00000009062
Biological Process: organic substance biosynthetic process (GO:1901576);	10	73	2619	19070	ENSSSCG00000030325;ENSSSCG00000024494;ENSSSCG00000025783;ENSSSCG00000008608;ENSSSCG00000002297;ENSSSCG00000025005;ENSSSCG00000012492;ENSSSCG00000024162;ENSSSCG00000003439;ENSSSCG00000003105
Biological Process: endocrine pancreas development (GO:0031018);	5	30	2619	19070	Sus_scrofa_newGene_9058;ENSSSCG00000017251;ENSSSCG00000021920;ENSSSCG00000021819;ENSSSCG00000013388
Biological Process: positive regulation of monocyte chemotaxis (GO:0090026);	2	14	2619	19070	ENSSSCG00000006582;ENSSSCG00000010414
Biological Process: tyrosyl-tRNA aminoacylation (GO:0006437);	1	3	2619	19070	ENSSSCG00000029457
Biological Process: positive regulation of male gonad development (GO:2000020);	6	16	2619	19070	ENSSSCG00000005437;ENSSSCG00000026755;ENSSSCG00000017251;ENSSSCG00000021920;ENSSSCG00000028828;ENSSSCG00000010224
Biological Process: bone mineralization (GO:0030282);	6	39	2619	19070	ENSSSCG00000006034;ENSSSCG00000010698;ENSSSCG00000004678;ENSSSCG00000016522;ENSSSCG00000027367;ENSSSCG00000027480
Biological Process: post-embryonic hemopoiesis (GO:0035166);	3	5	2619	19070	ENSSSCG00000022102;Sus_scrofa_newGene_19915;ENSSSCG00000005437
Biological Process: nucleotide-excision repair (GO:0006289);	3	29	2619	19070	ENSSSCG00000020961;ENSSSCG00000015771;ENSSSCG00000009534
Biological Process: ear development (GO:0043583);	1	24	2619	19070	ENSSSCG00000001382
Biological Process: tricuspid valve formation (GO:0003195);	1	1	2619	19070	ENSSSCG00000004223
Biological Process: cellular response to epidermal growth factor stimulus (GO:0071364);	3	18	2619	19070	ENSSSCG00000017251;ENSSSCG00000021920;ENSSSCG00000003731
Biological Process: negative regulation of MHC class II biosynthetic process (GO:0045347);	1	5	2619	19070	ENSSSCG00000010403
Biological Process: locomotion (GO:0040011);	25	169	2619	19070	ENSSSCG00000021139;ENSSSCG00000007135;ENSSSCG00000004823;ENSSSCG00000002902;ENSSSCG00000004614;ENSSSCG00000014976;ENSSSCG00000003157;ENSSSCG00000020725;ENSSSCG00000017783;ENSSSCG00000020801;ENSSSCG00000014430;ENSSSCG00000018058;ENSSSCG00000021439;ENSSSCG00000017158;ENSSSCG00000000531;ENSSSCG00000024299;ENSSSCG00000013734;ENSSSCG00000011400;ENSSSCG00000010026;ENSSSCG00000024746;ENSSSCG00000007379;…
Biological Process: negative regulation of oxidoreductase activity (GO:0051354);	1	6	2619	19070	ENSSSCG00000013030
Biological Process: glial cell differentiation (GO:0010001);	6	39	2619	19070	ENSSSCG00000000857;ENSSSCG00000028182;ENSSSCG00000016094;ENSSSCG00000026755;ENSSSCG00000021332;ENSSSCG00000005190
Biological Process: negative regulation of activation of membrane attack complex (GO:0001971);	1	1	2619	19070	ENSSSCG00000024791
Biological Process: fructose metabolic process (GO:0006000);	2	8	2619	19070	ENSSSCG00000008556;ENSSSCG00000017759
Biological Process: actin polymerization-dependent cell motility (GO:0070358);	1	10	2619	19070	ENSSSCG00000000600
Biological Process: B cell activation (GO:0042113);	9	37	2619	19070	ENSSSCG00000001752;ENSSSCG00000007229;ENSSSCG00000003395;ENSSSCG00000006927;ENSSSCG00000016687;ENSSSCG00000030361;ENSSSCG00000016708;ENSSSCG00000028674;ENSSSCG00000011877
Biological Process: NADH oxidation (GO:0006116);	1	3	2619	19070	ENSSSCG00000017759
Biological Process: immune system process (GO:0002376);	54	361	2619	19070	ENSSSCG00000014430;ENSSSCG00000004280;ENSSSCG00000026940;ENSSSCG00000025343;ENSSSCG00000024938;ENSSSCG00000010380;ENSSSCG00000024844;ENSSSCG00000011046;ENSSSCG00000003764;ENSSSCG00000006342;ENSSSCG00000029186;ENSSSCG00000021379;ENSSSCG00000014909;ENSSSCG00000006276;ENSSSCG00000003108;ENSSSCG00000028674;ENSSSCG00000002001;ENSSSCG00000004962;ENSSSCG00000030561;ENSSSCG00000004633;ENSSSCG00000031047;…
Biological Process: DNA damage checkpoint (GO:0000077);	2	32	2619	19070	ENSSSCG00000016960;ENSSSCG00000020966
Biological Process: blood vessel remodeling (GO:0001974);	5	34	2619	19070	ENSSSCG00000000857;ENSSSCG00000016450;ENSSSCG00000011257;ENSSSCG00000017041;ENSSSCG00000014149
Biological Process: cysteine biosynthetic process (GO:0019344);	1	2	2619	19070	ENSSSCG00000010056
Biological Process: regulation of vitamin D receptor signaling pathway (GO:0070562);	2	3	2619	19070	ENSSSCG00000021753;ENSSSCG00000016518
Biological Process: immune effector process (GO:0002252);	12	98	2619	19070	ENSSSCG00000017095;ENSSSCG00000004791;ENSSSCG00000000242;ENSSSCG00000021084;ENSSSCG00000012566;ENSSSCG00000003950;ENSSSCG00000008959;ENSSSCG00000004485;ENSSSCG00000011877;ENSSSCG00000006578;ENSSSCG00000006590;ENSSSCG00000006927
Biological Process: mesodermal cell differentiation (GO:0048333);	1	10	2619	19070	ENSSSCG00000012262
Biological Process: positive regulation of cAMP-mediated signaling (GO:0043950);	3	11	2619	19070	ENSSSCG00000024861;ENSSSCG00000027422;ENSSSCG00000008421
Biological Process: regulation of renal output by angiotensin (GO:0002019);	1	2	2619	19070	ENSSSCG00000010184
Biological Process: optic nerve morphogenesis (GO:0021631);	1	7	2619	19070	ENSSSCG00000003527
Biological Process: negative regulation of muscle hyperplasia (GO:0014740);	1	1	2619	19070	ENSSSCG00000016450
Biological Process: neutrophil chemotaxis (GO:0030593);	11	56	2619	19070	ENSSSCG00000026296;ENSSSCG00000008959;ENSSSCG00000003805;ENSSSCG00000006590;ENSSSCG00000017702;ENSSSCG00000008953;ENSSSCG00000006589;ENSSSCG00000000242;ENSSSCG00000029695;ENSSSCG00000024759;ENSSSCG00000006588
Biological Process: zinc ion transport (GO:0006829);	2	13	2619	19070	ENSSSCG00000004668;ENSSSCG00000021534
Biological Process: endothelin receptor signaling pathway (GO:0086100);	1	2	2619	19070	ENSSSCG00000009477
Biological Process: positive regulation of T-helper cell differentiation (GO:0045624);	1	2	2619	19070	ENSSSCG00000004167
Biological Process: cell development (GO:0048468);	71	399	2619	19070	ENSSSCG00000013457;ENSSSCG00000001382;ENSSSCG00000009148;ENSSSCG00000025852;ENSSSCG00000016160;ENSSSCG00000000271;ENSSSCG00000030484;ENSSSCG00000010184;ENSSSCG00000009250;ENSSSCG00000021529;ENSSSCG00000015543;ENSSSCG00000028873;ENSSSCG00000022318;ENSSSCG00000005680;ENSSSCG00000010703;ENSSSCG00000004081;ENSSSCG00000012571;ENSSSCG00000016333;ENSSSCG00000029866;ENSSSCG00000016473;ENSSSCG00000011252;…
Biological Process: cellular response to stimulus (GO:0051716);	251	1270	2619	19070	ENSSSCG00000013266;ENSSSCG00000023583;ENSSSCG00000013113;ENSSSCG00000004018;ENSSSCG00000002392;ENSSSCG00000007991;ENSSSCG00000014633;ENSSSCG00000012952;ENSSSCG00000023681;ENSSSCG00000012968;ENSSSCG00000007369;ENSSSCG00000005837;ENSSSCG00000002558;ENSSSCG00000021439;ENSSSCG00000001205;ENSSSCG00000022794;ENSSSCG00000028052;ENSSSCG00000013079;ENSSSCG00000010068;ENSSSCG00000030337;ENSSSCG00000000020;…
Biological Process: regulation of calcium ion transmembrane transporter activity (GO:1901019);	2	4	2619	19070	ENSSSCG00000027472;ENSSSCG00000012492
Biological Process: response to metal ion (GO:0010038);	2	11	2619	19070	ENSSSCG00000004920;ENSSSCG00000008758
Biological Process: regulation of N-methyl-D-aspartate selective glutamate receptor activity (GO:2000310);	2	15	2619	19070	ENSSSCG00000027465;ENSSSCG00000012395
Biological Process: cytoplasmic microtubule organization (GO:0031122);	2	18	2619	19070	Sus_scrofa_newGene_9153;Sus_scrofa_newGene_3042
Biological Process: lysosomal transport (GO:0007041);	2	5	2619	19070	ENSSSCG00000025020;ENSSSCG00000007885
Biological Process: negative regulation of superoxide anion generation (GO:0032929);	1	2	2619	19070	ENSSSCG00000017693
Biological Process: positive regulation of protein modification process (GO:0031401);	5	31	2619	19070	ENSSSCG00000030361;ENSSSCG00000025210;ENSSSCG00000027722;ENSSSCG00000012083;ENSSSCG00000024598
Biological Process: cardiac vascular smooth muscle cell differentiation (GO:0060947);	1	3	2619	19070	ENSSSCG00000001847
Biological Process: cellular protein modification process (GO:0006464);	32	216	2619	19070	ENSSSCG00000024103;ENSSSCG00000017199;ENSSSCG00000024060;ENSSSCG00000015480;ENSSSCG00000003590;ENSSSCG00000006979;ENSSSCG00000028995;Sus_scrofa_newGene_184;ENSSSCG00000000521;ENSSSCG00000014083;ENSSSCG00000014232;ENSSSCG00000010925;ENSSSCG00000010624;ENSSSCG00000000665;ENSSSCG00000013720;ENSSSCG00000025252;ENSSSCG00000012483;ENSSSCG00000001914;ENSSSCG00000028180;ENSSSCG00000025826;ENSSSCG00000011…
Biological Process: renin-angiotensin regulation of aldosterone production (GO:0002018);	1	2	2619	19070	ENSSSCG00000010184
Biological Process: positive regulation of interleukin-13 production (GO:0032736);	3	7	2619	19070	ENSSSCG00000011212;ENSSSCG00000005203;ENSSSCG00000015488
Biological Process: embryonic skeletal joint development (GO:0072498);	1	2	2619	19070	ENSSSCG00000016204
Biological Process: neural fold elevation formation (GO:0021502);	1	2	2619	19070	ENSSSCG00000005096
Biological Process: coronary vasculature morphogenesis (GO:0060977);	1	2	2619	19070	ENSSSCG00000004223
Biological Process: positive regulation of G-protein coupled receptor protein signaling pathway (GO:0045745);	3	5	2619	19070	ENSSSCG00000013551;ENSSSCG00000030385;ENSSSCG00000004628
Biological Process: cellular response to vitamin K (GO:0071307);	1	1	2619	19070	ENSSSCG00000009565
Biological Process: negative regulation of extracellular matrix disassembly (GO:0010716);	1	3	2619	19070	ENSSSCG00000015894
Biological Process: regulation of intrinsic apoptotic signaling pathway (GO:2001242);	1	1	2619	19070	ENSSSCG00000007758
Biological Process: positive regulation of smooth muscle cell differentiation (GO:0051152);	1	1	2619	19070	ENSSSCG00000025214
Biological Process: regulation of organelle organization (GO:0033043);	7	56	2619	19070	ENSSSCG00000016494;ENSSSCG00000027055;ENSSSCG00000027722;ENSSSCG00000009250;ENSSSCG00000026041;ENSSSCG00000030206;ENSSSCG00000016473
Biological Process: positive regulation of protein oligomerization (GO:0032461);	1	6	2619	19070	ENSSSCG00000010470
Biological Process: replicative cell aging (GO:0001302);	3	3	2619	19070	ENSSSCG00000022102;Sus_scrofa_newGene_19915;ENSSSCG00000007308
Biological Process: nephron morphogenesis (GO:0072028);	1	17	2619	19070	ENSSSCG00000010651
Biological Process: negative regulation of intracellular transport (GO:0032387);	1	4	2619	19070	ENSSSCG00000016974
Biological Process: angiogenesis (GO:0001525);	39	234	2619	19070	ENSSSCG00000012833;ENSSSCG00000009320;ENSSSCG00000001849;ENSSSCG00000004192;ENSSSCG00000010698;ENSSSCG00000029646;ENSSSCG00000027407;ENSSSCG00000029849;ENSSSCG00000016634;ENSSSCG00000005096;ENSSSCG00000009278;ENSSSCG00000002829;ENSSSCG00000014316;ENSSSCG00000016322;Sus_scrofa_newGene_124;ENSSSCG00000023803;ENSSSCG00000030776;ENSSSCG00000006927;ENSSSCG00000027367;ENSSSCG00000015122;ENSSSCG00000004…
Biological Process: organ regeneration (GO:0031100);	2	7	2619	19070	Sus_scrofa_newGene_20114;Sus_scrofa_newGene_20112
Biological Process: nuclear envelope organization (GO:0006998);	3	10	2619	19070	ENSSSCG00000028140;ENSSSCG00000006496;ENSSSCG00000016845
Biological Process: lipid metabolic process (GO:0006629);	33	186	2619	19070	ENSSSCG00000016308;ENSSSCG00000002863;ENSSSCG00000000920;ENSSSCG00000030645;ENSSSCG00000005030;ENSSSCG00000006039;ENSSSCG00000004509;ENSSSCG00000000423;ENSSSCG00000013248;ENSSSCG00000021575;ENSSSCG00000016997;ENSSSCG00000016312;ENSSSCG00000005840;ENSSSCG00000026962;ENSSSCG00000007058;ENSSSCG00000029811;ENSSSCG00000027266;ENSSSCG00000020940;ENSSSCG00000010487;ENSSSCG00000012925;ENSSSCG00000005126;…
Biological Process: morphogenesis of embryonic epithelium (GO:0016331);	1	21	2619	19070	ENSSSCG00000027365
Biological Process: regulation of neurotransmitter secretion (GO:0046928);	3	23	2619	19070	ENSSSCG00000028116;ENSSSCG00000003214;ENSSSCG00000021400
Biological Process: positive regulation of nuclease activity (GO:0032075);	1	6	2619	19070	ENSSSCG00000009704
Biological Process: sleep (GO:0030431);	1	3	2619	19070	ENSSSCG00000005031
Biological Process: oligopeptide transport (GO:0006857);	1	5	2619	19070	ENSSSCG00000013114
Biological Process: regulation of dendritic spine morphogenesis (GO:0061001);	3	20	2619	19070	ENSSSCG00000027465;ENSSSCG00000028182;ENSSSCG00000012395
Biological Process: regulation of pH (GO:0006885);	9	31	2619	19070	ENSSSCG00000027198;ENSSSCG00000012698;ENSSSCG00000015334;ENSSSCG00000002902;ENSSSCG00000027934;ENSSSCG00000009477;ENSSSCG00000001841;ENSSSCG00000021139;ENSSSCG00000011218
Biological Process: negative regulation of transcription initiation from RNA polymerase II promoter (GO:0060633);	1	2	2619	19070	ENSSSCG00000004223
Biological Process: regulation of translation (GO:0006417);	15	122	2619	19070	ENSSSCG00000026140;ENSSSCG00000021099;ENSSSCG00000015888;ENSSSCG00000000252;ENSSSCG00000012486;ENSSSCG00000003849;ENSSSCG00000010806;ENSSSCG00000002916;ENSSSCG00000017239;ENSSSCG00000030361;ENSSSCG00000015730;ENSSSCG00000011795;ENSSSCG00000028118;ENSSSCG00000015244;ENSSSCG00000031053
Biological Process: release of sequestered calcium ion into cytosol by sarcoplasmic reticulum (GO:0014808);	4	17	2619	19070	ENSSSCG00000026370;ENSSSCG00000017702;ENSSSCG00000010142;ENSSSCG00000029340
Biological Process: acetyl-CoA catabolic process (GO:0046356);	1	2	2619	19070	ENSSSCG00000028686
Biological Process: neutrophil activation (GO:0042119);	4	14	2619	19070	ENSSSCG00000008953;ENSSSCG00000000242;ENSSSCG00000008959;ENSSSCG00000011289
Biological Process: establishment of localization (GO:0051234);	12	80	2619	19070	ENSSSCG00000005022;ENSSSCG00000024938;ENSSSCG00000000531;ENSSSCG00000009304;ENSSSCG00000011560;ENSSSCG00000014256;ENSSSCG00000009593;ENSSSCG00000017783;ENSSSCG00000007567;ENSSSCG00000000920;ENSSSCG00000010215;ENSSSCG00000007058
Biological Process: myotube differentiation (GO:0014902);	3	9	2619	19070	ENSSSCG00000006831;ENSSSCG00000014149;ENSSSCG00000024351
Biological Process: voluntary musculoskeletal movement (GO:0050882);	1	11	2619	19070	ENSSSCG00000022281
Biological Process: positive regulation of cortisol secretion (GO:0051464);	1	2	2619	19070	ENSSSCG00000011568
Biological Process: telomere formation via telomerase (GO:0032203);	1	3	2619	19070	ENSSSCG00000017118
Biological Process: protein O-linked mannosylation (GO:0035269);	1	5	2619	19070	ENSSSCG00000015358
Biological Process: heme metabolic process (GO:0042168);	1	3	2619	19070	ENSSSCG00000014626
Biological Process: phospholipid metabolic process (GO:0006644);	6	23	2619	19070	ENSSSCG00000010023;ENSSSCG00000011793;ENSSSCG00000023155;ENSSSCG00000004509;ENSSSCG00000025020;ENSSSCG00000016687
Biological Process: positive regulation of extrinsic apoptotic signaling pathway (GO:2001238);	5	20	2619	19070	ENSSSCG00000029328;ENSSSCG00000011842;ENSSSCG00000007758;ENSSSCG00000016267;ENSSSCG00000016634
Biological Process: mRNA transcription (GO:0009299);	1	2	2619	19070	ENSSSCG00000008962
Biological Process: negative regulation of multicellular organism growth (GO:0040015);	1	11	2619	19070	ENSSSCG00000009240
Biological Process: phosphatidylcholine biosynthetic process (GO:0006656);	2	12	2619	19070	ENSSSCG00000013879;ENSSSCG00000009233
Biological Process: positive regulation of Wnt signaling pathway, planar cell polarity pathway (GO:2000096);	1	6	2619	19070	ENSSSCG00000016857
Biological Process: gene silencing (GO:0016458);	3	7	2619	19070	ENSSSCG00000013384;ENSSSCG00000030418;ENSSSCG00000021920
Biological Process: negative regulation of arachidonic acid secretion (GO:1900139);	1	1	2619	19070	ENSSSCG00000015885
Biological Process: keratinocyte migration (GO:0051546);	3	12	2619	19070	ENSSSCG00000000006;ENSSSCG00000011579;ENSSSCG00000007052
Biological Process: cellular defense response (GO:0006968);	2	12	2619	19070	ENSSSCG00000025691;ENSSSCG00000026605
Biological Process: cardiac myofibril assembly (GO:0055003);	6	29	2619	19070	ENSSSCG00000028873;ENSSSCG00000027407;ENSSSCG00000003208;Sus_scrofa_newGene_15820;ENSSSCG00000028052;ENSSSCG00000010447
Biological Process: ventricular septum morphogenesis (GO:0060412);	2	17	2619	19070	ENSSSCG00000006696;ENSSSCG00000006809
Biological Process: prostate gland epithelium morphogenesis (GO:0060740);	3	24	2619	19070	ENSSSCG00000010814;ENSSSCG00000001710;ENSSSCG00000005494
Biological Process: vascular endothelial growth factor signaling pathway (GO:0038084);	3	14	2619	19070	ENSSSCG00000009320;ENSSSCG00000020860;ENSSSCG00000008842
Biological Process: leukotriene biosynthetic process (GO:0019370);	2	17	2619	19070	ENSSSCG00000010055;ENSSSCG00000017930
Biological Process: cellular response to cAMP (GO:0071320);	4	28	2619	19070	ENSSSCG00000025924;ENSSSCG00000022281;ENSSSCG00000016178;ENSSSCG00000004597
Biological Process: cellular process involved in reproduction (GO:0048610);	6	42	2619	19070	ENSSSCG00000000271;ENSSSCG00000004576;ENSSSCG00000016564;ENSSSCG00000023188;ENSSSCG00000030575;ENSSSCG00000022290
Biological Process: apical constriction (GO:0003383);	2	9	2619	19070	ENSSSCG00000023795;ENSSSCG00000005446
Biological Process: negative regulation of reactive oxygen species metabolic process (GO:2000378);	1	11	2619	19070	ENSSSCG00000008618
Biological Process: negative regulation of neurotrophin TRK receptor signaling pathway (GO:0051387);	2	5	2619	19070	ENSSSCG00000009083;ENSSSCG00000010184
Biological Process: gamma-aminobutyric acid catabolic process (GO:0009450);	1	2	2619	19070	ENSSSCG00000007909
Biological Process: DNA repair (GO:0006281);	20	206	2619	19070	Sus_scrofa_newGene_10253;ENSSSCG00000016998;ENSSSCG00000016960;ENSSSCG00000028182;ENSSSCG00000003421;Sus_scrofa_newGene_10252;Sus_scrofa_newGene_6359;ENSSSCG00000017574;ENSSSCG00000002274;ENSSSCG00000021981;ENSSSCG00000001752;ENSSSCG00000010756;ENSSSCG00000022040;ENSSSCG00000026194;ENSSSCG00000007999;ENSSSCG00000002670;ENSSSCG00000029770;ENSSSCG00000001753;ENSSSCG00000016564;ENSSSCG00000025439
Biological Process: ribosome assembly (GO:0042255);	1	3	2619	19070	ENSSSCG00000002760
Biological Process: regulation of chromosome organization (GO:0033044);	1	3	2619	19070	ENSSSCG00000029084
Biological Process: ganglioside metabolic process (GO:0001573);	1	4	2619	19070	Sus_scrofa_newGene_16964
Biological Process: cardiac vascular smooth muscle cell development (GO:0060948);	1	2	2619	19070	ENSSSCG00000004223
Biological Process: positive regulation of biological process (GO:0048518);	75	451	2619	19070	ENSSSCG00000002511;ENSSSCG00000003764;ENSSSCG00000016833;ENSSSCG00000001765;ENSSSCG00000025500;ENSSSCG00000011680;ENSSSCG00000013762;ENSSSCG00000002906;ENSSSCG00000015277;ENSSSCG00000018058;ENSSSCG00000015249;ENSSSCG00000029308;ENSSSCG00000022609;ENSSSCG00000027325;ENSSSCG00000023754;ENSSSCG00000005031;ENSSSCG00000005205;ENSSSCG00000006696;ENSSSCG00000011074;ENSSSCG00000021537;ENSSSCG00000004139;…
Biological Process: ruffle organization (GO:0031529);	2	21	2619	19070	ENSSSCG00000010965;ENSSSCG00000001100
Biological Process: multicellular organismal aging (GO:0010259);	5	14	2619	19070	ENSSSCG00000009424;Sus_scrofa_newGene_19915;Sus_scrofa_newGene_97;ENSSSCG00000022102;ENSSSCG00000016831
Biological Process: mitochondrial translational elongation (GO:0070125);	1	1	2619	19070	ENSSSCG00000025651
Biological Process: anatomical structure formation involved in morphogenesis (GO:0048646);	70	475	2619	19070	ENSSSCG00000012895;ENSSSCG00000011400;ENSSSCG00000017095;ENSSSCG00000004948;ENSSSCG00000011291;ENSSSCG00000016342;ENSSSCG00000030356;ENSSSCG00000003965;ENSSSCG00000024594;ENSSSCG00000003781;ENSSSCG00000014943;ENSSSCG00000028552;ENSSSCG00000002831;ENSSSCG00000014420;ENSSSCG00000003456;ENSSSCG00000017558;ENSSSCG00000028481;ENSSSCG00000014969;ENSSSCG00000007135;ENSSSCG00000022324;ENSSSCG00000010109;…
Biological Process: eosinophil chemotaxis (GO:0048245);	1	11	2619	19070	ENSSSCG00000017702
Biological Process: planar dichotomous subdivision of terminal units involved in lung branching morphogenesis (GO:0060489);	1	2	2619	19070	ENSSSCG00000000001
Biological Process: interleukin-4-dependent isotype switching to IgE isotypes (GO:0035708);	1	1	2619	19070	ENSSSCG00000015488
Biological Process: regulation of cGMP metabolic process (GO:0030823);	1	2	2619	19070	ENSSSCG00000022026
Biological Process: positive regulation of intracellular estrogen receptor signaling pathway (GO:0033148);	3	14	2619	19070	ENSSSCG00000025306;ENSSSCG00000011842;ENSSSCG00000029084
Biological Process: neural plate morphogenesis (GO:0001839);	2	6	2619	19070	ENSSSCG00000005446;ENSSSCG00000023795
Biological Process: metal ion transport (GO:0030001);	13	65	2619	19070	ENSSSCG00000012982;ENSSSCG00000004614;ENSSSCG00000021843;ENSSSCG00000006059;ENSSSCG00000007478;ENSSSCG00000014255;ENSSSCG00000014164;ENSSSCG00000010926;ENSSSCG00000012895;ENSSSCG00000000948;ENSSSCG00000023497;ENSSSCG00000023901;ENSSSCG00000007100
Biological Process: regulation of cellular respiration (GO:0043457);	1	6	2619	19070	ENSSSCG00000008399
Biological Process: response to laminar fluid shear stress (GO:0034616);	1	4	2619	19070	ENSSSCG00000004948
Biological Process: negative regulation of transforming growth factor beta receptor signaling pathway (GO:0030512);	3	36	2619	19070	ENSSSCG00000010703;ENSSSCG00000012975;ENSSSCG00000004948
Biological Process: regulation of cardiac muscle cell contraction (GO:0086004);	1	4	2619	19070	ENSSSCG00000004248
Biological Process: T cell activation (GO:0042110);	9	63	2619	19070	ENSSSCG00000013036;ENSSSCG00000026516;ENSSSCG00000024453;ENSSSCG00000012083;ENSSSCG00000012640;ENSSSCG00000009593;ENSSSCG00000000743;Sus_scrofa_newGene_67;ENSSSCG00000003527
Biological Process: positive regulation of melanocyte differentiation (GO:0045636);	2	7	2619	19070	ENSSSCG00000028852;ENSSSCG00000011496
Biological Process: negative regulation of epithelial cell proliferation (GO:0050680);	10	78	2619	19070	Sus_scrofa_newGene_9083;ENSSSCG00000021920;ENSSSCG00000017251;ENSSSCG00000025822;ENSSSCG00000000252;ENSSSCG00000014149;ENSSSCG00000009004;ENSSSCG00000011579;ENSSSCG00000000006;ENSSSCG00000026296
Biological Process: carbohydrate biosynthetic process (GO:0016051);	2	11	2619	19070	ENSSSCG00000003721;ENSSSCG00000007567
Biological Process: regulation of short-term neuronal synaptic plasticity (GO:0048172);	3	11	2619	19070	ENSSSCG00000020873;ENSSSCG00000012292;ENSSSCG00000026487
Biological Process: oncostatin-M-mediated signaling pathway (GO:0038165);	1	4	2619	19070	ENSSSCG00000016850
Biological Process: cellular cadmium ion homeostasis (GO:0006876);	1	1	2619	19070	ENSSSCG00000025058
Biological Process: intrinsic apoptotic signaling pathway in response to osmotic stress (GO:0008627);	1	1	2619	19070	ENSSSCG00000010142
Biological Process: cellular response to gonadotropin stimulus (GO:0071371);	7	14	2619	19070	ENSSSCG00000021332;ENSSSCG00000008421;ENSSSCG00000005437;ENSSSCG00000027422;ENSSSCG00000010224;ENSSSCG00000026755;ENSSSCG00000028828
Biological Process: cellular response to cisplatin (GO:0072719);	1	2	2619	19070	ENSSSCG00000029058
Biological Process: heart development (GO:0007507);	59	345	2619	19070	ENSSSCG00000013457;ENSSSCG00000004249;ENSSSCG00000004658;ENSSSCG00000009148;ENSSSCG00000015368;ENSSSCG00000009896;ENSSSCG00000017052;ENSSSCG00000014136;ENSSSCG00000000271;ENSSSCG00000016160;ENSSSCG00000029621;ENSSSCG00000005022;ENSSSCG00000016579;ENSSSCG00000021529;ENSSSCG00000023520;ENSSSCG00000024312;ENSSSCG00000022919;ENSSSCG00000012640;ENSSSCG00000008710;ENSSSCG00000028873;ENSSSCG00000013618;…
Biological Process: protein trimerization (GO:0070206);	1	4	2619	19070	ENSSSCG00000016823
Biological Process: cellular response to X-ray (GO:0071481);	2	3	2619	19070	ENSSSCG00000025822;ENSSSCG00000009004
Biological Process: anion transport (GO:0006820);	3	26	2619	19070	ENSSSCG00000011218;ENSSSCG00000024870;ENSSSCG00000022846
Biological Process: thyroid hormone generation (GO:0006590);	1	11	2619	19070	ENSSSCG00000004678
Biological Process: learning (GO:0007612);	7	51	2619	19070	ENSSSCG00000007026;ENSSSCG00000003527;ENSSSCG00000002014;ENSSSCG00000007437;ENSSSCG00000003215;ENSSSCG00000016522;ENSSSCG00000026563
Biological Process: GTP biosynthetic process (GO:0006183);	1	10	2619	19070	ENSSSCG00000007986
Biological Process: negative regulation of chromatin binding (GO:0035562);	1	5	2619	19070	ENSSSCG00000023680
Biological Process: organonitrogen compound catabolic process (GO:1901565);	3	5	2619	19070	ENSSSCG00000004791;ENSSSCG00000012833;ENSSSCG00000009250
Biological Process: mitochondrial mRNA polyadenylation (GO:0097222);	1	3	2619	19070	ENSSSCG00000008399
Biological Process: midbrain-hindbrain boundary initiation (GO:0021547);	1	2	2619	19070	Sus_scrofa_newGene_19353
Biological Process: myoblast fusion (GO:0007520);	2	31	2619	19070	ENSSSCG00000020860;ENSSSCG00000003208
Biological Process: positive regulation of receptor biosynthetic process (GO:0010870);	2	14	2619	19070	ENSSSCG00000005096;ENSSSCG00000003613
Biological Process: leukocyte cell-cell adhesion (GO:0007159);	1	28	2619	19070	ENSSSCG00000007052
Biological Process: endoplasmic reticulum unfolded protein response (GO:0030968);	4	31	2619	19070	ENSSSCG00000015659;Sus_scrofa_newGene_50;Sus_scrofa_newGene_52;ENSSSCG00000009424
Biological Process: mitochondrial RNA 3'-end processing (GO:0000965);	1	4	2619	19070	ENSSSCG00000008399
Biological Process: smoothened signaling pathway involved in dorsal/ventral neural tube patterning (GO:0060831);	1	8	2619	19070	ENSSSCG00000015733
Biological Process: protein targeting to mitochondrion (GO:0006626);	2	23	2619	19070	ENSSSCG00000012904;ENSSSCG00000009062
Biological Process: oviduct development (GO:0060066);	1	9	2619	19070	ENSSSCG00000027365
Biological Process: calcium ion-dependent exocytosis of neurotransmitter (GO:0048791);	2	4	2619	19070	ENSSSCG00000006045;ENSSSCG00000026756
Biological Process: production of molecular mediator of immune response (GO:0002440);	1	4	2619	19070	ENSSSCG00000015488
Biological Process: determination of digestive tract left/right asymmetry (GO:0071907);	3	7	2619	19070	ENSSSCG00000011768;ENSSSCG00000003021;ENSSSCG00000017158
Biological Process: neuronal stem cell maintenance (GO:0097150);	3	15	2619	19070	ENSSSCG00000017251;ENSSSCG00000007067;ENSSSCG00000027726
Biological Process: regulation of the force of heart contraction by cardiac conduction (GO:0086092);	1	1	2619	19070	ENSSSCG00000004248
Biological Process: polyol metabolic process (GO:0019751);	1	1	2619	19070	ENSSSCG00000024162
Biological Process: positive regulation of G1/S transition of mitotic cell cycle (GO:1900087);	1	8	2619	19070	ENSSSCG00000023680
Biological Process: queuosine biosynthetic process (GO:0008616);	1	3	2619	19070	ENSSSCG00000013637
Biological Process: regulation of canonical Wnt signaling pathway (GO:0060828);	1	16	2619	19070	ENSSSCG00000028182
Biological Process: positive regulation of actin filament polymerization (GO:0030838);	5	53	2619	19070	ENSSSCG00000012640;ENSSSCG00000030260;ENSSSCG00000007602;ENSSSCG00000007758;ENSSSCG00000010965
Biological Process: intestinal epithelial cell maturation (GO:0060574);	1	6	2619	19070	ENSSSCG00000005096
Biological Process: signal peptide processing (GO:0006465);	1	13	2619	19070	ENSSSCG00000023520
Biological Process: putrescine catabolic process (GO:0009447);	1	5	2619	19070	ENSSSCG00000017952
Biological Process: regulation of organ morphogenesis (GO:2000027);	6	61	2619	19070	ENSSSCG00000016140;ENSSSCG00000001848;ENSSSCG00000027480;ENSSSCG00000030575;ENSSSCG00000016018;ENSSSCG00000009278
Biological Process: germ cell development (GO:0007281);	11	52	2619	19070	ENSSSCG00000026755;ENSSSCG00000004369;ENSSSCG00000005437;ENSSSCG00000007229;ENSSSCG00000010414;ENSSSCG00000028828;ENSSSCG00000010224;ENSSSCG00000011212;ENSSSCG00000030348;Sus_scrofa_newGene_19915;ENSSSCG00000022102
Biological Process: organelle assembly (GO:0070925);	1	10	2619	19070	ENSSSCG00000022919
Biological Process: morphogenesis of an epithelium (GO:0002009);	21	89	2619	19070	ENSSSCG00000009148;ENSSSCG00000008241;ENSSSCG00000006140;ENSSSCG00000017141;ENSSSCG00000010651;ENSSSCG00000000271;ENSSSCG00000001660;ENSSSCG00000011257;ENSSSCG00000010426;ENSSSCG00000010025;ENSSSCG00000013457;ENSSSCG00000017448;ENSSSCG00000012083;ENSSSCG00000023188;ENSSSCG00000014430;ENSSSCG00000009593;ENSSSCG00000016140;ENSSSCG00000003811;ENSSSCG00000030561;ENSSSCG00000027367;ENSSSCG00000000521
Biological Process: regulation of lymphocyte differentiation (GO:0045619);	2	7	2619	19070	ENSSSCG00000022293;ENSSSCG00000014392
Biological Process: cellular response to cytokine stimulus (GO:0071345);	6	37	2619	19070	ENSSSCG00000000242;ENSSSCG00000021111;ENSSSCG00000009593;ENSSSCG00000010529;ENSSSCG00000010965;ENSSSCG00000021029
Biological Process: regulation of I-kappaB kinase/NF-kappaB signaling (GO:0043122);	3	21	2619	19070	ENSSSCG00000028568;ENSSSCG00000000181;ENSSSCG00000024482
Biological Process: artery morphogenesis (GO:0048844);	6	26	2619	19070	ENSSSCG00000005680;ENSSSCG00000005625;ENSSSCG00000006696;ENSSSCG00000003088;ENSSSCG00000030348;ENSSSCG00000022304
Biological Process: regulation of complement activation (GO:0030449);	1	2	2619	19070	ENSSSCG00000015294
Biological Process: nucleoside diphosphate catabolic process (GO:0009134);	1	1	2619	19070	ENSSSCG00000025783
Biological Process: regulation of smooth muscle cell differentiation (GO:0051150);	3	6	2619	19070	ENSSSCG00000010698;ENSSSCG00000027367;ENSSSCG00000020757
Biological Process: actin cytoskeleton organization (GO:0030036);	42	313	2619	19070	ENSSSCG00000016330;ENSSSCG00000014430;ENSSSCG00000027367;ENSSSCG00000024938;ENSSSCG00000014969;ENSSSCG00000028481;ENSSSCG00000000602;ENSSSCG00000027841;Sus_scrofa_newGene_3016;ENSSSCG00000009593;ENSSSCG00000022676;ENSSSCG00000014420;ENSSSCG00000004962;ENSSSCG00000003456;ENSSSCG00000004199;ENSSSCG00000003527;ENSSSCG00000026516;ENSSSCG00000023368;ENSSSCG00000022496;ENSSSCG00000000531;ENSSSCG0000002…
Biological Process: negative regulation of T cell differentiation in thymus (GO:0033085);	1	5	2619	19070	ENSSSCG00000016204
Biological Process: chromatin silencing at rDNA (GO:0000183);	1	6	2619	19070	ENSSSCG00000023880
Biological Process: negative regulation of protein kinase activity by regulation of protein phosphorylation (GO:0044387);	2	4	2619	19070	ENSSSCG00000016998;ENSSSCG00000010079
Biological Process: regulation of immune system process (GO:0002682);	36	239	2619	19070	ENSSSCG00000000455;ENSSSCG00000030325;ENSSSCG00000004614;ENSSSCG00000030256;ENSSSCG00000008737;ENSSSCG00000016473;ENSSSCG00000005511;ENSSSCG00000016956;ENSSSCG00000004520;ENSSSCG00000013263;ENSSSCG00000000948;ENSSSCG00000010025;ENSSSCG00000017035;ENSSSCG00000006506;ENSSSCG00000022284;ENSSSCG00000015733;ENSSSCG00000021843;ENSSSCG00000020707;ENSSSCG00000007227;ENSSSCG00000001398;ENSSSCG00000024936;…
Biological Process: negative regulation of G-protein coupled receptor protein signaling pathway (GO:0045744);	1	8	2619	19070	ENSSSCG00000008953
Biological Process: ureter urothelium development (GO:0072190);	2	6	2619	19070	ENSSSCG00000017251;ENSSSCG00000021920
Biological Process: negative regulation of lymphocyte activation (GO:0051250);	1	4	2619	19070	ENSSSCG00000004744
Biological Process: cellular response to stress (GO:0033554);	26	192	2619	19070	ENSSSCG00000022496;ENSSSCG00000006095;ENSSSCG00000028562;ENSSSCG00000010575;ENSSSCG00000023273;ENSSSCG00000013396;ENSSSCG00000004823;ENSSSCG00000012399;ENSSSCG00000007229;ENSSSCG00000017753;ENSSSCG00000011252;ENSSSCG00000022176;ENSSSCG00000004336;ENSSSCG00000009593;ENSSSCG00000015491;ENSSSCG00000003108;ENSSSCG00000008842;ENSSSCG00000003811;ENSSSCG00000009703;ENSSSCG00000023497;ENSSSCG00000014997;…
Biological Process: negative regulation of inclusion body assembly (GO:0090084);	1	3	2619	19070	ENSSSCG00000016217
Biological Process: positive regulation of toll-like receptor signaling pathway (GO:0034123);	1	5	2619	19070	ENSSSCG00000010885
Biological Process: dendritic cell migration (GO:0036336);	1	4	2619	19070	ENSSSCG00000000600
Biological Process: cardiac cell fate determination (GO:0060913);	1	3	2619	19070	ENSSSCG00000001847
Biological Process: fatty acid catabolic process (GO:0009062);	1	7	2619	19070	ENSSSCG00000003901
Biological Process: cellular homeostasis (GO:0019725);	4	16	2619	19070	ENSSSCG00000026681;ENSSSCG00000013400;ENSSSCG00000001752;ENSSSCG00000001753
Biological Process: carbohydrate derivative catabolic process (GO:1901136);	1	2	2619	19070	ENSSSCG00000009250
Biological Process: negative regulation of Rho-dependent protein serine/threonine kinase activity (GO:2000299);	2	2	2619	19070	ENSSSCG00000014934;Sus_scrofa_newGene_16997
Biological Process: ceramide biosynthetic process (GO:0046513);	1	15	2619	19070	ENSSSCG00000013595
Biological Process: cellular response to organic cyclic compound (GO:0071407);	5	40	2619	19070	ENSSSCG00000026296;ENSSSCG00000017702;ENSSSCG00000015733;ENSSSCG00000010529;ENSSSCG00000015037
Biological Process: cAMP catabolic process (GO:0006198);	4	7	2619	19070	ENSSSCG00000021819;ENSSSCG00000013388;Sus_scrofa_newGene_9058;ENSSSCG00000028662
Biological Process: patterning of blood vessels (GO:0001569);	12	45	2619	19070	ENSSSCG00000023368;ENSSSCG00000009320;ENSSSCG00000009148;ENSSSCG00000017095;ENSSSCG00000030348;ENSSSCG00000009004;ENSSSCG00000006809;ENSSSCG00000009477;ENSSSCG00000010414;ENSSSCG00000001986;ENSSSCG00000016204;ENSSSCG00000005625
Biological Process: defense response to fungus (GO:0050832);	2	12	2619	19070	ENSSSCG00000030543;ENSSSCG00000006589
Biological Process: positive regulation of release of sequestered calcium ion into cytosol (GO:0051281);	2	14	2619	19070	ENSSSCG00000013252;ENSSSCG00000015122
Biological Process: decidualization (GO:0046697);	3	10	2619	19070	ENSSSCG00000016140;ENSSSCG00000013618;ENSSSCG00000011568
Biological Process: heart morphogenesis (GO:0003007);	14	93	2619	19070	ENSSSCG00000021943;ENSSSCG00000011398;ENSSSCG00000005751;ENSSSCG00000017579;ENSSSCG00000016342;ENSSSCG00000023626;ENSSSCG00000024594;ENSSSCG00000026296;ENSSSCG00000015326;ENSSSCG00000027593;ENSSSCG00000028552;ENSSSCG00000013667;ENSSSCG00000005750;ENSSSCG00000013566
Biological Process: pattern specification process (GO:0007389);	7	64	2619	19070	ENSSSCG00000004948;ENSSSCG00000012399;ENSSSCG00000000271;ENSSSCG00000020757;ENSSSCG00000005002;ENSSSCG00000016140;ENSSSCG00000028562
Biological Process: putrescine biosynthetic process from ornithine (GO:0033387);	1	1	2619	19070	ENSSSCG00000027121
Biological Process: carbohydrate catabolic process (GO:0016052);	1	14	2619	19070	ENSSSCG00000025216
Biological Process: neuron apoptotic process (GO:0051402);	2	27	2619	19070	ENSSSCG00000016160;ENSSSCG00000015244
Biological Process: mammary gland involution (GO:0060056);	5	8	2619	19070	ENSSSCG00000025924;ENSSSCG00000016634;ENSSSCG00000016140;ENSSSCG00000016178;ENSSSCG00000016018
Biological Process: hippocampus development (GO:0021766);	5	51	2619	19070	ENSSSCG00000024312;ENSSSCG00000005735;ENSSSCG00000028612;ENSSSCG00000030070;ENSSSCG00000010394
Biological Process: negative regulation of NF-kappaB import into nucleus (GO:0042347);	1	9	2619	19070	ENSSSCG00000016823
Biological Process: purine ribonucleoside triphosphate catabolic process (GO:0009207);	1	2	2619	19070	ENSSSCG00000021177
Biological Process: positive regulation of DNA biosynthetic process (GO:2000573);	2	6	2619	19070	ENSSSCG00000005965;ENSSSCG00000014927
Biological Process: smoothened signaling pathway involved in ventral spinal cord interneuron specification (GO:0021775);	1	5	2619	19070	ENSSSCG00000015733
Biological Process: positive regulation of STAT protein import into nucleus (GO:2000366);	1	3	2619	19070	ENSSSCG00000016160
Biological Process: negative regulation of immature T cell proliferation in thymus (GO:0033088);	1	8	2619	19070	ENSSSCG00000016204
Biological Process: regulation of cell communication by electrical coupling (GO:0010649);	1	2	2619	19070	ENSSSCG00000006390
Biological Process: negative regulation of axonogenesis (GO:0050771);	2	13	2619	19070	ENSSSCG00000003527;ENSSSCG00000015122
Biological Process: regulation of systemic arterial blood pressure by circulatory renin-angiotensin (GO:0001991);	1	2	2619	19070	ENSSSCG00000010184
Biological Process: cilium or flagellum-dependent cell motility (GO:0001539);	1	25	2619	19070	Sus_scrofa_newGene_17000
Biological Process: negative regulation of mesodermal cell fate specification (GO:0042662);	2	4	2619	19070	ENSSSCG00000009004;ENSSSCG00000001847
Biological Process: G-protein coupled receptor signaling pathway (GO:0007186);	37	1353	2619	19070	ENSSSCG00000002823;ENSSSCG00000010184;ENSSSCG00000004787;ENSSSCG00000016403;ENSSSCG00000003382;ENSSSCG00000016672;ENSSSCG00000016322;ENSSSCG00000014781;ENSSSCG00000028460;ENSSSCG00000000680;ENSSSCG00000017990;ENSSSCG00000011147;ENSSSCG00000003088;ENSSSCG00000003022;ENSSSCG00000011878;ENSSSCG00000013566;ENSSSCG00000011289;ENSSSCG00000008993;ENSSSCG00000025277;ENSSSCG00000008698;ENSSSCG00000005031;…
Biological Process: chromatin modification (GO:0016568);	13	128	2619	19070	ENSSSCG00000006979;Sus_scrofa_newGene_9137;ENSSSCG00000006235;ENSSSCG00000025252;ENSSSCG00000029022;ENSSSCG00000001914;ENSSSCG00000014232;ENSSSCG00000005431;ENSSSCG00000027055;ENSSSCG00000011766;ENSSSCG00000015401;ENSSSCG00000025852;ENSSSCG00000025663
Biological Process: immunoglobulin production (GO:0002377);	1	9	2619	19070	ENSSSCG00000012399
Biological Process: kidney development (GO:0001822);	22	121	2619	19070	ENSSSCG00000025020;ENSSSCG00000013457;Sus_scrofa_newGene_5491;ENSSSCG00000011695;ENSSSCG00000030348;ENSSSCG00000001910;ENSSSCG00000013248;ENSSSCG00000005735;ENSSSCG00000001486;ENSSSCG00000008241;ENSSSCG00000024936;ENSSSCG00000024308;Sus_scrofa_newGene_9153;ENSSSCG00000011257;ENSSSCG00000010184;ENSSSCG00000000915;ENSSSCG00000027121;ENSSSCG00000023520;ENSSSCG00000014430;ENSSSCG00000015733;ENSSSCG00…
Biological Process: development of secondary male sexual characteristics (GO:0046544);	2	7	2619	19070	ENSSSCG00000008421;ENSSSCG00000027422
Biological Process: renal system process (GO:0003014);	1	9	2619	19070	ENSSSCG00000004597
Biological Process: regulation of apoptotic cell clearance (GO:2000425);	1	2	2619	19070	ENSSSCG00000030776
Biological Process: regulation of cardiac muscle contraction by regulation of the release of sequestered calcium ion (GO:0010881);	3	16	2619	19070	ENSSSCG00000006390;ENSSSCG00000004248;ENSSSCG00000010142
Biological Process: negative regulation of Wnt signaling pathway (GO:0030178);	10	52	2619	19070	ENSSSCG00000022280;ENSSSCG00000025717;ENSSSCG00000028720;ENSSSCG00000020801;ENSSSCG00000014871;ENSSSCG00000000423;ENSSSCG00000030292;ENSSSCG00000009278;ENSSSCG00000005680;ENSSSCG00000021575
Biological Process: response to muramyl dipeptide (GO:0032495);	2	6	2619	19070	ENSSSCG00000007067;ENSSSCG00000001952
Biological Process: adaptive immune response (GO:0002250);	2	15	2619	19070	ENSSSCG00000012083;ENSSSCG00000010948
Biological Process: ventricular zone neuroblast division (GO:0021847);	1	2	2619	19070	ENSSSCG00000009490
Biological Process: outer medullary collecting duct development (GO:0072060);	1	1	2619	19070	ENSSSCG00000027365
Biological Process: positive regulation of synaptic transmission, GABAergic (GO:0032230);	1	6	2619	19070	ENSSSCG00000024740
Biological Process: protein de-ADP-ribosylation (GO:0051725);	1	3	2619	19070	ENSSSCG00000013043
Biological Process: cellular response to glucose starvation (GO:0042149);	5	19	2619	19070	ENSSSCG00000017882;ENSSSCG00000003287;ENSSSCG00000024598;ENSSSCG00000028137;ENSSSCG00000023880
Biological Process: cytosolic calcium ion homeostasis (GO:0051480);	1	14	2619	19070	ENSSSCG00000009362
Biological Process: parathyroid hormone secretion (GO:0035898);	1	2	2619	19070	ENSSSCG00000016473
Biological Process: embryonic eye morphogenesis (GO:0048048);	3	6	2619	19070	ENSSSCG00000028562;Sus_scrofa_newGene_3812;ENSSSCG00000011212
Biological Process: pattern recognition receptor signaling pathway (GO:0002221);	2	5	2619	19070	ENSSSCG00000012083;ENSSSCG00000008159
Biological Process: histone methylation (GO:0016571);	1	5	2619	19070	Sus_scrofa_newGene_21062
Biological Process: adenylate cyclase-inhibiting G-protein coupled receptor signaling pathway (GO:0007193);	3	21	2619	19070	ENSSSCG00000029084;ENSSSCG00000029849;ENSSSCG00000024861
Biological Process: regulation of cell communication (GO:0010646);	19	118	2619	19070	ENSSSCG00000004520;ENSSSCG00000029471;ENSSSCG00000002531;ENSSSCG00000011074;ENSSSCG00000027472;ENSSSCG00000001753;ENSSSCG00000003108;ENSSSCG00000021588;ENSSSCG00000018058;ENSSSCG00000024187;ENSSSCG00000023788;ENSSSCG00000010380;ENSSSCG00000007077;ENSSSCG00000021656;ENSSSCG00000009304;ENSSSCG00000031053;ENSSSCG00000009477;ENSSSCG00000003506;ENSSSCG00000022993
Biological Process: regulation of DNA-templated transcription, elongation (GO:0032784);	1	13	2619	19070	ENSSSCG00000024438
Biological Process: positive regulation of receptor-mediated endocytosis (GO:0048260);	1	12	2619	19070	ENSSSCG00000000531
Biological Process: negative regulation of meiosis (GO:0045835);	1	10	2619	19070	ENSSSCG00000009997
Biological Process: glomerular mesangial cell proliferation (GO:0072110);	2	2	2619	19070	ENSSSCG00000009630;ENSSSCG00000021529
Biological Process: T cell differentiation (GO:0030217);	6	47	2619	19070	ENSSSCG00000001205;ENSSSCG00000004336;ENSSSCG00000017481;ENSSSCG00000001710;ENSSSCG00000014336;ENSSSCG00000008842
Biological Process: execution phase of apoptosis (GO:0097194);	9	53	2619	19070	ENSSSCG00000008475;ENSSSCG00000025306;ENSSSCG00000022496;ENSSSCG00000023368;ENSSSCG00000028116;ENSSSCG00000028905;ENSSSCG00000026041;ENSSSCG00000013020;ENSSSCG00000011252
Biological Process: positive regulation of RNA polymerase II transcriptional preinitiation complex assembly (GO:0045899);	1	3	2619	19070	ENSSSCG00000030484
Biological Process: embryonic camera-type eye morphogenesis (GO:0048596);	2	20	2619	19070	ENSSSCG00000016204;ENSSSCG00000020757
Biological Process: cellular response to menadione (GO:0036245);	1	2	2619	19070	ENSSSCG00000015231
Biological Process: mitochondrion degradation (GO:0000422);	3	9	2619	19070	ENSSSCG00000003506;ENSSSCG00000004032;ENSSSCG00000007281
Biological Process: regulation of cyclin-dependent protein serine/threonine kinase activity (GO:0000079);	4	39	2619	19070	ENSSSCG00000024696;ENSSSCG00000001815;ENSSSCG00000029493;ENSSSCG00000006095
Biological Process: cerebellar granule cell precursor tangential migration (GO:0021935);	2	5	2619	19070	ENSSSCG00000027716;ENSSSCG00000030622
Biological Process: endothelial cell differentiation (GO:0045446);	2	10	2619	19070	ENSSSCG00000029621;ENSSSCG00000001847
Biological Process: positive regulation of immune response (GO:0050778);	6	17	2619	19070	ENSSSCG00000000271;ENSSSCG00000015488;ENSSSCG00000026296;ENSSSCG00000014369;ENSSSCG00000024389;ENSSSCG00000004485
Biological Process: regulation of sequestering of calcium ion (GO:0051282);	1	7	2619	19070	ENSSSCG00000000743
Biological Process: phosphate ion transport (GO:0006817);	1	2	2619	19070	Sus_scrofa_newGene_19417
Biological Process: protein peptidyl-prolyl isomerization (GO:0000413);	6	47	2619	19070	ENSSSCG00000021217;ENSSSCG00000015934;ENSSSCG00000018065;ENSSSCG00000000743;ENSSSCG00000008878;ENSSSCG00000013036
Biological Process: positive regulation of monocyte aggregation (GO:1900625);	1	4	2619	19070	ENSSSCG00000013297
Biological Process: forebrain neuroblast division (GO:0021873);	2	3	2619	19070	ENSSSCG00000009148;Sus_scrofa_newGene_1572
Biological Process: regulation of energy homeostasis (GO:2000505);	3	8	2619	19070	ENSSSCG00000028137;ENSSSCG00000024598;ENSSSCG00000003287
Biological Process: regulation of morphogenesis of a branching structure (GO:0060688);	1	20	2619	19070	ENSSSCG00000027365
Biological Process: negative regulation of lipid storage (GO:0010888);	4	9	2619	19070	ENSSSCG00000027745;ENSSSCG00000004576;ENSSSCG00000001952;ENSSSCG00000030776
Biological Process: axonogenesis (GO:0007409);	31	175	2619	19070	ENSSSCG00000027367;ENSSSCG00000031053;ENSSSCG00000023368;ENSSSCG00000023283;ENSSSCG00000001975;ENSSSCG00000010698;ENSSSCG00000016769;ENSSSCG00000016970;ENSSSCG00000016151;ENSSSCG00000026140;ENSSSCG00000003160;ENSSSCG00000025306;ENSSSCG00000003287;Sus_scrofa_newGene_9153;ENSSSCG00000008254;ENSSSCG00000011842;ENSSSCG00000016140;ENSSSCG00000013490;ENSSSCG00000016018;ENSSSCG00000005721;ENSSSCG0000000…
Biological Process: adhesion of symbiont to host (GO:0051856);	1	3	2619	19070	ENSSSCG00000009759
Biological Process: GPI anchor metabolic process (GO:0006505);	2	5	2619	19070	ENSSSCG00000023076;Sus_scrofa_newGene_6317
Biological Process: Roundabout signaling pathway (GO:0035385);	1	3	2619	19070	ENSSSCG00000017012
Biological Process: methionine biosynthetic process (GO:0009086);	3	11	2619	19070	ENSSSCG00000023444;ENSSSCG00000003428;ENSSSCG00000008961
Biological Process: mononuclear cell migration (GO:0071674);	1	5	2619	19070	ENSSSCG00000029490
Biological Process: positive regulation of B cell differentiation (GO:0045579);	1	17	2619	19070	ENSSSCG00000004369
Biological Process: posttranscriptional regulation of gene expression (GO:0010608);	4	36	2619	19070	ENSSSCG00000023795;ENSSSCG00000009247;ENSSSCG00000008461;ENSSSCG00000005446
Biological Process: blastocyst development (GO:0001824);	2	23	2619	19070	ENSSSCG00000030348;ENSSSCG00000009346
Biological Process: cellular process regulating host cell cycle in response to virus (GO:0060154);	1	4	2619	19070	ENSSSCG00000007229
Biological Process: developmental pigmentation (GO:0048066);	3	12	2619	19070	ENSSSCG00000028873;ENSSSCG00000016821;ENSSSCG00000009490
Biological Process: lipoprotein catabolic process (GO:0042159);	2	11	2619	19070	ENSSSCG00000003088;ENSSSCG00000030900
Biological Process: regulation of actin cytoskeleton organization (GO:0032956);	9	46	2619	19070	ENSSSCG00000008406;ENSSSCG00000000423;ENSSSCG00000004493;ENSSSCG00000017142;ENSSSCG00000000001;ENSSSCG00000003472;ENSSSCG00000021575;ENSSSCG00000028905;ENSSSCG00000008475
Biological Process: negative regulation of RNA splicing (GO:0033119);	1	9	2619	19070	ENSSSCG00000005466
Biological Process: protein dephosphorylation (GO:0006470);	5	55	2619	19070	ENSSSCG00000028140;ENSSSCG00000025095;ENSSSCG00000003172;ENSSSCG00000028180;ENSSSCG00000022284
Biological Process: lung epithelium development (GO:0060428);	2	11	2619	19070	ENSSSCG00000012399;ENSSSCG00000027365
Biological Process: establishment of epithelial cell apical/basal polarity (GO:0045198);	1	4	2619	19070	ENSSSCG00000001660
Biological Process: leucine catabolic process (GO:0006552);	1	1	2619	19070	ENSSSCG00000004774
Biological Process: regulation of vasculogenesis (GO:2001212);	1	1	2619	19070	ENSSSCG00000004223
Biological Process: response to toxic substance (GO:0009636);	6	64	2619	19070	ENSSSCG00000017797;ENSSSCG00000001906;ENSSSCG00000015913;ENSSSCG00000004668;ENSSSCG00000025500;ENSSSCG00000017702
Biological Process: negative regulation of cell development (GO:0010721);	2	2	2619	19070	ENSSSCG00000010529;ENSSSCG00000016018
Biological Process: cytokinesis (GO:0000910);	11	74	2619	19070	Sus_scrofa_newGene_10195;ENSSSCG00000010863;ENSSSCG00000000181;ENSSSCG00000012636;ENSSSCG00000010215;ENSSSCG00000020961;ENSSSCG00000007229;Sus_scrofa_newGene_5491;ENSSSCG00000029646;ENSSSCG00000020860;ENSSSCG00000024308
Biological Process: Golgi to plasma membrane protein transport (GO:0043001);	7	50	2619	19070	ENSSSCG00000016928;ENSSSCG00000013897;ENSSSCG00000017129;ENSSSCG00000004533;ENSSSCG00000004056;ENSSSCG00000021537;ENSSSCG00000024602
Biological Process: eye morphogenesis (GO:0048592);	3	16	2619	19070	ENSSSCG00000005751;ENSSSCG00000020801;ENSSSCG00000005750
Biological Process: regulation of epithelial to mesenchymal transition (GO:0010717);	1	4	2619	19070	ENSSSCG00000026654
Biological Process: steroid hormone receptor complex assembly (GO:0006463);	1	2	2619	19070	ENSSSCG00000000743
Biological Process: regulation of RNA biosynthetic process (GO:2001141);	2	49	2619	19070	ENSSSCG00000021573;ENSSSCG00000011075
Biological Process: regulation of membrane repolarization (GO:0060306);	1	6	2619	19070	ENSSSCG00000006390
Biological Process: 2-oxobutyrate biosynthetic process (GO:0046360);	1	2	2619	19070	ENSSSCG00000025106
Biological Process: negative regulation of neural precursor cell proliferation (GO:2000178);	1	8	2619	19070	ENSSSCG00000007227
Biological Process: trophectodermal cell differentiation (GO:0001829);	1	21	2619	19070	ENSSSCG00000023162
Biological Process: positive regulation of metanephric mesenchymal cell migration by platelet-derived growth factor receptor-beta signaling pathway (GO:0035793);	1	2	2619	19070	ENSSSCG00000007541
Biological Process: positive regulation of DNA repair (GO:0045739);	1	28	2619	19070	ENSSSCG00000016934
Biological Process: cellular response to ATP (GO:0071318);	3	9	2619	19070	Sus_scrofa_newGene_21205;ENSSSCG00000010142;ENSSSCG00000026370
Biological Process: positive regulation of T cell differentiation (GO:0045582);	1	10	2619	19070	ENSSSCG00000015488
Biological Process: hemoglobin metabolic process (GO:0020027);	2	5	2619	19070	ENSSSCG00000014626;ENSSSCG00000008692
Biological Process: intestinal absorption (GO:0050892);	2	14	2619	19070	ENSSSCG00000024058;ENSSSCG00000014861
Biological Process: glycerol metabolic process (GO:0006071);	3	16	2619	19070	ENSSSCG00000021811;ENSSSCG00000016225;ENSSSCG00000007043
Biological Process: negative regulation of cell differentiation (GO:0045596);	13	118	2619	19070	ENSSSCG00000008737;ENSSSCG00000016342;ENSSSCG00000030325;ENSSSCG00000024594;ENSSSCG00000021379;ENSSSCG00000024936;ENSSSCG00000030575;ENSSSCG00000017035;ENSSSCG00000009278;ENSSSCG00000016140;ENSSSCG00000004576;ENSSSCG00000004223;ENSSSCG00000028552
Biological Process: regulation of insulin receptor signaling pathway (GO:0046626);	3	17	2619	19070	ENSSSCG00000029022;ENSSSCG00000028137;ENSSSCG00000006927
Biological Process: nucleosome assembly (GO:0006334);	9	102	2619	19070	ENSSSCG00000001137;ENSSSCG00000021920;ENSSSCG00000017251;ENSSSCG00000029490;ENSSSCG00000030298;ENSSSCG00000021399;ENSSSCG00000025720;ENSSSCG00000016998;ENSSSCG00000021411
Biological Process: intra-Golgi vesicle-mediated transport (GO:0006891);	6	29	2619	19070	ENSSSCG00000007281;Sus_scrofa_newGene_17028;ENSSSCG00000017526;ENSSSCG00000027343;ENSSSCG00000000645;ENSSSCG00000000644
Biological Process: negative regulation of heterotypic cell-cell adhesion (GO:0034115);	1	4	2619	19070	ENSSSCG00000005437
Biological Process: formation of radial glial scaffolds (GO:0021943);	1	2	2619	19070	ENSSSCG00000009148
Biological Process: regulation of RNA splicing (GO:0043484);	6	39	2619	19070	ENSSSCG00000020688;ENSSSCG00000012627;ENSSSCG00000014022;ENSSSCG00000011720;ENSSSCG00000028256;ENSSSCG00000015888
Biological Process: positive regulation of T cell migration (GO:2000406);	2	4	2619	19070	ENSSSCG00000007758;ENSSSCG00000010772
Biological Process: regulation of endothelial cell proliferation (GO:0001936);	1	7	2619	19070	ENSSSCG00000013873
Biological Process: otic vesicle development (GO:0071599);	4	11	2619	19070	ENSSSCG00000017579;ENSSSCG00000021332;ENSSSCG00000027593;ENSSSCG00000021943
Biological Process: negative regulation of immune response (GO:0050777);	1	7	2619	19070	ENSSSCG00000016034
Biological Process: viral latency (GO:0019042);	1	1	2619	19070	ENSSSCG00000013263
Biological Process: negative regulation of monocyte chemotactic protein-1 production (GO:0071638);	2	6	2619	19070	ENSSSCG00000011831;ENSSSCG00000016823
Biological Process: lipopolysaccharide transport (GO:0015920);	1	2	2619	19070	ENSSSCG00000009759
Biological Process: regulation of catabolic process (GO:0009894);	5	49	2619	19070	ENSSSCG00000009352;ENSSSCG00000001975;ENSSSCG00000030361;ENSSSCG00000004614;ENSSSCG00000028964
Biological Process: endocardium development (GO:0003157);	1	6	2619	19070	ENSSSCG00000023368
Biological Process: detection of hypoxia (GO:0070483);	1	2	2619	19070	ENSSSCG00000005625
Biological Process: response to stimulus (GO:0050896);	156	1847	2619	19070	ENSSSCG00000022162;ENSSSCG00000003268;ENSSSCG00000026527;ENSSSCG00000021371;ENSSSCG00000025911;ENSSSCG00000025270;ENSSSCG00000024312;ENSSSCG00000009345;ENSSSCG00000004249;ENSSSCG00000004511;ENSSSCG00000001819;ENSSSCG00000009896;ENSSSCG00000030292;ENSSSCG00000004832;ENSSSCG00000004205;ENSSSCG00000011195;ENSSSCG00000009300;ENSSSCG00000026407;ENSSSCG00000030696;ENSSSCG00000008043;ENSSSCG00000000894;…
Biological Process: negative regulation of cardiac muscle hypertrophy (GO:0010614);	2	4	2619	19070	ENSSSCG00000002496;ENSSSCG00000010806
Biological Process: positive regulation of cholesterol storage (GO:0010886);	4	16	2619	19070	ENSSSCG00000009759;ENSSSCG00000026092;ENSSSCG00000006979;ENSSSCG00000027034
Biological Process: wound healing, spreading of cells (GO:0044319);	2	4	2619	19070	ENSSSCG00000001382;ENSSSCG00000006940
Biological Process: response to electrical stimulus (GO:0051602);	3	12	2619	19070	ENSSSCG00000016928;ENSSSCG00000013897;ENSSSCG00000004533
Biological Process: cell proliferation involved in outflow tract morphogenesis (GO:0061325);	1	2	2619	19070	ENSSSCG00000009703
Biological Process: inflammatory response to antigenic stimulus (GO:0002437);	5	17	2619	19070	ENSSSCG00000004791;ENSSSCG00000002346;ENSSSCG00000009704;ENSSSCG00000024716;ENSSSCG00000022819
Biological Process: cellular response to trichostatin A (GO:0035984);	1	2	2619	19070	ENSSSCG00000014149
Biological Process: cellular process (GO:0009987);	41	328	2619	19070	ENSSSCG00000029630;ENSSSCG00000028102;ENSSSCG00000000451;ENSSSCG00000030136;ENSSSCG00000023520;ENSSSCG00000000504;ENSSSCG00000017257;ENSSSCG00000006233;ENSSSCG00000012960;ENSSSCG00000028108;ENSSSCG00000006110;ENSSSCG00000002314;ENSSSCG00000002696;ENSSSCG00000006472;ENSSSCG00000003135;ENSSSCG00000022666;ENSSSCG00000003147;ENSSSCG00000022045;ENSSSCG00000004485;ENSSSCG00000028892;ENSSSCG00000002396;…
Biological Process: negative regulation of oxidative phosphorylation (GO:0090324);	1	11	2619	19070	ENSSSCG00000008878
Biological Process: gene expression (GO:0010467);	79	512	2619	19070	ENSSSCG00000025353;ENSSSCG00000005126;ENSSSCG00000014054;ENSSSCG00000004671;ENSSSCG00000004759;ENSSSCG00000026023;ENSSSCG00000013078;ENSSSCG00000024578;ENSSSCG00000005926;ENSSSCG00000025866;ENSSSCG00000006727;ENSSSCG00000003684;ENSSSCG00000003682;ENSSSCG00000017427;ENSSSCG00000016974;ENSSSCG00000003376;ENSSSCG00000029340;ENSSSCG00000010079;ENSSSCG00000001986;ENSSSCG00000023680;ENSSSCG00000014292;…
Biological Process: establishment of monopolar cell polarity (GO:0061162);	1	1	2619	19070	ENSSSCG00000016974
Biological Process: establishment or maintenance of polarity of embryonic epithelium (GO:0016332);	1	1	2619	19070	ENSSSCG00000027365
Biological Process: cell-cell adhesion mediated by cadherin (GO:0044331);	1	3	2619	19070	ENSSSCG00000012640
Biological Process: positive regulation of mitochondrion organization (GO:0010822);	2	3	2619	19070	ENSSSCG00000009062;ENSSSCG00000029275
Biological Process: canonical Wnt signaling pathway (GO:0060070);	17	67	2619	19070	ENSSSCG00000010142;ENSSSCG00000014004;ENSSSCG00000016140;ENSSSCG00000003590;ENSSSCG00000029656;ENSSSCG00000012262;ENSSSCG00000004218;ENSSSCG00000006698;ENSSSCG00000008601;ENSSSCG00000024671;ENSSSCG00000001660;ENSSSCG00000030680;ENSSSCG00000025689;ENSSSCG00000030292;ENSSSCG00000027365;ENSSSCG00000005965;ENSSSCG00000020860
Biological Process: cardiac conduction system development (GO:0003161);	1	7	2619	19070	ENSSSCG00000006696
Biological Process: CTP biosynthetic process (GO:0006241);	1	11	2619	19070	ENSSSCG00000007986
Biological Process: mitochondrial electron transport, ubiquinol to cytochrome c (GO:0006122);	1	5	2619	19070	ENSSSCG00000003903
Biological Process: regulation of macromolecule metabolic process (GO:0060255);	50	321	2619	19070	ENSSSCG00000001664;ENSSSCG00000013361;ENSSSCG00000027472;ENSSSCG00000003395;ENSSSCG00000008038;ENSSSCG00000020707;ENSSSCG00000024247;ENSSSCG00000007355;ENSSSCG00000021077;ENSSSCG00000003684;ENSSSCG00000006727;ENSSSCG00000025353;ENSSSCG00000006532;ENSSSCG00000008043;ENSSSCG00000010025;ENSSSCG00000015766;ENSSSCG00000004671;ENSSSCG00000004759;ENSSSCG00000027422;ENSSSCG00000020792;ENSSSCG00000021206;…
Biological Process: elastin metabolic process (GO:0051541);	1	2	2619	19070	ENSSSCG00000005096
Biological Process: intermediate filament cytoskeleton organization (GO:0045104);	5	35	2619	19070	ENSSSCG00000028062;ENSSSCG00000029219;ENSSSCG00000029613;ENSSSCG00000012531;ENSSSCG00000006496
Biological Process: regulation of osteoclast development (GO:2001204);	1	2	2619	19070	ENSSSCG00000004493
Biological Process: response to hypoxia (GO:0001666);	17	103	2619	19070	ENSSSCG00000026281;ENSSSCG00000016634;ENSSSCG00000022281;ENSSSCG00000010142;ENSSSCG00000001753;Sus_scrofa_newGene_67;ENSSSCG00000009477;ENSSSCG00000002829;ENSSSCG00000001752;ENSSSCG00000015894;ENSSSCG00000008266;ENSSSCG00000010532;ENSSSCG00000029435;ENSSSCG00000011689;ENSSSCG00000013397;ENSSSCG00000016450;ENSSSCG00000026296
Biological Process: negative regulation of sequestering of triglyceride (GO:0010891);	3	11	2619	19070	ENSSSCG00000002051;ENSSSCG00000000006;ENSSSCG00000011579
Biological Process: inactivation of X chromosome by DNA methylation (GO:0060821);	1	4	2619	19070	ENSSSCG00000027264
Biological Process: positive regulation of cyclin-dependent protein serine/threonine kinase activity involved in G2/M transition of mitotic cell cycle (GO:0031662);	1	1	2619	19070	ENSSSCG00000002274
Biological Process: regulation of ATPase activity (GO:0043462);	3	44	2619	19070	ENSSSCG00000005316;ENSSSCG00000013400;ENSSSCG00000020860
Biological Process: lipoprotein biosynthetic process (GO:0042158);	1	8	2619	19070	ENSSSCG00000003088
Biological Process: regulation of reproductive process (GO:2000241);	1	23	2619	19070	ENSSSCG00000027480
Biological Process: transcription from RNA polymerase III promoter (GO:0006383);	1	4	2619	19070	ENSSSCG00000009622
Biological Process: bronchiole development (GO:0060435);	1	8	2619	19070	ENSSSCG00000009703
Biological Process: actin filament capping (GO:0051693);	2	15	2619	19070	Sus_scrofa_newGene_181;ENSSSCG00000006775
Biological Process: myeloid dendritic cell activation involved in immune response (GO:0002277);	1	5	2619	19070	ENSSSCG00000007758
Biological Process: triglyceride metabolic process (GO:0006641);	5	23	2619	19070	ENSSSCG00000016634;ENSSSCG00000001429;ENSSSCG00000025020;ENSSSCG00000003088;ENSSSCG00000011793
Biological Process: positive regulation of transcription from RNA polymerase II promoter (GO:0045944);	111	799	2619	19070	ENSSSCG00000004977;ENSSSCG00000000916;ENSSSCG00000009420;ENSSSCG00000027365;ENSSSCG00000009240;ENSSSCG00000024816;ENSSSCG00000020757;ENSSSCG00000029275;ENSSSCG00000016140;ENSSSCG00000003909;ENSSSCG00000029328;ENSSSCG00000011212;ENSSSCG00000015244;ENSSSCG00000016740;ENSSSCG00000009703;ENSSSCG00000028481;ENSSSCG00000014149;ENSSSCG00000030348;ENSSSCG00000024621;Sus_scrofa_newGene_20148;ENSSSCG000000…
Biological Process: negative regulation of calcium ion transport (GO:0051926);	1	7	2619	19070	ENSSSCG00000016450
Biological Process: cytotoxic T cell degranulation (GO:0043316);	1	2	2619	19070	ENSSSCG00000004533
Biological Process: inner ear receptor cell development (GO:0060119);	2	14	2619	19070	ENSSSCG00000021137;ENSSSCG00000004827
Biological Process: nucleotide-excision repair, DNA incision, 5'-to lesion (GO:0006296);	2	4	2619	19070	ENSSSCG00000022102;Sus_scrofa_newGene_19915
Biological Process: positive regulation of response to stimulus (GO:0048584);	21	220	2619	19070	ENSSSCG00000014430;ENSSSCG00000027684;ENSSSCG00000024043;ENSSSCG00000011522;ENSSSCG00000005203;ENSSSCG00000004309;ENSSSCG00000028964;ENSSSCG00000030325;ENSSSCG00000010272;ENSSSCG00000023497;ENSSSCG00000015250;ENSSSCG00000005750;ENSSSCG00000001382;ENSSSCG00000021241;ENSSSCG00000009431;ENSSSCG00000012566;ENSSSCG00000029471;ENSSSCG00000012773;ENSSSCG00000024453;ENSSSCG00000009671;ENSSSCG00000024247
Biological Process: regulation of production of molecular mediator of immune response (GO:0002700);	1	7	2619	19070	ENSSSCG00000012399
Biological Process: stem cell differentiation (GO:0048863);	8	48	2619	19070	ENSSSCG00000005510;ENSSSCG00000001710;ENSSSCG00000016140;ENSSSCG00000012399;ENSSSCG00000008241;ENSSSCG00000009148;ENSSSCG00000023188;ENSSSCG00000008842
Biological Process: positive regulation of hormone secretion (GO:0046887);	1	6	2619	19070	ENSSSCG00000016138
Biological Process: regulation of intracellular transport (GO:0032386);	1	11	2619	19070	ENSSSCG00000027472
Biological Process: regulation of metabolic process (GO:0019222);	28	185	2619	19070	ENSSSCG00000025826;ENSSSCG00000005743;ENSSSCG00000016034;ENSSSCG00000009745;ENSSSCG00000010581;ENSSSCG00000010948;ENSSSCG00000003686;ENSSSCG00000013078;ENSSSCG00000016403;ENSSSCG00000011740;ENSSSCG00000029471;ENSSSCG00000009524;ENSSSCG00000023498;ENSSSCG00000001063;ENSSSCG00000025103;ENSSSCG00000026940;ENSSSCG00000024837;ENSSSCG00000002014;ENSSSCG00000002501;ENSSSCG00000004485;ENSSSCG00000016217;…
Biological Process: Toll signaling pathway (GO:0008063);	2	5	2619	19070	ENSSSCG00000012944;ENSSSCG00000021134
Biological Process: glycolytic process (GO:0006096);	10	52	2619	19070	ENSSSCG00000016720;ENSSSCG00000021129;ENSSSCG00000010394;ENSSSCG00000027658;Sus_scrofa_newGene_1634;Sus_scrofa_newGene_8460;ENSSSCG00000017759;ENSSSCG00000028197;ENSSSCG00000010253;ENSSSCG00000010252
Biological Process: cellular glucose homeostasis (GO:0001678);	4	14	2619	19070	ENSSSCG00000010253;ENSSSCG00000010252;ENSSSCG00000028672;ENSSSCG00000027658
Biological Process: positive regulation of immune effector process (GO:0002699);	1	8	2619	19070	ENSSSCG00000015488
Biological Process: positive regulation of myeloid dendritic cell chemotaxis (GO:2000529);	1	1	2619	19070	ENSSSCG00000010965
Biological Process: positive regulation of translational initiation (GO:0045948);	3	12	2619	19070	ENSSSCG00000016094;ENSSSCG00000006342;ENSSSCG00000023122
Biological Process: endoplasmic reticulum organization (GO:0007029);	3	25	2619	19070	ENSSSCG00000025252;ENSSSCG00000017797;ENSSSCG00000006390
Biological Process: nucleoside diphosphate metabolic process (GO:0009132);	1	2	2619	19070	ENSSSCG00000028686
Biological Process: intermediate filament organization (GO:0045109);	1	18	2619	19070	ENSSSCG00000017448
Biological Process: cellular component disassembly involved in execution phase of apoptosis (GO:0006921);	1	5	2619	19070	ENSSSCG00000025691
Biological Process: fibroblast growth factor receptor signaling pathway (GO:0008543);	7	38	2619	19070	ENSSSCG00000002996;ENSSSCG00000014969;ENSSSCG00000004192;ENSSSCG00000024156;ENSSSCG00000007080;ENSSSCG00000016997;ENSSSCG00000009278
Biological Process: endothelial cell migration (GO:0043542);	9	43	2619	19070	ENSSSCG00000006578;ENSSSCG00000016450;ENSSSCG00000012833;ENSSSCG00000029435;ENSSSCG00000010532;ENSSSCG00000008266;ENSSSCG00000013873;ENSSSCG00000003376;ENSSSCG00000015894
Biological Process: ciliary body morphogenesis (GO:0061073);	1	1	2619	19070	ENSSSCG00000014871
Biological Process: central nervous system morphogenesis (GO:0021551);	1	3	2619	19070	ENSSSCG00000016160
Biological Process: mammary gland bud elongation (GO:0060649);	1	1	2619	19070	ENSSSCG00000000544
Biological Process: negative regulation by host of viral transcription (GO:0043922);	4	22	2619	19070	Sus_scrofa_newGene_20266;ENSSSCG00000017702;Sus_scrofa_newGene_19484;ENSSSCG00000003613
Biological Process: age-dependent response to oxidative stress (GO:0001306);	1	1	2619	19070	ENSSSCG00000023155
Biological Process: negative regulation of membrane potential (GO:0045837);	1	1	2619	19070	ENSSSCG00000024388
Biological Process: regulation of cellular ketone metabolic process by positive regulation of transcription from RNA polymerase II promoter (GO:0072366);	2	4	2619	19070	ENSSSCG00000000006;ENSSSCG00000011579
Biological Process: response to cortisol (GO:0051414);	1	3	2619	19070	ENSSSCG00000017012
Biological Process: regulation of receptor activity (GO:0010469);	1	4	2619	19070	ENSSSCG00000025020
Biological Process: histone H2B ubiquitination (GO:0033523);	1	13	2619	19070	ENSSSCG00000029952
Biological Process: negative regulation of protein export from nucleus (GO:0046826);	1	14	2619	19070	ENSSSCG00000009704
Biological Process: positive regulation of heart contraction (GO:0045823);	3	16	2619	19070	ENSSSCG00000021139;ENSSSCG00000002902;ENSSSCG00000007139
Biological Process: regulation of ion transport (GO:0043269);	12	46	2619	19070	ENSSSCG00000008038;ENSSSCG00000021843;ENSSSCG00000006506;ENSSSCG00000004614;ENSSSCG00000009362;ENSSSCG00000003214;ENSSSCG00000006059;ENSSSCG00000010926;ENSSSCG00000004832;ENSSSCG00000012895;ENSSSCG00000000948;ENSSSCG00000022609
Biological Process: glutathione biosynthetic process (GO:0006750);	6	14	2619	19070	ENSSSCG00000008003;ENSSSCG00000010056;ENSSSCG00000008012;ENSSSCG00000022600;ENSSSCG00000001488;ENSSSCG00000007285
Biological Process: steroid catabolic process (GO:0006706);	1	3	2619	19070	ENSSSCG00000001906
Biological Process: negative regulation of Notch signaling pathway (GO:0045746);	2	20	2619	19070	ENSSSCG00000004223;ENSSSCG00000001952
Biological Process: spermatogenesis, exchange of chromosomal proteins (GO:0035093);	1	5	2619	19070	ENSSSCG00000029084
Biological Process: positive regulation of B cell apoptotic process (GO:0002904);	2	7	2619	19070	ENSSSCG00000026785;ENSSSCG00000005965
Biological Process: regulation of peptidyl-tyrosine phosphorylation (GO:0050730);	5	28	2619	19070	ENSSSCG00000004336;ENSSSCG00000007541;ENSSSCG00000009320;ENSSSCG00000024960;ENSSSCG00000014994
Biological Process: response to salt stress (GO:0009651);	2	12	2619	19070	ENSSSCG00000010184;ENSSSCG00000004920
Biological Process: cartilage development involved in endochondral bone morphogenesis (GO:0060351);	10	15	2619	19070	ENSSSCG00000017579;ENSSSCG00000017581;ENSSSCG00000003514;ENSSSCG00000027402;ENSSSCG00000025146;ENSSSCG00000003517;ENSSSCG00000021943;ENSSSCG00000021015;ENSSSCG00000027593;ENSSSCG00000029074
Biological Process: positive regulation of reactive oxygen species metabolic process (GO:2000379);	5	31	2619	19070	ENSSSCG00000011147;ENSSSCG00000025277;ENSSSCG00000007308;ENSSSCG00000028982;ENSSSCG00000013252
Biological Process: cellular response to extracellular stimulus (GO:0031668);	3	20	2619	19070	ENSSSCG00000009004;ENSSSCG00000012968;ENSSSCG00000012967
Biological Process: endothelium development (GO:0003158);	3	12	2619	19070	ENSSSCG00000000271;ENSSSCG00000027157;ENSSSCG00000015622
Biological Process: atrioventricular valve morphogenesis (GO:0003181);	1	9	2619	19070	ENSSSCG00000006940
Biological Process: tumor necrosis factor-mediated signaling pathway (GO:0033209);	1	23	2619	19070	ENSSSCG00000000252
Biological Process: negative regulation of peptidyl-serine phosphorylation (GO:0033137);	3	23	2619	19070	ENSSSCG00000010079;ENSSSCG00000016634;ENSSSCG00000030345
Biological Process: menstruation (GO:0042703);	1	1	2619	19070	ENSSSCG00000028562
Biological Process: activation of plasma proteins involved in acute inflammatory response (GO:0002541);	1	2	2619	19070	ENSSSCG00000022447
Biological Process: regulation of cell death (GO:0010941);	7	40	2619	19070	ENSSSCG00000003472;ENSSSCG00000016385;ENSSSCG00000002531;ENSSSCG00000003376;ENSSSCG00000030294;ENSSSCG00000012034;ENSSSCG00000016295
Biological Process: positive regulation of viral genome replication (GO:0045070);	1	18	2619	19070	ENSSSCG00000008878
Biological Process: fucose metabolic process (GO:0006004);	2	7	2619	19070	ENSSSCG00000026654;ENSSSCG00000010791
Biological Process: peptidyl-tyrosine dephosphorylation (GO:0035335);	19	133	2619	19070	Sus_scrofa_newGene_3830;ENSSSCG00000028090;ENSSSCG00000015411;ENSSSCG00000000504;ENSSSCG00000024700;ENSSSCG00000003605;ENSSSCG00000021738;ENSSSCG00000007232;ENSSSCG00000003590;ENSSSCG00000015735;Sus_scrofa_newGene_13573;ENSSSCG00000026520;ENSSSCG00000028612;Sus_scrofa_newGene_17047;Sus_scrofa_newGene_13572;Sus_scrofa_newGene_78;ENSSSCG00000021630;ENSSSCG00000026195;ENSSSCG00000010624
Biological Process: interleukin-1 production (GO:0032612);	1	4	2619	19070	ENSSSCG00000014997
Biological Process: blood vessel maturation (GO:0001955);	1	8	2619	19070	ENSSSCG00000002829
Biological Process: negative regulation of endothelial cell proliferation (GO:0001937);	8	38	2619	19070	ENSSSCG00000003088;ENSSSCG00000009434;ENSSSCG00000016634;Sus_scrofa_newGene_13573;ENSSSCG00000006197;ENSSSCG00000030348;ENSSSCG00000005625;ENSSSCG00000011568
Biological Process: regulation of chemotaxis (GO:0050920);	4	9	2619	19070	ENSSSCG00000027498;Sus_scrofa_newGene_15820;ENSSSCG00000028873;ENSSSCG00000015825
Biological Process: negative regulation of actin nucleation (GO:0051126);	2	6	2619	19070	ENSSSCG00000017792;ENSSSCG00000029322
Biological Process: negative regulation of Ras GTPase activity (GO:0034261);	1	2	2619	19070	ENSSSCG00000009083
Biological Process: N-glycan processing (GO:0006491);	1	6	2619	19070	ENSSSCG00000014180
Biological Process: renal sodium ion absorption (GO:0070294);	1	4	2619	19070	ENSSSCG00000029979
Biological Process: negative regulation of nitric oxide biosynthetic process (GO:0045019);	2	10	2619	19070	ENSSSCG00000015622;ENSSSCG00000016634
Biological Process: chromosome segregation (GO:0007059);	4	71	2619	19070	ENSSSCG00000008579;ENSSSCG00000007355;ENSSSCG00000005587;ENSSSCG00000024676
Biological Process: acyl carnitine transport (GO:0006844);	1	1	2619	19070	ENSSSCG00000002520
Biological Process: purine ribonucleotide biosynthetic process (GO:0009152);	2	13	2619	19070	ENSSSCG00000008578;ENSSSCG00000017101
Biological Process: negative regulation of macromolecule metabolic process (GO:0010605);	22	164	2619	19070	ENSSSCG00000016823;ENSSSCG00000010814;ENSSSCG00000009593;ENSSSCG00000006618;ENSSSCG00000003811;ENSSSCG00000009250;ENSSSCG00000001382;ENSSSCG00000024936;ENSSSCG00000025689;ENSSSCG00000016385;ENSSSCG00000014430;ENSSSCG00000017035;ENSSSCG00000028118;ENSSSCG00000012486;ENSSSCG00000015888;ENSSSCG00000016687;ENSSSCG00000008737;ENSSSCG00000005510;ENSSSCG00000004336;ENSSSCG00000021379;ENSSSCG00000030325;…
Biological Process: negative regulation of the force of heart contraction involved in baroreceptor response to increased systemic arterial blood pressure (GO:0001986);	1	1	2619	19070	ENSSSCG00000007139
Biological Process: osteoclast differentiation (GO:0030316);	1	29	2619	19070	Sus_scrofa_newGene_6335
Biological Process: phosphatidylinositol dephosphorylation (GO:0046856);	1	20	2619	19070	ENSSSCG00000030345
Biological Process: tongue development (GO:0043586);	2	7	2619	19070	ENSSSCG00000009703;ENSSSCG00000009148
Biological Process: cytoplasm organization (GO:0007028);	1	3	2619	19070	ENSSSCG00000026475
Biological Process: pigmentation (GO:0043473);	5	35	2619	19070	ENSSSCG00000012409;ENSSSCG00000005965;ENSSSCG00000007229;ENSSSCG00000021647;ENSSSCG00000009320
Biological Process: primitive hemopoiesis (GO:0060215);	1	6	2619	19070	ENSSSCG00000023368
Biological Process: positive regulation of vasculogenesis (GO:2001214);	2	17	2619	19070	ENSSSCG00000027443;ENSSSCG00000015622
Biological Process: positive regulation of protein export from nucleus (GO:0046827);	2	16	2619	19070	ENSSSCG00000009565;ENSSSCG00000023497
Biological Process: positive regulation of interleukin-12 biosynthetic process (GO:0045084);	1	8	2619	19070	ENSSSCG00000001405
Biological Process: chromatin assembly (GO:0031497);	1	8	2619	19070	ENSSSCG00000001958
Biological Process: neuron death (GO:0070997);	2	6	2619	19070	ENSSSCG00000010575;ENSSSCG00000030294
Biological Process: cell migration (GO:0016477);	73	430	2619	19070	ENSSSCG00000026003;ENSSSCG00000030561;ENSSSCG00000003604;ENSSSCG00000013773;Sus_scrofa_newGene_2380;ENSSSCG00000004199;ENSSSCG00000011014;ENSSSCG00000009517;Sus_scrofa_newGene_5455;ENSSSCG00000011766;ENSSSCG00000028036;ENSSSCG00000009593;ENSSSCG00000016364;ENSSSCG00000016494;ENSSSCG00000003965;ENSSSCG00000016385;ENSSSCG00000026516;ENSSSCG00000004139;ENSSSCG00000003762;ENSSSCG00000001041;ENSSSCG00…
Biological Process: skeletal system morphogenesis (GO:0048705);	72	324	2619	19070	ENSSSCG00000023866;ENSSSCG00000010529;ENSSSCG00000021524;ENSSSCG00000030325;ENSSSCG00000021379;ENSSSCG00000016244;ENSSSCG00000022506;ENSSSCG00000005965;ENSSSCG00000009975;ENSSSCG00000029339;ENSSSCG00000014581;ENSSSCG00000007430;ENSSSCG00000005380;ENSSSCG00000011642;ENSSSCG00000026148;ENSSSCG00000004948;ENSSSCG00000021328;ENSSSCG00000007707;ENSSSCG00000011257;ENSSSCG00000004977;ENSSSCG00000024594;…
Biological Process: pinocytosis (GO:0006907);	3	4	2619	19070	ENSSSCG00000012975;Sus_scrofa_newGene_8461;ENSSSCG00000016857
Biological Process: behavioral fear response (GO:0001662);	2	31	2619	19070	ENSSSCG00000007026;ENSSSCG00000004827
Biological Process: tissue morphogenesis (GO:0048729);	6	80	2619	19070	ENSSSCG00000004948;ENSSSCG00000016342;ENSSSCG00000024594;ENSSSCG00000028552;ENSSSCG00000004223;ENSSSCG00000005277
Biological Process: response to vitamin E (GO:0033197);	1	1	2619	19070	ENSSSCG00000014149
Biological Process: metanephric mesenchyme development (GO:0072075);	4	17	2619	19070	ENSSSCG00000028828;ENSSSCG00000010224;ENSSSCG00000005437;ENSSSCG00000026755
Biological Process: positive regulation of MAP kinase activity (GO:0043406);	12	53	2619	19070	ENSSSCG00000017990;ENSSSCG00000014927;ENSSSCG00000026296;ENSSSCG00000028905;ENSSSCG00000004225;ENSSSCG00000027992;ENSSSCG00000027365;ENSSSCG00000028852;ENSSSCG00000008475;ENSSSCG00000007541;ENSSSCG00000009320;ENSSSCG00000020725
Biological Process: reactive nitrogen species metabolic process (GO:2001057);	1	1	2619	19070	ENSSSCG00000013030
Biological Process: serine family amino acid catabolic process (GO:0009071);	1	2	2619	19070	ENSSSCG00000025106
Biological Process: regulation of calcium ion transport (GO:0051924);	6	38	2619	19070	ENSSSCG00000026681;ENSSSCG00000029635;ENSSSCG00000029340;ENSSSCG00000011878;ENSSSCG00000016833;ENSSSCG00000013400
Biological Process: transmembrane transport (GO:0055085);	46	372	2619	19070	ENSSSCG00000028575;ENSSSCG00000003170;ENSSSCG00000023478;ENSSSCG00000007100;ENSSSCG00000027934;ENSSSCG00000017926;ENSSSCG00000006518;ENSSSCG00000020749;ENSSSCG00000022969;ENSSSCG00000021487;ENSSSCG00000024843;ENSSSCG00000015390;ENSSSCG00000002262;ENSSSCG00000022033;ENSSSCG00000007026;ENSSSCG00000027437;ENSSSCG00000002025;ENSSSCG00000004668;ENSSSCG00000000948;ENSSSCG00000002520;ENSSSCG00000023619;…
Biological Process: 10-formyltetrahydrofolate catabolic process (GO:0009258);	1	2	2619	19070	ENSSSCG00000030626
Biological Process: regulation of DNA-dependent DNA replication (GO:0090329);	1	4	2619	19070	ENSSSCG00000028182
Biological Process: dendritic cell chemotaxis (GO:0002407);	3	18	2619	19070	ENSSSCG00000006235;ENSSSCG00000009704;ENSSSCG00000002835
Biological Process: UV protection (GO:0009650);	4	11	2619	19070	ENSSSCG00000009533;ENSSSCG00000022102;Sus_scrofa_newGene_19915;ENSSSCG00000009534
Biological Process: regulation of vasodilation (GO:0042312);	1	4	2619	19070	ENSSSCG00000006696
Biological Process: 90S preribosome assembly (GO:0034463);	1	1	2619	19070	ENSSSCG00000017239
Biological Process: binding of sperm to zona pellucida (GO:0007339);	7	44	2619	19070	ENSSSCG00000026856;ENSSSCG00000013440;ENSSSCG00000026761;ENSSSCG00000002274;ENSSSCG00000004048;ENSSSCG00000020808;ENSSSCG00000015663
Biological Process: maintenance of location in cell (GO:0051651);	1	1	2619	19070	ENSSSCG00000003088
Biological Process: negative regulation of response to stimulus (GO:0048585);	10	70	2619	19070	ENSSSCG00000008618;ENSSSCG00000030561;ENSSSCG00000009348;ENSSSCG00000012034;ENSSSCG00000017141;ENSSSCG00000012566;ENSSSCG00000004528;ENSSSCG00000001660;ENSSSCG00000010079;ENSSSCG00000016473
Biological Process: dorsal aorta morphogenesis (GO:0035912);	1	4	2619	19070	ENSSSCG00000004223
Biological Process: erythrocyte development (GO:0048821);	4	20	2619	19070	ENSSSCG00000021920;ENSSSCG00000030418;ENSSSCG00000013384;ENSSSCG00000005073
Biological Process: placenta blood vessel development (GO:0060674);	6	13	2619	19070	ENSSSCG00000012968;ENSSSCG00000024716;ENSSSCG00000004759;ENSSSCG00000006809;ENSSSCG00000012967;ENSSSCG00000022819
Biological Process: cell differentiation (GO:0030154);	210	1210	2619	19070	ENSSSCG00000024403;ENSSSCG00000009070;ENSSSCG00000004924;ENSSSCG00000002831;ENSSSCG00000005498;ENSSSCG00000028022;ENSSSCG00000005750;ENSSSCG00000015474;ENSSSCG00000021537;ENSSSCG00000022319;ENSSSCG00000011253;ENSSSCG00000031027;ENSSSCG00000003781;ENSSSCG00000000092;ENSSSCG00000003476;ENSSSCG00000015277;ENSSSCG00000014833;ENSSSCG00000008899;ENSSSCG00000008062;ENSSSCG00000013011;ENSSSCG00000017948;…
Biological Process: DNA replication initiation (GO:0006270);	3	10	2619	19070	ENSSSCG00000006095;ENSSSCG00000029122;ENSSSCG00000015668
Biological Process: regulation of phosphatidylinositol 3-kinase activity (GO:0043551);	4	10	2619	19070	ENSSSCG00000028367;Sus_scrofa_newGene_7435;ENSSSCG00000003909;ENSSSCG00000026779
Biological Process: regulation of localization (GO:0032879);	48	315	2619	19070	ENSSSCG00000012773;ENSSSCG00000024247;ENSSSCG00000022194;ENSSSCG00000017141;ENSSSCG00000000901;ENSSSCG00000009431;ENSSSCG00000010651;ENSSSCG00000000271;ENSSSCG00000009250;ENSSSCG00000013377;ENSSSCG00000007355;ENSSSCG00000024996;ENSSSCG00000005743;ENSSSCG00000009352;ENSSSCG00000016769;ENSSSCG00000024389;ENSSSCG00000011522;ENSSSCG00000004823;ENSSSCG00000009997;ENSSSCG00000016151;ENSSSCG00000004528;…
Biological Process: vasopressin secretion (GO:0030103);	1	2	2619	19070	ENSSSCG00000009929
Biological Process: positive regulation of protein serine/threonine kinase activity (GO:0071902);	5	50	2619	19070	ENSSSCG00000023368;ENSSSCG00000022496;ENSSSCG00000028873;ENSSSCG00000013020;ENSSSCG00000013879
Biological Process: regulation of metal ion transport (GO:0010959);	3	22	2619	19070	ENSSSCG00000004081;ENSSSCG00000016450;ENSSSCG00000004124
Biological Process: endodermal digestive tract morphogenesis (GO:0061031);	3	7	2619	19070	ENSSSCG00000007227;ENSSSCG00000010698;ENSSSCG00000027367
Biological Process: translational termination (GO:0006415);	2	10	2619	19070	ENSSSCG00000021825;ENSSSCG00000002529
Biological Process: Wnt signaling pathway involved in dorsal/ventral axis specification (GO:0044332);	1	1	2619	19070	ENSSSCG00000016140
Biological Process: regulation of blood pressure (GO:0008217);	15	56	2619	19070	ENSSSCG00000015622;ENSSSCG00000015326;ENSSSCG00000018078;ENSSSCG00000021139;ENSSSCG00000025475;ENSSSCG00000002902;ENSSSCG00000009477;ENSSSCG00000021155;ENSSSCG00000022401;ENSSSCG00000020860;ENSSSCG00000000006;ENSSSCG00000011579;ENSSSCG00000010447;Sus_scrofa_newGene_17045;Sus_scrofa_newGene_17044
Biological Process: regulation of tumor necrosis factor production (GO:0032680);	1	12	2619	19070	ENSSSCG00000024996
Biological Process: receptor internalization (GO:0031623);	2	33	2619	19070	ENSSSCG00000008953;ENSSSCG00000008694
Biological Process: cell-type specific apoptotic process (GO:0097285);	4	53	2619	19070	ENSSSCG00000010772;ENSSSCG00000027933;ENSSSCG00000006927;ENSSSCG00000004791
Biological Process: positive regulation of nitric oxide biosynthetic process (GO:0045429);	2	27	2619	19070	ENSSSCG00000013566;ENSSSCG00000011727
Biological Process: activation of MAPK activity (GO:0000187);	10	73	2619	19070	ENSSSCG00000008842;ENSSSCG00000026041;ENSSSCG00000011842;ENSSSCG00000013566;ENSSSCG00000011568;ENSSSCG00000017035;Sus_scrofa_newGene_124;ENSSSCG00000025306;ENSSSCG00000006530;ENSSSCG00000024351
Biological Process: cellular response to histamine (GO:0071420);	1	3	2619	19070	ENSSSCG00000014390
Biological Process: umbilical cord morphogenesis (GO:0036304);	1	1	2619	19070	ENSSSCG00000004223
Biological Process: nicotinamide nucleotide metabolic process (GO:0046496);	2	2	2619	19070	ENSSSCG00000029237;ENSSSCG00000029502
Biological Process: inositol phosphate-mediated signaling (GO:0048016);	1	18	2619	19070	ENSSSCG00000022281
Biological Process: cell migration involved in sprouting angiogenesis (GO:0002042);	2	14	2619	19070	ENSSSCG00000001089;ENSSSCG00000009630
Biological Process: somatic stem cell maintenance (GO:0035019);	8	36	2619	19070	ENSSSCG00000025822;ENSSSCG00000017251;ENSSSCG00000006698;ENSSSCG00000021920;ENSSSCG00000027480;ENSSSCG00000008241;Sus_scrofa_newGene_9153;ENSSSCG00000004977
Biological Process: regulation of neuron apoptotic process (GO:0043523);	6	19	2619	19070	ENSSSCG00000009197;ENSSSCG00000023621;ENSSSCG00000025828;ENSSSCG00000003160;ENSSSCG00000000206;ENSSSCG00000026296
Biological Process: positive regulation of glycogen biosynthetic process (GO:0045725);	4	11	2619	19070	ENSSSCG00000017035;ENSSSCG00000000857;ENSSSCG00000013566;ENSSSCG00000000997
Biological Process: extracellular matrix-cell signaling (GO:0035426);	2	7	2619	19070	ENSSSCG00000029656;ENSSSCG00000012640
Biological Process: epithelial to mesenchymal transition (GO:0001837);	13	45	2619	19070	ENSSSCG00000024594;Sus_scrofa_newGene_20878;ENSSSCG00000012113;ENSSSCG00000021920;ENSSSCG00000030348;ENSSSCG00000001914;ENSSSCG00000017251;ENSSSCG00000010529;ENSSSCG00000029435;ENSSSCG00000010532;ENSSSCG00000008266;ENSSSCG00000005096;ENSSSCG00000024899
Biological Process: regulation of myotube differentiation (GO:0010830);	1	8	2619	19070	ENSSSCG00000028137
Biological Process: calcium-mediated signaling (GO:0019722);	9	37	2619	19070	ENSSSCG00000010142;ENSSSCG00000001716;Sus_scrofa_newGene_14767;ENSSSCG00000006059;Sus_scrofa_newGene_14768;ENSSSCG00000012492;ENSSSCG00000026370;ENSSSCG00000011695;ENSSSCG00000017585
Biological Process: cortical actin cytoskeleton organization (GO:0030866);	1	25	2619	19070	ENSSSCG00000004199
Biological Process: defense response to Gram-negative bacterium (GO:0050829);	3	17	2619	19070	ENSSSCG00000025058;ENSSSCG00000007758;ENSSSCG00000026605
Biological Process: gamma-aminobutyric acid signaling pathway (GO:0007214);	3	23	2619	19070	ENSSSCG00000004827;ENSSSCG00000030515;ENSSSCG00000024861
Biological Process: respiratory system development (GO:0060541);	3	22	2619	19070	Sus_scrofa_newGene_6390;ENSSSCG00000016831;Sus_scrofa_newGene_6389
Biological Process: embryonic viscerocranium morphogenesis (GO:0048703);	1	9	2619	19070	ENSSSCG00000014149
Biological Process: developmental process involved in reproduction (GO:0003006);	8	56	2619	19070	ENSSSCG00000003950;ENSSSCG00000028873;ENSSSCG00000009320;ENSSSCG00000023188;ENSSSCG00000004576;ENSSSCG00000030418;ENSSSCG00000013873;ENSSSCG00000029621
Biological Process: negative regulation of striated muscle contraction (GO:0045988);	3	17	2619	19070	ENSSSCG00000021139;ENSSSCG00000027344;ENSSSCG00000002902
Biological Process: positive regulation of hepatocyte differentiation (GO:0070368);	1	4	2619	19070	ENSSSCG00000001847
Biological Process: mesoderm migration involved in gastrulation (GO:0007509);	2	4	2619	19070	ENSSSCG00000023795;ENSSSCG00000005446
Biological Process: positive regulation of cell-substrate adhesion (GO:0010811);	8	64	2619	19070	ENSSSCG00000024308;ENSSSCG00000015352;ENSSSCG00000002314;ENSSSCG00000029023;ENSSSCG00000010150;ENSSSCG00000029260;ENSSSCG00000028549;ENSSSCG00000006940
Biological Process: mitotic spindle organization (GO:0007052);	1	17	2619	19070	ENSSSCG00000003928
Biological Process: fructosamine metabolic process (GO:0030389);	1	1	2619	19070	ENSSSCG00000017131
Biological Process: citrulline metabolic process (GO:0000052);	1	3	2619	19070	ENSSSCG00000017797
Biological Process: positive regulation of lipid catabolic process (GO:0050996);	1	16	2619	19070	ENSSSCG00000006927
Biological Process: response to growth factor (GO:0070848);	8	48	2619	19070	ENSSSCG00000024187;ENSSSCG00000016494;ENSSSCG00000004520;ENSSSCG00000003527;ENSSSCG00000002531;ENSSSCG00000026516;ENSSSCG00000010380;ENSSSCG00000004336
Biological Process: negative regulation of protein phosphorylation (GO:0001933);	6	37	2619	19070	ENSSSCG00000016729;ENSSSCG00000010651;Sus_scrofa_newGene_67;ENSSSCG00000011936;ENSSSCG00000026296;ENSSSCG00000004032
Biological Process: positive regulation of insulin-like growth factor receptor signaling pathway (GO:0043568);	5	9	2619	19070	ENSSSCG00000025924;ENSSSCG00000016729;ENSSSCG00000000857;ENSSSCG00000016178;ENSSSCG00000017472
Biological Process: actin filament polymerization (GO:0030041);	2	10	2619	19070	ENSSSCG00000018001;ENSSSCG00000014390
Biological Process: neuron migration (GO:0001764);	12	151	2619	19070	Sus_scrofa_newGene_1572;ENSSSCG00000025252;ENSSSCG00000000001;ENSSSCG00000027407;ENSSSCG00000029646;ENSSSCG00000029260;ENSSSCG00000013545;ENSSSCG00000012585;ENSSSCG00000003208;ENSSSCG00000009352;ENSSSCG00000009565;ENSSSCG00000002639
Biological Process: embryonic organ development (GO:0048568);	11	68	2619	19070	ENSSSCG00000029074;ENSSSCG00000013397;ENSSSCG00000023626;ENSSSCG00000021015;ENSSSCG00000008737;ENSSSCG00000005710;ENSSSCG00000016342;ENSSSCG00000003108;ENSSSCG00000002001;ENSSSCG00000008062;ENSSSCG00000030575
Biological Process: regulation of store-operated calcium entry (GO:2001256);	1	6	2619	19070	ENSSSCG00000014113
Biological Process: peptide biosynthetic process (GO:0043043);	2	13	2619	19070	ENSSSCG00000023520;ENSSSCG00000014169
Biological Process: T cell proliferation involved in immune response (GO:0002309);	1	3	2619	19070	ENSSSCG00000025058
Biological Process: interferon-gamma biosynthetic process (GO:0042095);	1	4	2619	19070	ENSSSCG00000015037
Biological Process: cellular response to peptide hormone stimulus (GO:0071375);	1	10	2619	19070	ENSSSCG00000020940
Biological Process: zinc ion transmembrane transport (GO:0071577);	3	12	2619	19070	ENSSSCG00000006011;ENSSSCG00000005905;ENSSSCG00000022430
Biological Process: commissural neuron axon guidance (GO:0071679);	2	4	2619	19070	ENSSSCG00000005190;ENSSSCG00000011642
Biological Process: dichotomous subdivision of terminal units involved in mammary gland duct morphogenesis (GO:0060598);	1	2	2619	19070	ENSSSCG00000008963
Biological Process: branching involved in prostate gland morphogenesis (GO:0060442);	2	7	2619	19070	ENSSSCG00000013297;ENSSSCG00000010529
Biological Process: cardiac right ventricle morphogenesis (GO:0003215);	2	13	2619	19070	ENSSSCG00000007067;ENSSSCG00000004223
Biological Process: regulation of molecular function, epigenetic (GO:0040030);	1	4	2619	19070	ENSSSCG00000022293
Biological Process: protein heterooligomerization (GO:0051291);	3	16	2619	19070	ENSSSCG00000008986;ENSSSCG00000010275;ENSSSCG00000026229
Biological Process: regulation of cholesterol esterification (GO:0010872);	1	2	2619	19070	ENSSSCG00000027745
Biological Process: cellular response to hydrogen peroxide (GO:0070301);	3	37	2619	19070	ENSSSCG00000008878;ENSSSCG00000026041;ENSSSCG00000029460
Biological Process: regulation of endocytosis (GO:0030100);	3	16	2619	19070	ENSSSCG00000002996;ENSSSCG00000002412;ENSSSCG00000022676
Biological Process: regulation of muscle filament sliding (GO:0032971);	2	5	2619	19070	ENSSSCG00000011867;ENSSSCG00000023901
Biological Process: positive regulation of defense response (GO:0031349);	5	16	2619	19070	ENSSSCG00000014369;ENSSSCG00000000455;ENSSSCG00000024389;ENSSSCG00000023806;ENSSSCG00000008013
Biological Process: response to X-ray (GO:0010165);	6	21	2619	19070	ENSSSCG00000021702;ENSSSCG00000022102;ENSSSCG00000001815;ENSSSCG00000016934;Sus_scrofa_newGene_19915;ENSSSCG00000020961
Biological Process: negative regulation of interleukin-13 production (GO:0032696);	1	3	2619	19070	ENSSSCG00000009148
Biological Process: positive regulation of activation of JAK2 kinase activity (GO:0010535);	1	3	2619	19070	ENSSSCG00000010184
Biological Process: endochondral ossification (GO:0001958);	15	38	2619	19070	ENSSSCG00000003517;ENSSSCG00000000426;ENSSSCG00000016997;ENSSSCG00000021015;ENSSSCG00000000544;ENSSSCG00000001710;ENSSSCG00000003514;ENSSSCG00000027402;ENSSSCG00000029074;ENSSSCG00000027593;ENSSSCG00000021943;ENSSSCG00000017581;ENSSSCG00000017579;ENSSSCG00000014149;ENSSSCG00000025146
Biological Process: regulation of calcineurin-NFAT signaling cascade (GO:0070884);	1	1	2619	19070	ENSSSCG00000002755
Biological Process: complement activation, alternative pathway (GO:0006957);	4	12	2619	19070	ENSSSCG00000005840;ENSSSCG00000030385;ENSSSCG00000013551;ENSSSCG00000016856
Biological Process: skin development (GO:0043588);	12	61	2619	19070	ENSSSCG00000005751;ENSSSCG00000008241;ENSSSCG00000010142;ENSSSCG00000027525;ENSSSCG00000001405;ENSSSCG00000016034;ENSSSCG00000024043;ENSSSCG00000005750;Sus_scrofa_newGene_18855;ENSSSCG00000005648;ENSSSCG00000026370;ENSSSCG00000022166
Biological Process: negative regulation of serine-type endopeptidase activity (GO:1900004);	1	2	2619	19070	ENSSSCG00000026320
Biological Process: regulation of DNA metabolic process (GO:0051052);	1	8	2619	19070	ENSSSCG00000016769
Biological Process: gamma-aminobutyric acid secretion (GO:0014051);	1	6	2619	19070	ENSSSCG00000009362
Biological Process: lipid catabolic process (GO:0016042);	10	71	2619	19070	ENSSSCG00000007058;ENSSSCG00000001844;ENSSSCG00000024199;ENSSSCG00000027602;ENSSSCG00000010023;ENSSSCG00000002051;ENSSSCG00000016862;ENSSSCG00000028671;Sus_scrofa_newGene_3852;ENSSSCG00000011793
Biological Process: cellular response to interleukin-13 (GO:0035963);	1	1	2619	19070	ENSSSCG00000017864
Biological Process: response to stilbenoid (GO:0035634);	2	15	2619	19070	ENSSSCG00000029066;ENSSSCG00000000774
Biological Process: regulation of acetyl-CoA biosynthetic process from pyruvate (GO:0010510);	3	4	2619	19070	ENSSSCG00000015334;ENSSSCG00000012181;ENSSSCG00000027198
Biological Process: positive regulation of T cell differentiation in thymus (GO:0033089);	1	6	2619	19070	ENSSSCG00000016204
Biological Process: microtubule cytoskeleton organization (GO:0000226);	15	137	2619	19070	ENSSSCG00000000645;ENSSSCG00000027343;ENSSSCG00000027055;ENSSSCG00000022919;ENSSSCG00000012640;ENSSSCG00000000644;ENSSSCG00000000194;ENSSSCG00000030361;ENSSSCG00000008899;ENSSSCG00000026041;ENSSSCG00000026351;ENSSSCG00000006704;ENSSSCG00000000773;ENSSSCG00000029022;ENSSSCG00000027407
Biological Process: spinal cord ventral commissure morphogenesis (GO:0021965);	1	4	2619	19070	ENSSSCG00000015733
Biological Process: positive regulation of cell aging (GO:0090343);	1	4	2619	19070	ENSSSCG00000006496
Biological Process: response to drug (GO:0042493);	17	120	2619	19070	ENSSSCG00000007437;ENSSSCG00000007477;ENSSSCG00000007355;ENSSSCG00000028662;ENSSSCG00000008618;ENSSSCG00000025822;Sus_scrofa_newGene_13573;ENSSSCG00000014041;Sus_scrofa_newGene_18588;ENSSSCG00000021139;ENSSSCG00000011831;ENSSSCG00000025500;ENSSSCG00000008742;ENSSSCG00000016138;ENSSSCG00000009004;ENSSSCG00000002902;ENSSSCG00000002135
Biological Process: fibroblast proliferation (GO:0048144);	1	3	2619	19070	ENSSSCG00000027365
Biological Process: inner ear morphogenesis (GO:0042472);	15	70	2619	19070	ENSSSCG00000009593;ENSSSCG00000022304;ENSSSCG00000027593;ENSSSCG00000021332;ENSSSCG00000009278;ENSSSCG00000011046;ENSSSCG00000013377;ENSSSCG00000017579;ENSSSCG00000017223;ENSSSCG00000021943;ENSSSCG00000000001;ENSSSCG00000004379;ENSSSCG00000006857;ENSSSCG00000005680;Sus_scrofa_newGene_3016
Biological Process: regulation of Rab GTPase activity (GO:0032313);	1	3	2619	19070	ENSSSCG00000001758
Biological Process: peptidoglycan catabolic process (GO:0009253);	1	4	2619	19070	ENSSSCG00000025560
Biological Process: developmental growth (GO:0048589);	4	44	2619	19070	ENSSSCG00000001710;Sus_scrofa_newGene_67;ENSSSCG00000015733;Sus_scrofa_newGene_1572
Biological Process: embryonic digestive tract morphogenesis (GO:0048557);	8	25	2619	19070	ENSSSCG00000009703;ENSSSCG00000010698;ENSSSCG00000016204;Sus_scrofa_newGene_15820;ENSSSCG00000027367;ENSSSCG00000028873;ENSSSCG00000030680;ENSSSCG00000007227
Biological Process: single-organism carbohydrate metabolic process (GO:0044723);	2	17	2619	19070	ENSSSCG00000011903;ENSSSCG00000025005
Biological Process: pyramidal neuron development (GO:0021860);	1	6	2619	19070	ENSSSCG00000010394
Biological Process: regulation of atrial cardiac muscle cell membrane repolarization (GO:0060372);	2	7	2619	19070	ENSSSCG00000003159;ENSSSCG00000021596
Biological Process: mitotic cell cycle checkpoint (GO:0007093);	5	26	2619	19070	ENSSSCG00000007229;ENSSSCG00000016960;ENSSSCG00000026296;ENSSSCG00000024671;ENSSSCG00000003928
Biological Process: respiratory system process (GO:0003016);	4	21	2619	19070	ENSSSCG00000004533;ENSSSCG00000012262;ENSSSCG00000013897;ENSSSCG00000016928
Biological Process: regulation of protein localization (GO:0032880);	7	49	2619	19070	ENSSSCG00000010380;ENSSSCG00000016604;ENSSSCG00000025120;ENSSSCG00000002996;ENSSSCG00000023984;ENSSSCG00000024187;ENSSSCG00000005278
Biological Process: multivesicular body sorting pathway (GO:0071985);	2	5	2619	19070	ENSSSCG00000004533;ENSSSCG00000012483
Biological Process: establishment of planar polarity (GO:0001736);	1	5	2619	19070	ENSSSCG00000017372
Biological Process: T cell chemotaxis (GO:0010818);	1	3	2619	19070	ENSSSCG00000017702
Biological Process: segment specification (GO:0007379);	1	7	2619	19070	ENSSSCG00000025689
Biological Process: response to interleukin-4 (GO:0070670);	1	5	2619	19070	ENSSSCG00000012409
Biological Process: regulation of protein localization to cell surface (GO:2000008);	1	9	2619	19070	ENSSSCG00000023162
Biological Process: histone deubiquitination (GO:0016578);	3	21	2619	19070	ENSSSCG00000026351;ENSSSCG00000029630;ENSSSCG00000025171
Biological Process: histone H4 acetylation (GO:0043967);	6	35	2619	19070	ENSSSCG00000020961;ENSSSCG00000011620;ENSSSCG00000000491;Sus_scrofa_newGene_12456;ENSSSCG00000009148;ENSSSCG00000025003
Biological Process: membrane depolarization (GO:0051899);	1	13	2619	19070	ENSSSCG00000016634
Biological Process: homeostasis of number of cells (GO:0048872);	5	19	2619	19070	ENSSSCG00000030070;ENSSSCG00000004167;ENSSSCG00000017792;ENSSSCG00000007229;ENSSSCG00000026475
Biological Process: actin filament bundle assembly (GO:0051017);	8	45	2619	19070	ENSSSCG00000017142;ENSSSCG00000029460;ENSSSCG00000008692;ENSSSCG00000000181;ENSSSCG00000000600;ENSSSCG00000021111;ENSSSCG00000018001;ENSSSCG00000020736
Biological Process: cellular response to steroid hormone stimulus (GO:0071383);	2	15	2619	19070	ENSSSCG00000004576;ENSSSCG00000009062
Biological Process: positive regulation of myoblast fusion (GO:1901741);	1	7	2619	19070	ENSSSCG00000027034
Biological Process: intrinsic apoptotic signaling pathway in response to endoplasmic reticulum stress (GO:0070059);	3	34	2619	19070	ENSSSCG00000021409;ENSSSCG00000022281;ENSSSCG00000027344
Biological Process: phospholipid catabolic process (GO:0009395);	1	23	2619	19070	ENSSSCG00000022903
Biological Process: positive regulation of glial cell proliferation (GO:0060252);	1	8	2619	19070	ENSSSCG00000030361
Biological Process: response to abiotic stimulus (GO:0009628);	20	104	2619	19070	ENSSSCG00000014997;ENSSSCG00000006979;ENSSSCG00000003805;ENSSSCG00000010184;ENSSSCG00000008618;ENSSSCG00000005031;ENSSSCG00000006927;ENSSSCG00000005648;ENSSSCG00000020976;ENSSSCG00000017126;ENSSSCG00000003108;ENSSSCG00000000181;ENSSSCG00000003376;ENSSSCG00000003105;ENSSSCG00000005743;ENSSSCG00000022166;ENSSSCG00000001914;ENSSSCG00000013396;ENSSSCG00000010529;ENSSSCG00000009997
Biological Process: negative regulation of neuron projection development (GO:0010977);	8	26	2619	19070	ENSSSCG00000021637;ENSSSCG00000021111;ENSSSCG00000005234;ENSSSCG00000030345;ENSSSCG00000005235;ENSSSCG00000013036;ENSSSCG00000016267;ENSSSCG00000000743
Biological Process: lactate metabolic process (GO:0006089);	1	3	2619	19070	ENSSSCG00000005096
Biological Process: macrophage activation involved in immune response (GO:0002281);	1	12	2619	19070	ENSSSCG00000026605
Biological Process: regulation of chondrocyte differentiation (GO:0032330);	2	11	2619	19070	ENSSSCG00000004192;ENSSSCG00000011246
Biological Process: positive regulation of JAK-STAT cascade (GO:0046427);	3	16	2619	19070	ENSSSCG00000001082;ENSSSCG00000000451;ENSSSCG00000009320
Biological Process: acyl-CoA metabolic process (GO:0006637);	4	8	2619	19070	Sus_scrofa_newGene_20636;ENSSSCG00000009233;ENSSSCG00000002348;ENSSSCG00000007426
Biological Process: regulation of binding (GO:0051098);	2	11	2619	19070	Sus_scrofa_newGene_67;ENSSSCG00000001815
Biological Process: protein modification by small protein conjugation (GO:0032446);	1	5	2619	19070	ENSSSCG00000025210
Biological Process: gliogenesis (GO:0042063);	1	8	2619	19070	ENSSSCG00000016342
Biological Process: negative regulation of focal adhesion assembly (GO:0051895);	2	7	2619	19070	ENSSSCG00000011831;ENSSSCG00000012112
Biological Process: protein depolymerization (GO:0051261);	1	6	2619	19070	ENSSSCG00000026681
Biological Process: mesonephric tubule development (GO:0072164);	1	3	2619	19070	ENSSSCG00000021332
Biological Process: establishment of planar polarity involved in neural tube closure (GO:0090177);	2	2	2619	19070	ENSSSCG00000006051;ENSSSCG00000022166
Biological Process: positive regulation of cell division (GO:0051781);	11	59	2619	19070	ENSSSCG00000027367;ENSSSCG00000016997;ENSSSCG00000014994;ENSSSCG00000009278;ENSSSCG00000016522;ENSSSCG00000026296;ENSSSCG00000010698;ENSSSCG00000024960;ENSSSCG00000008090;Sus_scrofa_newGene_9153;ENSSSCG00000007541
Biological Process: negative regulation of filopodium assembly (GO:0051490);	1	4	2619	19070	ENSSSCG00000016687
Biological Process: negative regulation of ATPase activity (GO:0032780);	3	14	2619	19070	ENSSSCG00000025353;ENSSSCG00000024505;ENSSSCG00000008878
Biological Process: purine nucleobase transport (GO:0006863);	1	1	2619	19070	ENSSSCG00000004597
Biological Process: skin morphogenesis (GO:0043589);	7	12	2619	19070	ENSSSCG00000017579;ENSSSCG00000015326;ENSSSCG00000017581;ENSSSCG00000021015;ENSSSCG00000021943;ENSSSCG00000029074;ENSSSCG00000027593
Biological Process: aldehyde catabolic process (GO:0046185);	1	2	2619	19070	ENSSSCG00000028501
Biological Process: hematopoietic stem cell proliferation (GO:0071425);	2	10	2619	19070	ENSSSCG00000009004;ENSSSCG00000015622
Biological Process: negative regulation of phospholipase activity (GO:0010519);	1	2	2619	19070	ENSSSCG00000010806
Biological Process: cellular response to mechanical stimulus (GO:0071260);	14	57	2619	19070	ENSSSCG00000010885;ENSSSCG00000024388;ENSSSCG00000024187;ENSSSCG00000017581;ENSSSCG00000017579;ENSSSCG00000029328;ENSSSCG00000021943;ENSSSCG00000029074;ENSSSCG00000027593;ENSSSCG00000010380;ENSSSCG00000021015;ENSSSCG00000017251;ENSSSCG00000021920;ENSSSCG00000025691
Biological Process: positive regulation of protein import into nucleus, translocation (GO:0033160);	2	7	2619	19070	ENSSSCG00000007143;ENSSSCG00000000857
Biological Process: negative regulation of apoptotic process involved in metanephric collecting duct development (GO:1900215);	1	5	2619	19070	ENSSSCG00000021332
Biological Process: negative regulation of phospholipase C activity (GO:1900275);	1	2	2619	19070	ENSSSCG00000000531
Biological Process: regulation of ruffle assembly (GO:1900027);	2	2	2619	19070	ENSSSCG00000023273;Sus_scrofa_newGene_10308
Biological Process: regulation of multicellular organism growth (GO:0040014);	9	35	2619	19070	ENSSSCG00000009233;ENSSSCG00000010698;ENSSSCG00000002916;ENSSSCG00000015244;ENSSSCG00000023142;ENSSSCG00000027367;ENSSSCG00000000857;ENSSSCG00000027150;ENSSSCG00000001082
Biological Process: detection of calcium ion (GO:0005513);	2	8	2619	19070	ENSSSCG00000014792;ENSSSCG00000010142
Biological Process: sensory perception (GO:0007600);	4	29	2619	19070	ENSSSCG00000030325;ENSSSCG00000030515;ENSSSCG00000016034;ENSSSCG00000009929
Biological Process: regulation of actin cytoskeleton reorganization (GO:2000249);	2	11	2619	19070	ENSSSCG00000003950;ENSSSCG00000008842
Biological Process: organic acid metabolic process (GO:0006082);	1	7	2619	19070	ENSSSCG00000006702
Biological Process: labyrinthine layer blood vessel development (GO:0060716);	4	16	2619	19070	ENSSSCG00000006940;ENSSSCG00000016140;ENSSSCG00000022197;ENSSSCG00000004223
Biological Process: L-glutamate transport (GO:0015813);	1	16	2619	19070	ENSSSCG00000003105
Biological Process: cholesterol homeostasis (GO:0042632);	9	53	2619	19070	ENSSSCG00000004509;ENSSSCG00000030900;ENSSSCG00000027034;ENSSSCG00000016634;ENSSSCG00000003088;ENSSSCG00000027745;ENSSSCG00000001063;ENSSSCG00000025020;ENSSSCG00000009759
Biological Process: metanephric glomerulus vasculature development (GO:0072239);	1	4	2619	19070	ENSSSCG00000007541
Biological Process: regulation of DNA biosynthetic process (GO:2000278);	1	5	2619	19070	ENSSSCG00000007541
Biological Process: respiratory burst (GO:0045730);	1	4	2619	19070	ENSSSCG00000025058
Biological Process: positive regulation of cell cycle process (GO:0090068);	5	19	2619	19070	ENSSSCG00000024931;ENSSSCG00000028964;ENSSSCG00000009148;ENSSSCG00000003928;ENSSSCG00000027055
Biological Process: netrin-activated signaling pathway (GO:0038007);	1	3	2619	19070	ENSSSCG00000024470
Biological Process: negative regulation of DNA damage response, signal transduction by p53 class mediator (GO:0043518);	4	15	2619	19070	Sus_scrofa_newGene_20403;ENSSSCG00000013297;ENSSSCG00000000488;Sus_scrofa_newGene_20402
Biological Process: positive regulation of signaling (GO:0023056);	4	29	2619	19070	ENSSSCG00000024247;ENSSSCG00000003928;ENSSSCG00000017012;ENSSSCG00000028460
Biological Process: CDP-diacylglycerol biosynthetic process (GO:0016024);	1	8	2619	19070	ENSSSCG00000009233
Biological Process: transcription elongation from RNA polymerase II promoter (GO:0006368);	2	9	2619	19070	ENSSSCG00000022602;ENSSSCG00000014168
Biological Process: regulation of inflammatory response (GO:0050727);	7	42	2619	19070	ENSSSCG00000006612;ENSSSCG00000010184;ENSSSCG00000006578;ENSSSCG00000022496;ENSSSCG00000021084;ENSSSCG00000017864;ENSSSCG00000010056
Biological Process: IMP salvage (GO:0032264);	1	3	2619	19070	ENSSSCG00000027175
Biological Process: cognition (GO:0050890);	4	30	2619	19070	ENSSSCG00000001753;ENSSSCG00000022088;ENSSSCG00000001752;ENSSSCG00000012309
Biological Process: regulation of adrenergic receptor signaling pathway (GO:0071877);	1	1	2619	19070	ENSSSCG00000010806
Biological Process: negative regulation of leukocyte differentiation (GO:1902106);	1	1	2619	19070	ENSSSCG00000010529
Biological Process: lymphocyte homeostasis (GO:0002260);	1	12	2619	19070	ENSSSCG00000027157
Biological Process: blood vessel endothelial cell migration (GO:0043534);	6	20	2619	19070	ENSSSCG00000027407;ENSSSCG00000009759;ENSSSCG00000029646;ENSSSCG00000020860;ENSSSCG00000007541;ENSSSCG00000003208
Biological Process: trachea cartilage morphogenesis (GO:0060535);	2	7	2619	19070	ENSSSCG00000027365;ENSSSCG00000006034
Biological Process: negative regulation of appetite (GO:0032099);	3	9	2619	19070	ENSSSCG00000011579;ENSSSCG00000000006;ENSSSCG00000004576
Biological Process: hypoxia-inducible factor-1alpha signaling pathway (GO:0097411);	1	2	2619	19070	ENSSSCG00000012181
Biological Process: negative regulation of mitotic cell cycle (GO:0045930);	2	16	2619	19070	ENSSSCG00000026296;Sus_scrofa_newGene_67
Biological Process: toll-like receptor 5 signaling pathway (GO:0034146);	2	3	2619	19070	ENSSSCG00000010885;ENSSSCG00000014149
Biological Process: branching morphogenesis of a nerve (GO:0048755);	3	6	2619	19070	ENSSSCG00000027367;ENSSSCG00000004336;ENSSSCG00000010698
Biological Process: positive regulation of peptidyl-serine phosphorylation (GO:0033138);	14	75	2619	19070	ENSSSCG00000013297;ENSSSCG00000021029;ENSSSCG00000011842;ENSSSCG00000003419;ENSSSCG00000026785;ENSSSCG00000009565;ENSSSCG00000016634;ENSSSCG00000001975;ENSSSCG00000026296;ENSSSCG00000024453;ENSSSCG00000009004;ENSSSCG00000022633;ENSSSCG00000025306;ENSSSCG00000009997
Biological Process: glycerophospholipid biosynthetic process (GO:0046474);	1	9	2619	19070	ENSSSCG00000005648
Biological Process: positive regulation of vascular endothelial growth factor receptor signaling pathway (GO:0030949);	4	22	2619	19070	ENSSSCG00000016997;ENSSSCG00000009278;ENSSSCG00000009320;ENSSSCG00000005096
Biological Process: urea transmembrane transport (GO:0071918);	1	2	2619	19070	ENSSSCG00000004492
Biological Process: cellular response to heparin (GO:0071504);	4	9	2619	19070	ENSSSCG00000014336;ENSSSCG00000025822;ENSSSCG00000021920;ENSSSCG00000017251
Biological Process: glycoprotein catabolic process (GO:0006516);	4	10	2619	19070	ENSSSCG00000003421;ENSSSCG00000029770;ENSSSCG00000026525;ENSSSCG00000025667
Biological Process: single organismal cell-cell adhesion (GO:0016337);	26	152	2619	19070	ENSSSCG00000025852;ENSSSCG00000006287;ENSSSCG00000015622;ENSSSCG00000016160;ENSSSCG00000015122;ENSSSCG00000001429;ENSSSCG00000012832;ENSSSCG00000012234;ENSSSCG00000006643;ENSSSCG00000020860;ENSSSCG00000006862;ENSSSCG00000003208;ENSSSCG00000004903;ENSSSCG00000003811;ENSSSCG00000015862;ENSSSCG00000008254;ENSSSCG00000016956;ENSSSCG00000012833;ENSSSCG00000003950;ENSSSCG00000010772;ENSSSCG00000000528;…
Biological Process: protein localization to organelle (GO:0033365);	4	38	2619	19070	Sus_scrofa_newGene_9143;ENSSSCG00000029023;ENSSSCG00000000500;ENSSSCG00000000531
Biological Process: phospholipid biosynthetic process (GO:0008654);	5	24	2619	19070	ENSSSCG00000017566;ENSSSCG00000003595;ENSSSCG00000025075;ENSSSCG00000014073;ENSSSCG00000007857
Biological Process: muscle organ morphogenesis (GO:0048644);	3	14	2619	19070	ENSSSCG00000020801;ENSSSCG00000005680;ENSSSCG00000009424
Biological Process: negative regulation of rRNA processing (GO:2000233);	1	3	2619	19070	ENSSSCG00000024931
Biological Process: nucleocytoplasmic transport (GO:0006913);	4	21	2619	19070	ENSSSCG00000017882;ENSSSCG00000030454;ENSSSCG00000012409;ENSSSCG00000002831
Biological Process: positive regulation of T cell proliferation (GO:0042102);	3	41	2619	19070	Sus_scrofa_newGene_21504;ENSSSCG00000002135;ENSSSCG00000006862
Biological Process: regulation of transcription by glucose (GO:0046015);	1	1	2619	19070	ENSSSCG00000023880
Biological Process: negative regulation of sodium ion transport (GO:0010766);	1	8	2619	19070	ENSSSCG00000004920
Biological Process: NAD metabolic process (GO:0019674);	1	2	2619	19070	ENSSSCG00000016836
Biological Process: phosphorelay signal transduction system (GO:0000160);	4	12	2619	19070	ENSSSCG00000014097;ENSSSCG00000016448;Sus_scrofa_newGene_8455;ENSSSCG00000026420
Biological Process: chondrocyte development (GO:0002063);	6	17	2619	19070	ENSSSCG00000006197;ENSSSCG00000009004;ENSSSCG00000016997;ENSSSCG00000006857;ENSSSCG00000001710;ENSSSCG00000007457
Biological Process: endocytosis (GO:0006897);	23	160	2619	19070	ENSSSCG00000026007;ENSSSCG00000030035;ENSSSCG00000015244;ENSSSCG00000013858;ENSSSCG00000006039;ENSSSCG00000027034;ENSSSCG00000009672;ENSSSCG00000025179;ENSSSCG00000030635;ENSSSCG00000012292;ENSSSCG00000007806;ENSSSCG00000022194;ENSSSCG00000016160;ENSSSCG00000001875;ENSSSCG00000021439;ENSSSCG00000014976;ENSSSCG00000002916;ENSSSCG00000012627;ENSSSCG00000030900;ENSSSCG00000023273;ENSSSCG00000001958;…
Biological Process: cytoskeleton organization (GO:0007010);	46	325	2619	19070	ENSSSCG00000024598;ENSSSCG00000014430;ENSSSCG00000028964;ENSSSCG00000017753;ENSSSCG00000015867;ENSSSCG00000011246;ENSSSCG00000022324;ENSSSCG00000013424;ENSSSCG00000021111;ENSSSCG00000027933;ENSSSCG00000016494;ENSSSCG00000003205;ENSSSCG00000028036;ENSSSCG00000014943;ENSSSCG00000030635;ENSSSCG00000003781;ENSSSCG00000003965;ENSSSCG00000030356;ENSSSCG00000011291;ENSSSCG00000001041;ENSSSCG00000000559;…
Biological Process: regulation of Rac GTPase activity (GO:0032314);	3	23	2619	19070	ENSSSCG00000026516;ENSSSCG00000016687;ENSSSCG00000007758
Biological Process: cobalamin transport (GO:0015889);	1	5	2619	19070	ENSSSCG00000010011
Biological Process: response to mechanical stimulus (GO:0009612);	6	19	2619	19070	ENSSSCG00000017375;ENSSSCG00000010447;ENSSSCG00000005751;ENSSSCG00000002501;ENSSSCG00000013667;ENSSSCG00000015326
Biological Process: regulation of cellular metabolic process (GO:0031323);	64	452	2619	19070	ENSSSCG00000021819;ENSSSCG00000002392;ENSSSCG00000004674;ENSSSCG00000010215;ENSSSCG00000015766;ENSSSCG00000008043;ENSSSCG00000006532;ENSSSCG00000010925;ENSSSCG00000013566;ENSSSCG00000006578;ENSSSCG00000021656;ENSSSCG00000009300;ENSSSCG00000015393;ENSSSCG00000007823;ENSSSCG00000005126;ENSSSCG00000021588;ENSSSCG00000004759;ENSSSCG00000000181;ENSSSCG00000014068;ENSSSCG00000020792;ENSSSCG00000012985;…
Biological Process: positive regulation of corticotropin secretion (GO:0051461);	1	1	2619	19070	ENSSSCG00000011568
Biological Process: negative regulation of cell size (GO:0045792);	1	8	2619	19070	ENSSSCG00000005735
Biological Process: actin filament organization (GO:0007015);	16	58	2619	19070	ENSSSCG00000022088;ENSSSCG00000023188;ENSSSCG00000010621;ENSSSCG00000000181;ENSSSCG00000008475;ENSSSCG00000010651;ENSSSCG00000012309;ENSSSCG00000010426;ENSSSCG00000003419;ENSSSCG00000016604;ENSSSCG00000010215;ENSSSCG00000028905;ENSSSCG00000004962;ENSSSCG00000026681;ENSSSCG00000017585;ENSSSCG00000020976
Biological Process: monocarboxylic acid catabolic process (GO:0072329);	4	11	2619	19070	ENSSSCG00000004774;ENSSSCG00000025277;ENSSSCG00000011147;ENSSSCG00000028982
Biological Process: positive regulation of peptidyl-threonine phosphorylation (GO:0010800);	3	26	2619	19070	ENSSSCG00000026023;ENSSSCG00000026296;ENSSSCG00000016200
Biological Process: mitotic nuclear division (GO:0007067);	13	160	2619	19070	ENSSSCG00000007351;ENSSSCG00000004056;ENSSSCG00000025095;ENSSSCG00000025870;ENSSSCG00000013505;ENSSSCG00000012636;ENSSSCG00000003928;Sus_scrofa_newGene_1572;ENSSSCG00000026041;ENSSSCG00000004942;ENSSSCG00000024598;ENSSSCG00000016564;ENSSSCG00000027722
Biological Process: cardiac right ventricle formation (GO:0003219);	1	3	2619	19070	ENSSSCG00000009703
Biological Process: positive regulation of triglyceride biosynthetic process (GO:0010867);	4	10	2619	19070	ENSSSCG00000028140;ENSSSCG00000001089;ENSSSCG00000030900;ENSSSCG00000009759
Biological Process: membranous septum morphogenesis (GO:0003149);	2	6	2619	19070	ENSSSCG00000027367;ENSSSCG00000010698
Biological Process: TOR signaling (GO:0031929);	1	11	2619	19070	ENSSSCG00000008406
Biological Process: negative regulation of sequence-specific DNA binding transcription factor activity (GO:0043433);	14	63	2619	19070	ENSSSCG00000000544;ENSSSCG00000003419;ENSSSCG00000009703;Sus_scrofa_newGene_20878;ENSSSCG00000007227;ENSSSCG00000009565;ENSSSCG00000015488;ENSSSCG00000004546;ENSSSCG00000028036;ENSSSCG00000022609;ENSSSCG00000024389;ENSSSCG00000010529;ENSSSCG00000021409;ENSSSCG00000023808
Biological Process: spinal cord motor neuron differentiation (GO:0021522);	1	24	2619	19070	ENSSSCG00000021332
Biological Process: negative regulation of axon extension (GO:0030517);	1	8	2619	19070	ENSSSCG00000017141
Biological Process: sodium ion transport (GO:0006814);	18	94	2619	19070	ENSSSCG00000029434;ENSSSCG00000006296;ENSSSCG00000027315;ENSSSCG00000006518;ENSSSCG00000027437;Sus_scrofa_newGene_19736;ENSSSCG00000011218;ENSSSCG00000012698;ENSSSCG00000018048;ENSSSCG00000023780;ENSSSCG00000024058;ENSSSCG00000027320;Sus_scrofa_newGene_105;ENSSSCG00000008758;ENSSSCG00000028952;ENSSSCG00000002450;ENSSSCG00000027934;ENSSSCG00000003170
Biological Process: regulation of tumor necrosis factor-mediated signaling pathway (GO:0010803);	1	4	2619	19070	ENSSSCG00000007758
Biological Process: adaptation of rhodopsin mediated signaling (GO:0016062);	1	2	2619	19070	ENSSSCG00000002296
Biological Process: lipoxygenase pathway (GO:0019372);	1	5	2619	19070	ENSSSCG00000017930
Biological Process: regulation of interleukin-6 biosynthetic process (GO:0045408);	1	3	2619	19070	ENSSSCG00000024816
Biological Process: daunorubicin metabolic process (GO:0044597);	3	12	2619	19070	ENSSSCG00000011147;ENSSSCG00000025277;ENSSSCG00000028982
Biological Process: positive regulation of cell proliferation involved in heart morphogenesis (GO:2000138);	2	5	2619	19070	ENSSSCG00000021920;ENSSSCG00000017251
Biological Process: renal system development (GO:0072001);	6	48	2619	19070	Sus_scrofa_newGene_18588;ENSSSCG00000009148;ENSSSCG00000026332;ENSSSCG00000000521;ENSSSCG00000009278;ENSSSCG00000007229
Biological Process: sperm ejaculation (GO:0042713);	1	3	2619	19070	ENSSSCG00000011257
Biological Process: negative regulation of endopeptidase activity (GO:0010951);	10	56	2619	19070	ENSSSCG00000021201;ENSSSCG00000027769;ENSSSCG00000030663;ENSSSCG00000030385;ENSSSCG00000012960;ENSSSCG00000010184;ENSSSCG00000004485;ENSSSCG00000013551;ENSSSCG00000027498;ENSSSCG00000000664
Biological Process: T cell differentiation in thymus (GO:0033077);	2	34	2619	19070	Sus_scrofa_newGene_9153;ENSSSCG00000016140
Biological Process: water transport (GO:0006833);	2	9	2619	19070	ENSSSCG00000004492;ENSSSCG00000004597
Biological Process: negative regulation of canonical Wnt signaling pathway involved in controlling type B pancreatic cell proliferation (GO:2000080);	1	1	2619	19070	ENSSSCG00000025822
Biological Process: small molecule biosynthetic process (GO:0044283);	4	13	2619	19070	ENSSSCG00000028137;ENSSSCG00000021409;ENSSSCG00000003287;ENSSSCG00000029022
Biological Process: negative regulation of hydrogen peroxide-mediated programmed cell death (GO:1901299);	1	3	2619	19070	ENSSSCG00000024351
Biological Process: biomineral tissue development (GO:0031214);	2	14	2619	19070	ENSSSCG00000017930;ENSSSCG00000012113
Biological Process: regulation of Ras GTPase activity (GO:0032318);	2	5	2619	19070	ENSSSCG00000030635;ENSSSCG00000022029
Biological Process: negative regulation of tyrosine phosphorylation of Stat3 protein (GO:0042518);	1	2	2619	19070	ENSSSCG00000027855
Biological Process: IDP catabolic process (GO:0046709);	1	3	2619	19070	ENSSSCG00000024931
Biological Process: retinal pigment epithelium development (GO:0003406);	1	3	2619	19070	ENSSSCG00000016204
Biological Process: fatty acid oxidation (GO:0019395);	2	9	2619	19070	ENSSSCG00000024598;ENSSSCG00000017930
Biological Process: regulation of extrinsic apoptotic signaling pathway via death domain receptors (GO:1902041);	1	8	2619	19070	ENSSSCG00000009704
Biological Process: response to parathyroid hormone (GO:0071107);	1	1	2619	19070	ENSSSCG00000012409
Biological Process: notochord regression (GO:0060032);	1	4	2619	19070	ENSSSCG00000015733
Biological Process: protein deamination (GO:0018277);	3	5	2619	19070	ENSSSCG00000010532;ENSSSCG00000029435;ENSSSCG00000008266
Biological Process: negative regulation of molecular function (GO:0044092);	8	42	2619	19070	ENSSSCG00000016140;ENSSSCG00000004223;ENSSSCG00000000743;ENSSSCG00000016018;ENSSSCG00000024312;ENSSSCG00000009703;ENSSSCG00000013036;ENSSSCG00000027472
Biological Process: regulation of phosphate metabolic process (GO:0019220);	25	152	2619	19070	ENSSSCG00000000021;ENSSSCG00000016018;ENSSSCG00000022194;ENSSSCG00000020940;ENSSSCG00000011074;ENSSSCG00000029451;ENSSSCG00000009431;ENSSSCG00000009250;ENSSSCG00000003805;ENSSSCG00000011048;ENSSSCG00000005648;ENSSSCG00000025591;ENSSSCG00000004924;ENSSSCG00000025467;ENSSSCG00000004081;ENSSSCG00000004614;ENSSSCG00000012083;ENSSSCG00000009859;ENSSSCG00000000297;ENSSSCG00000016956;ENSSSCG00000012833;…
Biological Process: central nervous system development (GO:0007417);	28	147	2619	19070	ENSSSCG00000021332;ENSSSCG00000015326;ENSSSCG00000015825;ENSSSCG00000003684;ENSSSCG00000010651;ENSSSCG00000002531;ENSSSCG00000013734;ENSSSCG00000030515;ENSSSCG00000020757;ENSSSCG00000030970;ENSSSCG00000023368;ENSSSCG00000012051;ENSSSCG00000014430;ENSSSCG00000024187;ENSSSCG00000000521;ENSSSCG00000003172;ENSSSCG00000004403;ENSSSCG00000016094;ENSSSCG00000010380;ENSSSCG00000021943;ENSSSCG00000028481;…
Biological Process: DNA-templated transcription, elongation (GO:0006354);	2	5	2619	19070	ENSSSCG00000008536;ENSSSCG00000007077
Biological Process: positive regulation of neuroblast proliferation (GO:0002052);	3	24	2619	19070	Sus_scrofa_newGene_1572;ENSSSCG00000005096;ENSSSCG00000009490
Biological Process: left ventricular cardiac muscle tissue morphogenesis (GO:0003220);	1	1	2619	19070	ENSSSCG00000010142
Biological Process: positive regulation of cellular process (GO:0048522);	211	1402	2619	19070	ENSSSCG00000028612;ENSSSCG00000003514;ENSSSCG00000006536;ENSSSCG00000028911;ENSSSCG00000017990;ENSSSCG00000000915;ENSSSCG00000023899;ENSSSCG00000026681;ENSSSCG00000004759;ENSSSCG00000002014;ENSSSCG00000015733;ENSSSCG00000010215;ENSSSCG00000029635;ENSSSCG00000014369;ENSSSCG00000006526;ENSSSCG00000023772;ENSSSCG00000006727;ENSSSCG00000015825;ENSSSCG00000009745;ENSSSCG00000005743;ENSSSCG00000003395;…
Biological Process: negative regulation of protein kinase activity (GO:0006469);	11	51	2619	19070	ENSSSCG00000026023;ENSSSCG00000010613;ENSSSCG00000024482;ENSSSCG00000007684;ENSSSCG00000009585;ENSSSCG00000016200;ENSSSCG00000007542;ENSSSCG00000021409;ENSSSCG00000015122;ENSSSCG00000024938;ENSSSCG00000028568
Biological Process: mRNA splice site selection (GO:0006376);	1	7	2619	19070	ENSSSCG00000011720
Biological Process: regulation of triglyceride biosynthetic process (GO:0010866);	2	5	2619	19070	ENSSSCG00000030385;ENSSSCG00000013551
Biological Process: anaphase (GO:0051322);	1	4	2619	19070	ENSSSCG00000027775
Biological Process: glial cell-derived neurotrophic factor receptor signaling pathway (GO:0035860);	2	3	2619	19070	ENSSSCG00000006197;ENSSSCG00000007457
Biological Process: regulation of systemic arterial blood pressure by ischemic conditions (GO:0001980);	1	1	2619	19070	ENSSSCG00000024505
Biological Process: tube development (GO:0035295);	14	75	2619	19070	ENSSSCG00000008241;ENSSSCG00000010651;ENSSSCG00000009630;ENSSSCG00000000271;ENSSSCG00000013457;ENSSSCG00000016342;ENSSSCG00000002755;ENSSSCG00000023188;ENSSSCG00000004223;ENSSSCG00000014430;ENSSSCG00000002806;ENSSSCG00000016140;ENSSSCG00000026332;ENSSSCG00000000521
Biological Process: cAMP-mediated signaling (GO:0019933);	7	20	2619	19070	ENSSSCG00000006045;ENSSSCG00000024947;ENSSSCG00000026756;ENSSSCG00000015959;ENSSSCG00000021920;ENSSSCG00000028662;ENSSSCG00000017251
Biological Process: meiotic cell cycle (GO:0051321);	1	6	2619	19070	ENSSSCG00000027407
Biological Process: postsynaptic membrane assembly (GO:0097104);	3	6	2619	19070	ENSSSCG00000012395;ENSSSCG00000027465;ENSSSCG00000024740
Biological Process: Wnt signaling pathway, planar cell polarity pathway (GO:0060071);	3	15	2619	19070	ENSSSCG00000006051;ENSSSCG00000022166;ENSSSCG00000009593
Biological Process: response to biotic stimulus (GO:0009607);	3	14	2619	19070	ENSSSCG00000003014;ENSSSCG00000017801;ENSSSCG00000024403
Biological Process: platelet formation (GO:0030220);	7	24	2619	19070	ENSSSCG00000020860;ENSSSCG00000029646;ENSSSCG00000027407;ENSSSCG00000003479;ENSSSCG00000003208;ENSSSCG00000014149;ENSSSCG00000011331
Biological Process: negative regulation of myotube differentiation (GO:0010832);	2	5	2619	19070	ENSSSCG00000028552;ENSSSCG00000005713
Biological Process: cellular response to zinc ion (GO:0071294);	1	5	2619	19070	ENSSSCG00000023684
Biological Process: positive regulation of apoptotic signaling pathway (GO:2001235);	5	11	2619	19070	ENSSSCG00000016748;ENSSSCG00000024187;ENSSSCG00000028116;ENSSSCG00000010380;ENSSSCG00000005965
Biological Process: regulation of protein ubiquitination (GO:0031396);	4	21	2619	19070	ENSSSCG00000030348;ENSSSCG00000003506;ENSSSCG00000029106;ENSSSCG00000025667
Biological Process: positive regulation of T cell activation (GO:0050870);	4	28	2619	19070	ENSSSCG00000017702;ENSSSCG00000015122;ENSSSCG00000004917;ENSSSCG00000025691
Biological Process: protein O-linked glycosylation (GO:0006493);	1	23	2619	19070	ENSSSCG00000012045
Biological Process: positive regulation of protein complex assembly (GO:0031334);	2	14	2619	19070	ENSSSCG00000026296;ENSSSCG00000004546
Biological Process: negative regulation of phospholipase A2 activity (GO:1900138);	1	1	2619	19070	ENSSSCG00000015885
Biological Process: activation of adenylate cyclase activity (GO:0007190);	15	72	2619	19070	ENSSSCG00000006927;ENSSSCG00000008694;ENSSSCG00000008421;ENSSSCG00000001975;ENSSSCG00000023901;ENSSSCG00000027422;ENSSSCG00000030361;ENSSSCG00000021843;ENSSSCG00000010926;ENSSSCG00000004791;ENSSSCG00000014164;ENSSSCG00000012895;ENSSSCG00000000948;ENSSSCG00000025852;ENSSSCG00000016687
Biological Process: negative regulation of MAP kinase activity (GO:0043407);	5	36	2619	19070	ENSSSCG00000010806;ENSSSCG00000014627;ENSSSCG00000003088;ENSSSCG00000012557;ENSSSCG00000009083
Biological Process: response to interferon-gamma (GO:0034341);	2	13	2619	19070	ENSSSCG00000012409;ENSSSCG00000025058
Biological Process: gastrulation with mouth forming second (GO:0001702);	3	30	2619	19070	ENSSSCG00000030348;ENSSSCG00000011257;ENSSSCG00000025270
Biological Process: cerebral cortex cell migration (GO:0021795);	1	16	2619	19070	ENSSSCG00000025252
Biological Process: positive regulation of fibroblast apoptotic process (GO:2000271);	1	1	2619	19070	ENSSSCG00000025822
Biological Process: regulation of cytokine production (GO:0001817);	10	103	2619	19070	ENSSSCG00000001975;ENSSSCG00000009703;ENSSSCG00000017481;ENSSSCG00000005136;ENSSSCG00000001398;ENSSSCG00000024389;ENSSSCG00000005511;ENSSSCG00000012773;ENSSSCG00000011579;ENSSSCG00000013397
Biological Process: regulation of timing of cell differentiation (GO:0048505);	1	12	2619	19070	ENSSSCG00000009278
Biological Process: chorio-allantoic fusion (GO:0060710);	4	9	2619	19070	ENSSSCG00000027365;ENSSSCG00000006940;ENSSSCG00000009148;ENSSSCG00000006862
Biological Process: neutral amino acid transport (GO:0015804);	3	31	2619	19070	ENSSSCG00000006148;ENSSSCG00000003105;ENSSSCG00000017797
Biological Process: apoptotic process (GO:0006915);	62	440	2619	19070	ENSSSCG00000000531;ENSSSCG00000005587;ENSSSCG00000012861;ENSSSCG00000006582;ENSSSCG00000015733;ENSSSCG00000009832;ENSSSCG00000024187;ENSSSCG00000002786;ENSSSCG00000021412;ENSSSCG00000004614;ENSSSCG00000002392;ENSSSCG00000016769;ENSSSCG00000010447;ENSSSCG00000012399;ENSSSCG00000029593;ENSSSCG00000009997;ENSSSCG00000027157;ENSSSCG00000020976;ENSSSCG00000025591;ENSSSCG00000005641;ENSSSCG00000021529;…
Biological Process: xenobiotic glucuronidation (GO:0052697);	1	2	2619	19070	ENSSSCG00000016312
Biological Process: detection of chemical stimulus involved in sensory perception of taste (GO:0050912);	1	2	2619	19070	ENSSSCG00000003382
Biological Process: glycoprotein transport (GO:0034436);	2	3	2619	19070	ENSSSCG00000005229;ENSSSCG00000027745
Biological Process: macromolecular complex subunit organization (GO:0043933);	2	19	2619	19070	ENSSSCG00000030575;ENSSSCG00000005071
Biological Process: positive regulation of low-density lipoprotein particle receptor catabolic process (GO:0032805);	1	1	2619	19070	ENSSSCG00000003088
Biological Process: regulation of protein metabolic process (GO:0051246);	8	45	2619	19070	ENSSSCG00000005136;ENSSSCG00000006578;ENSSSCG00000010380;ENSSSCG00000024187;ENSSSCG00000001975;ENSSSCG00000021084;ENSSSCG00000009431;ENSSSCG00000006588
Biological Process: positive regulation of transcription from RNA polymerase III promoter (GO:0045945);	1	13	2619	19070	ENSSSCG00000020725
Biological Process: proton transport (GO:0015992);	2	34	2619	19070	ENSSSCG00000006296;ENSSSCG00000027156
Biological Process: behavioral response to ethanol (GO:0048149);	1	13	2619	19070	ENSSSCG00000000600
Biological Process: regulation of synaptic vesicle fusion to presynaptic membrane (GO:0031630);	3	14	2619	19070	ENSSSCG00000004533;ENSSSCG00000016928;ENSSSCG00000013897
Biological Process: negative regulation of developmental process (GO:0051093);	8	57	2619	19070	ENSSSCG00000027480;ENSSSCG00000009703;ENSSSCG00000013457;ENSSSCG00000000242;ENSSSCG00000004528;ENSSSCG00000008241;ENSSSCG00000009148;ENSSSCG00000023188
Biological Process: transcription initiation from RNA polymerase II promoter (GO:0006367);	4	38	2619	19070	ENSSSCG00000010597;ENSSSCG00000022421;ENSSSCG00000006000;ENSSSCG00000012250
Biological Process: regulation of gene expression by genetic imprinting (GO:0006349);	2	17	2619	19070	ENSSSCG00000022293;ENSSSCG00000005073
Biological Process: regulation of filopodium assembly (GO:0051489);	1	47	2619	19070	ENSSSCG00000017391
Biological Process: activation of phospholipase D activity (GO:0031584);	1	8	2619	19070	ENSSSCG00000024308
Biological Process: epithelial cell proliferation involved in prostatic bud elongation (GO:0060517);	2	5	2619	19070	ENSSSCG00000017251;ENSSSCG00000021920
Biological Process: cell cycle (GO:0007049);	34	262	2619	19070	ENSSSCG00000003605;ENSSSCG00000027443;ENSSSCG00000030484;ENSSSCG00000024156;ENSSSCG00000000040;ENSSSCG00000024861;ENSSSCG00000029122;ENSSSCG00000009250;ENSSSCG00000007080;ENSSSCG00000024676;ENSSSCG00000004610;ENSSSCG00000008694;ENSSSCG00000011379;ENSSSCG00000021412;ENSSSCG00000029023;ENSSSCG00000021706;ENSSSCG00000006989;Sus_scrofa_newGene_9137;ENSSSCG00000007058;ENSSSCG00000001041;ENSSSCG0000001…
Biological Process: response to ATP (GO:0033198);	1	15	2619	19070	ENSSSCG00000006287
Biological Process: monoterpenoid metabolic process (GO:0016098);	1	5	2619	19070	ENSSSCG00000001906
Biological Process: cellular response to macrophage colony-stimulating factor stimulus (GO:0036006);	4	13	2619	19070	ENSSSCG00000029451;ENSSSCG00000012640;ENSSSCG00000000297;ENSSSCG00000028873
Biological Process: oligosaccharide biosynthetic process (GO:0009312);	3	11	2619	19070	ENSSSCG00000021774;ENSSSCG00000005623;ENSSSCG00000029984
Biological Process: negative regulation of mast cell activation involved in immune response (GO:0033007);	1	3	2619	19070	ENSSSCG00000012640
Biological Process: renal inner medulla development (GO:0072053);	1	4	2619	19070	ENSSSCG00000027365
Biological Process: response to ionizing radiation (GO:0010212);	2	39	2619	19070	ENSSSCG00000016062;ENSSSCG00000026194
Biological Process: negative regulation of interleukin-2 production (GO:0032703);	1	10	2619	19070	Sus_scrofa_newGene_12510
Biological Process: regulation of mesenchymal cell proliferation (GO:0010464);	1	2	2619	19070	ENSSSCG00000020757
Biological Process: axial mesoderm morphogenesis (GO:0048319);	3	5	2619	19070	ENSSSCG00000005446;ENSSSCG00000023795;ENSSSCG00000008241
Biological Process: negative regulation of calcium-transporting ATPase activity (GO:1901895);	1	1	2619	19070	ENSSSCG00000004248
Biological Process: myotube differentiation involved in skeletal muscle regeneration (GO:0014908);	1	2	2619	19070	ENSSSCG00000006698
Biological Process: transmembrane receptor protein serine/threonine kinase signaling pathway (GO:0007178);	3	20	2619	19070	ENSSSCG00000017753;ENSSSCG00000022633;ENSSSCG00000000271
Biological Process: positive regulation of striated muscle tissue development (GO:0045844);	1	6	2619	19070	ENSSSCG00000023626
Biological Process: SA node cell to atrial cardiac muscle cell communication (GO:0086070);	1	2	2619	19070	ENSSSCG00000024299
Biological Process: positive regulation of cardiac muscle cell proliferation (GO:0060045);	6	25	2619	19070	ENSSSCG00000009278;ENSSSCG00000004223;ENSSSCG00000010698;ENSSSCG00000014149;ENSSSCG00000016160;ENSSSCG00000027367
Biological Process: positive regulation of Ras protein signal transduction (GO:0046579);	4	19	2619	19070	ENSSSCG00000000857;ENSSSCG00000022819;ENSSSCG00000028852;ENSSSCG00000024716
Biological Process: signal transduction involved in regulation of gene expression (GO:0023019);	6	26	2619	19070	ENSSSCG00000005680;ENSSSCG00000001847;ENSSSCG00000020801;Sus_scrofa_newGene_15820;ENSSSCG00000001848;ENSSSCG00000028873
Biological Process: positive regulation of alpha-amino-3-hydroxy-5-methyl-4-isoxazole propionate selective glutamate receptor activity (GO:2000969);	2	5	2619	19070	ENSSSCG00000012395;ENSSSCG00000027465
Biological Process: negative regulation of hemoglobin biosynthetic process (GO:0046986);	1	2	2619	19070	ENSSSCG00000028354
Biological Process: protein insertion into membrane (GO:0051205);	1	5	2619	19070	ENSSSCG00000029635
Biological Process: kynurenine metabolic process (GO:0070189);	1	4	2619	19070	ENSSSCG00000005663
Biological Process: G2/M transition of mitotic cell cycle (GO:0000086);	5	40	2619	19070	ENSSSCG00000006000;ENSSSCG00000015390;ENSSSCG00000004225;ENSSSCG00000028182;ENSSSCG00000013377
Biological Process: orthogonal dichotomous subdivision of terminal units involved in lung branching morphogenesis (GO:0060488);	1	2	2619	19070	ENSSSCG00000000001
Biological Process: neuron differentiation (GO:0030182);	16	123	2619	19070	ENSSSCG00000028552;ENSSSCG00000004223;ENSSSCG00000009593;ENSSSCG00000014430;ENSSSCG00000003811;ENSSSCG00000011212;ENSSSCG00000001382;ENSSSCG00000029621;ENSSSCG00000013873;Sus_scrofa_newGene_18588;ENSSSCG00000001421;ENSSSCG00000024671;ENSSSCG00000025020;ENSSSCG00000005680;ENSSSCG00000024816;ENSSSCG00000027365
Biological Process: chromatin organization (GO:0006325);	3	38	2619	19070	ENSSSCG00000000521;ENSSSCG00000024621;ENSSSCG00000016518
Biological Process: melanin biosynthetic process from tyrosine (GO:0006583);	1	1	2619	19070	ENSSSCG00000009490
Biological Process: maturation of 5.8S rRNA (GO:0000460);	1	5	2619	19070	ENSSSCG00000003412
Biological Process: heme biosynthetic process (GO:0006783);	1	8	2619	19070	ENSSSCG00000001038
Biological Process: response to endoplasmic reticulum stress (GO:0034976);	4	17	2619	19070	ENSSSCG00000006276;ENSSSCG00000008953;ENSSSCG00000013263;ENSSSCG00000024816
Biological Process: mitotic G2 phase (GO:0000085);	1	3	2619	19070	ENSSSCG00000002916
Biological Process: osteoblast development (GO:0002076);	4	23	2619	19070	ENSSSCG00000001710;Sus_scrofa_newGene_67;ENSSSCG00000000544;ENSSSCG00000015733
Biological Process: nucleoside phosphate metabolic process (GO:0006753);	1	1	2619	19070	ENSSSCG00000025783
Biological Process: cellular zinc ion homeostasis (GO:0006882);	3	23	2619	19070	ENSSSCG00000022430;ENSSSCG00000005905;ENSSSCG00000023684
Biological Process: positive regulation of synapse maturation (GO:0090129);	3	22	2619	19070	ENSSSCG00000028116;ENSSSCG00000013773;ENSSSCG00000016748
Biological Process: negative regulation of SMAD protein complex assembly (GO:0010991);	1	4	2619	19070	ENSSSCG00000004948
Biological Process: programmed cell death (GO:0012501);	5	32	2619	19070	ENSSSCG00000003811;ENSSSCG00000001063;ENSSSCG00000009278;ENSSSCG00000027367;ENSSSCG00000009320
Biological Process: vascular wound healing (GO:0061042);	1	3	2619	19070	ENSSSCG00000015622
Biological Process: diphosphoinositol polyphosphate catabolic process (GO:0071544);	2	5	2619	19070	ENSSSCG00000026271;ENSSSCG00000026529
Biological Process: histone H3-K27 demethylation (GO:0071557);	1	3	2619	19070	ENSSSCG00000012262
Biological Process: inner ear development (GO:0048839);	13	59	2619	19070	ENSSSCG00000024996;ENSSSCG00000015326;ENSSSCG00000017581;ENSSSCG00000005751;ENSSSCG00000008913;ENSSSCG00000013667;ENSSSCG00000000857;ENSSSCG00000016342;ENSSSCG00000030515;ENSSSCG00000004678;ENSSSCG00000003157;ENSSSCG00000006059;ENSSSCG00000030325
Biological Process: BMP signaling pathway (GO:0030509);	9	75	2619	19070	ENSSSCG00000010142;ENSSSCG00000014336;ENSSSCG00000001710;ENSSSCG00000009148;ENSSSCG00000029621;ENSSSCG00000024594;ENSSSCG00000030348;ENSSSCG00000007227;ENSSSCG00000020860
Biological Process: cellular response to jasmonic acid stimulus (GO:0071395);	3	9	2619	19070	ENSSSCG00000028982;ENSSSCG00000011147;ENSSSCG00000025277
Biological Process: negative regulation of viral genome replication (GO:0045071);	1	24	2619	19070	ENSSSCG00000007143
Biological Process: negative regulation of cell cycle process (GO:0010948);	2	9	2619	19070	ENSSSCG00000028182;ENSSSCG00000006095
Biological Process: myo-inositol transport (GO:0015798);	1	1	2619	19070	ENSSSCG00000023780
Biological Process: nucleoside metabolic process (GO:0009116);	3	14	2619	19070	ENSSSCG00000008608;ENSSSCG00000002135;ENSSSCG00000004081
Biological Process: positive regulation of striated muscle contraction (GO:0045989);	2	11	2619	19070	ENSSSCG00000002902;ENSSSCG00000021139
Biological Process: immune response-activating signal transduction (GO:0002757);	2	29	2619	19070	ENSSSCG00000004791;ENSSSCG00000002716
Biological Process: retinal rod cell differentiation (GO:0060221);	2	5	2619	19070	ENSSSCG00000017251;ENSSSCG00000021920
Biological Process: mammary gland development (GO:0030879);	11	70	2619	19070	ENSSSCG00000017251;ENSSSCG00000021920;ENSSSCG00000000857;ENSSSCG00000024312;ENSSSCG00000003811;ENSSSCG00000001440;ENSSSCG00000009593;ENSSSCG00000007986;ENSSSCG00000016473;ENSSSCG00000001660;ENSSSCG00000009148
Biological Process: cellular biosynthetic process (GO:0044249);	12	63	2619	19070	ENSSSCG00000012833;ENSSSCG00000002013;ENSSSCG00000020792;ENSSSCG00000017399;ENSSSCG00000003105;ENSSSCG00000009889;ENSSSCG00000007379;ENSSSCG00000024162;ENSSSCG00000023122;ENSSSCG00000023378;ENSSSCG00000025783;ENSSSCG00000012925
Biological Process: peptidyl-amino acid modification (GO:0018193);	29	150	2619	19070	ENSSSCG00000004336;ENSSSCG00000011252;ENSSSCG00000015753;ENSSSCG00000013020;ENSSSCG00000006342;ENSSSCG00000007229;ENSSSCG00000003160;ENSSSCG00000016687;ENSSSCG00000010529;ENSSSCG00000016956;ENSSSCG00000004520;ENSSSCG00000005126;ENSSSCG00000012492;ENSSSCG00000026041;ENSSSCG00000010380;ENSSSCG00000021656;ENSSSCG00000022496;ENSSSCG00000014068;ENSSSCG00000024187;ENSSSCG00000026516;ENSSSCG00000028182;…
Biological Process: smooth muscle hyperplasia (GO:0014806);	1	1	2619	19070	ENSSSCG00000016450
Biological Process: glycine catabolic process (GO:0006546);	4	10	2619	19070	ENSSSCG00000023898;ENSSSCG00000005740;ENSSSCG00000022975;ENSSSCG00000002724
Biological Process: arginine catabolic process (GO:0006527);	1	4	2619	19070	ENSSSCG00000016450
Biological Process: positive regulation of Rab GTPase activity (GO:0032851);	14	74	2619	19070	Sus_scrofa_newGene_6347;ENSSSCG00000023788;ENSSSCG00000009554;ENSSSCG00000021177;ENSSSCG00000017159;ENSSSCG00000009464;Sus_scrofa_newGene_2374;ENSSSCG00000009951;ENSSSCG00000022993;ENSSSCG00000001758;Sus_scrofa_newGene_6296;ENSSSCG00000009057;ENSSSCG00000009465;ENSSSCG00000022711
Biological Process: cellular response to pH (GO:0071467);	1	2	2619	19070	ENSSSCG00000001089
Biological Process: negative regulation of blood coagulation (GO:0030195);	1	4	2619	19070	ENSSSCG00000015622
Biological Process: positive regulation of glycogen (starch) synthase activity (GO:2000467);	1	4	2619	19070	ENSSSCG00000000997
Biological Process: T cell differentiation involved in immune response (GO:0002292);	1	1	2619	19070	ENSSSCG00000015488
Biological Process: carbohydrate metabolic process (GO:0005975);	20	107	2619	19070	ENSSSCG00000021638;ENSSSCG00000026297;ENSSSCG00000030013;ENSSSCG00000026525;ENSSSCG00000020792;ENSSSCG00000004729;ENSSSCG00000030206;ENSSSCG00000022031;ENSSSCG00000012265;ENSSSCG00000027933;ENSSSCG00000022794;ENSSSCG00000010087;ENSSSCG00000025005;ENSSSCG00000002511;ENSSSCG00000007739;ENSSSCG00000003828;ENSSSCG00000012773;ENSSSCG00000009889;ENSSSCG00000025783;ENSSSCG00000011903
Biological Process: respiratory gaseous exchange (GO:0007585);	3	21	2619	19070	ENSSSCG00000008018;ENSSSCG00000001752;ENSSSCG00000009477
Biological Process: peroxisome organization (GO:0007031);	2	6	2619	19070	ENSSSCG00000021578;ENSSSCG00000003853
Biological Process: positive regulation of natural killer cell proliferation (GO:0032819);	1	7	2619	19070	ENSSSCG00000015037
Biological Process: regulation of cell adhesion (GO:0030155);	26	132	2619	19070	ENSSSCG00000021920;ENSSSCG00000014430;ENSSSCG00000029849;ENSSSCG00000004614;ENSSSCG00000004336;ENSSSCG00000016473;ENSSSCG00000029460;ENSSSCG00000010772;ENSSSCG00000001660;ENSSSCG00000016956;ENSSSCG00000012833;ENSSSCG00000008953;ENSSSCG00000008694;ENSSSCG00000017251;ENSSSCG00000012640;ENSSSCG00000003811;ENSSSCG00000004425;ENSSSCG00000015037;ENSSSCG00000027055;ENSSSCG00000009593;ENSSSCG00000025095;…
Biological Process: response to high density lipoprotein particle (GO:0055099);	1	3	2619	19070	ENSSSCG00000027745
Biological Process: growth plate cartilage development (GO:0003417);	2	8	2619	19070	ENSSSCG00000011212;Sus_scrofa_newGene_3812
Biological Process: Purkinje myocyte to ventricular cardiac muscle cell signaling (GO:0086029);	1	1	2619	19070	ENSSSCG00000010142
Biological Process: response to muscle activity (GO:0014850);	2	9	2619	19070	ENSSSCG00000029275;ENSSSCG00000005096
Biological Process: neuromuscular junction development (GO:0007528);	10	55	2619	19070	ENSSSCG00000026487;ENSSSCG00000027367;ENSSSCG00000011842;ENSSSCG00000010698;Sus_scrofa_newGene_21514;ENSSSCG00000012572;ENSSSCG00000025306;Sus_scrofa_newGene_21515;ENSSSCG00000005494;Sus_scrofa_newGene_21549
Biological Process: regulation of cholesterol homeostasis (GO:2000188);	1	2	2619	19070	ENSSSCG00000026092
Biological Process: positive regulation of glomerular metanephric mesangial cell proliferation (GO:0072303);	1	1	2619	19070	ENSSSCG00000014336
Biological Process: malate metabolic process (GO:0006108);	2	10	2619	19070	ENSSSCG00000025751;ENSSSCG00000025486
Biological Process: angiotensin mediated vasoconstriction involved in regulation of systemic arterial blood pressure (GO:0001998);	1	2	2619	19070	ENSSSCG00000010184
Biological Process: negative regulation of positive chemotaxis (GO:0050928);	1	1	2619	19070	ENSSSCG00000015753
Biological Process: negative regulation of protein homotetramerization (GO:1901094);	1	2	2619	19070	ENSSSCG00000025252
Biological Process: regulation of ERK1 and ERK2 cascade (GO:0070372);	3	20	2619	19070	ENSSSCG00000006940;ENSSSCG00000020725;ENSSSCG00000004336
Biological Process: cytokine secretion (GO:0050663);	1	19	2619	19070	ENSSSCG00000006582
Biological Process: negative regulation of fibroblast growth factor receptor signaling pathway (GO:0040037);	4	13	2619	19070	ENSSSCG00000009083;ENSSSCG00000006197;ENSSSCG00000016364;ENSSSCG00000007457
Biological Process: cartilage development (GO:0051216);	18	106	2619	19070	ENSSSCG00000007379;ENSSSCG00000020757;ENSSSCG00000005680;ENSSSCG00000030325;ENSSSCG00000024594;ENSSSCG00000008737;ENSSSCG00000000606;Sus_scrofa_newGene_13455;ENSSSCG00000013297;ENSSSCG00000016204;ENSSSCG00000000521;ENSSSCG00000010566;ENSSSCG00000023188;ENSSSCG00000004576;ENSSSCG00000022304;ENSSSCG00000016034;ENSSSCG00000016823;ENSSSCG00000005096
Biological Process: response to cold (GO:0009409);	5	22	2619	19070	ENSSSCG00000009240;ENSSSCG00000021328;ENSSSCG00000010184;ENSSSCG00000022576;ENSSSCG00000013879
Biological Process: tRNA thio-modification (GO:0034227);	1	3	2619	19070	ENSSSCG00000003235
Biological Process: regulation of receptor recycling (GO:0001919);	2	5	2619	19070	ENSSSCG00000007080;ENSSSCG00000024156
Biological Process: muscle cell migration (GO:0014812);	1	3	2619	19070	ENSSSCG00000024351
Biological Process: pancreas development (GO:0031016);	5	30	2619	19070	ENSSSCG00000024118;ENSSSCG00000011257;ENSSSCG00000024594;ENSSSCG00000016204;ENSSSCG00000006317
Biological Process: cellular response to radiation (GO:0071478);	1	3	2619	19070	ENSSSCG00000029058
Biological Process: maintenance of DNA methylation (GO:0010216);	1	10	2619	19070	ENSSSCG00000022293
Biological Process: regulation of translational fidelity (GO:0006450);	1	19	2619	19070	ENSSSCG00000024638
Biological Process: regulation of vesicle-mediated transport (GO:0060627);	2	54	2619	19070	ENSSSCG00000016160;ENSSSCG00000003527
Biological Process: regulation of translational initiation in response to stress (GO:0043558);	2	9	2619	19070	Sus_scrofa_newGene_52;Sus_scrofa_newGene_50
Biological Process: equilibrioception (GO:0050957);	3	5	2619	19070	ENSSSCG00000020860;ENSSSCG00000017223;ENSSSCG00000013377
Biological Process: regulation of B cell proliferation (GO:0030888);	1	9	2619	19070	ENSSSCG00000030484
Biological Process: negative regulation of triglyceride biosynthetic process (GO:0010868);	1	1	2619	19070	ENSSSCG00000028137
Biological Process: lens morphogenesis in camera-type eye (GO:0002089);	2	15	2619	19070	ENSSSCG00000011933;ENSSSCG00000015124
Biological Process: plasminogen activation (GO:0031639);	2	10	2619	19070	ENSSSCG00000027525;ENSSSCG00000029490
Biological Process: regulation of dendrite morphogenesis (GO:0048814);	3	30	2619	19070	ENSSSCG00000027443;ENSSSCG00000024740;ENSSSCG00000001752
Biological Process: negative regulation of transcription regulatory region DNA binding (GO:2000678);	2	13	2619	19070	ENSSSCG00000004223;ENSSSCG00000003419
Biological Process: negative regulation of mitotic recombination (GO:0045950);	1	4	2619	19070	ENSSSCG00000001815
Biological Process: mitochondrial DNA repair (GO:0043504);	1	6	2619	19070	ENSSSCG00000010240
Biological Process: positive regulation of cytosolic calcium ion concentration (GO:0007204);	10	89	2619	19070	ENSSSCG00000009402;ENSSSCG00000009929;ENSSSCG00000024022;ENSSSCG00000011568;ENSSSCG00000012772;ENSSSCG00000009517;ENSSSCG00000028873;Sus_scrofa_newGene_15820;ENSSSCG00000024861;ENSSSCG00000007369
Biological Process: proline catabolic process to glutamate (GO:0010133);	1	2	2619	19070	ENSSSCG00000024752
Biological Process: positive regulation of antigen processing and presentation of peptide antigen via MHC class II (GO:0002588);	1	1	2619	19070	ENSSSCG00000007758
Biological Process: purine nucleotide catabolic process (GO:0006195);	1	8	2619	19070	ENSSSCG00000004081
Biological Process: venous blood vessel morphogenesis (GO:0048845);	1	4	2619	19070	ENSSSCG00000005625
Biological Process: immune response (GO:0006955);	48	345	2619	19070	ENSSSCG00000028873;ENSSSCG00000030663;ENSSSCG00000010414;ENSSSCG00000011877;ENSSSCG00000013393;ENSSSCG00000028445;ENSSSCG00000010272;ENSSSCG00000002135;ENSSSCG00000022290;ENSSSCG00000017702;ENSSSCG00000000242;ENSSSCG00000021241;ENSSSCG00000021647;ENSSSCG00000025852;ENSSSCG00000021201;ENSSSCG00000007823;ENSSSCG00000006578;ENSSSCG00000014539;ENSSSCG00000024759;ENSSSCG00000010965;ENSSSCG00000005211;…
Biological Process: guanine salvage (GO:0006178);	1	3	2619	19070	ENSSSCG00000027175
Biological Process: activation of Ras GTPase activity (GO:0032856);	1	14	2619	19070	ENSSSCG00000004336
Biological Process: intestinal epithelial cell development (GO:0060576);	1	5	2619	19070	ENSSSCG00000024594
Biological Process: inosine catabolic process (GO:0006148);	1	1	2619	19070	ENSSSCG00000002135
Biological Process: cellular component assembly involved in morphogenesis (GO:0010927);	1	5	2619	19070	ENSSSCG00000022919
Biological Process: establishment of mitotic spindle orientation (GO:0000132);	2	24	2619	19070	ENSSSCG00000017797;ENSSSCG00000004056
Biological Process: blood vessel development (GO:0001568);	30	126	2619	19070	ENSSSCG00000030776;ENSSSCG00000003635;ENSSSCG00000021181;ENSSSCG00000011046;ENSSSCG00000010184;ENSSSCG00000005750;ENSSSCG00000004425;ENSSSCG00000016034;ENSSSCG00000027593;ENSSSCG00000004576;ENSSSCG00000015326;ENSSSCG00000015413;ENSSSCG00000028552;ENSSSCG00000017581;ENSSSCG00000016342;ENSSSCG00000001914;ENSSSCG00000027480;ENSSSCG00000021015;ENSSSCG00000007379;ENSSSCG00000011398;ENSSSCG00000021943;…
Biological Process: cytoskeleton-dependent intracellular transport (GO:0030705);	1	20	2619	19070	ENSSSCG00000017391
Biological Process: heparan sulfate proteoglycan metabolic process (GO:0030201);	2	3	2619	19070	ENSSSCG00000007457;ENSSSCG00000006197
Biological Process: melanocyte differentiation (GO:0030318);	5	23	2619	19070	ENSSSCG00000004533;ENSSSCG00000009477;ENSSSCG00000008842;ENSSSCG00000016175;ENSSSCG00000014149
Biological Process: renal response to blood flow involved in circulatory renin-angiotensin regulation of systemic arterial blood pressure (GO:0001999);	1	2	2619	19070	ENSSSCG00000010184
Biological Process: mesoderm formation (GO:0001707);	8	44	2619	19070	ENSSSCG00000030348;ENSSSCG00000026654;ENSSSCG00000026296;ENSSSCG00000025270;ENSSSCG00000007542;Sus_scrofa_newGene_20403;Sus_scrofa_newGene_67;Sus_scrofa_newGene_20402
Biological Process: iron ion transport (GO:0006826);	3	22	2619	19070	ENSSSCG00000015124;ENSSSCG00000011837;ENSSSCG00000025058
Biological Process: cyclooxygenase pathway (GO:0019371);	3	4	2619	19070	Sus_scrofa_newGene_17045;ENSSSCG00000018078;Sus_scrofa_newGene_17044
Biological Process: regulation of GTPase activity (GO:0043087);	2	15	2619	19070	ENSSSCG00000014976;ENSSSCG00000016295
Biological Process: negative regulation of glutamate metabolic process (GO:2000212);	1	4	2619	19070	ENSSSCG00000005278
Biological Process: intestine smooth muscle contraction (GO:0014827);	1	3	2619	19070	ENSSSCG00000025500
Biological Process: glutathione metabolic process (GO:0006749);	5	28	2619	19070	ENSSSCG00000010055;ENSSSCG00000002396;ENSSSCG00000010064;ENSSSCG00000002623;ENSSSCG00000023467
Biological Process: embryonic digit morphogenesis (GO:0042733);	10	61	2619	19070	ENSSSCG00000024594;ENSSSCG00000009703;ENSSSCG00000027528;ENSSSCG00000008618;ENSSSCG00000013248;ENSSSCG00000027365;ENSSSCG00000009004;ENSSSCG00000010566;ENSSSCG00000015733;ENSSSCG00000022304
Biological Process: glossopharyngeal nerve morphogenesis (GO:0021615);	1	6	2619	19070	ENSSSCG00000021562
Biological Process: organonitrogen compound biosynthetic process (GO:1901566);	2	8	2619	19070	ENSSSCG00000005648;ENSSSCG00000007072
Biological Process: transforming growth factor beta receptor signaling pathway (GO:0007179);	6	64	2619	19070	ENSSSCG00000012985;ENSSSCG00000012409;ENSSSCG00000030348;Sus_scrofa_newGene_124;ENSSSCG00000016034;ENSSSCG00000015326
Biological Process: spongiotrophoblast layer development (GO:0060712);	1	9	2619	19070	ENSSSCG00000012409
Biological Process: positive regulation of mRNA catabolic process (GO:0061014);	1	9	2619	19070	ENSSSCG00000008399
Biological Process: reciprocal meiotic recombination (GO:0007131);	1	7	2619	19070	ENSSSCG00000007502
Biological Process: righting reflex (GO:0060013);	1	15	2619	19070	ENSSSCG00000010426
Biological Process: female meiotic division (GO:0007143);	1	6	2619	19070	ENSSSCG00000007572
Biological Process: sinus venosus morphogenesis (GO:0003236);	1	1	2619	19070	ENSSSCG00000001847
Biological Process: neurotransmitter catabolic process (GO:0042135);	1	9	2619	19070	ENSSSCG00000007909
Biological Process: positive regulation of protein metabolic process (GO:0051247);	4	14	2619	19070	ENSSSCG00000000521;ENSSSCG00000002531;ENSSSCG00000004520;ENSSSCG00000005511
Biological Process: beta-amyloid clearance (GO:0097242);	2	4	2619	19070	ENSSSCG00000021575;ENSSSCG00000000423
Biological Process: protein ubiquitination involved in ubiquitin-dependent protein catabolic process (GO:0042787);	4	32	2619	19070	ENSSSCG00000001063;ENSSSCG00000004032;ENSSSCG00000004832;ENSSSCG00000000488
Biological Process: positive regulation of fibroblast migration (GO:0010763);	1	14	2619	19070	ENSSSCG00000026296
Biological Process: positive regulation of macrophage apoptotic process (GO:2000111);	1	4	2619	19070	ENSSSCG00000014149
Biological Process: cellular response to corticosteroid stimulus (GO:0071384);	3	9	2619	19070	ENSSSCG00000028982;ENSSSCG00000011147;ENSSSCG00000025277
Biological Process: threonine metabolic process (GO:0006566);	1	2	2619	19070	ENSSSCG00000030938
Biological Process: convergent extension involved in axis elongation (GO:0060028);	2	5	2619	19070	ENSSSCG00000009004;ENSSSCG00000010529
Biological Process: positive regulation of cellular metabolic process (GO:0031325);	51	309	2619	19070	ENSSSCG00000003097;ENSSSCG00000016873;ENSSSCG00000016997;ENSSSCG00000024816;ENSSSCG00000028552;ENSSSCG00000015413;ENSSSCG00000016140;ENSSSCG00000016823;ENSSSCG00000009517;ENSSSCG00000005136;ENSSSCG00000030561;ENSSSCG00000004192;ENSSSCG00000021379;ENSSSCG00000030325;ENSSSCG00000028964;ENSSSCG00000007139;ENSSSCG00000003476;ENSSSCG00000006095;ENSSSCG00000021400;ENSSSCG00000008062;ENSSSCG00000028995;…
Biological Process: peroxisome fission (GO:0016559);	3	14	2619	19070	ENSSSCG00000027429;ENSSSCG00000013569;ENSSSCG00000007426
Biological Process: steroid metabolic process (GO:0008202);	19	96	2619	19070	ENSSSCG00000016873;ENSSSCG00000028964;ENSSSCG00000012773;ENSSSCG00000000414;ENSSSCG00000003928;ENSSSCG00000000419;ENSSSCG00000024919;ENSSSCG00000002013;ENSSSCG00000021409;ENSSSCG00000002297;ENSSSCG00000030206;ENSSSCG00000010184;ENSSSCG00000002777;ENSSSCG00000027933;ENSSSCG00000030546;ENSSSCG00000020792;ENSSSCG00000009352;ENSSSCG00000027055;ENSSSCG00000022970
Biological Process: protein neddylation (GO:0045116);	1	5	2619	19070	ENSSSCG00000021412
Biological Process: neural crest cell differentiation (GO:0014033);	3	6	2619	19070	ENSSSCG00000016018;ENSSSCG00000010529;ENSSSCG00000014149
Biological Process: positive regulation of appetite (GO:0032100);	1	4	2619	19070	ENSSSCG00000011568
Biological Process: response to cAMP (GO:0051591);	4	14	2619	19070	ENSSSCG00000012409;ENSSSCG00000004678;ENSSSCG00000022576;ENSSSCG00000024947
Biological Process: glycogen metabolic process (GO:0005977);	4	28	2619	19070	ENSSSCG00000012157;ENSSSCG00000030455;ENSSSCG00000029204;ENSSSCG00000026023
Biological Process: regulation of blood volume by renin-angiotensin (GO:0002016);	1	4	2619	19070	ENSSSCG00000010184
Biological Process: alpha-beta T cell differentiation (GO:0046632);	3	8	2619	19070	ENSSSCG00000030680;ENSSSCG00000001815;ENSSSCG00000027441
Biological Process: cytoskeletal anchoring at nuclear membrane (GO:0090286);	2	9	2619	19070	ENSSSCG00000002495;ENSSSCG00000004081
Biological Process: regulation of synaptic transmission, glutamatergic (GO:0051966);	2	6	2619	19070	ENSSSCG00000024740;ENSSSCG00000022676
Biological Process: NADPH oxidation (GO:0070995);	2	8	2619	19070	ENSSSCG00000013030;ENSSSCG00000006702
Biological Process: positive regulation of multicellular organismal process (GO:0051240);	10	128	2619	19070	ENSSSCG00000030575;ENSSSCG00000001848;ENSSSCG00000006927;ENSSSCG00000010772;ENSSSCG00000009402;ENSSSCG00000004309;ENSSSCG00000010184;ENSSSCG00000009517;ENSSSCG00000004791;ENSSSCG00000000271
Biological Process: organophosphate metabolic process (GO:0019637);	5	44	2619	19070	ENSSSCG00000005126;ENSSSCG00000000021;ENSSSCG00000010597;ENSSSCG00000020940;ENSSSCG00000017994
Biological Process: urea cycle (GO:0000050);	3	9	2619	19070	ENSSSCG00000007738;ENSSSCG00000017797;ENSSSCG00000002294
Biological Process: relaxation of cardiac muscle (GO:0055119);	1	2	2619	19070	ENSSSCG00000010806
Biological Process: regulation of cellular senescence (GO:2000772);	2	5	2619	19070	ENSSSCG00000008399;ENSSSCG00000027055
Biological Process: skeletal system development (GO:0001501);	230	1115	2619	19070	ENSSSCG00000017126;ENSSSCG00000003509;ENSSSCG00000017990;ENSSSCG00000014627;ENSSSCG00000012051;ENSSSCG00000002014;ENSSSCG00000011293;ENSSSCG00000006392;ENSSSCG00000024103;ENSSSCG00000010514;ENSSSCG00000017118;ENSSSCG00000022166;ENSSSCG00000008196;ENSSSCG00000008687;ENSSSCG00000000907;ENSSSCG00000001244;ENSSSCG00000015543;ENSSSCG00000005648;ENSSSCG00000023772;ENSSSCG00000003684;ENSSSCG00000024861;…
Biological Process: negative regulation of cellular response to heat (GO:1900035);	1	1	2619	19070	ENSSSCG00000015622
Biological Process: negative regulation of dendritic spine morphogenesis (GO:0061002);	2	4	2619	19070	ENSSSCG00000016295;ENSSSCG00000006530
Biological Process: chemokine (C-C motif) ligand 11 production (GO:0071954);	1	1	2619	19070	ENSSSCG00000015488
Biological Process: sequestering of zinc ion (GO:0032119);	1	2	2619	19070	ENSSSCG00000006011
Biological Process: negative regulation of potassium ion transport (GO:0043267);	4	15	2619	19070	ENSSSCG00000003159;ENSSSCG00000016450;ENSSSCG00000006390;ENSSSCG00000021596
Biological Process: microtubule polymerization (GO:0046785);	1	10	2619	19070	ENSSSCG00000002780
Biological Process: positive regulation of cartilage development (GO:0061036);	5	22	2619	19070	ENSSSCG00000017251;ENSSSCG00000021920;ENSSSCG00000006940;ENSSSCG00000030418;ENSSSCG00000013384
Biological Process: oxalate metabolic process (GO:0033609);	1	1	2619	19070	ENSSSCG00000010523
Biological Process: facial nerve morphogenesis (GO:0021610);	1	3	2619	19070	ENSSSCG00000021562
Biological Process: DNA double-strand break processing (GO:0000729);	2	10	2619	19070	ENSSSCG00000010240;ENSSSCG00000001815
Biological Process: response to inorganic substance (GO:0010035);	2	22	2619	19070	ENSSSCG00000003105;ENSSSCG00000004597
Biological Process: lymphangiogenesis (GO:0001946);	2	11	2619	19070	Sus_scrofa_newGene_17047;ENSSSCG00000011257
Biological Process: regulation of cell cycle process (GO:0010564);	7	38	2619	19070	ENSSSCG00000017251;ENSSSCG00000024312;ENSSSCG00000021920;ENSSSCG00000025822;ENSSSCG00000012773;ENSSSCG00000010502;ENSSSCG00000000181
Biological Process: positive regulation of nuclear-transcribed mRNA poly(A) tail shortening (GO:0060213);	1	19	2619	19070	ENSSSCG00000005935
Biological Process: positive regulation of autophagy (GO:0010508);	4	19	2619	19070	ENSSSCG00000003287;ENSSSCG00000024598;ENSSSCG00000023609;ENSSSCG00000028137
Biological Process: positive regulation of mitosis (GO:0045840);	4	25	2619	19070	ENSSSCG00000008090;ENSSSCG00000000857;ENSSSCG00000013566;ENSSSCG00000009434
Biological Process: positive regulation of anoikis (GO:2000210);	1	4	2619	19070	ENSSSCG00000028137
Biological Process: positive regulation of mitochondrial fission (GO:0090141);	1	3	2619	19070	ENSSSCG00000024388
Biological Process: MHC class II biosynthetic process (GO:0045342);	1	1	2619	19070	ENSSSCG00000025058
Biological Process: establishment of protein localization to endoplasmic reticulum membrane (GO:0097051);	2	15	2619	19070	ENSSSCG00000016928;ENSSSCG00000013897
Biological Process: galactitol metabolic process (GO:0019402);	1	1	2619	19070	ENSSSCG00000017203
Biological Process: organic substance catabolic process (GO:1901575);	19	110	2619	19070	ENSSSCG00000010597;ENSSSCG00000022993;ENSSSCG00000017994;ENSSSCG00000014068;ENSSSCG00000030361;ENSSSCG00000000110;ENSSSCG00000030013;ENSSSCG00000011766;ENSSSCG00000027055;ENSSSCG00000027722;ENSSSCG00000001975;ENSSSCG00000029022;ENSSSCG00000016873;ENSSSCG00000007139;ENSSSCG00000003928;ENSSSCG00000004614;ENSSSCG00000001958;ENSSSCG00000016956;ENSSSCG00000001041
Biological Process: NLS-bearing protein import into nucleus (GO:0006607);	2	4	2619	19070	ENSSSCG00000009509;Sus_scrofa_newGene_20050
Biological Process: negative regulation of glial cell apoptotic process (GO:0034351);	3	12	2619	19070	ENSSSCG00000030361;ENSSSCG00000016687;ENSSSCG00000001975
Biological Process: negative regulation of ATP citrate synthase activity (GO:2000984);	1	3	2619	19070	ENSSSCG00000010073
Biological Process: protein K48-linked deubiquitination (GO:0071108);	1	14	2619	19070	ENSSSCG00000015659
Biological Process: cellular glucuronidation (GO:0052695);	1	4	2619	19070	ENSSSCG00000016308
Biological Process: apoptotic process involved in luteolysis (GO:0061364);	3	5	2619	19070	ENSSSCG00000017012;ENSSSCG00000012002;ENSSSCG00000025888
Biological Process: traversing start control point of mitotic cell cycle (GO:0007089);	1	2	2619	19070	ENSSSCG00000000488
Biological Process: negative regulation of vascular endothelial growth factor receptor signaling pathway (GO:0030948);	1	7	2619	19070	ENSSSCG00000007358
Biological Process: collagen catabolic process (GO:0030574);	3	15	2619	19070	ENSSSCG00000024043;ENSSSCG00000014985;ENSSSCG00000002829
Biological Process: sensory perception of sound (GO:0007605);	26	134	2619	19070	ENSSSCG00000015326;ENSSSCG00000017239;ENSSSCG00000021137;ENSSSCG00000013667;ENSSSCG00000013377;ENSSSCG00000014975;ENSSSCG00000015998;ENSSSCG00000005490;ENSSSCG00000029074;ENSSSCG00000017579;ENSSSCG00000020860;ENSSSCG00000001711;ENSSSCG00000004379;ENSSSCG00000021015;ENSSSCG00000023076;ENSSSCG00000014073;ENSSSCG00000027593;ENSSSCG00000017581;ENSSSCG00000014581;ENSSSCG00000023162;ENSSSCG00000004827;…
Biological Process: positive regulation of locomotion (GO:0040017);	1	19	2619	19070	ENSSSCG00000009320
Biological Process: cyclic purine nucleotide metabolic process (GO:0052652);	2	11	2619	19070	ENSSSCG00000008578;ENSSSCG00000017101
Biological Process: ubiquitin homeostasis (GO:0010992);	1	3	2619	19070	ENSSSCG00000010470
Biological Process: antigen processing and presentation of endogenous peptide antigen via MHC class Ib via ER pathway, TAP-dependent (GO:0002489);	1	2	2619	19070	ENSSSCG00000025593
Biological Process: regulation of fatty acid oxidation (GO:0046320);	1	1	2619	19070	ENSSSCG00000015334
Biological Process: fructose 6-phosphate metabolic process (GO:0006002);	4	6	2619	19070	ENSSSCG00000010944;Sus_scrofa_newGene_1634;ENSSSCG00000028197;ENSSSCG00000021129
Biological Process: DNA ligation involved in DNA repair (GO:0051103);	2	16	2619	19070	ENSSSCG00000002835;ENSSSCG00000006235
Biological Process: single fertilization (GO:0007338);	7	79	2619	19070	ENSSSCG00000015663;ENSSSCG00000029811;ENSSSCG00000007058;ENSSSCG00000002247;ENSSSCG00000022290;ENSSSCG00000023188;ENSSSCG00000004244
Biological Process: positive regulation of mitochondrial translation (GO:0070131);	1	1	2619	19070	ENSSSCG00000017388
Biological Process: positive regulation of autophagic vacuole assembly (GO:2000786);	1	1	2619	19070	ENSSSCG00000006836
Biological Process: glycogen catabolic process (GO:0005980);	1	11	2619	19070	ENSSSCG00000017156
Biological Process: homophilic cell adhesion via plasma membrane adhesion molecules (GO:0007156);	23	134	2619	19070	ENSSSCG00000029442;ENSSSCG00000022289;ENSSSCG00000000672;ENSSSCG00000010426;ENSSSCG00000015124;ENSSSCG00000030257;ENSSSCG00000004903;ENSSSCG00000024762;ENSSSCG00000025784;ENSSSCG00000015063;ENSSSCG00000011933;ENSSSCG00000025141;Sus_scrofa_newGene_13579;Sus_scrofa_newGene_9096;ENSSSCG00000012002;ENSSSCG00000000001;ENSSSCG00000027852;ENSSSCG00000009446;ENSSSCG00000023162;ENSSSCG00000025220;Sus_scro…
Biological Process: death (GO:0016265);	1	14	2619	19070	ENSSSCG00000011212
Biological Process: pyrimidine dimer repair (GO:0006290);	1	5	2619	19070	ENSSSCG00000023889
Biological Process: lipoprotein transport (GO:0042953);	5	22	2619	19070	ENSSSCG00000011579;ENSSSCG00000000006;ENSSSCG00000006979;ENSSSCG00000017761;ENSSSCG00000026352
Biological Process: endothelial cell chemotaxis (GO:0035767);	1	4	2619	19070	ENSSSCG00000009630
Biological Process: bone trabecula formation (GO:0060346);	9	16	2619	19070	ENSSSCG00000021943;ENSSSCG00000029074;ENSSSCG00000027593;ENSSSCG00000017579;ENSSSCG00000017581;ENSSSCG00000014256;ENSSSCG00000002829;ENSSSCG00000025822;ENSSSCG00000021015
Biological Process: lipid storage (GO:0019915);	5	18	2619	19070	ENSSSCG00000005918;ENSSSCG00000016634;ENSSSCG00000014073;ENSSSCG00000021038;ENSSSCG00000005171
Biological Process: positive regulation of phosphatidylinositol 3-kinase activity (GO:0043552);	8	32	2619	19070	Sus_scrofa_newGene_15820;ENSSSCG00000009320;ENSSSCG00000010965;ENSSSCG00000016160;ENSSSCG00000005743;ENSSSCG00000026296;ENSSSCG00000003950;ENSSSCG00000028873
Biological Process: L-glutamate import (GO:0051938);	2	9	2619	19070	ENSSSCG00000017797;ENSSSCG00000003170
Biological Process: microvillus assembly (GO:0030033);	1	12	2619	19070	ENSSSCG00000020860
Biological Process: cardiac muscle cell proliferation (GO:0060038);	1	13	2619	19070	ENSSSCG00000007542
Biological Process: positive regulation of Rho protein signal transduction (GO:0035025);	5	14	2619	19070	ENSSSCG00000017579;ENSSSCG00000022166;ENSSSCG00000006051;ENSSSCG00000016034;ENSSSCG00000027593
Biological Process: adenohypophysis morphogenesis (GO:0048855);	1	1	2619	19070	ENSSSCG00000004678
Biological Process: negative regulation of coagulation (GO:0050819);	1	8	2619	19070	ENSSSCG00000017090
Biological Process: regulation of immune response (GO:0050776);	21	127	2619	19070	ENSSSCG00000009593;ENSSSCG00000016494;ENSSSCG00000028036;Sus_scrofa_newGene_67;ENSSSCG00000001975;ENSSSCG00000024043;ENSSSCG00000003811;ENSSSCG00000009517;ENSSSCG00000008013;ENSSSCG00000016687;ENSSSCG00000005203;ENSSSCG00000004823;ENSSSCG00000001660;ENSSSCG00000016160;ENSSSCG00000003527;ENSSSCG00000012566;ENSSSCG00000003950;ENSSSCG00000017753;ENSSSCG00000026516;ENSSSCG00000027365;ENSSSCG000000043…
Biological Process: negative regulation of platelet activation (GO:0010544);	4	7	2619	19070	ENSSSCG00000003088;ENSSSCG00000007541;ENSSSCG00000028873;Sus_scrofa_newGene_15820
Biological Process: positive regulation of cytokine secretion (GO:0050715);	7	46	2619	19070	ENSSSCG00000014997;ENSSSCG00000027365;ENSSSCG00000006927;ENSSSCG00000015063;ENSSSCG00000009434;ENSSSCG00000008090;ENSSSCG00000016823
Biological Process: L-ascorbic acid metabolic process (GO:0019852);	2	6	2619	19070	ENSSSCG00000001488;ENSSSCG00000022351
Biological Process: negative regulation of JUN kinase activity (GO:0043508);	3	11	2619	19070	ENSSSCG00000010529;ENSSSCG00000009004;ENSSSCG00000025822
Biological Process: secretion (GO:0046903);	7	43	2619	19070	ENSSSCG00000006140;ENSSSCG00000001958;ENSSSCG00000001660;ENSSSCG00000003811;ENSSSCG00000008038;ENSSSCG00000021439;ENSSSCG00000012627
Biological Process: regulation of ventricular cardiac muscle cell membrane depolarization (GO:0060373);	2	6	2619	19070	ENSSSCG00000006696;ENSSSCG00000024299
Biological Process: mitochondrial respiratory chain complex IV assembly (GO:0033617);	1	7	2619	19070	ENSSSCG00000017388
Biological Process: cellular response to interleukin-1 (GO:0071347);	6	29	2619	19070	ENSSSCG00000005096;ENSSSCG00000021920;ENSSSCG00000017251;ENSSSCG00000008953;ENSSSCG00000025822;ENSSSCG00000007758
Biological Process: activation of MAPKK activity (GO:0000186);	5	38	2619	19070	ENSSSCG00000028036;ENSSSCG00000009585;ENSSSCG00000026041;Sus_scrofa_newGene_124;ENSSSCG00000030348
Biological Process: androgen metabolic process (GO:0008209);	1	12	2619	19070	ENSSSCG00000030168
Biological Process: muscle cell differentiation (GO:0042692);	7	37	2619	19070	ENSSSCG00000004223;ENSSSCG00000016646;ENSSSCG00000030418;ENSSSCG00000013384;ENSSSCG00000004081;ENSSSCG00000015543;ENSSSCG00000001848
Biological Process: sensory perception of chemical stimulus (GO:0007606);	2	10	2619	19070	ENSSSCG00000011878;ENSSSCG00000003382
Biological Process: exogenous drug catabolic process (GO:0042738);	1	5	2619	19070	ENSSSCG00000001906
Biological Process: positive regulation of cellular catabolic process (GO:0031331);	4	21	2619	19070	ENSSSCG00000029022;ENSSSCG00000003928;ENSSSCG00000027055;ENSSSCG00000027722
Biological Process: positive regulation of phospholipase A2 activity (GO:0032430);	1	1	2619	19070	ENSSSCG00000011695
Biological Process: phosphatidylcholine metabolic process (GO:0046470);	1	7	2619	19070	ENSSSCG00000001089
Biological Process: negative regulation of striated muscle tissue development (GO:0045843);	1	6	2619	19070	ENSSSCG00000009148
Biological Process: phagolysosome assembly (GO:0001845);	4	10	2619	19070	ENSSSCG00000029322;ENSSSCG00000012234;ENSSSCG00000020860;ENSSSCG00000017792
Biological Process: cellular response to tumor necrosis factor (GO:0071356);	2	46	2619	19070	ENSSSCG00000025822;ENSSSCG00000008953
Biological Process: transepithelial L-ascorbic acid transport (GO:0070904);	1	4	2619	19070	ENSSSCG00000025844
Biological Process: dimethylallyl diphosphate biosynthetic process (GO:0050992);	1	2	2619	19070	ENSSSCG00000029066
Biological Process: selenocysteine incorporation (GO:0001514);	2	6	2619	19070	ENSSSCG00000010721;ENSSSCG00000025315
Biological Process: T-helper 2 cell activation (GO:0035712);	1	1	2619	19070	ENSSSCG00000015488
Biological Process: negative regulation of intracellular estrogen receptor signaling pathway (GO:0033147);	2	11	2619	19070	ENSSSCG00000005234;ENSSSCG00000016976
Biological Process: plasma lipoprotein particle clearance (GO:0034381);	1	1	2619	19070	ENSSSCG00000006979
Biological Process: positive regulation of actin cytoskeleton reorganization (GO:2000251);	4	25	2619	19070	ENSSSCG00000012640;ENSSSCG00000028873;ENSSSCG00000021029;ENSSSCG00000007602
Biological Process: high-density lipoprotein particle remodeling (GO:0034375);	4	11	2619	19070	ENSSSCG00000009759;ENSSSCG00000004509;ENSSSCG00000027745;ENSSSCG00000003088
Biological Process: L-serine biosynthetic process (GO:0006564);	1	4	2619	19070	ENSSSCG00000030938
Biological Process: negative regulation of myoblast differentiation (GO:0045662);	3	14	2619	19070	ENSSSCG00000021920;ENSSSCG00000017251;ENSSSCG00000026296
Biological Process: lipoprotein metabolic process (GO:0042157);	1	12	2619	19070	ENSSSCG00000025020
Biological Process: response to ischemia (GO:0002931);	2	14	2619	19070	ENSSSCG00000008878;ENSSSCG00000016634
Biological Process: cardioblast migration to the midline involved in heart field formation (GO:0060975);	1	1	2619	19070	ENSSSCG00000001847
Biological Process: potassium ion transport (GO:0006813);	16	98	2619	19070	ENSSSCG00000020749;ENSSSCG00000028182;ENSSSCG00000027437;ENSSSCG00000006518;ENSSSCG00000002902;ENSSSCG00000005735;ENSSSCG00000006296;ENSSSCG00000003135;ENSSSCG00000017252;Sus_scrofa_newGene_19736;ENSSSCG00000024843;ENSSSCG00000021139;ENSSSCG00000003214;ENSSSCG00000021251;ENSSSCG00000021573;ENSSSCG00000007437
Biological Process: negative regulation of hepatocyte differentiation (GO:0070367);	1	1	2619	19070	ENSSSCG00000016018
Biological Process: positive regulation of epithelial to mesenchymal transition (GO:0010718);	15	34	2619	19070	ENSSSCG00000026296;ENSSSCG00000011014;ENSSSCG00000021015;ENSSSCG00000023795;ENSSSCG00000009434;Sus_scrofa_newGene_67;ENSSSCG00000005446;Sus_scrofa_newGene_20402;Sus_scrofa_newGene_20403;ENSSSCG00000009148;ENSSSCG00000017579;ENSSSCG00000017581;ENSSSCG00000029074;ENSSSCG00000027593;ENSSSCG00000021943
Biological Process: adrenergic receptor signaling pathway (GO:0071875);	2	9	2619	19070	ENSSSCG00000017041;ENSSSCG00000007139
Biological Process: positive regulation of dendritic cell chemotaxis (GO:2000510);	1	3	2619	19070	ENSSSCG00000009565
Biological Process: metanephric comma-shaped body morphogenesis (GO:0072278);	1	1	2619	19070	ENSSSCG00000021332
Biological Process: translation (GO:0006412);	23	251	2619	19070	ENSSSCG00000003344;Sus_scrofa_newGene_20416;ENSSSCG00000010328;ENSSSCG00000026981;ENSSSCG00000023984;ENSSSCG00000029802;ENSSSCG00000006618;ENSSSCG00000008425;ENSSSCG00000003746;ENSSSCG00000013002;ENSSSCG00000008170;ENSSSCG00000013776;ENSSSCG00000010247;ENSSSCG00000001400;ENSSSCG00000020817;ENSSSCG00000027441;ENSSSCG00000006081;ENSSSCG00000009247;ENSSSCG00000021118;ENSSSCG00000025180;ENSSSCG000000…
Biological Process: anagen (GO:0042640);	6	15	2619	19070	ENSSSCG00000018078;Sus_scrofa_newGene_17044;ENSSSCG00000016175;Sus_scrofa_newGene_17045;ENSSSCG00000011579;ENSSSCG00000000006
Biological Process: regulation of mesenchymal stem cell differentiation (GO:2000739);	2	2	2619	19070	Sus_scrofa_newGene_15820;ENSSSCG00000028873
Biological Process: positive regulation of skeletal muscle cell differentiation (GO:2001016);	2	3	2619	19070	ENSSSCG00000016364;ENSSSCG00000014149
Biological Process: bone remodeling (GO:0046849);	4	28	2619	19070	ENSSSCG00000008421;ENSSSCG00000024716;ENSSSCG00000025500;ENSSSCG00000022819
Biological Process: nuclear retention of unspliced pre-mRNA at the site of transcription (GO:0071048);	1	1	2619	19070	ENSSSCG00000003412
Biological Process: ureteric bud development (GO:0001657);	17	74	2619	19070	ENSSSCG00000025822;ENSSSCG00000021529;ENSSSCG00000025888;ENSSSCG00000025214;ENSSSCG00000011212;ENSSSCG00000027367;ENSSSCG00000014336;Sus_scrofa_newGene_67;ENSSSCG00000015733;Sus_scrofa_newGene_3812;ENSSSCG00000002294;ENSSSCG00000026296;ENSSSCG00000012002;ENSSSCG00000010698;ENSSSCG00000027480;ENSSSCG00000004948;ENSSSCG00000009083
Biological Process: stromal-epithelial cell signaling involved in prostate gland development (GO:0044345);	1	1	2619	19070	ENSSSCG00000025822
Biological Process: lymphocyte activation (GO:0046649);	7	49	2619	19070	ENSSSCG00000012399;ENSSSCG00000004791;ENSSSCG00000011877;ENSSSCG00000027762;ENSSSCG00000020707;ENSSSCG00000028873;ENSSSCG00000005136
Biological Process: myelination (GO:0042552);	5	35	2619	19070	ENSSSCG00000000426;ENSSSCG00000005735;ENSSSCG00000010224;ENSSSCG00000012688;ENSSSCG00000014073
Biological Process: regulation of protein tyrosine kinase activity (GO:0061097);	1	13	2619	19070	ENSSSCG00000027841
Biological Process: collagen-activated tyrosine kinase receptor signaling pathway (GO:0038063);	1	2	2619	19070	ENSSSCG00000001382
Biological Process: cell migration in hindbrain (GO:0021535);	1	3	2619	19070	ENSSSCG00000024746
Biological Process: platelet-derived growth factor receptor signaling pathway (GO:0048008);	3	23	2619	19070	ENSSSCG00000012640;ENSSSCG00000011729;ENSSSCG00000024960
Biological Process: distal tubule morphogenesis (GO:0072156);	1	3	2619	19070	ENSSSCG00000029979
Biological Process: axonemal dynein complex assembly (GO:0070286);	2	8	2619	19070	ENSSSCG00000017158;ENSSSCG00000011768
Biological Process: water-soluble vitamin metabolic process (GO:0006767);	1	2	2619	19070	ENSSSCG00000004179
Biological Process: ATP metabolic process (GO:0046034);	1	18	2619	19070	ENSSSCG00000005627
Biological Process: B cell chemotaxis (GO:0035754);	1	1	2619	19070	ENSSSCG00000009565
Biological Process: negative regulation of phosphatidylinositol biosynthetic process (GO:0010512);	1	2	2619	19070	ENSSSCG00000007541
Biological Process: zymogen activation (GO:0031638);	2	12	2619	19070	ENSSSCG00000009114;ENSSSCG00000006132
Biological Process: neural tube patterning (GO:0021532);	2	12	2619	19070	ENSSSCG00000027528;ENSSSCG00000022304
Biological Process: neutrophil differentiation (GO:0030223);	1	1	2619	19070	ENSSSCG00000009148
Biological Process: apical junction assembly (GO:0043297);	4	19	2619	19070	ENSSSCG00000030344;ENSSSCG00000029460;ENSSSCG00000008254;ENSSSCG00000006927
Biological Process: positive regulation of RNA metabolic process (GO:0051254);	1	23	2619	19070	ENSSSCG00000012486
Biological Process: synaptic vesicle priming (GO:0016082);	1	10	2619	19070	ENSSSCG00000026487
Biological Process: negative regulation of cell migration involved in sprouting angiogenesis (GO:0090051);	2	7	2619	19070	ENSSSCG00000005437;ENSSSCG00000007358
Biological Process: DNA synthesis involved in DNA repair (GO:0000731);	1	9	2619	19070	ENSSSCG00000023889
Biological Process: regulation of homeostatic process (GO:0032844);	1	12	2619	19070	ENSSSCG00000027472
Biological Process: Golgi calcium ion transport (GO:0032472);	1	5	2619	19070	Sus_scrofa_newGene_15829
Biological Process: regulation of fibroblast growth factor receptor signaling pathway (GO:0040036);	4	11	2619	19070	ENSSSCG00000027367;ENSSSCG00000022284;ENSSSCG00000010698;ENSSSCG00000001710
Biological Process: DNA replication (GO:0006260);	14	112	2619	19070	ENSSSCG00000015427;ENSSSCG00000021412;ENSSSCG00000002802;ENSSSCG00000022040;ENSSSCG00000005190;ENSSSCG00000015888;ENSSSCG00000004192;ENSSSCG00000025439;ENSSSCG00000022750;ENSSSCG00000016098;ENSSSCG00000022075;ENSSSCG00000007355;Sus_scrofa_newGene_20864;ENSSSCG00000004306
Biological Process: negative regulation of mitosis (GO:0045839);	2	11	2619	19070	ENSSSCG00000010698;ENSSSCG00000027367
Biological Process: synaptic vesicle endocytosis (GO:0048488);	3	17	2619	19070	ENSSSCG00000021113;ENSSSCG00000013244;ENSSSCG00000022676
Biological Process: regulation of mitotic metaphase/anaphase transition (GO:0030071);	1	10	2619	19070	ENSSSCG00000005587
Biological Process: adherens junction organization (GO:0034332);	3	32	2619	19070	ENSSSCG00000004533;ENSSSCG00000013897;ENSSSCG00000016928
Biological Process: proteasome-mediated ubiquitin-dependent protein catabolic process (GO:0043161);	8	80	2619	19070	ENSSSCG00000016564;ENSSSCG00000022609;ENSSSCG00000016934;ENSSSCG00000027684;ENSSSCG00000025421;ENSSSCG00000022075;ENSSSCG00000007206;ENSSSCG00000029979
Biological Process: positive regulation of interleukin-5 production (GO:0032754);	3	6	2619	19070	ENSSSCG00000005203;ENSSSCG00000011212;ENSSSCG00000008159
Biological Process: negative regulation of macrophage activation (GO:0043031);	1	4	2619	19070	ENSSSCG00000026605
Biological Process: transcription initiation from mitochondrial promoter (GO:0006391);	1	3	2619	19070	ENSSSCG00000023775
Biological Process: negative regulation of lipoprotein lipase activity (GO:0051005);	1	4	2619	19070	ENSSSCG00000006831
Biological Process: regulation of protein catabolic process (GO:0042176);	2	17	2619	19070	ENSSSCG00000013397;ENSSSCG00000013396
Biological Process: proteasomal protein catabolic process (GO:0010498);	1	11	2619	19070	ENSSSCG00000004332
Biological Process: negative regulation of microtubule depolymerization (GO:0007026);	3	21	2619	19070	Sus_scrofa_newGene_9153;ENSSSCG00000027684;ENSSSCG00000025447
Biological Process: intein-mediated protein splicing (GO:0016539);	2	3	2619	19070	ENSSSCG00000016204;ENSSSCG00000000188
Biological Process: magnesium ion transport (GO:0015693);	2	18	2619	19070	ENSSSCG00000017252;ENSSSCG00000020781
Biological Process: negative regulation of peptidyl-tyrosine phosphorylation (GO:0050732);	3	12	2619	19070	ENSSSCG00000009004;ENSSSCG00000030361;ENSSSCG00000025822
Biological Process: cellular chemical homeostasis (GO:0055082);	3	22	2619	19070	ENSSSCG00000030361;ENSSSCG00000027472;ENSSSCG00000006927
Biological Process: positive regulation of Wnt signaling pathway (GO:0030177);	7	26	2619	19070	ENSSSCG00000021637;ENSSSCG00000004528;ENSSSCG00000006197;ENSSSCG00000005234;ENSSSCG00000005235;ENSSSCG00000010529;ENSSSCG00000007457
Biological Process: relaxation of skeletal muscle (GO:0090076);	1	4	2619	19070	ENSSSCG00000027344
Biological Process: cellular response to indole-3-methanol (GO:0071681);	2	11	2619	19070	ENSSSCG00000023162;ENSSSCG00000008254
Biological Process: regulation of fibroblast apoptotic process (GO:2000269);	1	2	2619	19070	ENSSSCG00000010529
Biological Process: nucleobase-containing compound biosynthetic process (GO:0034654);	6	104	2619	19070	ENSSSCG00000009114;ENSSSCG00000004671;ENSSSCG00000004614;ENSSSCG00000002247;ENSSSCG00000029084;ENSSSCG00000000020
Biological Process: peptidyl-cysteine S-nitrosylation (GO:0018119);	1	4	2619	19070	ENSSSCG00000016450
Biological Process: positive regulation of interleukin-13 secretion (GO:2000667);	1	6	2619	19070	ENSSSCG00000030361
Biological Process: hyaluronan catabolic process (GO:0030214);	2	8	2619	19070	ENSSSCG00000013297;ENSSSCG00000026296
Biological Process: synapsis (GO:0007129);	2	14	2619	19070	ENSSSCG00000007502;ENSSSCG00000002001
Biological Process: post-embryonic retina morphogenesis in camera-type eye (GO:0060060);	1	4	2619	19070	ENSSSCG00000021439
Biological Process: leukotriene metabolic process (GO:0006691);	1	7	2619	19070	ENSSSCG00000017930
Biological Process: low-density lipoprotein particle receptor biosynthetic process (GO:0045713);	2	5	2619	19070	ENSSSCG00000011579;ENSSSCG00000000006
Biological Process: organ formation (GO:0048645);	1	8	2619	19070	ENSSSCG00000024594
Biological Process: cytoplasmic mRNA processing body assembly (GO:0033962);	3	18	2619	19070	ENSSSCG00000024596;Sus_scrofa_newGene_14861;Sus_scrofa_newGene_14858
Biological Process: regulation of establishment of protein localization to plasma membrane (GO:0090003);	3	19	2619	19070	ENSSSCG00000001710;ENSSSCG00000014977;ENSSSCG00000003527
Biological Process: positive regulation of cellular respiration (GO:1901857);	1	1	2619	19070	ENSSSCG00000029275
Biological Process: flavonoid glucuronidation (GO:0052696);	1	2	2619	19070	ENSSSCG00000016312
Biological Process: cellular response to fluid shear stress (GO:0071498);	1	7	2619	19070	ENSSSCG00000014149
Biological Process: negative regulation of renal albumin absorption (GO:2000533);	1	1	2619	19070	ENSSSCG00000009565
Biological Process: organonitrogen compound metabolic process (GO:1901564);	8	71	2619	19070	ENSSSCG00000009431;ENSSSCG00000016956;ENSSSCG00000004614;ENSSSCG00000004179;ENSSSCG00000017994;ENSSSCG00000028691;ENSSSCG00000005126;ENSSSCG00000010597
Biological Process: receptor metabolic process (GO:0043112);	1	5	2619	19070	ENSSSCG00000021077
Biological Process: negative regulation of mRNA splicing, via spliceosome (GO:0048025);	1	17	2619	19070	ENSSSCG00000005466
Biological Process: hair follicle placode formation (GO:0060789);	1	9	2619	19070	ENSSSCG00000021647
Biological Process: regulation of nitrogen compound metabolic process (GO:0051171);	4	44	2619	19070	ENSSSCG00000004165;ENSSSCG00000012833;Sus_scrofa_newGene_9153;ENSSSCG00000014097
Biological Process: T-helper 1 cell differentiation (GO:0045063);	1	4	2619	19070	ENSSSCG00000009148
Biological Process: regulation of smoothened signaling pathway (GO:0008589);	3	13	2619	19070	ENSSSCG00000015733;ENSSSCG00000027367;ENSSSCG00000010698
Biological Process: feeding behavior (GO:0007631);	1	26	2619	19070	ENSSSCG00000025500
Biological Process: gluconeogenesis (GO:0006094);	2	16	2619	19070	ENSSSCG00000012925;ENSSSCG00000012926
Biological Process: positive regulation of substrate adhesion-dependent cell spreading (GO:1900026);	1	15	2619	19070	ENSSSCG00000016857
Biological Process: intrinsic apoptotic signaling pathway (GO:0097193);	4	18	2619	19070	ENSSSCG00000005965;ENSSSCG00000010703;ENSSSCG00000024388;ENSSSCG00000010079
Biological Process: catabolic process (GO:0009056);	3	22	2619	19070	ENSSSCG00000027933;ENSSSCG00000012773;ENSSSCG00000030206
Biological Process: activation of Ral GTPase activity (GO:0032859);	4	9	2619	19070	ENSSSCG00000024395;ENSSSCG00000026506;ENSSSCG00000024885;ENSSSCG00000027369
Biological Process: peptide cross-linking (GO:0018149);	3	19	2619	19070	ENSSSCG00000016034;ENSSSCG00000023522;ENSSSCG00000016174
Biological Process: detection of temperature stimulus involved in sensory perception of pain (GO:0050965);	1	9	2619	19070	ENSSSCG00000013873
Biological Process: STAT protein import into nucleus (GO:0007262);	1	7	2619	19070	ENSSSCG00000001082
Biological Process: cholesterol metabolic process (GO:0008203);	15	63	2619	19070	ENSSSCG00000025273;ENSSSCG00000017227;ENSSSCG00000030900;ENSSSCG00000027525;ENSSSCG00000025188;ENSSSCG00000021575;ENSSSCG00000021406;ENSSSCG00000025020;ENSSSCG00000026109;ENSSSCG00000026007;ENSSSCG00000015488;ENSSSCG00000000423;ENSSSCG00000023155;ENSSSCG00000005229;ENSSSCG00000015244
Biological Process: cellular protein complex localization (GO:0034629);	1	3	2619	19070	ENSSSCG00000016604
Biological Process: maintenance of centrosome location (GO:0051661);	1	3	2619	19070	Sus_scrofa_newGene_1572
Biological Process: synaptic vesicle docking involved in exocytosis (GO:0016081);	1	6	2619	19070	ENSSSCG00000026487
Biological Process: uterus development (GO:0060065);	3	16	2619	19070	ENSSSCG00000027422;ENSSSCG00000029084;ENSSSCG00000008421
Biological Process: negative regulation of interleukin-1 secretion (GO:0050711);	1	2	2619	19070	ENSSSCG00000009565
Biological Process: signal transduction (GO:0007165);	214	1167	2619	19070	ENSSSCG00000026967;ENSSSCG00000013053;ENSSSCG00000015622;ENSSSCG00000013397;ENSSSCG00000006276;ENSSSCG00000015413;ENSSSCG00000027762;ENSSSCG00000003108;ENSSSCG00000010063;ENSSSCG00000006651;ENSSSCG00000012950;ENSSSCG00000015011;ENSSSCG00000023419;ENSSSCG00000006857;ENSSSCG00000022506;ENSSSCG00000012483;ENSSSCG00000001765;ENSSSCG00000002967;ENSSSCG00000004012;ENSSSCG00000004165;ENSSSCG00000014097;…
Biological Process: corpus callosum development (GO:0022038);	3	8	2619	19070	ENSSSCG00000011642;ENSSSCG00000028612;ENSSSCG00000026516
Biological Process: glycerol ether metabolic process (GO:0006662);	1	13	2619	19070	ENSSSCG00000027411
Biological Process: replicative senescence (GO:0090399);	3	14	2619	19070	ENSSSCG00000015885;ENSSSCG00000016174;ENSSSCG00000017118
Biological Process: regulation of response to stress (GO:0080134);	12	99	2619	19070	ENSSSCG00000028180;ENSSSCG00000002716;ENSSSCG00000012773;ENSSSCG00000000271;ENSSSCG00000016160;ENSSSCG00000009431;ENSSSCG00000012640;ENSSSCG00000008694;ENSSSCG00000003811;ENSSSCG00000009250;ENSSSCG00000023901;Sus_scrofa_newGene_16997
Biological Process: maintenance of mitochondrion location (GO:0051659);	1	5	2619	19070	ENSSSCG00000027344
Biological Process: positive regulation of metanephric DCT cell differentiation (GO:2000594);	1	5	2619	19070	ENSSSCG00000021332
Biological Process: somite specification (GO:0001757);	1	4	2619	19070	ENSSSCG00000027726
Biological Process: insulin receptor signaling pathway (GO:0008286);	13	62	2619	19070	ENSSSCG00000003909;ENSSSCG00000027055;ENSSSCG00000012399;ENSSSCG00000021738;Sus_scrofa_newGene_7435;ENSSSCG00000016687;ENSSSCG00000003287;ENSSSCG00000012181;ENSSSCG00000001089;ENSSSCG00000027198;ENSSSCG00000013566;ENSSSCG00000029022;ENSSSCG00000015334
Biological Process: regulation of alpha-amino-3-hydroxy-5-methyl-4-isoxazole propionate selective glutamate receptor activity (GO:2000311);	4	11	2619	19070	ENSSSCG00000028881;ENSSSCG00000017269;ENSSSCG00000025532;ENSSSCG00000024740
Biological Process: cellular response to acid chemical (GO:0071229);	2	8	2619	19070	ENSSSCG00000006612;ENSSSCG00000029490
Biological Process: positive regulation of smooth muscle cell migration (GO:0014911);	1	11	2619	19070	ENSSSCG00000000857
Biological Process: regulation of cell-cell adhesion mediated by integrin (GO:0033632);	2	6	2619	19070	ENSSSCG00000015894;ENSSSCG00000007052
Biological Process: inositol metabolic process (GO:0006020);	2	6	2619	19070	ENSSSCG00000025802;ENSSSCG00000023780
Biological Process: vacuolar acidification (GO:0007035);	2	5	2619	19070	ENSSSCG00000025058;ENSSSCG00000001711
Biological Process: synaptic transmission, glutamatergic (GO:0035249);	5	26	2619	19070	ENSSSCG00000003170;ENSSSCG00000025828;ENSSSCG00000023621;ENSSSCG00000026487;ENSSSCG00000009197
Biological Process: negative regulation of T cell receptor signaling pathway (GO:0050860);	1	13	2619	19070	ENSSSCG00000015122
Biological Process: ER-associated ubiquitin-dependent protein catabolic process (GO:0030433);	6	43	2619	19070	ENSSSCG00000003421;ENSSSCG00000011536;ENSSSCG00000029770;ENSSSCG00000015659;ENSSSCG00000016217;ENSSSCG00000025667
Biological Process: pseudouridine synthesis (GO:0001522);	5	17	2619	19070	ENSSSCG00000000800;ENSSSCG00000012823;ENSSSCG00000015428;ENSSSCG00000025225;ENSSSCG00000003338
Biological Process: cholesterol import (GO:0070508);	2	5	2619	19070	ENSSSCG00000009759;ENSSSCG00000030900
Biological Process: cardioblast differentiation (GO:0010002);	2	6	2619	19070	ENSSSCG00000025067;ENSSSCG00000026296
Biological Process: smooth muscle contraction (GO:0006939);	5	58	2619	19070	ENSSSCG00000021059;ENSSSCG00000027407;ENSSSCG00000029646;ENSSSCG00000003208;ENSSSCG00000029695
Biological Process: paraxial mesoderm formation (GO:0048341);	2	4	2619	19070	ENSSSCG00000009148;ENSSSCG00000017797
Biological Process: regulation of extracellular matrix disassembly (GO:0010715);	1	2	2619	19070	ENSSSCG00000001382
Biological Process: regulation of histone acetylation (GO:0035065);	4	10	2619	19070	ENSSSCG00000022293;Sus_scrofa_newGene_3025;Sus_scrofa_newGene_3068;ENSSSCG00000023626
Biological Process: nucleosome organization (GO:0034728);	1	5	2619	19070	ENSSSCG00000001958
Biological Process: cerebellar cortex morphogenesis (GO:0021696);	1	6	2619	19070	ENSSSCG00000015733
Biological Process: neuromuscular process controlling balance (GO:0050885);	17	76	2619	19070	ENSSSCG00000016748;ENSSSCG00000014073;ENSSSCG00000003208;ENSSSCG00000002014;ENSSSCG00000015244;ENSSSCG00000024740;ENSSSCG00000028256;ENSSSCG00000017393;ENSSSCG00000028116;ENSSSCG00000030673;Sus_scrofa_newGene_3016;ENSSSCG00000023155;ENSSSCG00000027407;ENSSSCG00000017156;ENSSSCG00000027952;ENSSSCG00000007472;ENSSSCG00000001711
Biological Process: enzyme linked receptor protein signaling pathway (GO:0007167);	4	32	2619	19070	ENSSSCG00000027855;ENSSSCG00000004520;ENSSSCG00000012971;ENSSSCG00000009565
Biological Process: outflow tract morphogenesis (GO:0003151);	9	47	2619	19070	ENSSSCG00000014149;ENSSSCG00000004223;ENSSSCG00000010142;ENSSSCG00000005096;ENSSSCG00000008993;ENSSSCG00000006696;ENSSSCG00000025689;ENSSSCG00000009004;ENSSSCG00000026370
Biological Process: estrogen biosynthetic process (GO:0006703);	1	4	2619	19070	ENSSSCG00000017399
Biological Process: corticospinal neuron axon guidance (GO:0021966);	1	1	2619	19070	ENSSSCG00000023267
Biological Process: positive regulation of protein ubiquitination (GO:0031398);	7	57	2619	19070	ENSSSCG00000004852;ENSSSCG00000016217;ENSSSCG00000014392;ENSSSCG00000025691;Sus_scrofa_newGene_12465;ENSSSCG00000016865;ENSSSCG00000016564
Biological Process: chromatin assembly or disassembly (GO:0006333);	1	3	2619	19070	ENSSSCG00000011048
Biological Process: regulation of T cell receptor signaling pathway (GO:0050856);	2	5	2619	19070	ENSSSCG00000025691;ENSSSCG00000004917
Biological Process: cardiac left ventricle morphogenesis (GO:0003214);	4	7	2619	19070	ENSSSCG00000008854;ENSSSCG00000009004;ENSSSCG00000008993;ENSSSCG00000004223
Biological Process: basolateral protein localization (GO:0061467);	4	33	2619	19070	ENSSSCG00000013897;ENSSSCG00000016928;ENSSSCG00000017129;ENSSSCG00000004533
Biological Process: positive regulation of endoplasmic reticulum calcium ion concentration (GO:0032470);	1	4	2619	19070	ENSSSCG00000027344
Biological Process: RNA-dependent DNA replication (GO:0006278);	1	9	2619	19070	ENSSSCG00000017118
Biological Process: positive regulation of cytokine production (GO:0001819);	20	117	2619	19070	ENSSSCG00000006917;ENSSSCG00000026940;ENSSSCG00000004576;ENSSSCG00000026991;ENSSSCG00000010885;ENSSSCG00000008962;ENSSSCG00000015488;ENSSSCG00000008013;ENSSSCG00000017012;ENSSSCG00000008159;ENSSSCG00000021206;ENSSSCG00000021059;ENSSSCG00000012566;ENSSSCG00000005203;ENSSSCG00000027365;ENSSSCG00000012083;ENSSSCG00000002716;ENSSSCG00000014869;ENSSSCG00000000455;ENSSSCG00000023806
Biological Process: negative regulation of cellular macromolecule biosynthetic process (GO:2000113);	5	26	2619	19070	ENSSSCG00000008084;ENSSSCG00000015733;ENSSSCG00000021529;ENSSSCG00000016828;ENSSSCG00000028182
Biological Process: regulation of cell morphogenesis involved in differentiation (GO:0010769);	1	8	2619	19070	ENSSSCG00000010651
Biological Process: cellular macromolecule biosynthetic process (GO:0034645);	24	172	2619	19070	ENSSSCG00000029180;ENSSSCG00000016974;ENSSSCG00000029322;ENSSSCG00000016494;ENSSSCG00000026636;ENSSSCG00000017066;ENSSSCG00000003682;ENSSSCG00000024952;ENSSSCG00000009345;ENSSSCG00000008729;ENSSSCG00000005073;ENSSSCG00000030108;ENSSSCG00000004671;ENSSSCG00000028137;ENSSSCG00000021656;ENSSSCG00000021848;ENSSSCG00000000135;ENSSSCG00000004823;ENSSSCG00000015766;ENSSSCG00000029866;ENSSSCG00000003928;…
Biological Process: cellular response to fatty acid (GO:0071398);	3	4	2619	19070	ENSSSCG00000012181;ENSSSCG00000015334;ENSSSCG00000027198
Biological Process: hematopoietic or lymphoid organ development (GO:0048534);	2	35	2619	19070	ENSSSCG00000023188;ENSSSCG00000000271
Biological Process: regulation of type 2 immune response (GO:0002828);	2	36	2619	19070	ENSSSCG00000024278;ENSSSCG00000023223
Biological Process: visceral muscle development (GO:0007522);	1	11	2619	19070	ENSSSCG00000020860
Biological Process: leukocyte differentiation (GO:0002521);	8	38	2619	19070	ENSSSCG00000003527;ENSSSCG00000009320;ENSSSCG00000016687;ENSSSCG00000008421;ENSSSCG00000027367;ENSSSCG00000007227;ENSSSCG00000003950;ENSSSCG00000026516
Biological Process: sister chromatid cohesion (GO:0007062);	1	22	2619	19070	ENSSSCG00000003613
Biological Process: lateral ventricle development (GO:0021670);	3	29	2619	19070	ENSSSCG00000003208;ENSSSCG00000014871;ENSSSCG00000027407
Biological Process: regulation of defense response (GO:0031347);	2	46	2619	19070	ENSSSCG00000012566;ENSSSCG00000009517
Biological Process: ribosomal protein import into nucleus (GO:0006610);	2	8	2619	19070	ENSSSCG00000016937;ENSSSCG00000009509
Biological Process: macromolecule localization (GO:0033036);	11	94	2619	19070	ENSSSCG00000005030;ENSSSCG00000006039;ENSSSCG00000015716;ENSSSCG00000012640;ENSSSCG00000008694;ENSSSCG00000016160;ENSSSCG00000004791;ENSSSCG00000002511;ENSSSCG00000021575;ENSSSCG00000012985;ENSSSCG00000000423
Biological Process: apical protein localization (GO:0045176);	2	10	2619	19070	ENSSSCG00000000001;ENSSSCG00000026527
Biological Process: SA node cell action potential (GO:0086015);	1	1	2619	19070	ENSSSCG00000006696
Biological Process: keratinocyte differentiation (GO:0030216);	3	74	2619	19070	ENSSSCG00000023368;ENSSSCG00000029907;ENSSSCG00000001711
Biological Process: chaperone-mediated protein folding (GO:0061077);	6	12	2619	19070	ENSSSCG00000015934;ENSSSCG00000014934;ENSSSCG00000017717;Sus_scrofa_newGene_16997;ENSSSCG00000000743;ENSSSCG00000008878
Biological Process: positive regulation of megakaryocyte differentiation (GO:0045654);	5	74	2619	19070	ENSSSCG00000023223;ENSSSCG00000026961;ENSSSCG00000003205;ENSSSCG00000009859;ENSSSCG00000009704
Biological Process: lung alveolus development (GO:0048286);	8	42	2619	19070	ENSSSCG00000007541;ENSSSCG00000008018;ENSSSCG00000000857;ENSSSCG00000027367;ENSSSCG00000010698;ENSSSCG00000022197;ENSSSCG00000009703;ENSSSCG00000000544
Biological Process: mitotic cell cycle (GO:0000278);	8	94	2619	19070	ENSSSCG00000028964;ENSSSCG00000029022;ENSSSCG00000029460;ENSSSCG00000006927;ENSSSCG00000012640;ENSSSCG00000023901;ENSSSCG00000027055;ENSSSCG00000000181
Biological Process: face morphogenesis (GO:0060325);	12	42	2619	19070	ENSSSCG00000028873;ENSSSCG00000002829;ENSSSCG00000021015;ENSSSCG00000026296;ENSSSCG00000021943;ENSSSCG00000029074;ENSSSCG00000027593;ENSSSCG00000011729;Sus_scrofa_newGene_15820;ENSSSCG00000017579;ENSSSCG00000017581;ENSSSCG00000009148
Biological Process: genetic imprinting (GO:0071514);	1	7	2619	19070	ENSSSCG00000003326
Biological Process: regulation of DNA replication (GO:0006275);	2	11	2619	19070	ENSSSCG00000008406;ENSSSCG00000001421
Biological Process: muscle filament sliding (GO:0030049);	5	30	2619	19070	ENSSSCG00000025467;ENSSSCG00000010447;ENSSSCG00000025353;ENSSSCG00000028808;ENSSSCG00000020860
Biological Process: double-strand break repair via homologous recombination (GO:0000724);	4	47	2619	19070	ENSSSCG00000020961;ENSSSCG00000016062;ENSSSCG00000010794;ENSSSCG00000022040
Biological Process: threonyl-tRNA aminoacylation (GO:0006435);	3	4	2619	19070	ENSSSCG00000016817;ENSSSCG00000023256;ENSSSCG00000005781
Biological Process: intracellular signal transduction (GO:0007243);	25	144	2619	19070	ENSSSCG00000005511;ENSSSCG00000011252;ENSSSCG00000006342;ENSSSCG00000029022;ENSSSCG00000010025;ENSSSCG00000028137;ENSSSCG00000011867;ENSSSCG00000021656;ENSSSCG00000021206;ENSSSCG00000026041;ENSSSCG00000023368;ENSSSCG00000016200;ENSSSCG00000023901;ENSSSCG00000024187;ENSSSCG00000021588;ENSSSCG00000026023;ENSSSCG00000002716;ENSSSCG00000008476;ENSSSCG00000011253;ENSSSCG00000028905;ENSSSCG00000028441;…
Biological Process: positive regulation of cerebellar granule cell precursor proliferation (GO:0021940);	1	4	2619	19070	ENSSSCG00000000857
Biological Process: negative regulation of heart contraction (GO:0045822);	3	17	2619	19070	ENSSSCG00000021139;ENSSSCG00000027344;ENSSSCG00000002902
Biological Process: positive regulation of transporter activity (GO:0032411);	1	3	2619	19070	ENSSSCG00000008036
Biological Process: positive regulation of type IIa hypersensitivity (GO:0001798);	2	4	2619	19070	ENSSSCG00000013551;ENSSSCG00000030385
Biological Process: regulation of embryonic cell shape (GO:0016476);	1	8	2619	19070	ENSSSCG00000000040
Biological Process: response to xenobiotic stimulus (GO:0009410);	2	5	2619	19070	ENSSSCG00000001488;ENSSSCG00000030484
Biological Process: calcium ion import (GO:0070509);	4	22	2619	19070	ENSSSCG00000027344;ENSSSCG00000009929;ENSSSCG00000017562;ENSSSCG00000009362
Biological Process: fatty acid homeostasis (GO:0055089);	4	13	2619	19070	ENSSSCG00000028137;ENSSSCG00000024598;ENSSSCG00000005918;ENSSSCG00000003287
Biological Process: polyol transport (GO:0015791);	1	1	2619	19070	ENSSSCG00000004597
Biological Process: negative regulation of receptor biosynthetic process (GO:0010871);	3	6	2619	19070	ENSSSCG00000017481;ENSSSCG00000011579;ENSSSCG00000000006
Biological Process: positive regulation of hair follicle development (GO:0051798);	1	7	2619	19070	ENSSSCG00000017448
Biological Process: regulation of negative chemotaxis (GO:0050923);	1	1	2619	19070	ENSSSCG00000021562
Biological Process: regulation of viral genome replication (GO:0045069);	2	12	2619	19070	ENSSSCG00000015934;ENSSSCG00000018065
Biological Process: glycogen biosynthetic process (GO:0005978);	4	22	2619	19070	ENSSSCG00000005243;Sus_scrofa_newGene_11537;ENSSSCG00000016200;ENSSSCG00000023802
Biological Process: muscle contraction (GO:0006936);	25	192	2619	19070	ENSSSCG00000023010;ENSSSCG00000029111;ENSSSCG00000016333;ENSSSCG00000009426;ENSSSCG00000008406;ENSSSCG00000017783;ENSSSCG00000016330;ENSSSCG00000021588;ENSSSCG00000004628;ENSSSCG00000021656;Sus_scrofa_newGene_21205;ENSSSCG00000003768;ENSSSCG00000004511;ENSSSCG00000009896;ENSSSCG00000015109;ENSSSCG00000030515;ENSSSCG00000026370;ENSSSCG00000010142;ENSSSCG00000015747;ENSSSCG00000003693;ENSSSCG000000…
Biological Process: system development (GO:0048731);	86	558	2619	19070	ENSSSCG00000010926;ENSSSCG00000000679;ENSSSCG00000012792;ENSSSCG00000004199;ENSSSCG00000004795;ENSSSCG00000000948;ENSSSCG00000016672;ENSSSCG00000023419;ENSSSCG00000011680;ENSSSCG00000012483;ENSSSCG00000014909;ENSSSCG00000012627;ENSSSCG00000004012;ENSSSCG00000004280;ENSSSCG00000002906;ENSSSCG00000005828;ENSSSCG00000024837;ENSSSCG00000028671;ENSSSCG00000006506;ENSSSCG00000025852;ENSSSCG00000017090;…
Biological Process: thyroid hormone metabolic process (GO:0042403);	1	5	2619	19070	ENSSSCG00000007849
Biological Process: oxidative deethylation (GO:0071615);	1	2	2619	19070	ENSSSCG00000001906
Biological Process: detection of chemical stimulus involved in sensory perception of bitter taste (GO:0001580);	1	10	2619	19070	ENSSSCG00000024861
Biological Process: thymus development (GO:0048538);	5	49	2619	19070	ENSSSCG00000004167;Sus_scrofa_newGene_9153;ENSSSCG00000030348;ENSSSCG00000009703;ENSSSCG00000026516
Biological Process: peptidyl-tyrosine sulfation (GO:0006478);	2	2	2619	19070	ENSSSCG00000009963;ENSSSCG00000007737
Biological Process: chitin metabolic process (GO:0006030);	1	1	2619	19070	ENSSSCG00000004658
Biological Process: vascular endothelial growth factor receptor signaling pathway (GO:0048010);	5	19	2619	19070	Sus_scrofa_newGene_15820;ENSSSCG00000008842;ENSSSCG00000006197;ENSSSCG00000028873;ENSSSCG00000024996
Biological Process: positive regulation of leukocyte chemotaxis (GO:0002690);	1	11	2619	19070	ENSSSCG00000008977
Biological Process: cellular response to ethanol (GO:0071361);	1	13	2619	19070	ENSSSCG00000022281
Biological Process: peptidyl-threonine dephosphorylation (GO:0035970);	1	8	2619	19070	ENSSSCG00000010079
Biological Process: single-multicellular organism process (GO:0044707);	88	650	2619	19070	ENSSSCG00000014907;ENSSSCG00000026967;ENSSSCG00000000252;ENSSSCG00000004149;ENSSSCG00000006481;ENSSSCG00000002296;ENSSSCG00000013858;ENSSSCG00000009304;ENSSSCG00000003156;ENSSSCG00000008578;ENSSSCG00000007100;ENSSSCG00000028674;ENSSSCG00000029186;ENSSSCG00000002637;ENSSSCG00000011936;ENSSSCG00000014274;ENSSSCG00000010575;ENSSSCG00000015011;ENSSSCG00000000774;ENSSSCG00000022819;ENSSSCG00000015480;…
Biological Process: response to exogenous dsRNA (GO:0043330);	2	22	2619	19070	ENSSSCG00000010247;ENSSSCG00000001952
Biological Process: detection of mechanical stimulus involved in sensory perception of sound (GO:0050910);	5	21	2619	19070	ENSSSCG00000005965;ENSSSCG00000010426;ENSSSCG00000006857;ENSSSCG00000014255;ENSSSCG00000008842
Biological Process: regulation of cellular component biogenesis (GO:0044087);	17	103	2619	19070	ENSSSCG00000029621;ENSSSCG00000010651;ENSSSCG00000009431;ENSSSCG00000008475;ENSSSCG00000016956;ENSSSCG00000012833;ENSSSCG00000025852;ENSSSCG00000004614;ENSSSCG00000016473;ENSSSCG00000004674;ENSSSCG00000028905;ENSSSCG00000009593;ENSSSCG00000014430;ENSSSCG00000028036;ENSSSCG00000008694;ENSSSCG00000009250;ENSSSCG00000003811
Biological Process: third ventricle development (GO:0021678);	2	15	2619	19070	ENSSSCG00000003208;ENSSSCG00000027407
Biological Process: response to organonitrogen compound (GO:0010243);	9	45	2619	19070	ENSSSCG00000004791;ENSSSCG00000009630;ENSSSCG00000025188;ENSSSCG00000012895;ENSSSCG00000010224;ENSSSCG00000007139;ENSSSCG00000005648;ENSSSCG00000021529;ENSSSCG00000021059
Biological Process: Rap protein signal transduction (GO:0032486);	1	11	2619	19070	ENSSSCG00000027841
Biological Process: activation of Rho GTPase activity (GO:0032862);	3	11	2619	19070	ENSSSCG00000004791;ENSSSCG00000005735;ENSSSCG00000010965
Biological Process: male meiosis (GO:0007140);	2	24	2619	19070	ENSSSCG00000011048;ENSSSCG00000001958
Biological Process: ion transport (GO:0006811);	42	384	2619	19070	ENSSSCG00000025593;ENSSSCG00000005780;ENSSSCG00000005667;ENSSSCG00000025828;ENSSSCG00000013377;ENSSSCG00000021902;ENSSSCG00000021137;ENSSSCG00000025532;ENSSSCG00000010322;ENSSSCG00000014182;ENSSSCG00000010599;ENSSSCG00000005781;ENSSSCG00000012698;ENSSSCG00000009784;ENSSSCG00000011255;ENSSSCG00000006536;ENSSSCG00000012006;ENSSSCG00000013440;ENSSSCG00000027396;ENSSSCG00000009300;ENSSSCG00000030361;…
Biological Process: secretory granule organization (GO:0033363);	1	3	2619	19070	ENSSSCG00000016138
Biological Process: middle ear morphogenesis (GO:0042474);	6	36	2619	19070	ENSSSCG00000005965;ENSSSCG00000005680;ENSSSCG00000024594;ENSSSCG00000022304;ENSSSCG00000020801;ENSSSCG00000017239
Biological Process: adrenergic receptor signaling pathway involved in heart process (GO:0086023);	1	1	2619	19070	ENSSSCG00000004248
Biological Process: protoporphyrinogen IX metabolic process (GO:0046501);	1	4	2619	19070	ENSSSCG00000028354
Biological Process: nuclear membrane organization (GO:0071763);	1	4	2619	19070	ENSSSCG00000015530
Biological Process: postreplication repair (GO:0006301);	1	7	2619	19070	ENSSSCG00000023889
Biological Process: hair follicle morphogenesis (GO:0031069);	7	46	2619	19070	ENSSSCG00000027367;ENSSSCG00000010698;ENSSSCG00000016178;ENSSSCG00000025924;Sus_scrofa_newGene_20403;Sus_scrofa_newGene_20402;ENSSSCG00000012051
Biological Process: positive regulation of mitochondrial RNA catabolic process (GO:0000962);	1	4	2619	19070	ENSSSCG00000008399
Biological Process: positive chemotaxis (GO:0050918);	6	43	2619	19070	ENSSSCG00000029322;ENSSSCG00000006235;ENSSSCG00000017792;ENSSSCG00000017702;ENSSSCG00000002835;ENSSSCG00000009704
Biological Process: sensory organ boundary specification (GO:0008052);	1	1	2619	19070	ENSSSCG00000003160
Biological Process: renal absorption (GO:0070293);	1	1	2619	19070	ENSSSCG00000008038
Biological Process: olfactory bulb interneuron differentiation (GO:0021889);	1	4	2619	19070	ENSSSCG00000016160
Biological Process: muscle tissue development (GO:0060537);	3	28	2619	19070	ENSSSCG00000023497;ENSSSCG00000021656;ENSSSCG00000021588
Biological Process: negative regulation of fibroblast growth factor production (GO:0090272);	1	3	2619	19070	ENSSSCG00000009434
Biological Process: vagus nerve morphogenesis (GO:0021644);	1	1	2619	19070	ENSSSCG00000021562
Biological Process: protein farnesylation (GO:0018343);	2	6	2619	19070	Sus_scrofa_newGene_14839;ENSSSCG00000022026
Biological Process: manganese ion transmembrane transport (GO:0071421);	1	2	2619	19070	ENSSSCG00000025058
Biological Process: regulation of secretion (GO:0051046);	5	42	2619	19070	ENSSSCG00000009402;ENSSSCG00000026654;ENSSSCG00000020860;ENSSSCG00000001753;ENSSSCG00000016160
Biological Process: response to oxygen-containing compound (GO:1901700);	21	145	2619	19070	ENSSSCG00000010885;ENSSSCG00000024187;ENSSSCG00000025188;ENSSSCG00000021206;ENSSSCG00000010380;ENSSSCG00000027367;ENSSSCG00000004520;ENSSSCG00000017753;ENSSSCG00000016473;ENSSSCG00000004336;ENSSSCG00000028036;ENSSSCG00000009593;ENSSSCG00000008159;ENSSSCG00000003811;ENSSSCG00000005648;ENSSSCG00000022633;ENSSSCG00000012566;ENSSSCG00000003527;ENSSSCG00000002531;ENSSSCG00000026516;ENSSSCG00000000021
Biological Process: left/right axis specification (GO:0070986);	3	8	2619	19070	ENSSSCG00000005446;ENSSSCG00000027726;ENSSSCG00000023795
Biological Process: regulation of bone resorption (GO:0045124);	3	8	2619	19070	ENSSSCG00000004493;ENSSSCG00000015334;ENSSSCG00000004157
Biological Process: sperm entry (GO:0035037);	1	1	2619	19070	ENSSSCG00000004832
Biological Process: positive regulation of cytokine-mediated signaling pathway (GO:0001961);	1	5	2619	19070	ENSSSCG00000009565
Biological Process: signal complex assembly (GO:0007172);	1	6	2619	19070	Sus_scrofa_newGene_19277
Biological Process: regulation of osteoclast differentiation (GO:0045670);	2	9	2619	19070	Sus_scrofa_newGene_9153;ENSSSCG00000029084
Biological Process: endosomal transport (GO:0016197);	5	53	2619	19070	ENSSSCG00000013897;ENSSSCG00000016928;ENSSSCG00000003157;ENSSSCG00000017797;ENSSSCG00000007885
Biological Process: cellular response to UV-A (GO:0071492);	2	5	2619	19070	ENSSSCG00000008878;ENSSSCG00000015934
Biological Process: locomotory behavior (GO:0007626);	14	99	2619	19070	Sus_scrofa_newGene_13410;ENSSSCG00000017041;ENSSSCG00000029451;ENSSSCG00000000001;ENSSSCG00000027952;ENSSSCG00000004379;ENSSSCG00000017156;ENSSSCG00000000297;ENSSSCG00000001753;ENSSSCG00000017797;ENSSSCG00000014073;ENSSSCG00000007738;ENSSSCG00000001752;ENSSSCG00000015244
Biological Process: ion transmembrane transport (GO:0034220);	2	42	2619	19070	ENSSSCG00000003214;ENSSSCG00000017269
Biological Process: regulation of integrin activation (GO:0033623);	1	5	2619	19070	Sus_scrofa_newGene_6335
Biological Process: post-embryonic organ morphogenesis (GO:0048563);	1	5	2619	19070	ENSSSCG00000020860
Biological Process: cellular response to nutrient levels (GO:0031669);	3	14	2619	19070	ENSSSCG00000029022;ENSSSCG00000010529;ENSSSCG00000027055
Biological Process: tendon development (GO:0035989);	3	6	2619	19070	ENSSSCG00000005751;ENSSSCG00000006857;ENSSSCG00000005750
Biological Process: regulation of DNA-templated transcription, initiation (GO:2000142);	1	1	2619	19070	ENSSSCG00000026475
Biological Process: centrosome localization (GO:0051642);	2	15	2619	19070	ENSSSCG00000030622;ENSSSCG00000027716
Biological Process: cytoskeletal anchoring at plasma membrane (GO:0007016);	2	10	2619	19070	ENSSSCG00000025668;ENSSSCG00000004571
Biological Process: negative regulation of CREB transcription factor activity (GO:0032792);	1	3	2619	19070	ENSSSCG00000028137
Biological Process: regulation of synaptic activity (GO:0060025);	1	2	2619	19070	ENSSSCG00000014149
Biological Process: negative regulation of mesenchymal cell proliferation involved in lung development (GO:2000791);	1	2	2619	19070	ENSSSCG00000005190
Biological Process: natural killer cell degranulation (GO:0043320);	1	3	2619	19070	ENSSSCG00000004533
Biological Process: myoblast differentiation (GO:0045445);	3	12	2619	19070	ENSSSCG00000000125;ENSSSCG00000000857;ENSSSCG00000011720
Biological Process: rRNA methylation (GO:0031167);	2	6	2619	19070	ENSSSCG00000023775;ENSSSCG00000004066
Biological Process: distal tubule development (GO:0072017);	1	5	2619	19070	ENSSSCG00000007067
Biological Process: positive regulation of histone deacetylation (GO:0031065);	2	12	2619	19070	ENSSSCG00000026296;Sus_scrofa_newGene_14844
Biological Process: lactate biosynthetic process from pyruvate (GO:0019244);	1	4	2619	19070	ENSSSCG00000017797
Biological Process: nuclear import (GO:0051170);	1	3	2619	19070	ENSSSCG00000013349
Biological Process: regulation of osteoblast differentiation (GO:0045667);	3	18	2619	19070	ENSSSCG00000010529;Sus_scrofa_newGene_9153;ENSSSCG00000002314
Biological Process: glycoprotein metabolic process (GO:0009100);	1	12	2619	19070	ENSSSCG00000024793
Biological Process: regulation of intracellular estrogen receptor signaling pathway (GO:0033146);	1	5	2619	19070	ENSSSCG00000008421
Biological Process: penile erection (GO:0043084);	1	3	2619	19070	ENSSSCG00000011257
Biological Process: protein N-linked glycosylation via asparagine (GO:0018279);	1	17	2619	19070	Sus_scrofa_newGene_7961
Biological Process: synaptic growth at neuromuscular junction (GO:0051124);	2	3	2619	19070	ENSSSCG00000015244;ENSSSCG00000013248
Biological Process: cofactor metabolic process (GO:0051186);	1	4	2619	19070	ENSSSCG00000004179
Biological Process: evasion or tolerance of host defenses by virus (GO:0019049);	2	4	2619	19070	ENSSSCG00000026296;Sus_scrofa_newGene_67
Biological Process: response to nitrogen compound (GO:1901698);	2	13	2619	19070	ENSSSCG00000004520;ENSSSCG00000012566
Biological Process: negative regulation of alpha-beta T cell differentiation (GO:0046639);	1	4	2619	19070	ENSSSCG00000016204
Biological Process: negative regulation of adenylate cyclase activity (GO:0007194);	14	70	2619	19070	ENSSSCG00000008694;ENSSSCG00000006927;ENSSSCG00000030361;ENSSSCG00000023901;ENSSSCG00000001975;ENSSSCG00000021843;ENSSSCG00000016687;ENSSSCG00000000948;ENSSSCG00000025852;ENSSSCG00000012895;ENSSSCG00000010926;ENSSSCG00000014164;ENSSSCG00000004791;ENSSSCG00000013424
Biological Process: pilomotor reflex (GO:0097195);	1	5	2619	19070	ENSSSCG00000017041
Biological Process: foramen ovale closure (GO:0035922);	1	2	2619	19070	ENSSSCG00000006696
Biological Process: positive regulation of cell proliferation (GO:0008284);	65	469	2619	19070	ENSSSCG00000011878;ENSSSCG00000027283;ENSSSCG00000003613;ENSSSCG00000003731;ENSSSCG00000016850;ENSSSCG00000028873;ENSSSCG00000012640;ENSSSCG00000024312;ENSSSCG00000023223;ENSSSCG00000005494;ENSSSCG00000013252;ENSSSCG00000011579;ENSSSCG00000028182;ENSSSCG00000017702;ENSSSCG00000009004;ENSSSCG00000005135;ENSSSCG00000003614;ENSSSCG00000026961;Sus_scrofa_newGene_19353;ENSSSCG00000013566;ENSSSCG000000…
Biological Process: gap junction assembly (GO:0016264);	1	3	2619	19070	ENSSSCG00000006696
Biological Process: DNA-dependent DNA replication (GO:0006261);	1	7	2619	19070	ENSSSCG00000001958
Biological Process: long-chain fatty-acyl-CoA metabolic process (GO:0035336);	1	4	2619	19070	ENSSSCG00000005918
Biological Process: primary heart field specification (GO:0003138);	1	2	2619	19070	ENSSSCG00000014149
Biological Process: histamine biosynthetic process (GO:0001694);	1	2	2619	19070	ENSSSCG00000004644
Biological Process: anterior/posterior axon guidance (GO:0033564);	2	8	2619	19070	ENSSSCG00000024470;ENSSSCG00000014049
Biological Process: connective tissue development (GO:0061448);	14	43	2619	19070	ENSSSCG00000012572;ENSSSCG00000021647;ENSSSCG00000021524;ENSSSCG00000005380;ENSSSCG00000005997;ENSSSCG00000003635;ENSSSCG00000009975;ENSSSCG00000004484;ENSSSCG00000016244;ENSSSCG00000022506;ENSSSCG00000005750;ENSSSCG00000017035;ENSSSCG00000028911;ENSSSCG00000017481
Biological Process: intracellular transport of viral protein in host cell (GO:0019060);	1	4	2619	19070	ENSSSCG00000004056
Biological Process: peptidyl-serine phosphorylation (GO:0018105);	20	115	2619	19070	ENSSSCG00000030361;ENSSSCG00000024187;ENSSSCG00000028036;ENSSSCG00000027722;ENSSSCG00000027055;ENSSSCG00000024996;ENSSSCG00000023368;ENSSSCG00000016748;ENSSSCG00000028354;ENSSSCG00000010380;ENSSSCG00000011842;ENSSSCG00000003506;ENSSSCG00000005587;ENSSSCG00000008475;ENSSSCG00000012833;ENSSSCG00000028116;ENSSSCG00000028905;ENSSSCG00000029022;ENSSSCG00000012181;ENSSSCG00000030348
Biological Process: very-low-density lipoprotein particle clearance (GO:0034447);	2	3	2619	19070	ENSSSCG00000003088;ENSSSCG00000005229
Biological Process: endocannabinoid signaling pathway (GO:0071926);	1	1	2619	19070	ENSSSCG00000013079
Biological Process: transepithelial ammonium transport (GO:0070634);	2	3	2619	19070	ENSSSCG00000001841;ENSSSCG00000014255
Biological Process: regulation of neuronal synaptic plasticity (GO:0048168);	1	10	2619	19070	ENSSSCG00000026140
Biological Process: pantothenate metabolic process (GO:0015939);	1	3	2619	19070	ENSSSCG00000004179
Biological Process: positive regulation of heart rate by epinephrine (GO:0003065);	1	4	2619	19070	ENSSSCG00000005316
Biological Process: response to low-density lipoprotein particle (GO:0055098);	3	8	2619	19070	ENSSSCG00000000006;ENSSSCG00000026092;ENSSSCG00000011579
Biological Process: positive regulation of respiratory burst (GO:0060267);	1	5	2619	19070	ENSSSCG00000013566
Biological Process: negative regulation of proteolysis (GO:0045861);	2	10	2619	19070	ENSSSCG00000013252;ENSSSCG00000014422
Biological Process: dicarboxylic acid transport (GO:0006835);	1	6	2619	19070	ENSSSCG00000003105
Biological Process: regulation of lipid transport by negative regulation of transcription from RNA polymerase II promoter (GO:0072368);	1	4	2619	19070	ENSSSCG00000026092
Biological Process: positive regulation of metanephric ureteric bud development (GO:2001076);	4	9	2619	19070	ENSSSCG00000005437;ENSSSCG00000026755;ENSSSCG00000028828;ENSSSCG00000010224
Biological Process: establishment or maintenance of epithelial cell apical/basal polarity (GO:0045197);	2	7	2619	19070	ENSSSCG00000017372;ENSSSCG00000011495
Biological Process: positive regulation of cholesterol biosynthetic process (GO:0045542);	1	3	2619	19070	ENSSSCG00000027745
Biological Process: positive regulation of protein sumoylation (GO:0033235);	1	8	2619	19070	ENSSSCG00000028841
Biological Process: regulation of telomere maintenance (GO:0032204);	1	4	2619	19070	ENSSSCG00000005965
Biological Process: osmosensory signaling pathway (GO:0007231);	1	2	2619	19070	ENSSSCG00000009929
Biological Process: RNA methylation (GO:0001510);	1	14	2619	19070	ENSSSCG00000023680
Biological Process: neuromuscular process controlling posture (GO:0050884);	3	18	2619	19070	ENSSSCG00000017156;ENSSSCG00000023155;ENSSSCG00000017393
Biological Process: regulation of epithelial cell proliferation (GO:0050678);	4	14	2619	19070	ENSSSCG00000003832;ENSSSCG00000014977;ENSSSCG00000010529;Sus_scrofa_newGene_67
Biological Process: amino acid transport (GO:0006865);	1	19	2619	19070	ENSSSCG00000024346
Biological Process: IMP biosynthetic process (GO:0006188);	1	2	2619	19070	ENSSSCG00000022492
Biological Process: establishment of protein localization (GO:0045184);	10	36	2619	19070	ENSSSCG00000011046;ENSSSCG00000002444;ENSSSCG00000012262;ENSSSCG00000008038;ENSSSCG00000020940;ENSSSCG00000027841;ENSSSCG00000016687;ENSSSCG00000004658;ENSSSCG00000000602;ENSSSCG00000000488
Biological Process: nucleoside triphosphate catabolic process (GO:0009143);	1	7	2619	19070	ENSSSCG00000025783
Biological Process: cellular triglyceride homeostasis (GO:0035356);	1	4	2619	19070	ENSSSCG00000016823
Biological Process: response to hormone (GO:0009725);	3	24	2619	19070	ENSSSCG00000000602;ENSSSCG00000001488;ENSSSCG00000003644
Biological Process: bone mineralization involved in bone maturation (GO:0035630);	1	5	2619	19070	ENSSSCG00000000857
Biological Process: positive regulation of alpha-beta T cell differentiation (GO:0046638);	2	10	2619	19070	ENSSSCG00000002135;ENSSSCG00000016204
Biological Process: phospholipid transfer to membrane (GO:0006649);	1	2	2619	19070	ENSSSCG00000006890
Biological Process: regulatory T cell differentiation (GO:0045066);	1	4	2619	19070	ENSSSCG00000026296
Biological Process: positive regulation of macromolecule metabolic process (GO:0010604);	36	264	2619	19070	ENSSSCG00000015888;ENSSSCG00000008241;ENSSSCG00000013018;ENSSSCG00000024669;ENSSSCG00000008737;ENSSSCG00000016473;ENSSSCG00000005510;ENSSSCG00000009402;ENSSSCG00000016769;ENSSSCG00000017035;ENSSSCG00000030206;ENSSSCG00000017141;ENSSSCG00000001382;ENSSSCG00000010026;ENSSSCG00000009148;ENSSSCG00000012773;ENSSSCG00000013457;ENSSSCG00000024996;ENSSSCG00000009352;ENSSSCG00000025591;ENSSSCG00000005648;…
Biological Process: single-organism developmental process (GO:0044767);	278	1746	2619	19070	ENSSSCG00000010965;ENSSSCG00000003105;ENSSSCG00000003590;ENSSSCG00000008692;ENSSSCG00000004205;ENSSSCG00000009300;ENSSSCG00000011195;ENSSSCG00000011522;ENSSSCG00000008043;ENSSSCG00000013018;ENSSSCG00000015270;ENSSSCG00000009997;ENSSSCG00000000188;ENSSSCG00000010772;ENSSSCG00000027992;ENSSSCG00000014255;ENSSSCG00000012002;ENSSSCG00000004787;ENSSSCG00000015766;ENSSSCG00000005511;ENSSSCG00000015015;…
Biological Process: mRNA stabilization (GO:0048255);	1	14	2619	19070	ENSSSCG00000025058
Biological Process: interleukin-1 secretion (GO:0050701);	1	2	2619	19070	ENSSSCG00000012566
Biological Process: negative regulation of monocyte chemotaxis (GO:0090027);	1	1	2619	19070	ENSSSCG00000024669
Biological Process: negative regulation of granulocyte differentiation (GO:0030853);	2	8	2619	19070	ENSSSCG00000012051;ENSSSCG00000011212
Biological Process: ventricular cardiac muscle cell action potential (GO:0086005);	6	16	2619	19070	ENSSSCG00000000528;ENSSSCG00000006696;ENSSSCG00000012045;Sus_scrofa_newGene_13579;ENSSSCG00000010142;ENSSSCG00000024299
Biological Process: regulation of branching involved in salivary gland morphogenesis by epithelial-mesenchymal signaling (GO:0060683);	1	1	2619	19070	ENSSSCG00000007541
Biological Process: positive regulation of transcription factor import into nucleus (GO:0042993);	4	18	2619	19070	ENSSSCG00000007143;Sus_scrofa_newGene_20878;ENSSSCG00000023162;Sus_scrofa_newGene_67
Biological Process: phosphorylation of RNA polymerase II C-terminal domain (GO:0070816);	1	4	2619	19070	ENSSSCG00000016769
Biological Process: regulation of thyroid-stimulating hormone secretion (GO:2000612);	1	4	2619	19070	ENSSSCG00000021332
Biological Process: cellular response to glucose stimulus (GO:0071333);	4	14	2619	19070	ENSSSCG00000014149;ENSSSCG00000009565;ENSSSCG00000014927;ENSSSCG00000006862
Biological Process: cerebellar granular layer maturation (GO:0021686);	1	1	2619	19070	ENSSSCG00000012845
Biological Process: adipose tissue development (GO:0060612);	3	16	2619	19070	ENSSSCG00000000006;ENSSSCG00000016690;ENSSSCG00000011579
Biological Process: cellular lipid catabolic process (GO:0044242);	1	7	2619	19070	ENSSSCG00000011793
Biological Process: insulin-like growth factor receptor signaling pathway (GO:0048009);	2	21	2619	19070	Sus_scrofa_newGene_7435;ENSSSCG00000003909
Biological Process: somite development (GO:0061053);	3	12	2619	19070	ENSSSCG00000016018;ENSSSCG00000016140;ENSSSCG00000016204
Biological Process: regulation of protein binding (GO:0043393);	3	22	2619	19070	ENSSSCG00000004199;ENSSSCG00000015244;ENSSSCG00000030348
Biological Process: negative regulation of cellular protein metabolic process (GO:0032269);	3	11	2619	19070	ENSSSCG00000013873;ENSSSCG00000009477;ENSSSCG00000004576
Biological Process: quinolinate biosynthetic process (GO:0019805);	1	4	2619	19070	ENSSSCG00000017797
Biological Process: regulation of apoptosis involved in tissue homeostasis (GO:0060785);	1	1	2619	19070	ENSSSCG00000013030
Biological Process: regulation of glomerular filtration (GO:0003093);	1	1	2619	19070	ENSSSCG00000021059
Biological Process: positive regulation of interleukin-8 secretion (GO:2000484);	1	6	2619	19070	ENSSSCG00000007758
Biological Process: memory T cell activation (GO:0035709);	1	1	2619	19070	ENSSSCG00000015488
Biological Process: ventricular cardiac myofibril assembly (GO:0055005);	1	6	2619	19070	ENSSSCG00000014149
Biological Process: positive regulation of GTP catabolic process (GO:0033126);	1	2	2619	19070	ENSSSCG00000023419
Biological Process: positive regulation of heart rate (GO:0010460);	3	8	2619	19070	ENSSSCG00000004223;ENSSSCG00000010142;ENSSSCG00000024299
Biological Process: response to lipid (GO:0033993);	3	13	2619	19070	ENSSSCG00000027745;ENSSSCG00000013873;ENSSSCG00000004597
Biological Process: cell-matrix adhesion (GO:0007160);	19	84	2619	19070	ENSSSCG00000016034;ENSSSCG00000005030;ENSSSCG00000015885;ENSSSCG00000009593;ENSSSCG00000010150;ENSSSCG00000020963;ENSSSCG00000013667;ENSSSCG00000027367;ENSSSCG00000017306;ENSSSCG00000003811;ENSSSCG00000024844;ENSSSCG00000010184;ENSSSCG00000010651;ENSSSCG00000021647;ENSSSCG00000004192;Sus_scrofa_newGene_16964;ENSSSCG00000001429;ENSSSCG00000028182;ENSSSCG00000020657
Biological Process: regulation of phosphatidylcholine catabolic process (GO:0010899);	2	4	2619	19070	ENSSSCG00000009759;ENSSSCG00000030900
[truncated: 2,723 more rows]

## Sheet: Molecular Function
#! Input file to measure the differentially expressed gene(DEG)-enrichment in annotation Molecular Function GO terms by the right sided Fisher exact test.
[truncated: 1,424 more rows]
