# Supplementary material for: Systemic analysis of gene expression profiles in porcine granulosa cells during aging
Source: Oncotarget. 2017 Oct 10;8(57):96588–603. doi: 10.18632/oncotarget.21731 (PMC5722506; doi:10.18632/oncotarget.21731)
Supplement: Supplementary file 6 [file oncotarget-08-96588-s006.xls]

## Sheet: ko4360
GeneID	baseMean	log2Fold	pvalue	qvalue	Diff	Symble	Cellular_Component	Biological_Process	Molecular_Function	Pathway
100519832	1151.21	-2.13867	8.18e-64	1.61e-61	Down	WDR43	GO:0005813//centrosome;GO:0005938//cell cortex;GO:0005874//microtubule;GO:0005875//microtubule associated complex;GO:0000776//kinetochore	GO:0047496//vesicle transport along microtubule;GO:0007097//nuclear migration;GO:2000574//regulation of microtubule motor activity;GO:0000132//establishment of mitotic spindle orientation;GO:0031023//microtubule organizing center organization;GO:0000003//reproduction	GO:0044822//poly(A) RNA binding;GO:0045502//dynein binding;GO:0008017//microtubule binding	K14546//Ribosome biogenesis in eukaryotes
100154560	2020.3	-1.50405	4.68e-54	6.2e-52	Down	HEATR1	-	-	-	K14550//Ribosome biogenesis in eukaryotes
100155235	1611.24	-1.98697	4.8e-53	6.05e-51	Down	GNL3	GO:0016020//membrane;GO:0005615//extracellular space;GO:0005654//nucleoplasm;GO:0005730//nucleolus	GO:0042254//ribosome biogenesis;GO:1902895//positive regulation of pri-miRNA transcription from RNA polymerase II promoter	GO:0044822//poly(A) RNA binding;GO:0005525//GTP binding;GO:0097159//organic cyclic compound binding;GO:0003924//GTPase activity;GO:1901363//heterocyclic compound binding	K14538//Ribosome biogenesis in eukaryotes
414432	762.673	-1.83905	7.32e-44	6.22e-42	Down	CIRH1A	GO:0034455//t-UTP complex	GO:0030490//maturation of SSU-rRNA;GO:0006355//regulation of transcription, DNA-templated	GO:0044822//poly(A) RNA binding	K14548//Ribosome biogenesis in eukaryotes
100156132	2750.3	-1.48726	3.19e-40	2.26e-38	Down	NOP58	GO:0032040//small-subunit processome;GO:0005737//cytoplasm;GO:0015030//Cajal body;GO:0070761//pre-snoRNP complex;GO:0016020//membrane;GO:0031428//box C/D snoRNP complex	GO:0000154//rRNA modification;GO:0016049//cell growth;GO:0006608//snRNP protein import into nucleus	GO:0030515//snoRNA binding;GO:0044822//poly(A) RNA binding;GO:0005515//protein binding	K14565//Ribosome biogenesis in eukaryotes
397211	2524.12	-1.13016	1.41e-37	8.64e-36	Down	CSNK2B	GO:0005886//plasma membrane;GO:0070062//extracellular vesicular exosome;GO:0005737//cytoplasm;GO:0005956//protein kinase CK2 complex;GO:0031519//PcG protein complex	GO:0033211//adiponectin-activated signaling pathway;GO:0043537//negative regulation of blood vessel endothelial cell migration;GO:0045859//regulation of protein kinase activity;GO:0061154//endothelial tube morphogenesis;GO:0032927//positive regulation of activin receptor signaling pathway;GO:0010862//positive regulation of pathway-restricted SMAD protein phosphorylation	GO:0019887//protein kinase regulator activity;GO:0005102//receptor binding;GO:0003682//chromatin binding;GO:0019904//protein domain specific binding;GO:0042802//identical protein binding;GO:0008134//transcription factor binding	K03115//Herpes simplex infection;Measles;NF-kappa B signaling pathway;Circadian rhythm - plant;Ribosome biogenesis in eukaryotes;Wnt signaling pathway;Epstein-Barr virus infection;Tight junction;Adherens junction
100157879	1712.27	-1.50999	1.27e-36	7.29e-35	Down	BMS1	GO:0005634//nucleus	GO:0042254//ribosome biogenesis	GO:0044822//poly(A) RNA binding	K14569//Ribosome biogenesis in eukaryotes
100623150	1029.48	-1.41138	8.15e-36	4.49e-34	Down	GNL2	GO:0016020//membrane;GO:0005730//nucleolus	GO:0042254//ribosome biogenesis	GO:0003924//GTPase activity;GO:0044822//poly(A) RNA binding;GO:0005525//GTP binding	K14537//Ribosome biogenesis in eukaryotes
100524688	888.74	-1.45583	9.97e-36	5.49e-34	Down	FCF1	GO:0032040//small-subunit processome;GO:0005730//nucleolus	GO:0006364//rRNA processing	GO:0044822//poly(A) RNA binding	K14566//Ribosome biogenesis in eukaryotes
100511538	1134.97	-1.4607	3.29e-34	1.66e-32	Down	WDR75	GO:0005730//nucleolus;GO:0000124//SAGA complex	GO:1903146//regulation of mitochondrion degradation;GO:0016573//histone acetylation;GO:0006357//regulation of transcription from RNA polymerase II promoter	GO:0044822//poly(A) RNA binding;GO:0003712//transcription cofactor activity	K14552//Ribosome biogenesis in eukaryotes
100627271	1844.98	-1.43608	9.72e-34	4.79e-32	Down	WDR36	-	-	-	K14554//Ribosome biogenesis in eukaryotes
100216430	1483.45	-1.40664	4.87e-31	2.08e-29	Down	DKC1	GO:0015030//Cajal body;GO:0031429//box H/ACA snoRNP complex	GO:0031120//snRNA pseudouridine synthesis;GO:0000495//box H/ACA snoRNA 3'-end processing;GO:0051973//positive regulation of telomerase activity;GO:1990481//mRNA pseudouridine synthesis;GO:0032212//positive regulation of telomere maintenance via telomerase;GO:0031118//rRNA pseudouridine synthesis	GO:0044822//poly(A) RNA binding;GO:0003720//telomerase activity;GO:0009982//pseudouridine synthase activity	K11131//Ribosome biogenesis in eukaryotes
100153310	852.696	-1.43092	7.58e-31	3.2e-29	Down	MPHOSPH10	GO:0032040//small-subunit processome;GO:0034457//Mpp10 complex	GO:0044238//primary metabolic process;GO:0044260//cellular macromolecule metabolic process	-	K14559//Ribosome biogenesis in eukaryotes
100511365	1371.5	-1.08258	5.75e-29	2.18e-27	Down	NAT10	GO:0016020//membrane	GO:0008152//metabolic process	GO:0044822//poly(A) RNA binding;GO:0008080//N-acetyltransferase activity	K14521//Ribosome biogenesis in eukaryotes
100154484	450.064	-1.46834	1.74e-27	6.02e-26	Down	RCL1	GO:0034709//methylosome;GO:0005886//plasma membrane;GO:0005730//nucleolus;GO:0034715//pICln-Sm protein complex;GO:0005856//cytoskeleton	GO:0000479//endonucleolytic cleavage of tricistronic rRNA transcript (SSU-rRNA, 5.8S rRNA, LSU-rRNA);GO:0000387//spliceosomal snRNP assembly	GO:0003963//RNA-3'-phosphate cyclase activity;GO:0003723//RNA binding;GO:0004521//endoribonuclease activity	K11108//Ribosome biogenesis in eukaryotes
100511553	575.609	-1.33366	3.4e-25	1.01e-23	Down	RIOK2	-	GO:0006468//protein phosphorylation	GO:0005524//ATP binding;GO:0004674//protein serine/threonine kinase activity	K07179//Ribosome biogenesis in eukaryotes
100154556	1176.26	-1.15123	2.19e-21	4.96e-20	Down	WDR3	GO:0031965//nuclear membrane;GO:0032040//small-subunit processome;GO:0034388//Pwp2p-containing subcomplex of 90S preribosome	GO:0000462//maturation of SSU-rRNA from tricistronic rRNA transcript (SSU-rRNA, 5.8S rRNA, LSU-rRNA)	GO:0044822//poly(A) RNA binding;GO:0030515//snoRNA binding	K14556//Ribosome biogenesis in eukaryotes
100526157	851.792	-1.13364	4.67e-20	9.52e-19	Down	NHP2	GO:0005730//nucleolus;GO:0015030//Cajal body;GO:0030529//ribonucleoprotein complex;GO:0005737//cytoplasm	GO:0006364//rRNA processing	GO:0044822//poly(A) RNA binding	K11129//Ribosome biogenesis in eukaryotes
100738482	632.436	-1.21495	4.7e-20	9.57e-19	Down	NMD3	GO:0005737//cytoplasm;GO:0005730//nucleolus;GO:0016020//membrane;GO:0005654//nucleoplasm	GO:0000055//ribosomal large subunit export from nucleus	GO:0044822//poly(A) RNA binding;GO:0030674//protein binding, bridging;GO:0043023//ribosomal large subunit binding	K07562//RNA transport;Ribosome biogenesis in eukaryotes
100515474	514.488	-1.13976	3.81e-19	7.23e-18	Down	UTP15	GO:0034455//t-UTP complex;GO:0030054//cell junction;GO:0005737//cytoplasm;GO:0032040//small-subunit processome	GO:0000462//maturation of SSU-rRNA from tricistronic rRNA transcript (SSU-rRNA, 5.8S rRNA, LSU-rRNA);GO:0045943//positive regulation of transcription from RNA polymerase I promoter	GO:0030515//snoRNA binding;GO:0044822//poly(A) RNA binding	K14549//Ribosome biogenesis in eukaryotes
100157338	119.551	1.95771	1.84e-16	2.82e-15	Up	RPP25	-	-	-	K14525//RNA transport;Ribosome biogenesis in eukaryotes
100518905	677.632	-1.1029	1.13e-15	1.61e-14	Down	ATAD2B	GO:0005634//nucleus	GO:0045944//positive regulation of transcription from RNA polymerase II promoter;GO:0031936//negative regulation of chromatin silencing	GO:0070577//lysine-acetylated histone binding;GO:0016887//ATPase activity;GO:0003682//chromatin binding;GO:0005524//ATP binding	K13525//Legionellosis;Protein processing in endoplasmic reticulum;K14575//Ribosome biogenesis in eukaryotes
100628057	137.821	-1.64676	1.64e-14	2.1e-13	Down	RBM28	-	-	-	K14573//Ribosome biogenesis in eukaryotes
100155652	389.223	1.00397	1.34e-13	1.56e-12	Up	EFTUD1	-	-	-	K14536//Ribosome biogenesis in eukaryotes
106508890	41.9033	-2.158	5.1e-09	3.62e-08	Down	LOC106508890	-	-	-	K14572//Ribosome biogenesis in eukaryotes
102161024	88.3959	-1.35933	6.11e-09	4.3e-08	Down	LOC102161024	GO:0005737//cytoplasm	-	GO:0005524//ATP binding	K14575//Ribosome biogenesis in eukaryotes
100738553	140.207	-1.11062	2.02e-08	1.32e-07	Down	LOC100738553	GO:0005730//nucleolus;GO:0005737//cytoplasm;GO:0016020//membrane;GO:0005654//nucleoplasm	GO:0000055//ribosomal large subunit export from nucleus;GO:0015031//protein transport	GO:0030674//protein binding, bridging;GO:0044822//poly(A) RNA binding;GO:0043023//ribosomal large subunit binding	K07562//Ribosome biogenesis in eukaryotes;RNA transport
100624528	23.3321	-1.81955	1.06e-05	4.66e-05	Down	LOC100624528	GO:0031428//box C/D snoRNP complex;GO:0032040//small-subunit processome	GO:0000154//rRNA modification	GO:0030515//snoRNA binding	K14564//Ribosome biogenesis in eukaryotes
100627522	7.95382	-3.07871	2.49e-05	0.00010339	Down	LOC100627522	GO:0072589//box H/ACA scaRNP complex;GO:0031429//box H/ACA snoRNP complex;GO:0000784//nuclear chromosome, telomeric region	GO:0006364//rRNA processing;GO:0007004//telomere maintenance via telomerase;GO:0001522//pseudouridine synthesis;GO:0098655//cation transmembrane transport	GO:0005261//cation channel activity;GO:0044822//poly(A) RNA binding	K11128//Ribosome biogenesis in eukaryotes

## Sheet: ko03008
GeneID	baseMean	log2Fold	pvalue	qvalue	Diff	Symble	Cellular_Component	Biological_Process	Molecular_Function	Pathway
100519832	1151.21	-2.13867	8.17693e-64	1.61147e-61	Down	WDR43	GO:0005813//centrosome;GO:0005938//cell cortex;GO:0005874//microtubule;GO:0005875//microtubule associated complex;GO:0000776//kinetochore	GO:0047496//vesicle transport along microtubule;GO:0007097//nuclear migration;GO:2000574//regulation of microtubule motor activity;GO:0000132//establishment of mitotic spindle orientation;GO:0031023//microtubule organizing center organization;GO:0000003//reproduction	GO:0044822//poly(A) RNA binding;GO:0045502//dynein binding;GO:0008017//microtubule binding	K14546//Ribosome biogenesis in eukaryotes
100154560	2020.3	-1.50405	4.67762e-54	6.19771e-52	Down	HEATR1	-	-	-	K14550//Ribosome biogenesis in eukaryotes
100155235	1611.24	-1.98697	4.79897e-53	6.05083e-51	Down	GNL3	GO:0016020//membrane;GO:0005615//extracellular space;GO:0005654//nucleoplasm;GO:0005730//nucleolus	GO:0042254//ribosome biogenesis;GO:1902895//positive regulation of pri-miRNA transcription from RNA polymerase II promoter	GO:0044822//poly(A) RNA binding;GO:0005525//GTP binding;GO:0097159//organic cyclic compound binding;GO:0003924//GTPase activity;GO:1901363//heterocyclic compound binding	K14538//Ribosome biogenesis in eukaryotes
414432	762.673	-1.83905	7.32491e-44	6.22405e-42	Down	CIRH1A	GO:0034455//t-UTP complex	GO:0030490//maturation of SSU-rRNA;GO:0006355//regulation of transcription, DNA-templated	GO:0044822//poly(A) RNA binding	K14548//Ribosome biogenesis in eukaryotes
100156132	2750.3	-1.48726	3.18569e-40	2.26396e-38	Down	NOP58	GO:0032040//small-subunit processome;GO:0005737//cytoplasm;GO:0015030//Cajal body;GO:0070761//pre-snoRNP complex;GO:0016020//membrane;GO:0031428//box C/D snoRNP complex	GO:0000154//rRNA modification;GO:0016049//cell growth;GO:0006608//snRNP protein import into nucleus	GO:0030515//snoRNA binding;GO:0044822//poly(A) RNA binding;GO:0005515//protein binding	K14565//Ribosome biogenesis in eukaryotes
397211	2524.12	-1.13016	1.41411e-37	8.63639e-36	Down	CSNK2B	GO:0005886//plasma membrane;GO:0070062//extracellular vesicular exosome;GO:0005737//cytoplasm;GO:0005956//protein kinase CK2 complex;GO:0031519//PcG protein complex	GO:0033211//adiponectin-activated signaling pathway;GO:0043537//negative regulation of blood vessel endothelial cell migration;GO:0045859//regulation of protein kinase activity;GO:0061154//endothelial tube morphogenesis;GO:0032927//positive regulation of activin receptor signaling pathway;GO:0010862//positive regulation of pathway-restricted SMAD protein phosphorylation	GO:0019887//protein kinase regulator activity;GO:0005102//receptor binding;GO:0003682//chromatin binding;GO:0019904//protein domain specific binding;GO:0042802//identical protein binding;GO:0008134//transcription factor binding	K03115//Herpes simplex infection;Measles;NF-kappa B signaling pathway;Circadian rhythm - plant;Ribosome biogenesis in eukaryotes;Wnt signaling pathway;Epstein-Barr virus infection;Tight junction;Adherens junction
100157879	1712.27	-1.50999	1.27201e-36	7.29371e-35	Down	BMS1	GO:0005634//nucleus	GO:0042254//ribosome biogenesis	GO:0044822//poly(A) RNA binding	K14569//Ribosome biogenesis in eukaryotes
100623150	1029.48	-1.41138	8.14504e-36	4.49453e-34	Down	GNL2	GO:0016020//membrane;GO:0005730//nucleolus	GO:0042254//ribosome biogenesis	GO:0003924//GTPase activity;GO:0044822//poly(A) RNA binding;GO:0005525//GTP binding	K14537//Ribosome biogenesis in eukaryotes
100524688	888.74	-1.45583	9.96515e-36	5.48598e-34	Down	FCF1	GO:0032040//small-subunit processome;GO:0005730//nucleolus	GO:0006364//rRNA processing	GO:0044822//poly(A) RNA binding	K14566//Ribosome biogenesis in eukaryotes
100511538	1134.97	-1.4607	3.29064e-34	1.66319e-32	Down	WDR75	GO:0005730//nucleolus;GO:0000124//SAGA complex	GO:1903146//regulation of mitochondrion degradation;GO:0016573//histone acetylation;GO:0006357//regulation of transcription from RNA polymerase II promoter	GO:0044822//poly(A) RNA binding;GO:0003712//transcription cofactor activity	K14552//Ribosome biogenesis in eukaryotes
100627271	1844.98	-1.43608	9.71794e-34	4.78792e-32	Down	WDR36	-	-	-	K14554//Ribosome biogenesis in eukaryotes
100216430	1483.45	-1.40664	4.86812e-31	2.07577e-29	Down	DKC1	GO:0015030//Cajal body;GO:0031429//box H/ACA snoRNP complex	GO:0031120//snRNA pseudouridine synthesis;GO:0000495//box H/ACA snoRNA 3'-end processing;GO:0051973//positive regulation of telomerase activity;GO:1990481//mRNA pseudouridine synthesis;GO:0032212//positive regulation of telomere maintenance via telomerase;GO:0031118//rRNA pseudouridine synthesis	GO:0044822//poly(A) RNA binding;GO:0003720//telomerase activity;GO:0009982//pseudouridine synthase activity	K11131//Ribosome biogenesis in eukaryotes
100153310	852.696	-1.43092	7.58281e-31	3.19842e-29	Down	MPHOSPH10	GO:0032040//small-subunit processome;GO:0034457//Mpp10 complex	GO:0044238//primary metabolic process;GO:0044260//cellular macromolecule metabolic process	-	K14559//Ribosome biogenesis in eukaryotes
100511365	1371.5	-1.08258	5.7475e-29	2.18107e-27	Down	NAT10	GO:0016020//membrane	GO:0008152//metabolic process	GO:0044822//poly(A) RNA binding;GO:0008080//N-acetyltransferase activity	K14521//Ribosome biogenesis in eukaryotes
100154484	450.064	-1.46834	1.73876e-27	6.02326e-26	Down	RCL1	GO:0034709//methylosome;GO:0005886//plasma membrane;GO:0005730//nucleolus;GO:0034715//pICln-Sm protein complex;GO:0005856//cytoskeleton	GO:0000479//endonucleolytic cleavage of tricistronic rRNA transcript (SSU-rRNA, 5.8S rRNA, LSU-rRNA);GO:0000387//spliceosomal snRNP assembly	GO:0003963//RNA-3'-phosphate cyclase activity;GO:0003723//RNA binding;GO:0004521//endoribonuclease activity	K11108//Ribosome biogenesis in eukaryotes
100511553	575.609	-1.33366	3.39749e-25	1.01114e-23	Down	RIOK2	-	GO:0006468//protein phosphorylation	GO:0005524//ATP binding;GO:0004674//protein serine/threonine kinase activity	K07179//Ribosome biogenesis in eukaryotes
100154556	1176.26	-1.15123	2.18932e-21	4.96076e-20	Down	WDR3	GO:0031965//nuclear membrane;GO:0032040//small-subunit processome;GO:0034388//Pwp2p-containing subcomplex of 90S preribosome	GO:0000462//maturation of SSU-rRNA from tricistronic rRNA transcript (SSU-rRNA, 5.8S rRNA, LSU-rRNA)	GO:0044822//poly(A) RNA binding;GO:0030515//snoRNA binding	K14556//Ribosome biogenesis in eukaryotes
100526157	851.792	-1.13364	4.67403e-20	9.51523e-19	Down	NHP2	GO:0005730//nucleolus;GO:0015030//Cajal body;GO:0030529//ribonucleoprotein complex;GO:0005737//cytoplasm	GO:0006364//rRNA processing	GO:0044822//poly(A) RNA binding	K11129//Ribosome biogenesis in eukaryotes
100738482	632.436	-1.21495	4.70347e-20	9.56685e-19	Down	NMD3	GO:0005737//cytoplasm;GO:0005730//nucleolus;GO:0016020//membrane;GO:0005654//nucleoplasm	GO:0000055//ribosomal large subunit export from nucleus	GO:0044822//poly(A) RNA binding;GO:0030674//protein binding, bridging;GO:0043023//ribosomal large subunit binding	K07562//RNA transport;Ribosome biogenesis in eukaryotes
100515474	514.488	-1.13976	3.80937e-19	7.2338e-18	Down	UTP15	GO:0034455//t-UTP complex;GO:0030054//cell junction;GO:0005737//cytoplasm;GO:0032040//small-subunit processome	GO:0000462//maturation of SSU-rRNA from tricistronic rRNA transcript (SSU-rRNA, 5.8S rRNA, LSU-rRNA);GO:0045943//positive regulation of transcription from RNA polymerase I promoter	GO:0030515//snoRNA binding;GO:0044822//poly(A) RNA binding	K14549//Ribosome biogenesis in eukaryotes
100157338	119.551	1.95771	1.84415e-16	2.81752e-15	Up	RPP25	-	-	-	K14525//RNA transport;Ribosome biogenesis in eukaryotes
100518905	677.632	-1.1029	1.13429e-15	1.60733e-14	Down	ATAD2B	GO:0005634//nucleus	GO:0045944//positive regulation of transcription from RNA polymerase II promoter;GO:0031936//negative regulation of chromatin silencing	GO:0070577//lysine-acetylated histone binding;GO:0016887//ATPase activity;GO:0003682//chromatin binding;GO:0005524//ATP binding	K13525//Legionellosis;Protein processing in endoplasmic reticulum;K14575//Ribosome biogenesis in eukaryotes
100628057	137.821	-1.64676	1.64317e-14	2.09775e-13	Down	RBM28	-	-	-	K14573//Ribosome biogenesis in eukaryotes
100155652	389.223	1.00397	1.33788e-13	1.56177e-12	Up	EFTUD1	-	-	-	K14536//Ribosome biogenesis in eukaryotes
106508890	41.9033	-2.158	5.10426e-09	3.61975e-08	Down	LOC106508890	-	-	-	K14572//Ribosome biogenesis in eukaryotes
102161024	88.3959	-1.35933	6.11231e-09	4.29823e-08	Down	LOC102161024	GO:0005737//cytoplasm	-	GO:0005524//ATP binding	K14575//Ribosome biogenesis in eukaryotes
100738553	140.207	-1.11062	2.01673e-08	1.32002e-07	Down	LOC100738553	GO:0005730//nucleolus;GO:0005737//cytoplasm;GO:0016020//membrane;GO:0005654//nucleoplasm	GO:0000055//ribosomal large subunit export from nucleus;GO:0015031//protein transport	GO:0030674//protein binding, bridging;GO:0044822//poly(A) RNA binding;GO:0043023//ribosomal large subunit binding	K07562//Ribosome biogenesis in eukaryotes;RNA transport
100624528	23.3321	-1.81955	1.05503e-05	4.65786e-05	Down	LOC100624528	GO:0031428//box C/D snoRNP complex;GO:0032040//small-subunit processome	GO:0000154//rRNA modification	GO:0030515//snoRNA binding	K14564//Ribosome biogenesis in eukaryotes
100627522	7.95382	-3.07871	2.48952e-05	0.00010339	Down	LOC100627522	GO:0072589//box H/ACA scaRNP complex;GO:0031429//box H/ACA snoRNP complex;GO:0000784//nuclear chromosome, telomeric region	GO:0006364//rRNA processing;GO:0007004//telomere maintenance via telomerase;GO:0001522//pseudouridine synthesis;GO:0098655//cation transmembrane transport	GO:0005261//cation channel activity;GO:0044822//poly(A) RNA binding	K11128//Ribosome biogenesis in eukaryotes

## Sheet: ko03320
GeneID	baseMean	log2Fold	pvalue	qvalue	Diff	Symble	Cellular_Component	Biological_Process	Molecular_Function	Pathway
397439	469.2	2.59798	1.51101e-72	3.93735e-70	Up	SCP2	GO:0070062//extracellular vesicular exosome;GO:0005782//peroxisomal matrix;GO:0000800//lateral element;GO:0005829//cytosol;GO:0005615//extracellular space;GO:0043234//protein complex;GO:0005654//nucleoplasm;GO:0031315//extrinsic component of mitochondrial outer membrane;GO:0005783//endoplasmic reticulum	GO:0007140//male meiosis;GO:0072659//protein localization to plasma membrane;GO:1901373//lipid hydroperoxide transport;GO:0034699//response to luteinizing hormone;GO:0045542//positive regulation of cholesterol biosynthetic process;GO:0009566//fertilization;GO:0071397//cellular response to cholesterol;GO:0008285//negative regulation of cell proliferation;GO:0032355//response to estradiol;GO:000714…	GO:0042803//protein homodimerization activity;GO:0003988//acetyl-CoA C-acyltransferase activity;GO:0008525//phosphatidylcholine transporter activity;GO:0005518//collagen binding;GO:0003677//DNA binding;GO:0005102//receptor binding;GO:0046982//protein heterodimerization activity;GO:0017127//cholesterol transporter activity;GO:0070538//oleic acid binding;GO:0033814//propanoyl-CoA C-acyltransferase …	K08764//PPAR signaling pathway;Peroxisome;Metabolic pathways;Primary bile acid biosynthesis
100217379	1095.01	2.6307	9.34152e-72	2.33061e-69	Up	C1QTNF6	GO:0005581//collagen trimer;GO:0005615//extracellular space	GO:0070208//protein heterotrimerization	GO:0042802//identical protein binding	K01227//Other glycan degradation;K07296//Adipocytokine signaling pathway;Type II diabetes mellitus;PPAR signaling pathway
100513269	238.942	3.35772	4.27945e-63	8.09367e-61	Up	PODNL1	-	-	-	K08764//Peroxisome;Metabolic pathways;Primary bile acid biosynthesis;PPAR signaling pathway
106504156	628.132	1.55841	2.32701e-34	1.18637e-32	Up	C13H3orf70	-	-	-	K07514//Butanoate metabolism;PPAR signaling pathway;Propanoate metabolism;Fatty acid metabolism;Peroxisome;Lysine degradation;beta-Alanine metabolism;Tryptophan metabolism;Valine, leucine and isoleucine degradation;Metabolic pathways
100153151	438.317	1.97222	5.94966e-34	2.98144e-32	Up	SORBS1	GO:0001725//stress fiber;GO:0005915//zonula adherens;GO:0005813//centrosome;GO:0016363//nuclear matrix;GO:0045121//membrane raft;GO:0005654//nucleoplasm;GO:0005829//cytosol;GO:0005899//insulin receptor complex;GO:0005925//focal adhesion	GO:0006936//muscle contraction;GO:0045725//positive regulation of glycogen biosynthetic process;GO:0046326//positive regulation of glucose import;GO:0046889//positive regulation of lipid biosynthetic process;GO:0048041//focal adhesion assembly;GO:0090004//positive regulation of establishment of protein localization to plasma membrane;GO:0008286//insulin receptor signaling pathway;GO:0043149//stre…	GO:0005070//SH3/SH2 adaptor activity;GO:0019901//protein kinase binding;GO:0003779//actin binding;GO:0005158//insulin receptor binding	K06086//PPAR signaling pathway;Adherens junction;Insulin signaling pathway
397671	370.116	-1.63665	1.29671e-33	6.34871e-32	Down	PPARG	GO:0005654//nucleoplasm;GO:0005829//cytosol;GO:0090575//RNA polymerase II transcription factor complex;GO:0048471//perinuclear region of cytoplasm	GO:0071306//cellular response to vitamin E;GO:0031100//organ regeneration;GO:0050714//positive regulation of protein secretion;GO:0006367//transcription initiation from RNA polymerase II promoter;GO:0045892//negative regulation of transcription, DNA-templated;GO:0002674//negative regulation of acute inflammatory response;GO:0036270//response to diuretic;GO:0031000//response to caffeine;GO:0051091…	GO:0030374//ligand-dependent nuclear receptor transcription coactivator activity;GO:0003682//chromatin binding;GO:0051393//alpha-actinin binding;GO:0008144//drug binding;GO:0046965//retinoid X receptor binding;GO:0001046//core promoter sequence-specific DNA binding;GO:0004955//prostaglandin receptor activity;GO:0019903//protein phosphatase binding;GO:0019899//enzyme binding;GO:0003707//steroid ho…	K08530//PPAR signaling pathway;Osteoclast differentiation;Transcriptional misregulation in cancer;Pathways in cancer;Thyroid cancer;Huntington's disease
100155567	3570.41	1.22784	2.56377e-30	1.04204e-28	Up	SLC27A4	GO:0005789//endoplasmic reticulum membrane;GO:0031526//brush border membrane;GO:0016021//integral component of membrane;GO:0005902//microvillus	GO:0044539//long-chain fatty acid import;GO:0001676//long-chain fatty acid metabolic process;GO:0001579//medium-chain fatty acid transport;GO:0007584//response to nutrient;GO:0042760//very long-chain fatty acid catabolic process;GO:0055085//transmembrane transport;GO:0043588//skin development	GO:0015245//fatty acid transporter activity;GO:0004467//long-chain fatty acid-CoA ligase activity;GO:0000166//nucleotide binding;GO:0031957//very long-chain fatty acid-CoA ligase activity	K08745//Fat digestion and absorption;PPAR signaling pathway
444997	2819.08	1.32933	3.55548e-28	1.28677e-26	Up	FADS2	GO:0016021//integral component of membrane;GO:0005789//endoplasmic reticulum membrane	GO:0055114//oxidation-reduction process;GO:0006636//unsaturated fatty acid biosynthetic process	GO:0004768//stearoyl-CoA 9-desaturase activity	K10226//PPAR signaling pathway;alpha-Linolenic acid metabolism;Biosynthesis of unsaturated fatty acids
102158584	67.5094	4.23564	1.45498e-27	5.07769e-26	Up	LOC102158584	-	-	-	K00488//PPAR signaling pathway;Metabolic pathways;Primary bile acid biosynthesis
100525585	70.9522	3.38134	3.42897e-25	1.01922e-23	Up	COL8A2	GO:0005581//collagen trimer;GO:0005604//basement membrane;GO:0005788//endoplasmic reticulum lumen	GO:0016337//single organismal cell-cell adhesion;GO:0030574//collagen catabolic process;GO:0050673//epithelial cell proliferation;GO:0048593//camera-type eye morphogenesis;GO:0022617//extracellular matrix disassembly;GO:0001525//angiogenesis	GO:0030674//protein binding, bridging;GO:0005201//extracellular matrix structural constituent	K07296//Type II diabetes mellitus;PPAR signaling pathway;Adipocytokine signaling pathway
100620138	388.981	1.65917	5.46202e-25	1.58927e-23	Up	LOC100620138	GO:0016021//integral component of membrane;GO:0031526//brush border membrane;GO:0005902//microvillus;GO:0005789//endoplasmic reticulum membrane	GO:0001676//long-chain fatty acid metabolic process;GO:0007584//response to nutrient;GO:0001579//medium-chain fatty acid transport;GO:0044539//long-chain fatty acid import;GO:0055085//transmembrane transport;GO:0043588//skin development;GO:0042760//very long-chain fatty acid catabolic process	GO:0015245//fatty acid transporter activity;GO:0004467//long-chain fatty acid-CoA ligase activity;GO:0031957//very long-chain fatty acid-CoA ligase activity;GO:0000166//nucleotide binding	K08745//Fat digestion and absorption;PPAR signaling pathway
654411	51.7862	4.42815	9.90646e-24	2.58715e-22	Up	PLIN1	GO:0071944//cell periphery;GO:0005811//lipid particle;GO:0005829//cytosol	GO:0050995//negative regulation of lipid catabolic process;GO:0019433//triglyceride catabolic process;GO:0044281//small molecule metabolic process	GO:0008289//lipid binding	K08768//PPAR signaling pathway
396966	1830.76	1.17845	4.49805e-23	1.13918e-21	Up	UBC	GO:0005875//microtubule associated complex;GO:0005615//extracellular space;GO:0005634//nucleus;GO:0043209//myelin sheath;GO:0070062//extracellular vesicular exosome;GO:0005737//cytoplasm	GO:0048515//spermatid differentiation;GO:0035096//larval midgut cell programmed cell death;GO:0007141//male meiosis I;GO:0006914//autophagy;GO:0006511//ubiquitin-dependent protein catabolic process;GO:0010992//ubiquitin homeostasis;GO:0016567//protein ubiquitination;GO:0006909//phagocytosis	GO:0002020//protease binding;GO:0044822//poly(A) RNA binding;GO:0031386//protein tag	K08770//PPAR signaling pathway
100037269	312.479	1.38269	5.78759e-21	1.26648e-19	Up	SLC27A1	GO:0005783//endoplasmic reticulum;GO:0016021//integral component of membrane;GO:0005901//caveola;GO:0005743//mitochondrial inner membrane	GO:0071072//negative regulation of phospholipid biosynthetic process;GO:0006646//phosphatidylethanolamine biosynthetic process;GO:0001676//long-chain fatty acid metabolic process;GO:0032868//response to insulin;GO:0033211//adiponectin-activated signaling pathway;GO:0055085//transmembrane transport;GO:0031652//positive regulation of heat generation;GO:0001579//medium-chain fatty acid transport;GO:…	GO:0031957//very long-chain fatty acid-CoA ligase activity;GO:0000166//nucleotide binding;GO:0042803//protein homodimerization activity;GO:0015245//fatty acid transporter activity;GO:0004467//long-chain fatty acid-CoA ligase activity	K08745//PPAR signaling pathway;Fat digestion and absorption
100626007	87.1896	2.62915	1.50722e-20	3.19596e-19	Up	MFSD4	GO:0016021//integral component of membrane	GO:0055085//transmembrane transport	-	K00232//PPAR signaling pathway;Fatty acid metabolism;Peroxisome;Propanoate metabolism;Biosynthesis of unsaturated fatty acids;beta-Alanine metabolism;alpha-Linolenic acid metabolism;Valine, leucine and isoleucine degradation;Metabolic pathways
100217377	175.872	1.68862	2.51695e-19	4.84229e-18	Up	C1QTNF1	GO:0005581//collagen trimer;GO:0044464//cell part;GO:0005576//extracellular region	GO:0044710//single-organism metabolic process;GO:0031323//regulation of cellular metabolic process;GO:1902533//positive regulation of intracellular signal transduction;GO:0080090//regulation of primary metabolic process;GO:0051259//protein oligomerization;GO:0010604//positive regulation of macromolecule metabolic process;GO:0010544//negative regulation of platelet activation	-	K07296//Adipocytokine signaling pathway;PPAR signaling pathway;Type II diabetes mellitus;K01227//Other glycan degradation
100217378	178.374	1.67112	4.91923e-18	8.51409e-17	Up	C1QTNF2	-	GO:0080090//regulation of primary metabolic process;GO:0051259//protein oligomerization;GO:0071704//organic substance metabolic process;GO:0031325//positive regulation of cellular metabolic process;GO:0044710//single-organism metabolic process;GO:0044763//single-organism cellular process	-	K07296//Adipocytokine signaling pathway;Type II diabetes mellitus;PPAR signaling pathway
100523005	289.075	1.17358	5.20208e-16	7.63927e-15	Up	ACOX3	GO:0016020//membrane;GO:0005739//mitochondrion;GO:0005777//peroxisome	GO:0055088//lipid homeostasis;GO:0033539//fatty acid beta-oxidation using acyl-CoA dehydrogenase	GO:0009055//electron carrier activity;GO:0005102//receptor binding;GO:0000062//fatty-acyl-CoA binding;GO:0016402//pristanoyl-CoA oxidase activity;GO:0052890//oxidoreductase activity, acting on the CH-CH group of donors, with a flavin as acceptor;GO:0003995//acyl-CoA dehydrogenase activity;GO:0050660//flavin adenine dinucleotide binding	K00232//alpha-Linolenic acid metabolism;Valine, leucine and isoleucine degradation;Metabolic pathways;PPAR signaling pathway;Biosynthesis of unsaturated fatty acids;Propanoate metabolism;Fatty acid metabolism;Peroxisome;beta-Alanine metabolism
397402	2406.58	-1.04079	5.91042e-15	7.85778e-14	Down	PLIN2	GO:0016020//membrane;GO:0005622//intracellular	-	-	K08768//PPAR signaling pathway
100270814	25.4854	4.48138	1.75996e-14	2.23589e-13	Up	C1QTNF3	GO:0005581//collagen trimer;GO:0005615//extracellular space	GO:0070374//positive regulation of ERK1 and ERK2 cascade;GO:0051897//positive regulation of protein kinase B signaling;GO:0051259//protein oligomerization;GO:0042593//glucose homeostasis	GO:0042802//identical protein binding	K07296//PPAR signaling pathway;Type II diabetes mellitus;Adipocytokine signaling pathway
100233173	216.264	1.70569	2.7768e-14	3.4676e-13	Up	C1QTNF7	GO:0005576//extracellular region	-	-	K07296//Adipocytokine signaling pathway;PPAR signaling pathway;Type II diabetes mellitus
100520210	16.5199	4.30014	2.01499e-10	1.67573e-09	Up	C1QTNF5	GO:0070062//extracellular vesicular exosome	-	-	K07296//PPAR signaling pathway;Type II diabetes mellitus;Adipocytokine signaling pathway
100519258	265.255	1.06075	4.91891e-10	3.93983e-09	Up	CPT1C	GO:0030425//dendrite;GO:0005789//endoplasmic reticulum membrane;GO:0030054//cell junction;GO:0005741//mitochondrial outer membrane;GO:0030424//axon;GO:0032281//alpha-amino-3-hydroxy-5-methyl-4-isoxazolepropionic acid selective glutamate receptor complex;GO:0045202//synapse	GO:0009437//carnitine metabolic process;GO:0006635//fatty acid beta-oxidation	GO:0004095//carnitine O-palmitoyltransferase activity;GO:0005515//protein binding	K08765//Adipocytokine signaling pathway;Fatty acid metabolism;PPAR signaling pathway
397320	252.275	-1.42424	2.3923e-09	1.7704e-08	Down	MMP1	GO:0005578//proteinaceous extracellular matrix;GO:0005581//collagen trimer	GO:0030574//collagen catabolic process;GO:0006508//proteolysis;GO:0032461//positive regulation of protein oligomerization	GO:0008270//zinc ion binding;GO:0004222//metalloendopeptidase activity;GO:0005509//calcium ion binding	K01388//PPAR signaling pathway;Bladder cancer;Rheumatoid arthritis;Pathways in cancer
100739575	73.3481	1.86248	3.13486e-09	2.2903e-08	Up	LOC100739575	-	GO:0006694//steroid biosynthetic process;GO:0015914//phospholipid transport;GO:0032385//positive regulation of intracellular cholesterol transport	GO:0032934//sterol binding;GO:0015248//sterol transporter activity;GO:0003824//catalytic activity	K08764//PPAR signaling pathway;Peroxisome;Primary bile acid biosynthesis;Metabolic pathways
100155151	26.3746	2.60579	1.30532e-08	8.7765e-08	Up	CRABP2	GO:0005654//nucleoplasm;GO:0070062//extracellular vesicular exosome;GO:0005783//endoplasmic reticulum	GO:0006810//transport;GO:0035115//embryonic forelimb morphogenesis;GO:0042573//retinoic acid metabolic process;GO:0048385//regulation of retinoic acid receptor signaling pathway;GO:0048672//positive regulation of collateral sprouting	GO:0005215//transporter activity;GO:0019841//retinol binding;GO:0001972//retinoic acid binding;GO:0016918//retinal binding	K08752//PPAR signaling pathway;K08756//PPAR signaling pathway
397660	9.41469	4.23754	1.18793e-07	6.99455e-07	Up	ADIPOQ	GO:0070062//extracellular vesicular exosome;GO:0009986//cell surface;GO:0048471//perinuclear region of cytoplasm;GO:0071944//cell periphery;GO:0005783//endoplasmic reticulum;GO:0005581//collagen trimer;GO:0005615//extracellular space	GO:2000481//positive regulation of cAMP-dependent protein kinase activity;GO:0043124//negative regulation of I-kappaB kinase/NF-kappaB signaling;GO:0050805//negative regulation of synaptic transmission;GO:0043407//negative regulation of MAP kinase activity;GO:0046326//positive regulation of glucose import;GO:0043123//positive regulation of I-kappaB kinase/NF-kappaB signaling;GO:0032757//positive …	GO:0033691//sialic acid binding;GO:0005179//hormone activity;GO:0042803//protein homodimerization activity	K07296//PPAR signaling pathway;Type II diabetes mellitus;Adipocytokine signaling pathway
397239	47.8201	1.72737	1.31576e-07	7.68168e-07	Up	PPARA	GO:0005654//nucleoplasm	GO:0007507//heart development;GO:1901215//negative regulation of neuron death;GO:0035095//behavioral response to nicotine;GO:0030522//intracellular receptor signaling pathway;GO:0015908//fatty acid transport;GO:0010887//negative regulation of cholesterol storage;GO:0070166//enamel mineralization;GO:0032922//circadian regulation of gene expression;GO:0043401//steroid hormone mediated signaling pat…	GO:0008144//drug binding;GO:0001103//RNA polymerase II repressing transcription factor binding;GO:0001190//RNA polymerase II transcription factor binding transcription factor activity involved in positive regulation of transcription;GO:0008289//lipid binding;GO:0031624//ubiquitin conjugating enzyme binding;GO:0001077//RNA polymerase II core promoter proximal region sequence-specific DNA binding t…	K07294//Hepatitis C;Adipocytokine signaling pathway;PPAR signaling pathway
396724	1554.87	-1.50614	2.56623e-07	1.43807e-06	Down	OLR1	GO:0070062//extracellular vesicular exosome;GO:0005886//plasma membrane;GO:0043235//receptor complex;GO:0045121//membrane raft;GO:0005654//nucleoplasm;GO:0016021//integral component of membrane	GO:0007155//cell adhesion;GO:0006898//receptor-mediated endocytosis;GO:0045908//negative regulation of vasodilation;GO:0006954//inflammatory response;GO:0032930//positive regulation of superoxide anion generation;GO:0002376//immune system process	GO:0005041//low-density lipoprotein receptor activity;GO:0005515//protein binding;GO:0030246//carbohydrate binding	K08763//Phagosome;PPAR signaling pathway
397430	83.0216	1.97182	2.81562e-07	1.56771e-06	Up	COL8A1	GO:0005581//collagen trimer;GO:0070062//extracellular vesicular exosome;GO:0031012//extracellular matrix;GO:0043231//intracellular membrane-bounded organelle	GO:0050673//epithelial cell proliferation;GO:0035987//endodermal cell differentiation;GO:0010811//positive regulation of cell-substrate adhesion;GO:0048593//camera-type eye morphogenesis	-	K07296//Adipocytokine signaling pathway;PPAR signaling pathway;Type II diabetes mellitus
100126282	12.9209	2.95297	3.96968e-07	2.17009e-06	Up	CYP27A1	GO:0005743//mitochondrial inner membrane	GO:0055114//oxidation-reduction process	GO:0005506//iron ion binding;GO:0020037//heme binding;GO:0016705//oxidoreductase activity, acting on paired donors, with incorporation or reduction of molecular oxygen;GO:0004497//monooxygenase activity	K00488//Primary bile acid biosynthesis;Metabolic pathways;PPAR signaling pathway
102166471	63.2372	1.45301	2.1483e-06	1.05711e-05	Up	FGGY	GO:0005623//cell	GO:0005975//carbohydrate metabolic process;GO:0070050//neuron cellular homeostasis	GO:0016773//phosphotransferase activity, alcohol group as acceptor	K00864//PPAR signaling pathway;Plant-pathogen interaction;Metabolic pathways;Glycerolipid metabolism
494011	11.3222	2.72781	5.77721e-06	2.65453e-05	Up	SLC27A2	GO:0005779//integral component of peroxisomal membrane;GO:0005788//endoplasmic reticulum lumen;GO:0070062//extracellular vesicular exosome;GO:0030176//integral component of endoplasmic reticulum membrane;GO:0005739//mitochondrion	GO:0001561//fatty acid alpha-oxidation;GO:0044539//long-chain fatty acid import;GO:0006635//fatty acid beta-oxidation;GO:0097089//methyl-branched fatty acid metabolic process;GO:0001676//long-chain fatty acid metabolic process;GO:0042760//very long-chain fatty acid catabolic process;GO:0006699//bile acid biosynthetic process	GO:0031957//very long-chain fatty acid-CoA ligase activity;GO:0004467//long-chain fatty acid-CoA ligase activity;GO:0015245//fatty acid transporter activity;GO:0005102//receptor binding;GO:0019899//enzyme binding;GO:0005524//ATP binding;GO:0050197//phytanate-CoA ligase activity;GO:0070251//pristanate-CoA ligase activity	K08746//Peroxisome;PPAR signaling pathway
100144531	7.46292	2.89774	5.98209e-05	0.000231887	Up	PCK1	GO:0005829//cytosol;GO:0070062//extracellular vesicular exosome	GO:0006094//gluconeogenesis;GO:0046327//glycerol biosynthetic process from pyruvate;GO:0061402//positive regulation of transcription from RNA polymerase II promoter in response to acidic pH;GO:0051365//cellular response to potassium ion starvation;GO:0016310//phosphorylation;GO:0032868//response to insulin;GO:0006475//internal protein amino acid acetylation	GO:0016301//kinase activity;GO:0004613//phosphoenolpyruvate carboxykinase (GTP) activity;GO:0030145//manganese ion binding;GO:0005525//GTP binding;GO:0000287//magnesium ion binding;GO:0031406//carboxylic acid binding	K01596//Proximal tubule bicarbonate reclamation;Glycolysis / Gluconeogenesis;PPAR signaling pathway;Microbial metabolism in diverse environments;Biosynthesis of secondary metabolites;Metabolic pathways;Adipocytokine signaling pathway;Citrate cycle (TCA cycle);Pyruvate metabolism;Insulin signaling pathway
445466	4.15704	-2.94387	0.000705457	0.00226977	Down	ANGPTL3	GO:0012505//endomembrane system;GO:0044444//cytoplasmic part;GO:0005615//extracellular space;GO:0043231//intracellular membrane-bounded organelle;GO:0005794//Golgi apparatus;GO:0005769//early endosome;GO:0009986//cell surface	GO:0051005//negative regulation of lipoprotein lipase activity;GO:0042632//cholesterol homeostasis;GO:0050996//positive regulation of lipid catabolic process;GO:0048844//artery morphogenesis;GO:0030335//positive regulation of cell migration;GO:0051179//localization;GO:0055088//lipid homeostasis;GO:0019915//lipid storage;GO:0045766//positive regulation of angiogenesis;GO:0048514//blood vessel morp…	GO:0008083//growth factor activity;GO:0004859//phospholipase inhibitor activity;GO:0004857//enzyme inhibitor activity;GO:0005178//integrin binding;GO:0005102//receptor binding	K08767//PPAR signaling pathway
100157521	41.9736	-1.36922	0.00100692	0.00315152	Down	ACSL5	GO:0005743//mitochondrial inner membrane;GO:0005783//endoplasmic reticulum;GO:0005730//nucleolus	GO:0008152//metabolic process;GO:2001236//regulation of extrinsic apoptotic signaling pathway	GO:0003824//catalytic activity	K01897//Ribosome;PPAR signaling pathway;Adipocytokine signaling pathway;Peroxisome;Fatty acid metabolism;Metabolic pathways
100512604	6.00452	2.3399	0.00103078	0.00321716	Up	C1QL4	GO:0005615//extracellular space;GO:0005581//collagen trimer	GO:0048147//negative regulation of fibroblast proliferation;GO:0045599//negative regulation of fat cell differentiation;GO:0070373//negative regulation of ERK1 and ERK2 cascade	GO:0042802//identical protein binding	K03987//Chagas disease (American trypanosomiasis);Pertussis;Complement and coagulation cascades;Systemic lupus erythematosus;Prion diseases;Staphylococcus aureus infection;K07296//PPAR signaling pathway;Type II diabetes mellitus;Adipocytokine signaling pathway
100156446	42.7417	1.10597	0.00110159	0.00341685	Up	ACSBG1	GO:0016023//cytoplasmic membrane-bounded vesicle;GO:0005783//endoplasmic reticulum	GO:0001676//long-chain fatty acid metabolic process;GO:0051384//response to glucocorticoid;GO:0000038//very long-chain fatty acid metabolic process	GO:0031957//very long-chain fatty acid-CoA ligase activity;GO:0005524//ATP binding;GO:0004467//long-chain fatty acid-CoA ligase activity	K15013//PPAR signaling pathway;Fatty acid metabolism;Adipocytokine signaling pathway;Metabolic pathways
100626756	24.517	1.40338	0.00239712	0.0069216	Up	ACBD7	-	-	GO:0000062//fatty-acyl-CoA binding;GO:0008289//lipid binding	K08762//PPAR signaling pathway

## Sheet: ko04022
GeneID	baseMean	log2Fold	pvalue	qvalue	Diff	Symble	Cellular_Component	Biological_Process	Molecular_Function	Pathway
100519976	356.312	4.306	2.74979e-71	6.64826e-69	Up	AGTR1	GO:0005829//cytosol;GO:0005887//integral component of plasma membrane	GO:0051482//positive regulation of cytosolic calcium ion concentration involved in phospholipase C-activating G-protein coupled signaling pathway;GO:0010744//positive regulation of macrophage derived foam cell differentiation;GO:0002034//regulation of blood vessel size by renin-angiotensin;GO:0007266//Rho protein signal transduction;GO:0001822//kidney development;GO:0002018//renin-angiotensin reg…	GO:0004945//angiotensin type II receptor activity;GO:0031711//bradykinin receptor binding;GO:0046982//protein heterodimerization activity;GO:0001596//angiotensin type I receptor activity	K04166//Neuroactive ligand-receptor interaction;Renin-angiotensin system;Vascular smooth muscle contraction;Calcium signaling pathway
100155189	821.133	2.0786	7.22982e-63	1.34566e-60	Up	TESC	GO:0005737//cytoplasm;GO:0030027//lamellipodium;GO:0005654//nucleoplasm;GO:0032587//ruffle membrane	GO:0008285//negative regulation of cell proliferation;GO:0033628//regulation of cell adhesion mediated by integrin;GO:0045654//positive regulation of megakaryocyte differentiation;GO:0072661//protein targeting to plasma membrane;GO:0008584//male gonad development;GO:0045893//positive regulation of transcription, DNA-templated;GO:0071300//cellular response to retinoic acid;GO:0032417//positive reg…	GO:0042803//protein homodimerization activity;GO:0000287//magnesium ion binding;GO:0019212//phosphatase inhibitor activity;GO:0005509//calcium ion binding;GO:0004860//protein kinase inhibitor activity	K06268//Apoptosis;Osteoclast differentiation;Amphetamine addiction;T cell receptor signaling pathway;Calcium signaling pathway;B cell receptor signaling pathway;Natural killer cell mediated cytotoxicity;Alzheimer's disease;VEGF signaling pathway;Wnt signaling pathway;HTLV-I infection;Long-term potentiation;Tuberculosis;Amyotrophic lateral sclerosis (ALS);Oocyte meiosis;Glutamatergic synapse;Axon …
397190	1782.12	-1.35304	1.26011e-59	2.12604e-57	Down	PPP1R12A	GO:0072357//PTW/PP1 phosphatase complex;GO:0005813//centrosome;GO:0030017//sarcomere;GO:0005829//cytosol;GO:0005654//nucleoplasm;GO:0015629//actin cytoskeleton;GO:0000776//kinetochore;GO:0005925//focal adhesion	GO:0000086//G2/M transition of mitotic cell cycle;GO:0035508//positive regulation of myosin-light-chain-phosphatase activity;GO:0043086//negative regulation of catalytic activity;GO:0045944//positive regulation of transcription from RNA polymerase II promoter;GO:0051297//centrosome organization;GO:0007264//small GTPase mediated signal transduction;GO:0007067//mitotic nuclear division;GO:1903140//…	GO:0019208//phosphatase regulator activity;GO:0004857//enzyme inhibitor activity;GO:0019901//protein kinase binding;GO:0071889//14-3-3 protein binding	K06270//Long-term potentiation;Focal adhesion;Regulation of actin cytoskeleton;Vascular smooth muscle contraction
396898	1509.77	-1.95508	3.21665e-58	5.09709e-56	Down	ATP1B1	GO:0005622//intracellular;GO:0016323//basolateral plasma membrane;GO:0005890//sodium:potassium-exchanging ATPase complex;GO:0042383//sarcolemma;GO:0016324//apical plasma membrane;GO:0014704//intercalated disc;GO:0043209//myelin sheath;GO:0070062//extracellular vesicular exosome	GO:0010468//regulation of gene expression;GO:0006883//cellular sodium ion homeostasis;GO:0006874//cellular calcium ion homeostasis;GO:0032781//positive regulation of ATPase activity;GO:0010882//regulation of cardiac muscle contraction by calcium ion signaling;GO:1901018//positive regulation of potassium ion transmembrane transporter activity;GO:1903278//positive regulation of sodium ion export fr…	GO:0005391//sodium:potassium-exchanging ATPase activity;GO:0051117//ATPase binding;GO:0023026//MHC class II protein complex binding;GO:0001671//ATPase activator activity;GO:0008022//protein C-terminus binding	K01540//Mineral absorption;Carbohydrate digestion and absorption;Salivary secretion;Protein digestion and absorption;Endocrine and other factor-regulated calcium reabsorption;Proximal tubule bicarbonate reclamation;Bile secretion;Gastric acid secretion;Aldosterone-regulated sodium reabsorption;Cardiac muscle contraction;Pancreatic secretion
100737280	1724.71	-1.59792	1.25389e-52	1.54769e-50	Down	LOC100737280	GO:0031143//pseudopodium;GO:0005741//mitochondrial outer membrane;GO:0005794//Golgi apparatus;GO:0005829//cytosol;GO:0005886//plasma membrane;GO:0005634//nucleus	GO:0045595//regulation of cell differentiation;GO:0035023//regulation of Rho protein signal transduction;GO:0048010//vascular endothelial growth factor receptor signaling pathway;GO:0090305//nucleic acid phosphodiester bond hydrolysis;GO:0002223//stimulatory C-type lectin receptor signaling pathway;GO:2000145//regulation of cell motility;GO:0007268//synaptic transmission;GO:0008543//fibroblast gr…	GO:0017016//Ras GTPase binding;GO:0004709//MAP kinase kinase kinase activity;GO:0004519//endonuclease activity;GO:0042802//identical protein binding;GO:0003676//nucleic acid binding;GO:0046982//protein heterodimerization activity;GO:0005524//ATP binding;GO:0031434//mitogen-activated protein kinase kinase binding;GO:0046872//metal ion binding	K04366//Glioma;Alcoholism;Tuberculosis;Non-small cell lung cancer;Chronic myeloid leukemia;VEGF signaling pathway;Serotonergic synapse;Melanogenesis;Pathways in cancer;Melanoma;Endometrial cancer;Bladder cancer;T cell receptor signaling pathway;Progesterone-mediated oocyte maturation;Focal adhesion;Prostate cancer;Influenza A;Vascular smooth muscle contraction;Regulation of actin cytoskeleton;MAP…
100516581	953.27	1.43163	1.20198e-44	1.05973e-42	Up	PLCB4	GO:0005829//cytosol;GO:0030425//dendrite;GO:0014069//postsynaptic density;GO:0005634//nucleus;GO:0005790//smooth endoplasmic reticulum	GO:0043267//negative regulation of potassium ion transport;GO:0035556//intracellular signal transduction;GO:0043647//inositol phosphate metabolic process;GO:0016042//lipid catabolic process;GO:0007602//phototransduction	GO:0004435//phosphatidylinositol phospholipase C activity;GO:0004871//signal transducer activity;GO:0051019//mitogen-activated protein kinase binding;GO:0005509//calcium ion binding	K05858//Gastric acid secretion;African trypanosomiasis;Cholinergic synapse;Amoebiasis;Vascular smooth muscle contraction;Phototransduction - fly;Carbohydrate digestion and absorption;Salivary secretion;GnRH signaling pathway;Pancreatic secretion;Wnt signaling pathway;Long-term potentiation;Taste transduction;Phosphatidylinositol signaling system;Glutamatergic synapse;Gap junction;Chagas disease (…
100518571	8481.78	-1.2129	5.64149e-41	4.22697e-39	Down	ARHGAP21	GO:0005886//plasma membrane;GO:0005794//Golgi apparatus	GO:0030100//regulation of endocytosis;GO:0043547//positive regulation of GTPase activity;GO:0072384//organelle transport along microtubule;GO:0051684//maintenance of Golgi location;GO:0007165//signal transduction;GO:0051683//establishment of Golgi localization;GO:0007030//Golgi organization	GO:0005096//GTPase activator activity	K04450//Influenza A;Alcoholism;MAPK signaling pathway;HTLV-I infection;Amphetamine addiction;Cocaine addiction;Epstein-Barr virus infection;Dopaminergic synapse;K08878//Pathways in cancer;Chronic myeloid leukemia
100624075	1379.26	1.89163	1.43721e-37	8.75469e-36	Up	AIF1L	GO:0070062//extracellular vesicular exosome;GO:0005737//cytoplasm;GO:0005925//focal adhesion;GO:0032587//ruffle membrane;GO:0005884//actin filament	-	GO:0005509//calcium ion binding;GO:0051015//actin filament binding	K02183//Tuberculosis;Neurotrophin signaling pathway;Long-term potentiation;Plant-pathogen interaction;Olfactory transduction;Oocyte meiosis;Phosphatidylinositol signaling system;Glioma;Alcoholism;Gastric acid secretion;GnRH signaling pathway;Salivary secretion;Phototransduction - fly;Vascular smooth muscle contraction;Phototransduction;Dopaminergic synapse;Calcium signaling pathway;Amphetamine ad…
396848	560.044	1.8519	6.3715e-33	2.98849e-31	Up	MYLK	GO:0001725//stress fiber;GO:0005737//cytoplasm;GO:0005911//cell-cell junction;GO:0070062//extracellular vesicular exosome;GO:0032154//cleavage furrow;GO:0030027//lamellipodium	GO:0032060//bleb assembly;GO:0002230//positive regulation of defense response to virus by host;GO:0090303//positive regulation of wound healing;GO:0051928//positive regulation of calcium ion transport;GO:0030335//positive regulation of cell migration;GO:0007015//actin filament organization;GO:0006468//protein phosphorylation;GO:0071476//cellular hypotonic response;GO:0006939//smooth muscle contra…	GO:0046872//metal ion binding;GO:0003779//actin binding;GO:0004687//myosin light chain kinase activity;GO:0004683//calmodulin-dependent protein kinase activity;GO:0005516//calmodulin binding;GO:0005524//ATP binding	K00907//Gastric acid secretion;Calcium signaling pathway;Focal adhesion;Vascular smooth muscle contraction;Regulation of actin cytoskeleton
106510095	146.578	-2.85749	8.319e-33	3.87097e-31	Down	LOC106510095	GO:0043209//myelin sheath;GO:0070062//extracellular vesicular exosome;GO:0014704//intercalated disc;GO:0005890//sodium:potassium-exchanging ATPase complex;GO:0042383//sarcolemma;GO:0016324//apical plasma membrane;GO:0005622//intracellular;GO:0016323//basolateral plasma membrane	GO:1901018//positive regulation of potassium ion transmembrane transporter activity;GO:1903278//positive regulation of sodium ion export from cell;GO:0006883//cellular sodium ion homeostasis;GO:0010468//regulation of gene expression;GO:0006874//cellular calcium ion homeostasis;GO:0032781//positive regulation of ATPase activity;GO:0010882//regulation of cardiac muscle contraction by calcium ion si…	GO:0005391//sodium:potassium-exchanging ATPase activity;GO:0051117//ATPase binding;GO:0008022//protein C-terminus binding;GO:0001671//ATPase activator activity;GO:0023026//MHC class II protein complex binding	K01540//Gastric acid secretion;Bile secretion;Proximal tubule bicarbonate reclamation;Endocrine and other factor-regulated calcium reabsorption;Carbohydrate digestion and absorption;Mineral absorption;Salivary secretion;Protein digestion and absorption;Pancreatic secretion;Aldosterone-regulated sodium reabsorption;Cardiac muscle contraction
100739291	380.538	1.99368	1.71117e-31	7.487e-30	Up	LOC100739291	-	-	-	K00907//Gastric acid secretion;Calcium signaling pathway;Focal adhesion;Regulation of actin cytoskeleton;Vascular smooth muscle contraction
100516737	3085.31	-1.16715	1.21308e-30	5.06213e-29	Down	NFAT5	GO:0005634//nucleus;GO:0005737//cytoplasm	GO:0001816//cytokine production;GO:0010628//positive regulation of gene expression;GO:0070884//regulation of calcineurin-NFAT signaling cascade;GO:0006355//regulation of transcription, DNA-templated	GO:0003700//sequence-specific DNA binding transcription factor activity;GO:0003677//DNA binding	K04446//MAPK signaling pathway;VEGF signaling pathway;Natural killer cell mediated cytotoxicity;B cell receptor signaling pathway;Axon guidance;T cell receptor signaling pathway;Wnt signaling pathway;Osteoclast differentiation;HTLV-I infection
100514933	990.377	-1.40461	7.22367e-30	2.85682e-28	Down	CHN2	GO:0016020//membrane;GO:0005829//cytosol	GO:0051056//regulation of small GTPase mediated signal transduction;GO:0009967//positive regulation of signal transduction;GO:0043547//positive regulation of GTPase activity	GO:0046872//metal ion binding;GO:0005070//SH3/SH2 adaptor activity;GO:0005096//GTPase activator activity	K04450//Amphetamine addiction;Dopaminergic synapse;Epstein-Barr virus infection;Cocaine addiction;HTLV-I infection;MAPK signaling pathway;Alcoholism;Influenza A;K13736//Bacterial invasion of epithelial cells;K02649//Cholinergic synapse;Amoebiasis;Glioma;Jak-STAT signaling pathway;Phosphatidylinositol signaling system;Epstein-Barr virus infection;Non-small cell lung cancer;Chronic myeloid leukemia…
100152091	4483.95	1.6265	1.85294e-28	6.86496e-27	Up	LOC100152091	-	-	-	K00907//Gastric acid secretion;Calcium signaling pathway;Focal adhesion;Vascular smooth muscle contraction;Regulation of actin cytoskeleton
100154469	177.973	1.84267	4.33705e-26	1.37264e-24	Up	NFATC4	GO:0043229//intracellular organelle;GO:0005737//cytoplasm	GO:0051961//negative regulation of nervous system development;GO:0048468//cell development;GO:0035556//intracellular signal transduction;GO:0009653//anatomical structure morphogenesis;GO:0043065//positive regulation of apoptotic process;GO:0051129//negative regulation of cellular component organization;GO:0097190//apoptotic signaling pathway;GO:0042692//muscle cell differentiation;GO:0072358//car…	GO:0000981//sequence-specific DNA binding RNA polymerase II transcription factor activity;GO:0003677//DNA binding	K04446//VEGF signaling pathway;MAPK signaling pathway;Axon guidance;Natural killer cell mediated cytotoxicity;B cell receptor signaling pathway;T cell receptor signaling pathway;HTLV-I infection;Osteoclast differentiation;Wnt signaling pathway
397659	3205.31	-1.18399	4.6974e-26	1.48468e-24	Down	VDAC2	GO:0070062//extracellular vesicular exosome;GO:0043209//myelin sheath;GO:0005634//nucleus;GO:0042645//mitochondrial nucleoid;GO:0045121//membrane raft;GO:0005743//mitochondrial inner membrane;GO:0046930//pore complex;GO:0005741//mitochondrial outer membrane	GO:2001243//negative regulation of intrinsic apoptotic signaling pathway;GO:0032272//negative regulation of protein polymerization	GO:0005515//protein binding;GO:0008308//voltage-gated anion channel activity;GO:0015288//porin activity;GO:0000166//nucleotide binding	K15040//HTLV-I infection;Huntington's disease;Parkinson's disease;Calcium signaling pathway
100737448	1390.96	-1.0691	6.3287e-26	1.98159e-24	Down	LOC100737448	GO:0031143//pseudopodium;GO:0005794//Golgi apparatus;GO:0005829//cytosol;GO:0005886//plasma membrane	GO:0033138//positive regulation of peptidyl-serine phosphorylation;GO:0035019//somatic stem cell maintenance;GO:1902042//negative regulation of extrinsic apoptotic signaling pathway via death domain receptors;GO:0035994//response to muscle stretch;GO:0031333//negative regulation of protein complex assembly;GO:0045944//positive regulation of transcription from RNA polymerase II promoter;GO:0008285…	GO:0042802//identical protein binding;GO:0046872//metal ion binding;GO:0017016//Ras GTPase binding;GO:0005524//ATP binding;GO:0004674//protein serine/threonine kinase activity;GO:0005057//receptor signaling protein activity	K04366//Endometrial cancer;Bladder cancer;Melanoma;Pathways in cancer;Focal adhesion;T cell receptor signaling pathway;Progesterone-mediated oocyte maturation;Serotonergic synapse;Melanogenesis;VEGF signaling pathway;Chronic myeloid leukemia;Tuberculosis;Non-small cell lung cancer;Alcoholism;Glioma;Long-term depression;Renal cell carcinoma;Chemokine signaling pathway;Colorectal cancer;Insulin sig…
100514368	909.024	1.21335	1.40474e-25	4.28401e-24	Up	LOC100514368	GO:0005829//cytosol;GO:0070062//extracellular vesicular exosome	GO:0051056//regulation of small GTPase mediated signal transduction;GO:0043547//positive regulation of GTPase activity	GO:0005096//GTPase activator activity	K04450//HTLV-I infection;Epstein-Barr virus infection;Dopaminergic synapse;Cocaine addiction;Amphetamine addiction;Alcoholism;Influenza A;MAPK signaling pathway;K07526//Axon guidance;K08878//Pathways in cancer;Chronic myeloid leukemia
100514402	627.149	1.48366	3.40232e-22	8.06786e-21	Up	ADCY3	GO:0005737//cytoplasm;GO:0005886//plasma membrane;GO:0005929//cilium	GO:0007189//adenylate cyclase-activating G-protein coupled receptor signaling pathway;GO:0019933//cAMP-mediated signaling;GO:0006171//cAMP biosynthetic process;GO:0007193//adenylate cyclase-inhibiting G-protein coupled receptor signaling pathway;GO:0007608//sensory perception of smell	GO:0000166//nucleotide binding;GO:0004016//adenylate cyclase activity	K08043//Retrograde endocannabinoid signaling;Purine metabolism;GABAergic synapse;Calcium signaling pathway;Progesterone-mediated oocyte maturation;Chemokine signaling pathway;Vibrio cholerae infection;Melanogenesis;Gap junction;Bile secretion;Olfactory transduction;Oocyte meiosis;Glutamatergic synapse;Morphine addiction;Pancreatic secretion;HTLV-I infection;Vasopressin-regulated water reabsorptio…
733590	391.963	-1.48432	4.05511e-20	8.30572e-19	Down	MEF2C	GO:0016607//nuclear speck;GO:0005737//cytoplasm;GO:0043234//protein complex	GO:0050853//B cell receptor signaling pathway;GO:0046928//regulation of neurotransmitter secretion;GO:0045652//regulation of megakaryocyte differentiation;GO:0014902//myotube differentiation;GO:0071222//cellular response to lipopolysaccharide;GO:0071498//cellular response to fluid shear stress;GO:0009615//response to virus;GO:0045663//positive regulation of myoblast differentiation;GO:0003185//si…	GO:0000978//RNA polymerase II core promoter proximal region sequence-specific DNA binding;GO:0003682//chromatin binding;GO:0046982//protein heterodimerization activity;GO:0035198//miRNA binding;GO:0071837//HMG box domain binding;GO:0003680//AT DNA binding;GO:0033613//activating transcription factor binding;GO:0001205//RNA polymerase II distal enhancer sequence-specific DNA binding transcription f…	K04454//MAPK signaling pathway;Transcriptional misregulation in cancer
100738700	1000.54	-1.28008	3.50016e-19	6.67908e-18	Down	LOC100738700	GO:0009898//cytoplasmic side of plasma membrane;GO:0016021//integral component of membrane;GO:0016323//basolateral plasma membrane;GO:0005886//plasma membrane;GO:0016324//apical plasma membrane;GO:0030054//cell junction;GO:0032591//dendritic spine membrane;GO:0005887//integral component of plasma membrane;GO:0045121//membrane raft;GO:0005634//nucleus;GO:0070062//extracellular vesicular exosome;GO…	GO:0007420//brain development;GO:0007596//blood coagulation;GO:0071305//cellular response to vitamin D;GO:1901660//calcium ion export;GO:0071386//cellular response to corticosterone stimulus;GO:0008152//metabolic process;GO:0007568//aging;GO:0009409//response to cold;GO:0006874//cellular calcium ion homeostasis;GO:0070588//calcium ion transmembrane transport;GO:0003407//neural retina development	GO:0030165//PDZ domain binding;GO:0046872//metal ion binding;GO:0005388//calcium-transporting ATPase activity;GO:0005524//ATP binding;GO:0005516//calmodulin binding	K05850//Pancreatic secretion;Calcium signaling pathway;Mineral absorption;Salivary secretion;Endocrine and other factor-regulated calcium reabsorption
100623338	147.206	1.75064	8.66546e-19	1.59892e-17	Up	LOC100623338	-	-	-	K03121//Herpes simplex infection;Basal transcription factors
100134969	998.285	-1.51828	5.64954e-18	9.71357e-17	Down	NFATC2	GO:0015629//actin cytoskeleton;GO:0005654//nucleoplasm;GO:0005829//cytosol;GO:0030529//ribonucleoprotein complex;GO:0044798//nuclear transcription factor complex;GO:0005886//plasma membrane	GO:0045944//positive regulation of transcription from RNA polymerase II promoter;GO:0038095//Fc-epsilon receptor signaling pathway;GO:0050853//B cell receptor signaling pathway;GO:0006974//cellular response to DNA damage stimulus;GO:1901741//positive regulation of myoblast fusion;GO:0030890//positive regulation of B cell proliferation;GO:0000122//negative regulation of transcription from RNA poly…	GO:0008134//transcription factor binding;GO:0001078//RNA polymerase II core promoter proximal region sequence-specific DNA binding transcription factor activity involved in negative regulation of transcription;GO:0001077//RNA polymerase II core promoter proximal region sequence-specific DNA binding transcription factor activity involved in positive regulation of transcription;GO:0003682//chromati…	K04446//Axon guidance;Natural killer cell mediated cytotoxicity;B cell receptor signaling pathway;VEGF signaling pathway;MAPK signaling pathway;HTLV-I infection;Osteoclast differentiation;Wnt signaling pathway;T cell receptor signaling pathway
100156043	477.392	1.11774	7.64922e-18	1.3075e-16	Up	CIB2	GO:0005927//muscle tendon junction;GO:0031594//neuromuscular junction;GO:0072562//blood microparticle;GO:0042383//sarcolemma;GO:0001917//photoreceptor inner segment	GO:0055074//calcium ion homeostasis;GO:0007229//integrin-mediated signaling pathway;GO:0045494//photoreceptor cell maintenance	GO:0005509//calcium ion binding;GO:0005178//integrin binding	K06268//Axon guidance;MAPK signaling pathway;HTLV-I infection;Long-term potentiation;Wnt signaling pathway;Tuberculosis;Amyotrophic lateral sclerosis (ALS);Glutamatergic synapse;Oocyte meiosis;B cell receptor signaling pathway;Natural killer cell mediated cytotoxicity;Alzheimer's disease;VEGF signaling pathway;Osteoclast differentiation;Apoptosis;T cell receptor signaling pathway;Amphetamine addi…
396858	150.319	1.54839	4.26372e-17	6.85351e-16	Up	LOC396858	GO:0005789//endoplasmic reticulum membrane;GO:0031095//platelet dense tubular network membrane;GO:0005829//cytosol;GO:0016529//sarcoplasmic reticulum;GO:0005955//calcineurin complex;GO:0031088//platelet dense granule membrane;GO:0016021//integral component of membrane;GO:0005637//nuclear inner membrane;GO:0014069//postsynaptic density;GO:0005730//nucleolus	GO:0007202//activation of phospholipase C activity;GO:0050796//regulation of insulin secretion;GO:0038095//Fc-epsilon receptor signaling pathway;GO:0008543//fibroblast growth factor receptor signaling pathway;GO:0006112//energy reserve metabolic process;GO:0007173//epidermal growth factor receptor signaling pathway;GO:0070588//calcium ion transmembrane transport;GO:0038096//Fc-gamma receptor sign…	GO:0005515//protein binding;GO:0005220//inositol 1,4,5-trisphosphate-sensitive calcium-release channel activity;GO:0019855//calcium channel inhibitor activity;GO:0005218//intracellular ligand-gated calcium channel activity;GO:0035091//phosphatidylinositol binding	K04958//Alzheimer's disease;Serotonergic synapse;Gap junction;Dopaminergic synapse;Calcium signaling pathway;Retrograde endocannabinoid signaling;Long-term depression;Huntington's disease;GnRH signaling pathway;Salivary secretion;Vascular smooth muscle contraction;Cholinergic synapse;Gastric acid secretion;Glutamatergic synapse;Oocyte meiosis;Phosphatidylinositol signaling system;Long-term potent…
100516060	371.932	1.48737	1.16704e-16	1.81374e-15	Up	PDE3B	-	-	-	K13296//Purine metabolism;Morphine addiction;Progesterone-mediated oocyte maturation;Insulin signaling pathway
397651	278.754	1.2519	3.2421e-16	4.846e-15	Up	VDAC1P5	GO:0005741//mitochondrial outer membrane;GO:0070062//extracellular vesicular exosome;GO:0005634//nucleus;GO:0046930//pore complex	GO:1902017//regulation of cilium assembly	GO:0015288//porin activity;GO:0000166//nucleotide binding;GO:0008308//voltage-gated anion channel activity	K15041//Huntington's disease;HTLV-I infection;Calcium signaling pathway;Parkinson's disease
397505	107.494	1.78349	4.78755e-16	7.04819e-15	Up	LOC397505	GO:0005765//lysosomal membrane;GO:0045121//membrane raft;GO:0030496//midbody;GO:0005813//centrosome;GO:0005834//heterotrimeric G-protein complex;GO:0005634//nucleus;GO:0070062//extracellular vesicular exosome	GO:0050805//negative regulation of synaptic transmission;GO:0007193//adenylate cyclase-inhibiting G-protein coupled receptor signaling pathway;GO:0008152//metabolic process;GO:0030168//platelet activation;GO:0043434//response to peptide hormone;GO:0007049//cell cycle;GO:0051301//cell division	GO:0046872//metal ion binding;GO:0032794//GTPase activating protein binding;GO:0004871//signal transducer activity;GO:0019003//GDP binding;GO:0003924//GTPase activity;GO:0031821//G-protein coupled serotonin receptor binding;GO:0005525//GTP binding;GO:0031683//G-protein beta/gamma-subunit complex binding	K04630//Gap junction;Pertussis;Chagas disease (American trypanosomiasis);Toxoplasmosis;Melanogenesis;Serotonergic synapse;Leukocyte transendothelial migration;Chemokine signaling pathway;Long-term depression;Progesterone-mediated oocyte maturation;GABAergic synapse;Retrograde endocannabinoid signaling;Dopaminergic synapse;Gastric acid secretion;Alcoholism;Axon guidance;Cholinergic synapse;Tight j…
100271728	126.08	-1.77085	7.15808e-16	1.03688e-14	Down	TRPC6	GO:0005829//cytosol;GO:0005887//integral component of plasma membrane;GO:0036057//slit diaphragm	GO:0070588//calcium ion transmembrane transport;GO:0032414//positive regulation of ion transmembrane transporter activity;GO:0006828//manganese ion transport;GO:0007204//positive regulation of cytosolic calcium ion concentration;GO:0051928//positive regulation of calcium ion transport	GO:0015279//store-operated calcium channel activity;GO:0070679//inositol 1,4,5 trisphosphate binding	-
100514493	2082.63	-1.01999	8.97277e-16	1.28782e-14	Down	ATP1B3	GO:0005901//caveola;GO:0042470//melanosome;GO:0005890//sodium:potassium-exchanging ATPase complex;GO:0070062//extracellular vesicular exosome	GO:0006883//cellular sodium ion homeostasis;GO:0032781//positive regulation of ATPase activity;GO:0072659//protein localization to plasma membrane;GO:0030007//cellular potassium ion homeostasis;GO:1903288//positive regulation of potassium ion import;GO:0050821//protein stabilization;GO:0050900//leukocyte migration;GO:0007596//blood coagulation;GO:0086009//membrane repolarization;GO:1903278//posit…	GO:0001671//ATPase activator activity;GO:0005391//sodium:potassium-exchanging ATPase activity;GO:0051117//ATPase binding	K01540//Cardiac muscle contraction;Aldosterone-regulated sodium reabsorption;Pancreatic secretion;Endocrine and other factor-regulated calcium reabsorption;Protein digestion and absorption;Carbohydrate digestion and absorption;Mineral absorption;Salivary secretion;Gastric acid secretion;Bile secretion;Proximal tubule bicarbonate reclamation
100515635	100.61	-2.0343	9.34094e-16	1.33575e-14	Down	CREB5	-	-	-	K09047//Vasopressin-regulated water reabsorption;Cholinergic synapse;Alcoholism;Prostate cancer;Dopaminergic synapse;Cocaine addiction;Amphetamine addiction;Huntington's disease
445013	342.414	-1.01113	4.70266e-13	5.16807e-12	Down	MAPK3	GO:0031143//pseudopodium;GO:0015630//microtubule cytoskeleton;GO:0005654//nucleoplasm;GO:0005737//cytoplasm;GO:0005635//nuclear envelope;GO:0070062//extracellular vesicular exosome	GO:0038083//peptidyl-tyrosine autophosphorylation;GO:0060440//trachea formation;GO:0070374//positive regulation of ERK1 and ERK2 cascade;GO:0051216//cartilage development;GO:0071260//cellular response to mechanical stimulus;GO:0035066//positive regulation of histone acetylation;GO:0030509//BMP signaling pathway;GO:0051090//regulation of sequence-specific DNA binding transcription factor activity;…	GO:0001784//phosphotyrosine binding;GO:0005524//ATP binding;GO:0019902//phosphatase binding;GO:0004707//MAP kinase activity	K04371//Aldosterone-regulated sodium reabsorption;Type II diabetes mellitus;Progesterone-mediated oocyte maturation;T cell receptor signaling pathway;Adherens junction;mTOR signaling pathway;Endometrial cancer;Bladder cancer;Thyroid cancer;Pathways in cancer;Serotonergic synapse;Prion diseases;Pertussis;Leishmaniasis;Glutamatergic synapse;Non-small cell lung cancer;MAPK signaling pathway - fly;Tu…
396555	44.9701	2.11196	4.37901e-10	3.52909e-09	Up	PDE3A	GO:0016020//membrane;GO:0005829//cytosol	GO:0060282//positive regulation of oocyte development;GO:0040020//regulation of meiosis;GO:0006198//cAMP catabolic process;GO:0043117//positive regulation of vascular permeability;GO:0019934//cGMP-mediated signaling;GO:0071560//cellular response to transforming growth factor beta stimulus;GO:0042493//response to drug;GO:0019933//cAMP-mediated signaling;GO:0001556//oocyte maturation;GO:0043116//ne…	GO:0004115//3',5'-cyclic-AMP phosphodiesterase activity;GO:0046872//metal ion binding	K13296//Purine metabolism;Morphine addiction;Progesterone-mediated oocyte maturation;Insulin signaling pathway
100737793	65.5378	2.1314	4.53478e-10	3.65087e-09	Up	CALN1	GO:0005886//plasma membrane;GO:0048471//perinuclear region of cytoplasm;GO:0032588//trans-Golgi network membrane;GO:0016021//integral component of membrane	-	GO:0005509//calcium ion binding	K02183//Dopaminergic synapse;Calcium signaling pathway;Amphetamine addiction;Insulin signaling pathway;Phototransduction;Melanogenesis;Alzheimer's disease;Pertussis;Oocyte meiosis;Olfactory transduction;Phosphatidylinositol signaling system;Tuberculosis;Neurotrophin signaling pathway;Plant-pathogen interaction;Long-term potentiation;Salivary secretion;GnRH signaling pathway;Vascular smooth muscle…
100518131	102.588	1.34693	1.02526e-08	6.97345e-08	Up	PIK3CD	GO:0005942//phosphatidylinositol 3-kinase complex;GO:0005886//plasma membrane;GO:0005737//cytoplasm	GO:0045087//innate immune response;GO:0014065//phosphatidylinositol 3-kinase signaling;GO:0030168//platelet activation;GO:0001782//B cell homeostasis;GO:0060326//cell chemotaxis;GO:0050832//defense response to fungus;GO:0006954//inflammatory response;GO:0002250//adaptive immune response;GO:0042113//B cell activation;GO:0006468//protein phosphorylation;GO:0046854//phosphatidylinositol phosphorylat…	GO:0046934//phosphatidylinositol-4,5-bisphosphate 3-kinase activity;GO:0005524//ATP binding;GO:0016303//1-phosphatidylinositol-3-kinase activity;GO:0035005//1-phosphatidylinositol-4-phosphate 3-kinase activity	K00922//Renal cell carcinoma;Colorectal cancer;Osteoclast differentiation;Apoptosis;Chemokine signaling pathway;Insulin signaling pathway;Chagas disease (American trypanosomiasis);Acute myeloid leukemia;Hepatitis C;Toll-like receptor signaling pathway;Fc gamma R-mediated phagocytosis;Natural killer cell mediated cytotoxicity;B cell receptor signaling pathway;Fc epsilon RI signaling pathway;Pancre…
100155970	296.629	2.80937	1.56264e-08	1.03786e-07	Up	ADCY5	GO:0005886//plasma membrane;GO:0072372//primary cilium;GO:0005829//cytosol;GO:0016021//integral component of membrane	GO:0045087//innate immune response;GO:0061178//regulation of insulin secretion involved in cellular response to glucose stimulus;GO:0006833//water transport;GO:0055085//transmembrane transport;GO:0071377//cellular response to glucagon stimulus;GO:0048011//neurotrophin TRK receptor signaling pathway;GO:0019933//cAMP-mediated signaling;GO:0007173//epidermal growth factor receptor signaling pathway;…	GO:0004016//adenylate cyclase activity;GO:0008179//adenylate cyclase binding;GO:0005524//ATP binding;GO:0046982//protein heterodimerization activity;GO:0046872//metal ion binding	K08045//Morphine addiction;Cocaine addiction;Glutamatergic synapse;Oocyte meiosis;HTLV-I infection;Pancreatic secretion;Vascular smooth muscle contraction;GnRH signaling pathway;Salivary secretion;Dilated cardiomyopathy;Gastric acid secretion;Cholinergic synapse;Alcoholism;Amphetamine addiction;Progesterone-mediated oocyte maturation;Dopaminergic synapse;GABAergic synapse;Purine metabolism;Retrog…
100519931	43.1579	2.41514	2.57232e-08	1.65959e-07	Up	ADRA1B	GO:0031965//nuclear membrane;GO:0005887//integral component of plasma membrane;GO:0005829//cytosol	GO:0055117//regulation of cardiac muscle contraction;GO:0008542//visual learning;GO:0007512//adult heart development;GO:0045987//positive regulation of smooth muscle contraction;GO:0007267//cell-cell signaling;GO:0007626//locomotory behavior;GO:0001975//response to amphetamine;GO:0042593//glucose homeostasis;GO:0035265//organ growth;GO:0045907//positive regulation of vasoconstriction;GO:0043278//…	GO:0046982//protein heterodimerization activity;GO:0004937//alpha1-adrenergic receptor activity	K04136//Neuroactive ligand-receptor interaction;Calcium signaling pathway;Salivary secretion;Vascular smooth muscle contraction
100524434	28.0635	2.1668	4.99189e-08	3.10283e-07	Up	EFCAB6	-	-	GO:0005509//calcium ion binding	K02183//Insulin signaling pathway;Amphetamine addiction;Calcium signaling pathway;Dopaminergic synapse;Phototransduction;Alzheimer's disease;Melanogenesis;Pertussis;Phosphatidylinositol signaling system;Oocyte meiosis;Olfactory transduction;Long-term potentiation;Plant-pathogen interaction;Tuberculosis;Neurotrophin signaling pathway;Phototransduction - fly;Vascular smooth muscle contraction;GnRH …
100511937	89.3957	1.35158	1.47296e-07	8.54833e-07	Up	LOC100511937	GO:0005942//phosphatidylinositol 3-kinase complex	GO:2001275//positive regulation of glucose import in response to insulin stimulus;GO:0008286//insulin receptor signaling pathway;GO:0046854//phosphatidylinositol phosphorylation;GO:0043551//regulation of phosphatidylinositol 3-kinase activity	GO:0046935//1-phosphatidylinositol-3-kinase regulator activity	K02649//Endometrial cancer;Pathways in cancer;Melanoma;Focal adhesion;Small cell lung cancer;Aldosterone-regulated sodium reabsorption;Type II diabetes mellitus;mTOR signaling pathway;T cell receptor signaling pathway;Progesterone-mediated oocyte maturation;VEGF signaling pathway;Leukocyte transendothelial migration;Chronic myeloid leukemia;Non-small cell lung cancer;Epstein-Barr virus infection;…
397557	70.7321	1.42154	1.51671e-07	8.78054e-07	Up	NOS3	GO:0005856//cytoskeleton;GO:0005829//cytosol;GO:0005794//Golgi apparatus;GO:0005901//caveola;GO:0005634//nucleus	GO:0030324//lung development;GO:1902042//negative regulation of extrinsic apoptotic signaling pathway via death domain receptors;GO:0003100//regulation of systemic arterial blood pressure by endothelin;GO:0031284//positive regulation of guanylate cyclase activity;GO:0001542//ovulation from ovarian follicle;GO:0008285//negative regulation of cell proliferation;GO:0006809//nitric oxide biosynthetic…	GO:0020037//heme binding;GO:0050660//flavin adenine dinucleotide binding;GO:0097110//scaffold protein binding;GO:0050661//NADP binding;GO:0034617//tetrahydrobiopterin binding;GO:0003958//NADPH-hemoprotein reductase activity;GO:0004517//nitric-oxide synthase activity;GO:0003785//actin monomer binding;GO:0005506//iron ion binding;GO:0010181//FMN binding;GO:0034618//arginine binding;GO:0005516//calm…	K13242//Arginine and proline metabolism;Metabolic pathways;Calcium signaling pathway;VEGF signaling pathway
100526036	122.696	1.20082	2.72822e-07	1.52339e-06	Up	LOC100526036	-	-	-	K04527//Type II diabetes mellitus;Aldosterone-regulated sodium reabsorption;Insulin signaling pathway;Adherens junction
100514494	411.642	-1.85963	4.65887e-07	2.52449e-06	Down	LOC100514494	GO:0005737//cytoplasm	GO:0048008//platelet-derived growth factor receptor signaling pathway;GO:0001822//kidney development;GO:0048745//smooth muscle tissue development;GO:0010761//fibroblast migration;GO:0009791//post-embryonic development;GO:0048705//skeletal system morphogenesis;GO:0006807//nitrogen compound metabolic process;GO:0060021//palate development;GO:0001553//luteinization;GO:0008210//estrogen metabolic pro…	GO:0042803//protein homodimerization activity;GO:0042802//identical protein binding	K04514//TGF-beta signaling pathway;Salmonella infection;Wnt signaling pathway;Chemokine signaling pathway;Focal adhesion;Axon guidance;Leukocyte transendothelial migration;Shigellosis;Pathogenic Escherichia coli infection;Regulation of actin cytoskeleton;Vascular smooth muscle contraction
606743	62.1118	1.55299	7.45005e-07	3.93777e-06	Up	ADORA1	GO:0048786//presynaptic active zone;GO:0043025//neuronal cell body;GO:0042734//presynaptic membrane;GO:0005887//integral component of plasma membrane;GO:0043195//terminal bouton;GO:0043197//dendritic spine;GO:0005783//endoplasmic reticulum;GO:0030673//axolemma;GO:0014069//postsynaptic density;GO:0045211//postsynaptic membrane;GO:0016323//basolateral plasma membrane;GO:0032279//asymmetric synapse	GO:0035814//negative regulation of renal sodium excretion;GO:0070256//negative regulation of mucus secretion;GO:0003093//regulation of glomerular filtration;GO:0097190//apoptotic signaling pathway;GO:0008285//negative regulation of cell proliferation;GO:0045741//positive regulation of epidermal growth factor-activated receptor activity;GO:0042323//negative regulation of circadian sleep/wake cycle…	GO:0004629//phospholipase C activity;GO:0046982//protein heterodimerization activity;GO:0001609//G-protein coupled adenosine receptor activity;GO:0032795//heterotrimeric G-protein binding;GO:0001664//G-protein coupled receptor binding;GO:0001883//purine nucleoside binding;GO:0031683//G-protein beta/gamma-subunit complex binding	K04265//Neuroactive ligand-receptor interaction;Morphine addiction
102168137	120.811	-1.14688	1.15067e-06	5.91009e-06	Down	LOC102168137	-	-	-	K05849//Dilated cardiomyopathy;Endocrine and other factor-regulated calcium reabsorption;Arrhythmogenic right ventricular cardiomyopathy (ARVC);Protein digestion and absorption;Mineral absorption;Hypertrophic cardiomyopathy (HCM);Calcium signaling pathway;Cardiac muscle contraction
100520061	28.0332	1.9337	1.82861e-06	9.10113e-06	Up	ATP2B3	GO:0005887//integral component of plasma membrane;GO:0005794//Golgi apparatus	GO:0008152//metabolic process;GO:0006874//cellular calcium ion homeostasis;GO:0070588//calcium ion transmembrane transport	GO:0030165//PDZ domain binding;GO:0005388//calcium-transporting ATPase activity;GO:0046872//metal ion binding;GO:0005524//ATP binding	K05850//Endocrine and other factor-regulated calcium reabsorption;Calcium signaling pathway;Mineral absorption;Salivary secretion;Pancreatic secretion
100127469	143.427	2.53611	1.94584e-06	9.65999e-06	Up	BDKRB2	GO:0005886//plasma membrane;GO:0005768//endosome;GO:0016021//integral component of membrane	GO:0033137//negative regulation of peptidyl-serine phosphorylation;GO:0009612//response to mechanical stimulus;GO:0042311//vasodilation;GO:0032496//response to lipopolysaccharide;GO:0009651//response to salt stress;GO:0007186//G-protein coupled receptor signaling pathway;GO:1902239//negative regulation of intrinsic apoptotic signaling pathway in response to osmotic stress by p53 class mediator;GO…	GO:0042277//peptide binding;GO:0031702//type 1 angiotensin receptor binding;GO:0004947//bradykinin receptor activity;GO:0002020//protease binding;GO:0046982//protein heterodimerization activity	K03916//Neuroactive ligand-receptor interaction;Complement and coagulation cascades;Chagas disease (American trypanosomiasis);Regulation of actin cytoskeleton;Endocrine and other factor-regulated calcium reabsorption;Calcium signaling pathway;K03915//Neuroactive ligand-receptor interaction;Complement and coagulation cascades;Regulation of actin cytoskeleton;Calcium signaling pathway
100515824	24.0797	2.12539	4.65612e-06	2.17218e-05	Up	LOC100515824	-	-	-	K07187//Aldosterone-regulated sodium reabsorption;Type II diabetes mellitus;Insulin signaling pathway;Neurotrophin signaling pathway;Adipocytokine signaling pathway
100512796	100.735	-1.36625	7.7241e-06	3.48223e-05	Down	PRKG2	GO:0005829//cytosol;GO:0031965//nuclear membrane;GO:0016324//apical plasma membrane	GO:0007165//signal transduction;GO:0050999//regulation of nitric-oxide synthase activity;GO:0072661//protein targeting to plasma membrane;GO:0032922//circadian regulation of gene expression;GO:0006468//protein phosphorylation;GO:0046209//nitric oxide metabolic process;GO:0007596//blood coagulation;GO:0044281//small molecule metabolic process;GO:0036289//peptidyl-serine autophosphorylation	GO:0042803//protein homodimerization activity;GO:0005524//ATP binding;GO:0030553//cGMP binding;GO:0004692//cGMP-dependent protein kinase activity	K07376//Vascular smooth muscle contraction;Olfactory transduction;Salivary secretion;Gap junction;Long-term depression
100516663	1138.17	1.32045	2.10273e-05	8.84631e-05	Up	CREB3L1	GO:0005634//nucleus;GO:0005783//endoplasmic reticulum	GO:0045944//positive regulation of transcription from RNA polymerase II promoter;GO:0030968//endoplasmic reticulum unfolded protein response	GO:0035497//cAMP response element binding;GO:0043565//sequence-specific DNA binding;GO:0003700//sequence-specific DNA binding transcription factor activity	K09048//Huntington's disease;Dopaminergic synapse;Cocaine addiction;Amphetamine addiction;Alcoholism;Cholinergic synapse;Prostate cancer;Melanogenesis;Vasopressin-regulated water reabsorption
100622674	35.4078	2.12068	2.11767e-05	8.90507e-05	Up	IRS4	GO:0005829//cytosol;GO:0005886//plasma membrane	GO:0019216//regulation of lipid metabolic process;GO:0009967//positive regulation of signal transduction;GO:0008286//insulin receptor signaling pathway	GO:0005158//insulin receptor binding;GO:0005070//SH3/SH2 adaptor activity;GO:0043548//phosphatidylinositol 3-kinase binding;GO:0004871//signal transducer activity	K07187//Adipocytokine signaling pathway;Neurotrophin signaling pathway;Insulin signaling pathway;Type II diabetes mellitus;Aldosterone-regulated sodium reabsorption
100034246	58.4732	1.19996	4.783e-05	0.000188713	Up	PIK3R6	GO:0005829//cytosol;GO:0005944//phosphatidylinositol 3-kinase complex, class IB	GO:0042269//regulation of natural killer cell mediated cytotoxicity;GO:0046854//phosphatidylinositol phosphorylation;GO:0044281//small molecule metabolic process;GO:0006661//phosphatidylinositol biosynthetic process;GO:0043551//regulation of phosphatidylinositol 3-kinase activity;GO:0043406//positive regulation of MAP kinase activity;GO:0045582//positive regulation of T cell differentiation;GO:00…	GO:0046935//1-phosphatidylinositol-3-kinase regulator activity;GO:0046934//phosphatidylinositol-4,5-bisphosphate 3-kinase activity;GO:0005515//protein binding	K02649//Non-small cell lung cancer;Epstein-Barr virus infection;Phosphatidylinositol signaling system;Glioma;Amoebiasis;Cholinergic synapse;Jak-STAT signaling pathway;Endometrial cancer;Pathways in cancer;Melanoma;Focal adhesion;Small cell lung cancer;Type II diabetes mellitus;Aldosterone-regulated sodium reabsorption;mTOR signaling pathway;Progesterone-mediated oocyte maturation;T cell receptor …
100516639	16.6374	-1.90745	0.000120232	0.000444255	Down	LOC100516639	GO:0070062//extracellular vesicular exosome	-	GO:0005509//calcium ion binding	K02183//Phosphatidylinositol signaling system;Olfactory transduction;Oocyte meiosis;Long-term potentiation;Plant-pathogen interaction;Neurotrophin signaling pathway;Tuberculosis;Phototransduction - fly;Vascular smooth muscle contraction;GnRH signaling pathway;Salivary secretion;Gastric acid secretion;Glioma;Alcoholism;Amphetamine addiction;Insulin signaling pathway;Calcium signaling pathway;Dopam…
100622999	16.816	2.09605	0.000139506	0.000510087	Up	LOC100622999	GO:0005622//intracellular;GO:0016021//integral component of membrane;GO:0005886//plasma membrane	GO:0006171//cAMP biosynthetic process;GO:0007202//activation of phospholipase C activity;GO:0007268//synaptic transmission;GO:0008543//fibroblast growth factor receptor signaling pathway;GO:0007189//adenylate cyclase-activating G-protein coupled receptor signaling pathway;GO:0006112//energy reserve metabolic process;GO:0003091//renal water homeostasis;GO:0007173//epidermal growth factor receptor …	GO:0008294//calcium- and calmodulin-responsive adenylate cyclase activity;GO:0005524//ATP binding;GO:0046872//metal ion binding	K08048//Gap junction;Bile secretion;Melanogenesis;Chemokine signaling pathway;Purine metabolism;Retrograde endocannabinoid signaling;GABAergic synapse;Calcium signaling pathway;Progesterone-mediated oocyte maturation;Cholinergic synapse;Gastric acid secretion;Dilated cardiomyopathy;Salivary secretion;GnRH signaling pathway;Vascular smooth muscle contraction;Taste transduction;Pancreatic secretion…
102162583	17.6102	1.7158	0.000340584	0.00116079	Up	LOC102162583	-	-	-	K08043//Olfactory transduction;Oocyte meiosis;Glutamatergic synapse;Morphine addiction;Pancreatic secretion;HTLV-I infection;Salivary secretion;Vasopressin-regulated water reabsorption;GnRH signaling pathway;Vascular smooth muscle contraction;Cholinergic synapse;Gastric acid secretion;Dilated cardiomyopathy;Retrograde endocannabinoid signaling;Purine metabolism;GABAergic synapse;Calcium signaling…
100157711	19.0768	1.71106	0.000451266	0.00150456	Up	ATP1A4	GO:0005887//integral component of plasma membrane;GO:0043231//intracellular membrane-bounded organelle	GO:0007283//spermatogenesis;GO:0015991//ATP hydrolysis coupled proton transport;GO:0036376//sodium ion export from cell;GO:0030007//cellular potassium ion homeostasis;GO:0030641//regulation of cellular pH;GO:0042391//regulation of membrane potential;GO:0010107//potassium ion import;GO:0006883//cellular sodium ion homeostasis;GO:0009566//fertilization;GO:0030317//sperm motility;GO:0008152//metabol…	GO:0005391//sodium:potassium-exchanging ATPase activity;GO:0005524//ATP binding;GO:0046872//metal ion binding	K01539//Pancreatic secretion;Oxidative phosphorylation;Cardiac muscle contraction;Aldosterone-regulated sodium reabsorption;Gastric acid secretion;Proximal tubule bicarbonate reclamation;Bile secretion;Endocrine and other factor-regulated calcium reabsorption;Protein digestion and absorption;Mineral absorption;Salivary secretion;Carbohydrate digestion and absorption
100623661	5.78921	2.54688	0.000775442	0.00247458	Up	CALML6	GO:0005634//nucleus;GO:0005737//cytoplasm	-	GO:0005509//calcium ion binding	K02183//Pertussis;Melanogenesis;Alzheimer's disease;Phototransduction;Dopaminergic synapse;Calcium signaling pathway;Insulin signaling pathway;Amphetamine addiction;Alcoholism;Glioma;Gastric acid secretion;Salivary secretion;GnRH signaling pathway;Vascular smooth muscle contraction;Phototransduction - fly;Tuberculosis;Neurotrophin signaling pathway;Plant-pathogen interaction;Long-term potentiatio…
397421	74.4508	-1.96007	0.00107694	0.00334745	Down	PLN	-	-	-	K05852//Calcium signaling pathway;Dilated cardiomyopathy
100623235	30.5381	1.23854	0.00116844	0.00360888	Up	CAPSL	-	-	GO:0005509//calcium ion binding	K02183//Calcium signaling pathway;Dopaminergic synapse;Amphetamine addiction;Insulin signaling pathway;Phototransduction;Melanogenesis;Alzheimer's disease;Pertussis;Oocyte meiosis;Olfactory transduction;Phosphatidylinositol signaling system;Neurotrophin signaling pathway;Tuberculosis;Plant-pathogen interaction;Long-term potentiation;Salivary secretion;GnRH signaling pathway;Vascular smooth muscle…
100525111	15.7435	-1.77604	0.00122458	0.00376295	Down	SPATA21	-	-	-	K02183//Alcoholism;Glioma;Gastric acid secretion;Salivary secretion;GnRH signaling pathway;Vascular smooth muscle contraction;Phototransduction - fly;Tuberculosis;Neurotrophin signaling pathway;Plant-pathogen interaction;Long-term potentiation;Olfactory transduction;Oocyte meiosis;Phosphatidylinositol signaling system;Pertussis;Melanogenesis;Alzheimer's disease;Phototransduction;Calcium signaling…
100519889	12.0444	1.87186	0.00156026	0.00468877	Up	ADGRV1	-	-	-	K05849//Dilated cardiomyopathy;Mineral absorption;Arrhythmogenic right ventricular cardiomyopathy (ARVC);Protein digestion and absorption;Endocrine and other factor-regulated calcium reabsorption;Hypertrophic cardiomyopathy (HCM);Cardiac muscle contraction;Calcium signaling pathway
100518360	7.1107	-2.08324	0.00227964	0.00660923	Down	RASGEF1C	GO:0005622//intracellular	GO:0007264//small GTPase mediated signal transduction;GO:0043547//positive regulation of GTPase activity	GO:0005085//guanyl-nucleotide exchange factor activity	K07376//Long-term depression;Gap junction;Vascular smooth muscle contraction;Olfactory transduction;Salivary secretion;K08018//MAPK signaling pathway
100510913	547.882	-1.21154	0.00275422	0.00785216	Down	NEXN	-	-	-	K00907//Gastric acid secretion;Focal adhesion;Calcium signaling pathway;Regulation of actin cytoskeleton;Vascular smooth muscle contraction

## Sheet: ko04151
GeneID	baseMean	log2Fold	pvalue	qvalue	Diff	Symble	Cellular_Component	Biological_Process	Molecular_Function	Pathway
100738213	2312.8	4.20734	2.86863e-141	3.95736e-138	Up	LOC100738213	GO:0030141//secretory granule;GO:0005615//extracellular space;GO:0005788//endoplasmic reticulum lumen;GO:0005794//Golgi apparatus;GO:0005584//collagen type I trimer	GO:0071356//cellular response to tumor necrosis factor;GO:0030335//positive regulation of cell migration;GO:0007601//visual perception;GO:0034504//protein localization to nucleus;GO:0044691//tooth eruption;GO:0071306//cellular response to vitamin E;GO:0050900//leukocyte migration;GO:0060351//cartilage development involved in endochondral bone morphogenesis;GO:0007605//sensory perception of sound;…	GO:0048407//platelet-derived growth factor binding;GO:0042802//identical protein binding;GO:0046872//metal ion binding;GO:0005201//extracellular matrix structural constituent	K06236//Protein digestion and absorption;Focal adhesion;ECM-receptor interaction;Amoebiasis
100737434	644.569	5.4972	4.32451e-125	4.22576e-122	Up	LOC100737434	GO:0005788//endoplasmic reticulum lumen;GO:0005588//collagen type V trimer;GO:0070062//extracellular vesicular exosome	GO:0030199//collagen fibril organization;GO:0030574//collagen catabolic process;GO:0032964//collagen biosynthetic process;GO:0048592//eye morphogenesis;GO:0043588//skin development;GO:0007155//cell adhesion;GO:0045112//integrin biosynthetic process;GO:0035313//wound healing, spreading of epidermal cells;GO:0007411//axon guidance;GO:0043206//extracellular fibril organization;GO:0072358//cardiovasc…	GO:0008201//heparin binding;GO:0005178//integrin binding;GO:0043394//proteoglycan binding;GO:0048407//platelet-derived growth factor binding	K06236//ECM-receptor interaction;Focal adhesion;Protein digestion and absorption;Amoebiasis
397571	722.639	4.08429	7.91796e-121	6.63186e-118	Up	LOC397571	-	GO:0001501//skeletal system development;GO:0050794//regulation of cellular process;GO:0044763//single-organism cellular process;GO:0009887//organ morphogenesis	-	K06236//Protein digestion and absorption;Focal adhesion;ECM-receptor interaction;Amoebiasis
100737091	4118.27	3.12961	1.05383e-92	4.9429e-90	Up	LOC100737091	-	-	-	K06237//Small cell lung cancer;Protein digestion and absorption;Focal adhesion;ECM-receptor interaction;Amoebiasis;Pathways in cancer
100519180	3519.08	2.59701	1.45837e-82	5.34401e-80	Up	LOC100519180	-	-	-	K06237//Pathways in cancer;Amoebiasis;ECM-receptor interaction;Small cell lung cancer;Protein digestion and absorption;Focal adhesion
106508241	573.657	2.98812	1.57107e-76	4.66389e-74	Up	LOC106508241	-	-	-	K06237//Small cell lung cancer;Focal adhesion;Protein digestion and absorption;ECM-receptor interaction;Amoebiasis;Pathways in cancer
100620724	2376.53	2.82604	1.5334e-71	3.78539e-69	Up	COL4A6	GO:0005587//collagen type IV trimer	GO:0071230//cellular response to amino acid stimulus;GO:0030198//extracellular matrix organization	GO:0005201//extracellular matrix structural constituent	K06237//Protein digestion and absorption;Focal adhesion;Small cell lung cancer;ECM-receptor interaction;Amoebiasis;Pathways in cancer
100524161	681.646	2.80024	2.81562e-71	6.73796e-69	Up	PDGFD	-	-	-	K05450//Melanoma;Prostate cancer;Gap junction;Cytokine-cytokine receptor interaction;Regulation of actin cytoskeleton;Focal adhesion
448810	2045.89	-2.09397	5.35234e-70	1.23062e-67	Down	MYC	GO:0005819//spindle;GO:0016604//nuclear body;GO:0005730//nucleolus	GO:2001022//positive regulation of response to DNA damage stimulus;GO:0032204//regulation of telomere maintenance;GO:0042493//response to drug;GO:0045656//negative regulation of monocyte differentiation;GO:0006919//activation of cysteine-type endopeptidase activity involved in apoptotic process;GO:0097193//intrinsic apoptotic signaling pathway;GO:0048146//positive regulation of fibroblast prolife…	GO:0070888//E-box binding;GO:0032403//protein complex binding;GO:0003700//sequence-specific DNA binding transcription factor activity	K04377//Thyroid cancer;Endometrial cancer;Bladder cancer;Transcriptional misregulation in cancer;Colorectal cancer;Pathways in cancer;Cell cycle;Small cell lung cancer;Acute myeloid leukemia;Chronic myeloid leukemia;HTLV-I infection;TGF-beta signaling pathway;Wnt signaling pathway;Epstein-Barr virus infection;ErbB signaling pathway;MAPK signaling pathway;Jak-STAT signaling pathway
100037284	2434.2	-1.42115	1.10552e-63	2.16055e-61	Down	ITGB8	GO:0034686//integrin alphav-beta8 complex;GO:0070062//extracellular vesicular exosome;GO:0009986//cell surface	GO:0007229//integrin-mediated signaling pathway;GO:0007160//cell-matrix adhesion;GO:0010628//positive regulation of gene expression;GO:0051216//cartilage development;GO:0010629//negative regulation of gene expression;GO:0001573//ganglioside metabolic process	GO:0004872//receptor activity;GO:1990430//extracellular matrix protein binding	K06591//Regulation of actin cytoskeleton;ECM-receptor interaction;Arrhythmogenic right ventricular cardiomyopathy (ARVC);Focal adhesion;Cell adhesion molecules (CAMs);Dilated cardiomyopathy;Hypertrophic cardiomyopathy (HCM)
397614	4691.16	1.62473	9.48612e-55	1.28595e-52	Up	IL4R	GO:0016021//integral component of membrane;GO:0043235//receptor complex	GO:0002639//positive regulation of immunoglobulin production;GO:0042832//defense response to protozoan;GO:0016064//immunoglobulin mediated immune response;GO:0002532//production of molecular mediator involved in inflammatory response;GO:0019221//cytokine-mediated signaling pathway;GO:0043032//positive regulation of macrophage activation;GO:1901741//positive regulation of myoblast fusion;GO:004562…	GO:0004896//cytokine receptor activity	K05071//Hematopoietic cell lineage;Jak-STAT signaling pathway;Cytokine-cytokine receptor interaction
100737939	177.551	5.09959	3.7485e-54	4.99487e-52	Up	LOC100737939	-	-	-	K06236//Amoebiasis;ECM-receptor interaction;Focal adhesion;Protein digestion and absorption
100737280	1724.71	-1.59792	1.25389e-52	1.54769e-50	Down	LOC100737280	GO:0031143//pseudopodium;GO:0005741//mitochondrial outer membrane;GO:0005794//Golgi apparatus;GO:0005829//cytosol;GO:0005886//plasma membrane;GO:0005634//nucleus	GO:0045595//regulation of cell differentiation;GO:0035023//regulation of Rho protein signal transduction;GO:0048010//vascular endothelial growth factor receptor signaling pathway;GO:0090305//nucleic acid phosphodiester bond hydrolysis;GO:0002223//stimulatory C-type lectin receptor signaling pathway;GO:2000145//regulation of cell motility;GO:0007268//synaptic transmission;GO:0008543//fibroblast gr…	GO:0017016//Ras GTPase binding;GO:0004709//MAP kinase kinase kinase activity;GO:0004519//endonuclease activity;GO:0042802//identical protein binding;GO:0003676//nucleic acid binding;GO:0046982//protein heterodimerization activity;GO:0005524//ATP binding;GO:0031434//mitogen-activated protein kinase kinase binding;GO:0046872//metal ion binding	K04366//Glioma;Alcoholism;Tuberculosis;Non-small cell lung cancer;Chronic myeloid leukemia;VEGF signaling pathway;Serotonergic synapse;Melanogenesis;Pathways in cancer;Melanoma;Endometrial cancer;Bladder cancer;T cell receptor signaling pathway;Progesterone-mediated oocyte maturation;Focal adhesion;Prostate cancer;Influenza A;Vascular smooth muscle contraction;Regulation of actin cytoskeleton;MAP…
397554	191.923	3.81943	2.43985e-51	2.83264e-49	Up	EPOR	GO:0016021//integral component of membrane	GO:0046697//decidualization;GO:0007420//brain development;GO:0007507//heart development;GO:0038162//erythropoietin-mediated signaling pathway	GO:0004900//erythropoietin receptor activity;GO:0042802//identical protein binding	K05079//Hematopoietic cell lineage;Cytokine-cytokine receptor interaction;Jak-STAT signaling pathway
100518571	8481.78	-1.2129	5.64149e-41	4.22697e-39	Down	ARHGAP21	GO:0005886//plasma membrane;GO:0005794//Golgi apparatus	GO:0030100//regulation of endocytosis;GO:0043547//positive regulation of GTPase activity;GO:0072384//organelle transport along microtubule;GO:0051684//maintenance of Golgi location;GO:0007165//signal transduction;GO:0051683//establishment of Golgi localization;GO:0007030//Golgi organization	GO:0005096//GTPase activator activity	K04450//Influenza A;Alcoholism;MAPK signaling pathway;HTLV-I infection;Amphetamine addiction;Cocaine addiction;Epstein-Barr virus infection;Dopaminergic synapse;K08878//Pathways in cancer;Chronic myeloid leukemia
397175	1030.18	4.21462	3.08139e-37	1.8388e-35	Up	COL11A1	-	-	-	K06236//Amoebiasis;Protein digestion and absorption;Focal adhesion;ECM-receptor interaction
100736703	683.233	1.63772	4.59071e-35	2.43629e-33	Up	LOC100736703	GO:0034686//integrin alphav-beta8 complex;GO:0034684//integrin alphav-beta5 complex;GO:0034683//integrin alphav-beta3 complex;GO:0035867//alphav-beta3 integrin-IGF-1-IGF1R complex;GO:0005925//focal adhesion;GO:0009897//external side of plasma membrane;GO:0031258//lamellipodium membrane;GO:0070062//extracellular vesicular exosome;GO:0031528//microvillus membrane;GO:0031527//filopodium membrane;GO:…	GO:0050748//negative regulation of lipoprotein metabolic process;GO:0001525//angiogenesis;GO:0097192//extrinsic apoptotic signaling pathway in absence of ligand;GO:0045785//positive regulation of cell adhesion;GO:0010745//negative regulation of macrophage derived foam cell differentiation;GO:0046718//viral entry into host cell;GO:0070371//ERK1 and ERK2 cascade;GO:0010888//negative regulation of l…	GO:0001618//virus receptor activity;GO:0050431//transforming growth factor beta binding;GO:0046872//metal ion binding;GO:0001968//fibronectin binding;GO:0031994//insulin-like growth factor I binding;GO:0002020//protease binding;GO:0005245//voltage-gated calcium channel activity;GO:0001846//opsonin binding;GO:1990430//extracellular matrix protein binding;GO:0050840//extracellular matrix binding;GO…	K06487//Phagosome;Dilated cardiomyopathy;Arrhythmogenic right ventricular cardiomyopathy (ARVC);Regulation of actin cytoskeleton;Hypertrophic cardiomyopathy (HCM);Pathways in cancer;Cell adhesion molecules (CAMs);Focal adhesion;Small cell lung cancer;ECM-receptor interaction
100514933	990.377	-1.40461	7.22367e-30	2.85682e-28	Down	CHN2	GO:0016020//membrane;GO:0005829//cytosol	GO:0051056//regulation of small GTPase mediated signal transduction;GO:0009967//positive regulation of signal transduction;GO:0043547//positive regulation of GTPase activity	GO:0046872//metal ion binding;GO:0005070//SH3/SH2 adaptor activity;GO:0005096//GTPase activator activity	K04450//Amphetamine addiction;Dopaminergic synapse;Epstein-Barr virus infection;Cocaine addiction;HTLV-I infection;MAPK signaling pathway;Alcoholism;Influenza A;K13736//Bacterial invasion of epithelial cells;K02649//Cholinergic synapse;Amoebiasis;Glioma;Jak-STAT signaling pathway;Phosphatidylinositol signaling system;Epstein-Barr virus infection;Non-small cell lung cancer;Chronic myeloid leukemia…
100154581	89.0084	4.48869	1.90921e-29	7.38857e-28	Up	LAMA4	-	-	-	K06241//Amoebiasis;Pathways in cancer;African trypanosomiasis;Focal adhesion;Small cell lung cancer;ECM-receptor interaction;Toxoplasmosis
100516109	309.963	2.33893	5.03833e-29	1.91817e-27	Up	LOC100516109	GO:0044464//cell part	-	-	K02583//Transcriptional misregulation in cancer;Neurotrophin signaling pathway;Cytokine-cytokine receptor interaction
733621	695.011	1.58206	6.47775e-27	2.15484e-25	Up	FOXO3	GO:0005634//nucleus	GO:0022602//ovulation cycle process;GO:0048522//positive regulation of cellular process;GO:0007165//signal transduction;GO:0006357//regulation of transcription from RNA polymerase II promoter;GO:0030154//cell differentiation;GO:0008585//female gonad development	GO:0000981//sequence-specific DNA binding RNA polymerase II transcription factor activity;GO:0003677//DNA binding	K09408//Chemokine signaling pathway;Neurotrophin signaling pathway;Endometrial cancer;Non-small cell lung cancer
100520350	432.659	1.93746	1.81215e-26	5.86996e-25	Up	ITGA11	-	-	-	K06587//Focal adhesion;Arrhythmogenic right ventricular cardiomyopathy (ARVC);ECM-receptor interaction;Regulation of actin cytoskeleton;Hypertrophic cardiomyopathy (HCM);Dilated cardiomyopathy
100155943	245.304	1.83337	4.33506e-26	1.37264e-24	Up	SCARF2	GO:0016020//membrane;GO:0005925//focal adhesion	GO:0007155//cell adhesion	GO:0005515//protein binding	K06240//Amoebiasis;Pathways in cancer;Small cell lung cancer;Focal adhesion;Toxoplasmosis;ECM-receptor interaction;K05637//Toxoplasmosis;Arrhythmogenic right ventricular cardiomyopathy (ARVC);Dilated cardiomyopathy;Amoebiasis;ECM-receptor interaction;Small cell lung cancer;Focal adhesion;Pathways in cancer;Hypertrophic cardiomyopathy (HCM);Viral myocarditis
100737448	1390.96	-1.0691	6.3287e-26	1.98159e-24	Down	LOC100737448	GO:0031143//pseudopodium;GO:0005794//Golgi apparatus;GO:0005829//cytosol;GO:0005886//plasma membrane	GO:0033138//positive regulation of peptidyl-serine phosphorylation;GO:0035019//somatic stem cell maintenance;GO:1902042//negative regulation of extrinsic apoptotic signaling pathway via death domain receptors;GO:0035994//response to muscle stretch;GO:0031333//negative regulation of protein complex assembly;GO:0045944//positive regulation of transcription from RNA polymerase II promoter;GO:0008285…	GO:0042802//identical protein binding;GO:0046872//metal ion binding;GO:0017016//Ras GTPase binding;GO:0005524//ATP binding;GO:0004674//protein serine/threonine kinase activity;GO:0005057//receptor signaling protein activity	K04366//Endometrial cancer;Bladder cancer;Melanoma;Pathways in cancer;Focal adhesion;T cell receptor signaling pathway;Progesterone-mediated oocyte maturation;Serotonergic synapse;Melanogenesis;VEGF signaling pathway;Chronic myeloid leukemia;Tuberculosis;Non-small cell lung cancer;Alcoholism;Glioma;Long-term depression;Renal cell carcinoma;Chemokine signaling pathway;Colorectal cancer;Insulin sig…
100514368	909.024	1.21335	1.40474e-25	4.28401e-24	Up	LOC100514368	GO:0005829//cytosol;GO:0070062//extracellular vesicular exosome	GO:0051056//regulation of small GTPase mediated signal transduction;GO:0043547//positive regulation of GTPase activity	GO:0005096//GTPase activator activity	K04450//HTLV-I infection;Epstein-Barr virus infection;Dopaminergic synapse;Cocaine addiction;Amphetamine addiction;Alcoholism;Influenza A;MAPK signaling pathway;K07526//Axon guidance;K08878//Pathways in cancer;Chronic myeloid leukemia
780426	414.781	1.62343	5.85656e-25	1.69985e-23	Up	CCND3	GO:0005737//cytoplasm;GO:0000307//cyclin-dependent protein kinase holoenzyme complex;GO:0016020//membrane;GO:0005654//nucleoplasm	GO:0045737//positive regulation of cyclin-dependent protein serine/threonine kinase activity;GO:0007165//signal transduction;GO:0042098//T cell proliferation	GO:0004693//cyclin-dependent protein serine/threonine kinase activity;GO:0019901//protein kinase binding	K10152//Focal adhesion;Cell cycle;Jak-STAT signaling pathway;p53 signaling pathway;HTLV-I infection;Measles;Wnt signaling pathway
100738123	55.4171	5.22452	1.9084e-24	5.28404e-23	Up	LOC100738123	GO:0005794//Golgi apparatus;GO:0005788//endoplasmic reticulum lumen;GO:0005615//extracellular space;GO:0030141//secretory granule;GO:0005584//collagen type I trimer	GO:0042542//response to hydrogen peroxide;GO:1902618//cellular response to fluoride;GO:0045893//positive regulation of transcription, DNA-templated;GO:0071364//cellular response to epidermal growth factor stimulus;GO:0071230//cellular response to amino acid stimulus;GO:0060325//face morphogenesis;GO:0043434//response to peptide hormone;GO:0071560//cellular response to transforming growth factor b…	GO:0005201//extracellular matrix structural constituent;GO:0046872//metal ion binding;GO:0042802//identical protein binding;GO:0048407//platelet-derived growth factor binding	K06236//Amoebiasis;ECM-receptor interaction;Protein digestion and absorption;Focal adhesion
100627123	325.788	-1.70125	1.16077e-23	3.01465e-22	Down	LOC100627123	GO:0009897//external side of plasma membrane;GO:0005634//nucleus;GO:0043234//protein complex;GO:0005887//integral component of plasma membrane;GO:0005902//microvillus;GO:0005829//cytosol	GO:0008210//estrogen metabolic process;GO:0030325//adrenal gland development;GO:0060021//palate development;GO:0046777//protein autophosphorylation;GO:0050920//regulation of chemotaxis;GO:0002244//hematopoietic progenitor cell differentiation;GO:0010544//negative regulation of platelet activation;GO:0070527//platelet aggregation;GO:0007265//Ras protein signal transduction;GO:0061298//retina vascu…	GO:0042803//protein homodimerization activity;GO:0038085//vascular endothelial growth factor binding;GO:0005021//vascular endothelial growth factor-activated receptor activity;GO:0005161//platelet-derived growth factor receptor binding;GO:0005018//platelet-derived growth factor alpha-receptor activity;GO:0005524//ATP binding;GO:0032403//protein complex binding;GO:0048407//platelet-derived growth …	K04363//Prostate cancer;Gap junction;Glioma;Regulation of actin cytoskeleton;MAPK signaling pathway;Endocytosis;Melanoma;HTLV-I infection;Pathways in cancer;Cytokine-cytokine receptor interaction;Calcium signaling pathway;Focal adhesion
100152256	1307.17	1.15889	3.65828e-22	8.65731e-21	Up	CRELD1	GO:0016020//membrane;GO:0016021//integral component of membrane	-	GO:0005509//calcium ion binding	K04357//Non-small cell lung cancer;ErbB signaling pathway;Endocytosis;MAPK signaling pathway;Regulation of actin cytoskeleton;Glioma;Prostate cancer;Focal adhesion;Cytokine-cytokine receptor interaction;Endometrial cancer;Bladder cancer;Melanoma;Pathways in cancer;Pancreatic cancer;Hepatitis C;Gap junction;K14616//Vitamin digestion and absorption;K08023//TGF-beta signaling pathway
106506038	1380.82	3.05006	1.13251e-21	2.59624e-20	Up	DDIT4	-	-	-	K08270//mTOR signaling pathway
100513862	2338.7	1.27398	2.73739e-21	6.16096e-20	Up	MEGF8	GO:0005634//nucleus;GO:0070062//extracellular vesicular exosome;GO:0016021//integral component of membrane	GO:0030326//embryonic limb morphogenesis;GO:0003143//embryonic heart tube morphogenesis;GO:0055113//epiboly involved in gastrulation with mouth forming second;GO:0097094//craniofacial suture morphogenesis;GO:0061371//determination of heart left/right asymmetry;GO:0060971//embryonic heart tube left/right pattern formation;GO:0048704//embryonic skeletal system morphogenesis;GO:0042074//cell migrati…	GO:0005509//calcium ion binding	K05637//Arrhythmogenic right ventricular cardiomyopathy (ARVC);Toxoplasmosis;Amoebiasis;Dilated cardiomyopathy;Focal adhesion;Small cell lung cancer;ECM-receptor interaction;Viral myocarditis;Hypertrophic cardiomyopathy (HCM);Pathways in cancer
397656	916.049	-1.07231	5.53123e-21	1.21345e-19	Down	PPP2CA	GO:0014069//postsynaptic density;GO:0005886//plasma membrane;GO:0005739//mitochondrion;GO:0043195//terminal bouton;GO:0005829//cytosol;GO:0000159//protein phosphatase type 2A complex;GO:0000775//chromosome, centromeric region;GO:0005634//nucleus;GO:0070062//extracellular vesicular exosome;GO:0000922//spindle pole	GO:0071361//cellular response to ethanol;GO:0071333//cellular response to glucose stimulus;GO:0008637//apoptotic mitochondrial changes;GO:0042992//negative regulation of transcription factor import into nucleus;GO:0071345//cellular response to cytokine stimulus;GO:1901020//negative regulation of calcium ion transmembrane transporter activity;GO:0030111//regulation of Wnt signaling pathway;GO:0019…	GO:0043422//protein kinase B binding;GO:0019904//protein domain specific binding;GO:1990405//protein antigen binding;GO:0050811//GABA receptor binding;GO:0051721//protein phosphatase 2A binding;GO:0044325//ion channel binding;GO:0008022//protein C-terminus binding;GO:0046982//protein heterodimerization activity;GO:0005524//ATP binding;GO:0004722//protein serine/threonine phosphatase activity;GO:0…	K04382//Chagas disease (American trypanosomiasis);Hepatitis C;Cell cycle - yeast;mRNA surveillance pathway;Long-term depression;Meiosis - yeast;TGF-beta signaling pathway;Wnt signaling pathway;Dopaminergic synapse;Oocyte meiosis;Tight junction
100522480	346.177	1.85234	8.58967e-21	1.85152e-19	Up	MCTP1	-	-	-	K02677//GABAergic synapse;Aldosterone-regulated sodium reabsorption;Calcium signaling pathway;Focal adhesion;Dopaminergic synapse;Vibrio cholerae infection;Pathways in cancer;Serotonergic synapse;Melanogenesis;Leukocyte transendothelial migration;VEGF signaling pathway;Endocrine and other factor-regulated calcium reabsorption;Leishmaniasis;Glutamatergic synapse;Non-small cell lung cancer;Tight ju…
100627149	1347.99	-1.13349	6.04418e-20	1.21672e-18	Down	RAC3	GO:0019897//extrinsic component of plasma membrane;GO:0005802//trans-Golgi network;GO:0000139//Golgi membrane;GO:0042470//melanosome;GO:0005884//actin filament;GO:0032587//ruffle membrane;GO:0031901//early endosome membrane;GO:0005925//focal adhesion;GO:0005634//nucleus;GO:0001891//phagocytic cup;GO:0030027//lamellipodium;GO:0070062//extracellular vesicular exosome;GO:0005789//endoplasmic reticul…	GO:0021831//embryonic olfactory bulb interneuron precursor migration;GO:0010762//regulation of fibroblast migration;GO:0060263//regulation of respiratory burst;GO:0043065//positive regulation of apoptotic process;GO:0007411//axon guidance;GO:0090023//positive regulation of neutrophil chemotaxis;GO:0045740//positive regulation of DNA replication;GO:0006972//hyperosmotic response;GO:0048010//vascul…	GO:0004522//pancreatic ribonuclease activity;GO:0003924//GTPase activity;GO:0031996//thioesterase binding;GO:0051022//Rho GDP-dissociation inhibitor binding;GO:0019901//protein kinase binding;GO:0003676//nucleic acid binding;GO:0005525//GTP binding;GO:0017137//Rab GTPase binding;GO:0042826//histone deacetylase binding;GO:0030742//GTP-dependent protein binding	K04392//Axon guidance;Regulation of actin cytoskeleton;MAPK signaling pathway;Wnt signaling pathway;Salmonella infection;Pancreatic secretion;Neurotrophin signaling pathway;Amyotrophic lateral sclerosis (ALS);B cell receptor signaling pathway;Natural killer cell mediated cytotoxicity;Fc epsilon RI signaling pathway;Phagosome;Epithelial cell signaling in Helicobacter pylori infection;Fc gamma R-me…
100524633	261.964	-1.35974	9.85508e-20	1.95039e-18	Down	LOC100524633	GO:0016021//integral component of membrane;GO:0005902//microvillus;GO:0009897//external side of plasma membrane	GO:0035790//platelet-derived growth factor receptor-alpha signaling pathway;GO:0055003//cardiac myofibril assembly;GO:0042475//odontogenesis of dentin-containing tooth;GO:0060325//face morphogenesis;GO:0018108//peptidyl-tyrosine phosphorylation;GO:0030539//male genitalia development;GO:0071230//cellular response to amino acid stimulus;GO:0001701//in utero embryonic development;GO:0061298//retina …	GO:0032403//protein complex binding;GO:0005018//platelet-derived growth factor alpha-receptor activity;GO:0005524//ATP binding	K04363//Glioma;Gap junction;Prostate cancer;MAPK signaling pathway;Regulation of actin cytoskeleton;Pathways in cancer;HTLV-I infection;Endocytosis;Melanoma;Focal adhesion;Calcium signaling pathway;Cytokine-cytokine receptor interaction
100125959	982.103	-1.23794	1.21474e-19	2.38394e-18	Down	MDM2	GO:0005737//cytoplasm;GO:0005730//nucleolus;GO:0043234//protein complex;GO:0016604//nuclear body	GO:0043518//negative regulation of DNA damage response, signal transduction by p53 class mediator;GO:0034504//protein localization to nucleus;GO:0043066//negative regulation of apoptotic process;GO:0031648//protein destabilization;GO:0032436//positive regulation of proteasomal ubiquitin-dependent protein catabolic process;GO:0071157//negative regulation of cell cycle arrest;GO:0006461//protein co…	GO:0016874//ligase activity;GO:0061630//ubiquitin protein ligase activity;GO:0031625//ubiquitin protein ligase binding;GO:0002039//p53 binding;GO:0008270//zinc ion binding;GO:0042802//identical protein binding;GO:0097110//scaffold protein binding	K06643//Bladder cancer;Melanoma;Endocytosis;Transcriptional misregulation in cancer;Pathways in cancer;Cell cycle;Epstein-Barr virus infection;Ubiquitin mediated proteolysis;p53 signaling pathway;Glioma;Prostate cancer;Chronic myeloid leukemia
100518251	1977.76	-1.02795	1.7603e-19	3.40896e-18	Down	KRAS	GO:0005739//mitochondrion;GO:0005925//focal adhesion;GO:0031234//extrinsic component of cytoplasmic side of plasma membrane;GO:0045121//membrane raft;GO:0005829//cytosol	GO:0008286//insulin receptor signaling pathway;GO:0043406//positive regulation of MAP kinase activity;GO:0008542//visual learning;GO:0060441//epithelial tube branching involved in lung morphogenesis;GO:0007173//epidermal growth factor receptor signaling pathway;GO:0051092//positive regulation of NF-kappaB transcription factor activity;GO:0007411//axon guidance;GO:0048010//vascular endothelial gro…	GO:0019003//GDP binding;GO:0003924//GTPase activity;GO:0030275//LRR domain binding;GO:0005525//GTP binding;GO:0032403//protein complex binding;GO:0019002//GMP binding;GO:0046872//metal ion binding	K02833//Tight junction;Non-small cell lung cancer;Endocytosis;Glioma;Axon guidance;Alcoholism;Cholinergic synapse;T cell receptor signaling pathway;Focal adhesion;Pathways in cancer;Melanoma;Thyroid cancer;Endometrial cancer;Bladder cancer;Chronic myeloid leukemia;VEGF signaling pathway;Melanogenesis;Serotonergic synapse;ErbB signaling pathway;Long-term potentiation;HTLV-I infection;Neurotrophin …
397491	915.165	4.59189	3.7113e-18	6.48565e-17	Up	IGF1	GO:0005615//extracellular space;GO:0042567//insulin-like growth factor ternary complex;GO:0005622//intracellular;GO:0031093//platelet alpha granule lumen;GO:0005829//cytosol;GO:0005886//plasma membrane	GO:0032878//regulation of establishment or maintenance of cell polarity;GO:0034392//negative regulation of smooth muscle cell apoptotic process;GO:0010613//positive regulation of cardiac muscle hypertrophy;GO:0002576//platelet degranulation;GO:0060463//lung lobe morphogenesis;GO:0043568//positive regulation of insulin-like growth factor receptor signaling pathway;GO:0030104//water homeostasis;GO:…	GO:0005178//integrin binding;GO:0005159//insulin-like growth factor receptor binding;GO:0008083//growth factor activity;GO:0005158//insulin receptor binding;GO:0005179//hormone activity	K05459//Dilated cardiomyopathy;Prostate cancer;Glioma;p53 signaling pathway;Pathways in cancer;Transcriptional misregulation in cancer;Melanoma;Long-term depression;Hypertrophic cardiomyopathy (HCM);Progesterone-mediated oocyte maturation;mTOR signaling pathway;Focal adhesion;Oocyte meiosis;Aldosterone-regulated sodium reabsorption
397620	19260.4	1.37175	5.52458e-18	9.51266e-17	Up	FN1	GO:0016324//apical plasma membrane;GO:0072562//blood microparticle;GO:0070062//extracellular vesicular exosome;GO:0005577//fibrinogen complex;GO:0005793//endoplasmic reticulum-Golgi intermediate compartment;GO:0005605//basal lamina	GO:0045773//positive regulation of axon extension;GO:0001525//angiogenesis;GO:0018149//peptide cross-linking;GO:0007044//cell-substrate junction assembly;GO:0042060//wound healing;GO:0006953//acute-phase response;GO:0070372//regulation of ERK1 and ERK2 cascade;GO:0010628//positive regulation of gene expression;GO:2001202//negative regulation of transforming growth factor-beta secretion;GO:0035987…	GO:0002020//protease binding;GO:0005178//integrin binding;GO:0008201//heparin binding;GO:0016504//peptidase activator activity	K05717//ECM-receptor interaction;Regulation of actin cytoskeleton;Bacterial invasion of epithelial cells;Focal adhesion;Small cell lung cancer;Pathways in cancer;Amoebiasis
397533	4168.72	2.9018	5.31635e-17	8.49313e-16	Up	COL5A1	GO:0005578//proteinaceous extracellular matrix	GO:0048513//organ development;GO:0009888//tissue development;GO:0016043//cellular component organization;GO:0044763//single-organism cellular process;GO:0009653//anatomical structure morphogenesis	GO:0005488//binding	K06236//Protein digestion and absorption;Focal adhesion;ECM-receptor interaction;Amoebiasis
100512817	391.721	1.23764	1.18702e-16	1.84358e-15	Up	TENM3	-	-	-	K06252//Focal adhesion;ECM-receptor interaction
448808	541.437	1.52661	1.63332e-16	2.50358e-15	Up	FGL2	GO:0009986//cell surface;GO:0070062//extracellular vesicular exosome	GO:0010952//positive regulation of peptidase activity	GO:0016504//peptidase activator activity	-
100626716	497.481	3.40132	6.47231e-16	9.42202e-15	Up	COL1A2	GO:0031012//extracellular matrix;GO:0044421//extracellular region part	GO:0048731//system development;GO:0044763//single-organism cellular process;GO:0065007//biological regulation;GO:0051716//cellular response to stimulus	GO:0005515//protein binding	K06236//Amoebiasis;Focal adhesion;Protein digestion and absorption;ECM-receptor interaction
100515635	100.61	-2.0343	9.34094e-16	1.33575e-14	Down	CREB5	-	-	-	K09047//Vasopressin-regulated water reabsorption;Cholinergic synapse;Alcoholism;Prostate cancer;Dopaminergic synapse;Cocaine addiction;Amphetamine addiction;Huntington's disease
100511953	387.783	1.07996	6.32447e-15	8.39872e-14	Up	B3GNTL1	-	GO:0008152//metabolic process	GO:0016757//transferase activity, transferring glycosyl groups	K07204//mTOR signaling pathway;Insulin signaling pathway
100515267	1840.04	-1.20428	7.24215e-15	9.60107e-14	Down	PDGFC	GO:0005737//cytoplasm;GO:0005886//plasma membrane;GO:0070062//extracellular vesicular exosome;GO:0009986//cell surface;GO:0005615//extracellular space	GO:0048565//digestive tract development;GO:0071230//cellular response to amino acid stimulus;GO:0009887//organ morphogenesis;GO:0060348//bone development;GO:0050730//regulation of peptidyl-tyrosine phosphorylation;GO:0048146//positive regulation of fibroblast proliferation;GO:0048008//platelet-derived growth factor receptor signaling pathway;GO:0045740//positive regulation of DNA replication;GO:0…	GO:0005161//platelet-derived growth factor receptor binding;GO:0008083//growth factor activity;GO:0042803//protein homodimerization activity	K05450//Focal adhesion;Regulation of actin cytoskeleton;Cytokine-cytokine receptor interaction;Gap junction;Prostate cancer;Melanoma
100101552	55.6928	2.55303	1.15702e-14	1.50424e-13	Up	COL6A2	GO:0043234//protein complex;GO:0005615//extracellular space;GO:0005578//proteinaceous extracellular matrix;GO:0042383//sarcolemma;GO:0070062//extracellular vesicular exosome	GO:0070208//protein heterotrimerization	-	K06238//Protein digestion and absorption;Focal adhesion;ECM-receptor interaction
100523303	37.0811	3.23637	1.21139e-14	1.57306e-13	Up	SHD	-	-	-	K04364//Chemokine signaling pathway;Osteoclast differentiation;Pathways in cancer;Endometrial cancer;Renal cell carcinoma;Dorso-ventral axis formation;T cell receptor signaling pathway;Insulin signaling pathway;Focal adhesion;Fc epsilon RI signaling pathway;B cell receptor signaling pathway;Natural killer cell mediated cytotoxicity;Hepatitis C;Acute myeloid leukemia;Gap junction;Chronic myeloid l…
397531	31.4811	3.31013	1.68855e-14	2.14983e-13	Up	COL5A3	GO:0044421//extracellular region part	-	-	K06236//Amoebiasis;ECM-receptor interaction;Protein digestion and absorption;Focal adhesion
397483	2938.27	-1.20999	1.93686e-14	2.4487e-13	Down	ITGA2	GO:0045178//basal part of cell;GO:0034666//integrin alpha2-beta1 complex;GO:0009897//external side of plasma membrane;GO:0005925//focal adhesion	GO:0006929//substrate-dependent cell migration;GO:0038065//collagen-activated signaling pathway;GO:0007229//integrin-mediated signaling pathway;GO:0007160//cell-matrix adhesion;GO:0033627//cell adhesion mediated by integrin;GO:0048333//mesodermal cell differentiation	GO:0038064//collagen receptor activity;GO:0046872//metal ion binding;GO:0098639//collagen binding involved in cell-matrix adhesion	K06481//Dilated cardiomyopathy;Phagosome;Regulation of actin cytoskeleton;Arrhythmogenic right ventricular cardiomyopathy (ARVC);Pathways in cancer;Hypertrophic cardiomyopathy (HCM);ECM-receptor interaction;Small cell lung cancer;Hematopoietic cell lineage;Focal adhesion
100152439	65.899	-2.68567	3.32695e-14	4.12605e-13	Down	MYB	-	-	-	K09420//HTLV-I infection
396730	126.637	-4.65853	4.29123e-14	5.269e-13	Down	ANGPT2	GO:0005615//extracellular space	GO:0010812//negative regulation of cell-substrate adhesion;GO:0030154//cell differentiation;GO:0050928//negative regulation of positive chemotaxis;GO:0016525//negative regulation of angiogenesis;GO:0043537//negative regulation of blood vessel endothelial cell migration;GO:0048014//Tie signaling pathway	GO:0030971//receptor tyrosine kinase binding;GO:0046872//metal ion binding	-
106509238	164.77	-1.3893	2.62893e-13	2.96412e-12	Down	LOC106509238	-	-	-	K06236//Amoebiasis;ECM-receptor interaction;Protein digestion and absorption;Focal adhesion
100737708	268.126	-1.16021	2.63915e-13	2.97422e-12	Down	PRKAA1	GO:0005654//nucleoplasm;GO:0031588//AMP-activated protein kinase complex;GO:0005737//cytoplasm	GO:0010628//positive regulation of gene expression;GO:0006355//regulation of transcription, DNA-templated;GO:0055089//fatty acid homeostasis;GO:0032007//negative regulation of TOR signaling;GO:0048643//positive regulation of skeletal muscle tissue development;GO:0006695//cholesterol biosynthetic process;GO:0050995//negative regulation of lipid catabolic process;GO:0009411//response to UV;GO:00160…	GO:0050405//[acetyl-CoA carboxylase] kinase activity;GO:0047322//[hydroxymethylglutaryl-CoA reductase (NADPH)] kinase activity;GO:0050321//tau-protein kinase activity;GO:0005524//ATP binding;GO:0004679//AMP-activated protein kinase activity;GO:0003682//chromatin binding;GO:0035174//histone serine kinase activity;GO:0046872//metal ion binding	K07198//Hypertrophic cardiomyopathy (HCM);Regulation of autophagy;Adipocytokine signaling pathway;Insulin signaling pathway;mTOR signaling pathway
100627476	189.469	1.29777	3.03454e-13	3.39047e-12	Up	CDK6	GO:0005654//nucleoplasm;GO:0005829//cytosol;GO:0005813//centrosome;GO:0000307//cyclin-dependent protein kinase holoenzyme complex;GO:0001726//ruffle	GO:0000082//G1/S transition of mitotic cell cycle;GO:0007050//cell cycle arrest;GO:0000080//mitotic G1 phase;GO:0048146//positive regulation of fibroblast proliferation;GO:0014002//astrocyte development;GO:2000773//negative regulation of cellular senescence;GO:0045668//negative regulation of osteoblast differentiation;GO:2000145//regulation of cell motility;GO:0048699//generation of neurons;GO:00…	GO:0030332//cyclin binding;GO:0004693//cyclin-dependent protein serine/threonine kinase activity;GO:0005524//ATP binding	K02091//Chronic myeloid leukemia;Pancreatic cancer;Measles;p53 signaling pathway;Glioma;Small cell lung cancer;Cell cycle;Non-small cell lung cancer;Melanoma;Pathways in cancer
445013	342.414	-1.01113	4.70266e-13	5.16807e-12	Down	MAPK3	GO:0031143//pseudopodium;GO:0015630//microtubule cytoskeleton;GO:0005654//nucleoplasm;GO:0005737//cytoplasm;GO:0005635//nuclear envelope;GO:0070062//extracellular vesicular exosome	GO:0038083//peptidyl-tyrosine autophosphorylation;GO:0060440//trachea formation;GO:0070374//positive regulation of ERK1 and ERK2 cascade;GO:0051216//cartilage development;GO:0071260//cellular response to mechanical stimulus;GO:0035066//positive regulation of histone acetylation;GO:0030509//BMP signaling pathway;GO:0051090//regulation of sequence-specific DNA binding transcription factor activity;…	GO:0001784//phosphotyrosine binding;GO:0005524//ATP binding;GO:0019902//phosphatase binding;GO:0004707//MAP kinase activity	K04371//Aldosterone-regulated sodium reabsorption;Type II diabetes mellitus;Progesterone-mediated oocyte maturation;T cell receptor signaling pathway;Adherens junction;mTOR signaling pathway;Endometrial cancer;Bladder cancer;Thyroid cancer;Pathways in cancer;Serotonergic synapse;Prion diseases;Pertussis;Leishmaniasis;Glutamatergic synapse;Non-small cell lung cancer;MAPK signaling pathway - fly;Tu…
100623720	29.1549	2.96661	1.56726e-12	1.6416e-11	Up	COL6A1	-	-	-	K06238//Focal adhesion;Protein digestion and absorption;ECM-receptor interaction
100154710	59.8855	2.23897	2.06997e-12	2.14991e-11	Up	EFNA4	GO:0005886//plasma membrane	GO:0007411//axon guidance;GO:0030316//osteoclast differentiation;GO:0048013//ephrin receptor signaling pathway;GO:0046849//bone remodeling	GO:0046875//ephrin receptor binding	K05462//Axon guidance
100155923	56.674	2.21881	5.06075e-12	5.05256e-11	Up	EFNA3	GO:0005887//integral component of plasma membrane;GO:0031225//anchored component of membrane;GO:0005576//extracellular region	GO:0007267//cell-cell signaling;GO:0048013//ephrin receptor signaling pathway;GO:0007411//axon guidance	GO:0005005//transmembrane-ephrin receptor activity;GO:0046875//ephrin receptor binding	K05462//Axon guidance
397157	1141.26	1.13085	9.42287e-12	9.0903e-11	Up	VEGFA	GO:0009986//cell surface;GO:0016020//membrane;GO:0005615//extracellular space;GO:0030141//secretory granule	GO:0060426//lung vasculature development;GO:0043406//positive regulation of MAP kinase activity;GO:0030949//positive regulation of vascular endothelial growth factor receptor signaling pathway;GO:0001938//positive regulation of endothelial cell proliferation;GO:0040007//growth;GO:0032147//activation of protein kinase activity;GO:0042462//eye photoreceptor cell development;GO:0003007//heart morpho…	GO:0042056//chemoattractant activity;GO:0008083//growth factor activity;GO:0005161//platelet-derived growth factor receptor binding;GO:0048018//receptor agonist activity;GO:0050840//extracellular matrix binding;GO:0043184//vascular endothelial growth factor receptor 2 binding;GO:0042803//protein homodimerization activity;GO:0005125//cytokine activity;GO:0043183//vascular endothelial growth factor…	K05448//Rheumatoid arthritis;Pancreatic cancer;VEGF signaling pathway;Bladder cancer;Renal cell carcinoma;Pathways in cancer;Focal adhesion;mTOR signaling pathway;Cytokine-cytokine receptor interaction
396763	1041.71	-3.14112	3.04413e-11	2.7757e-10	Down	FLT1	GO:0005925//focal adhesion;GO:0005768//endosome;GO:0043235//receptor complex;GO:0005615//extracellular space;GO:0005887//integral component of plasma membrane	GO:0036323//vascular endothelial growth factor receptor-1 signaling pathway;GO:0045766//positive regulation of angiogenesis;GO:0018108//peptidyl-tyrosine phosphorylation;GO:0030949//positive regulation of vascular endothelial growth factor receptor signaling pathway;GO:0010863//positive regulation of phospholipase C activity;GO:0038084//vascular endothelial growth factor signaling pathway;GO:0043…	GO:0019838//growth factor binding;GO:0036326//VEGF-A-activated receptor activity;GO:0036327//VEGF-B-activated receptor activity;GO:0036332//placental growth factor-activated receptor activity;GO:0005524//ATP binding	K05096//Cytokine-cytokine receptor interaction;Focal adhesion;Endocytosis;Transcriptional misregulation in cancer;Rheumatoid arthritis
100739678	47.4651	-2.11493	3.99812e-11	3.58014e-10	Down	LOC100739678	GO:0005737//cytoplasm;GO:0000159//protein phosphatase type 2A complex	GO:0034047//regulation of protein phosphatase type 2A activity;GO:0007165//signal transduction	GO:0008601//protein phosphatase type 2A regulator activity	K11584//Oocyte meiosis;Dopaminergic synapse;Meiosis - yeast;Wnt signaling pathway;mRNA surveillance pathway
100738989	18.6408	4.42479	1.22637e-10	1.04357e-09	Up	LOC100738989	-	-	-	K06236//Amoebiasis;ECM-receptor interaction;Focal adhesion;Protein digestion and absorption
396810	3139.35	-1.70839	4.78143e-10	3.83748e-09	Down	KIT	GO:0005615//extracellular space;GO:0016021//integral component of membrane;GO:0042629//mast cell granule;GO:0009897//external side of plasma membrane;GO:0005911//cell-cell junction	GO:0043303//mast cell degranulation;GO:0032762//mast cell cytokine production;GO:0030218//erythrocyte differentiation;GO:0002327//immature B cell differentiation;GO:0042511//positive regulation of tyrosine phosphorylation of Stat1 protein;GO:0042523//positive regulation of tyrosine phosphorylation of Stat5 protein;GO:0038162//erythropoietin-mediated signaling pathway;GO:0035162//embryonic hemopoi…	GO:0002020//protease binding;GO:0042803//protein homodimerization activity;GO:0019955//cytokine binding;GO:0005524//ATP binding;GO:0004716//receptor signaling protein tyrosine kinase activity;GO:0046872//metal ion binding;GO:0005020//stem cell factor receptor activity	K05091//Melanogenesis;Hematopoietic cell lineage;Cytokine-cytokine receptor interaction;Acute myeloid leukemia;Endocytosis;Pathways in cancer
100512676	272.73	3.82318	5.67901e-10	4.51497e-09	Up	ITGA8	-	-	-	K06584//Regulation of actin cytoskeleton;ECM-receptor interaction;Arrhythmogenic right ventricular cardiomyopathy (ARVC);Cell adhesion molecules (CAMs);Focal adhesion;Dilated cardiomyopathy;Hypertrophic cardiomyopathy (HCM)
100512987	23.7963	2.86752	6.44125e-10	5.09822e-09	Up	MST1	GO:0005829//cytosol;GO:0005654//nucleoplasm;GO:0043234//protein complex;GO:0005615//extracellular space;GO:0070062//extracellular vesicular exosome	GO:0008285//negative regulation of cell proliferation;GO:0001841//neural tube formation;GO:0090090//negative regulation of canonical Wnt signaling pathway;GO:0007346//regulation of mitotic cell cycle;GO:0030317//sperm motility;GO:0035329//hippo signaling;GO:0033138//positive regulation of peptidyl-serine phosphorylation;GO:0031098//stress-activated protein kinase signaling cascade;GO:0046777//pro…	GO:0005524//ATP binding;GO:0000287//magnesium ion binding;GO:0004709//MAP kinase kinase kinase activity;GO:0042803//protein homodimerization activity;GO:0043539//protein serine/threonine kinase activator activity;GO:0008134//transcription factor binding;GO:0004252//serine-type endopeptidase activity	K01315//Staphylococcus aureus infection;Influenza A;Complement and coagulation cascades;Neuroactive ligand-receptor interaction;K05460//Focal adhesion;Cytokine-cytokine receptor interaction;Renal cell carcinoma;Malaria;Melanoma;Pathways in cancer
102160080	50.1959	-2.25794	2.36819e-09	1.75367e-08	Down	PPP2R3A	GO:0000159//protein phosphatase type 2A complex	GO:0090244//Wnt signaling pathway involved in somitogenesis;GO:0045732//positive regulation of protein catabolic process;GO:0001754//eye photoreceptor cell differentiation;GO:0090249//regulation of cell motility involved in somitogenic axis elongation;GO:0090090//negative regulation of canonical Wnt signaling pathway;GO:0034047//regulation of protein phosphatase type 2A activity;GO:0007525//somat…	GO:0005515//protein binding;GO:0008601//protein phosphatase type 2A regulator activity;GO:0005509//calcium ion binding	K11583//Dopaminergic synapse;mRNA surveillance pathway
100523684	226.745	1.19462	2.90128e-09	2.12894e-08	Up	TECTA	GO:0070062//extracellular vesicular exosome	-	-	K03900//Focal adhesion;ECM-receptor interaction;Complement and coagulation cascades;K10955//Vibrio cholerae infection;Amoebiasis
100518131	102.588	1.34693	1.02526e-08	6.97345e-08	Up	PIK3CD	GO:0005942//phosphatidylinositol 3-kinase complex;GO:0005886//plasma membrane;GO:0005737//cytoplasm	GO:0045087//innate immune response;GO:0014065//phosphatidylinositol 3-kinase signaling;GO:0030168//platelet activation;GO:0001782//B cell homeostasis;GO:0060326//cell chemotaxis;GO:0050832//defense response to fungus;GO:0006954//inflammatory response;GO:0002250//adaptive immune response;GO:0042113//B cell activation;GO:0006468//protein phosphorylation;GO:0046854//phosphatidylinositol phosphorylat…	GO:0046934//phosphatidylinositol-4,5-bisphosphate 3-kinase activity;GO:0005524//ATP binding;GO:0016303//1-phosphatidylinositol-3-kinase activity;GO:0035005//1-phosphatidylinositol-4-phosphate 3-kinase activity	K00922//Renal cell carcinoma;Colorectal cancer;Osteoclast differentiation;Apoptosis;Chemokine signaling pathway;Insulin signaling pathway;Chagas disease (American trypanosomiasis);Acute myeloid leukemia;Hepatitis C;Toll-like receptor signaling pathway;Fc gamma R-mediated phagocytosis;Natural killer cell mediated cytotoxicity;B cell receptor signaling pathway;Fc epsilon RI signaling pathway;Pancre…
102165673	75.3015	-1.59768	2.19496e-08	1.4291e-07	Down	LOC102165673	GO:0070062//extracellular vesicular exosome;GO:0005634//nucleus;GO:0005925//focal adhesion;GO:0016324//apical plasma membrane;GO:0031410//cytoplasmic vesicle;GO:0005764//lysosome;GO:0031226//intrinsic component of plasma membrane	GO:0008543//fibroblast growth factor receptor signaling pathway;GO:0018108//peptidyl-tyrosine phosphorylation;GO:0038095//Fc-epsilon receptor signaling pathway;GO:0032956//regulation of actin cytoskeleton organization;GO:0072262//metanephric glomerular mesangial cell proliferation involved in metanephros development;GO:0038091//positive regulation of cell proliferation by VEGF-activated platelet …	GO:0038085//vascular endothelial growth factor binding;GO:0004992//platelet activating factor receptor activity;GO:0000166//nucleotide binding;GO:0019901//protein kinase binding;GO:0005019//platelet-derived growth factor beta-receptor activity;GO:0048407//platelet-derived growth factor binding;GO:0005161//platelet-derived growth factor receptor binding	K05089//Melanoma;Pathways in cancer;HTLV-I infection;Cytokine-cytokine receptor interaction;Focal adhesion;Calcium signaling pathway;Prostate cancer;Gap junction;Glioma;Regulation of actin cytoskeleton;MAPK signaling pathway
100512142	182.969	1.29941	4.56573e-08	2.85535e-07	Up	ITGA1	GO:0045178//basal part of cell;GO:0034665//integrin alpha1-beta1 complex;GO:0005925//focal adhesion;GO:0009897//external side of plasma membrane;GO:0070062//extracellular vesicular exosome	GO:0045123//cellular extravasation;GO:0042059//negative regulation of epidermal growth factor receptor signaling pathway;GO:0032516//positive regulation of phosphoprotein phosphatase activity;GO:0007160//cell-matrix adhesion;GO:0030593//neutrophil chemotaxis;GO:0007229//integrin-mediated signaling pathway;GO:0008285//negative regulation of cell proliferation	GO:0098639//collagen binding involved in cell-matrix adhesion;GO:0019903//protein phosphatase binding	K06480//Dilated cardiomyopathy;Hypertrophic cardiomyopathy (HCM);ECM-receptor interaction;Regulation of actin cytoskeleton;Arrhythmogenic right ventricular cardiomyopathy (ARVC);Focal adhesion;Hematopoietic cell lineage
102159413	38.8052	2.43974	9.18464e-08	5.48366e-07	Up	LOC102159413	-	-	-	K06252//Focal adhesion;ECM-receptor interaction
100511937	89.3957	1.35158	1.47296e-07	8.54833e-07	Up	LOC100511937	GO:0005942//phosphatidylinositol 3-kinase complex	GO:2001275//positive regulation of glucose import in response to insulin stimulus;GO:0008286//insulin receptor signaling pathway;GO:0046854//phosphatidylinositol phosphorylation;GO:0043551//regulation of phosphatidylinositol 3-kinase activity	GO:0046935//1-phosphatidylinositol-3-kinase regulator activity	K02649//Endometrial cancer;Pathways in cancer;Melanoma;Focal adhesion;Small cell lung cancer;Aldosterone-regulated sodium reabsorption;Type II diabetes mellitus;mTOR signaling pathway;T cell receptor signaling pathway;Progesterone-mediated oocyte maturation;VEGF signaling pathway;Leukocyte transendothelial migration;Chronic myeloid leukemia;Non-small cell lung cancer;Epstein-Barr virus infection;…
397557	70.7321	1.42154	1.51671e-07	8.78054e-07	Up	NOS3	GO:0005856//cytoskeleton;GO:0005829//cytosol;GO:0005794//Golgi apparatus;GO:0005901//caveola;GO:0005634//nucleus	GO:0030324//lung development;GO:1902042//negative regulation of extrinsic apoptotic signaling pathway via death domain receptors;GO:0003100//regulation of systemic arterial blood pressure by endothelin;GO:0031284//positive regulation of guanylate cyclase activity;GO:0001542//ovulation from ovarian follicle;GO:0008285//negative regulation of cell proliferation;GO:0006809//nitric oxide biosynthetic…	GO:0020037//heme binding;GO:0050660//flavin adenine dinucleotide binding;GO:0097110//scaffold protein binding;GO:0050661//NADP binding;GO:0034617//tetrahydrobiopterin binding;GO:0003958//NADPH-hemoprotein reductase activity;GO:0004517//nitric-oxide synthase activity;GO:0003785//actin monomer binding;GO:0005506//iron ion binding;GO:0010181//FMN binding;GO:0034618//arginine binding;GO:0005516//calm…	K13242//Arginine and proline metabolism;Metabolic pathways;Calcium signaling pathway;VEGF signaling pathway
100736594	37.4743	1.81691	2.21368e-07	1.25248e-06	Up	LOC100736594	GO:0005615//extracellular space;GO:0005583//fibrillar collagen trimer	GO:0030199//collagen fibril organization;GO:0016337//single organismal cell-cell adhesion;GO:0030198//extracellular matrix organization;GO:0006641//triglyceride metabolic process;GO:0006629//lipid metabolic process;GO:0030036//actin cytoskeleton organization;GO:0007160//cell-matrix adhesion;GO:0044237//cellular metabolic process;GO:0043170//macromolecule metabolic process;GO:0007155//cell adhesio…	GO:0005518//collagen binding;GO:0008201//heparin binding;GO:0005178//integrin binding	K06252//ECM-receptor interaction;Focal adhesion
102159686	83.0298	-1.27825	2.55778e-07	1.43402e-06	Down	LOC102159686	-	-	-	K06236//Focal adhesion;Protein digestion and absorption;ECM-receptor interaction;Amoebiasis
100526036	122.696	1.20082	2.72822e-07	1.52339e-06	Up	LOC100526036	-	-	-	K04527//Type II diabetes mellitus;Aldosterone-regulated sodium reabsorption;Insulin signaling pathway;Adherens junction
100738399	152.989	-1.16095	2.82719e-07	1.57303e-06	Down	LPAR6	GO:0016021//integral component of membrane;GO:0005886//plasma membrane	GO:0007186//G-protein coupled receptor signaling pathway	GO:0004930//G-protein coupled receptor activity	K04273//Neuroactive ligand-receptor interaction
399543	14.4124	2.93369	4.31739e-07	2.34922e-06	Up	VWF	GO:0005578//proteinaceous extracellular matrix;GO:0070062//extracellular vesicular exosome;GO:0033093//Weibel-Palade body;GO:0005783//endoplasmic reticulum	GO:0051260//protein homooligomerization;GO:0031589//cell-substrate adhesion;GO:0030168//platelet activation	GO:0005178//integrin binding;GO:0042803//protein homodimerization activity;GO:0005518//collagen binding;GO:0001948//glycoprotein binding;GO:0051087//chaperone binding;GO:0002020//protease binding;GO:0019865//immunoglobulin binding;GO:0047485//protein N-terminus binding	K03900//Focal adhesion;ECM-receptor interaction;Complement and coagulation cascades
397311	107.694	-1.72851	1.02015e-06	5.28368e-06	Down	KDR	GO:0030054//cell junction;GO:0005887//integral component of plasma membrane;GO:0045121//membrane raft;GO:0005634//nucleus;GO:0005769//early endosome;GO:0009897//external side of plasma membrane;GO:0097443//sorting endosome;GO:0005794//Golgi apparatus;GO:0005576//extracellular region;GO:0016023//cytoplasmic membrane-bounded vesicle;GO:0005768//endosome;GO:0005783//endoplasmic reticulum	GO:0035162//embryonic hemopoiesis;GO:0045601//regulation of endothelial cell differentiation;GO:0048010//vascular endothelial growth factor receptor signaling pathway;GO:2001214//positive regulation of vasculogenesis;GO:0001938//positive regulation of endothelial cell proliferation;GO:0014068//positive regulation of phosphatidylinositol 3-kinase signaling;GO:0001570//vasculogenesis;GO:0038084//va…	GO:0005021//vascular endothelial growth factor-activated receptor activity;GO:0051879//Hsp90 protein binding;GO:0038085//vascular endothelial growth factor binding;GO:0005178//integrin binding;GO:0005524//ATP binding;GO:0004716//receptor signaling protein tyrosine kinase activity	K05098//Cytokine-cytokine receptor interaction;Focal adhesion;VEGF signaling pathway;Endocytosis
396965	21.0816	-2.60756	1.04484e-06	5.40438e-06	Down	PRL	GO:0030141//secretory granule;GO:0005615//extracellular space	GO:0001938//positive regulation of endothelial cell proliferation;GO:2000183//negative regulation of progesterone biosynthetic process;GO:0046427//positive regulation of JAK-STAT cascade;GO:0040014//regulation of multicellular organism growth;GO:0010575//positive regulation vascular endothelial growth factor production;GO:0042711//maternal behavior;GO:0010730//negative regulation of hydrogen pero…	GO:0005179//hormone activity	K05439//Neuroactive ligand-receptor interaction;Jak-STAT signaling pathway;Cytokine-cytokine receptor interaction
102158241	14.7803	-2.60151	2.42773e-06	1.18566e-05	Down	LOC102158241	-	-	-	K10605//Fanconi anemia pathway;Ubiquitin mediated proteolysis
100626805	60.3742	-1.3344	2.46031e-06	1.20057e-05	Down	LOC100626805	GO:0005886//plasma membrane;GO:0005737//cytoplasm;GO:0016021//integral component of membrane;GO:0005856//cytoskeleton;GO:0005615//extracellular space	GO:0045636//positive regulation of melanocyte differentiation;GO:0002687//positive regulation of leukocyte migration;GO:0050731//positive regulation of peptidyl-tyrosine phosphorylation;GO:0070668//positive regulation of mast cell proliferation;GO:0001755//neural crest cell migration;GO:0035162//embryonic hemopoiesis;GO:0002763//positive regulation of myeloid leukocyte differentiation;GO:0045740/…	GO:0005173//stem cell factor receptor binding;GO:0008083//growth factor activity;GO:0005125//cytokine activity	K05461//Hematopoietic cell lineage;Melanogenesis;Cytokine-cytokine receptor interaction;Pathways in cancer
100153150	79.5893	-1.11493	2.80591e-06	1.35791e-05	Down	LOC100153150	-	GO:0032259//methylation	GO:0008757//S-adenosylmethionine-dependent methyltransferase activity	K11583//mRNA surveillance pathway;Dopaminergic synapse
100152038	34.6663	-1.71676	6.22783e-06	2.84486e-05	Down	OSM	GO:0005576//extracellular region	GO:0045944//positive regulation of transcription from RNA polymerase II promoter;GO:0042517//positive regulation of tyrosine phosphorylation of Stat3 protein;GO:0007275//multicellular organismal development;GO:0033138//positive regulation of peptidyl-serine phosphorylation;GO:0008284//positive regulation of cell proliferation;GO:0006950//response to stress;GO:0043410//positive regulation of MAPK …	GO:0008083//growth factor activity;GO:0005125//cytokine activity;GO:0005147//oncostatin-M receptor binding	K05418//Cytokine-cytokine receptor interaction;Jak-STAT signaling pathway
396717	25.9563	1.7888	6.75966e-06	3.07462e-05	Up	FGF9	GO:0005615//extracellular space;GO:0005737//cytoplasm;GO:0005604//basement membrane;GO:0070062//extracellular vesicular exosome	GO:0030326//embryonic limb morphogenesis;GO:0030238//male sex determination;GO:0060484//lung-associated mesenchyme development;GO:0042472//inner ear morphogenesis;GO:0003214//cardiac left ventricle morphogenesis;GO:0007267//cell-cell signaling;GO:0038095//Fc-epsilon receptor signaling pathway;GO:0008543//fibroblast growth factor receptor signaling pathway;GO:0048566//embryonic digestive tract dev…	GO:0008083//growth factor activity;GO:0005104//fibroblast growth factor receptor binding;GO:0008201//heparin binding	K04358//Melanoma;Pathways in cancer;MAPK signaling pathway;Regulation of actin cytoskeleton
100157958	20.6446	2.05239	7.28498e-06	3.29376e-05	Up	LOC100157958	-	-	-	K06247//Amoebiasis;Pathways in cancer;Focal adhesion;Small cell lung cancer;ECM-receptor interaction;Toxoplasmosis
102159598	7.29847	3.45257	1.10362e-05	4.85775e-05	Up	LOC102159598	-	-	-	K06241//Pathways in cancer;African trypanosomiasis;Amoebiasis;ECM-receptor interaction;Toxoplasmosis;Small cell lung cancer;Focal adhesion
100516663	1138.17	1.32045	2.10273e-05	8.84631e-05	Up	CREB3L1	GO:0005634//nucleus;GO:0005783//endoplasmic reticulum	GO:0045944//positive regulation of transcription from RNA polymerase II promoter;GO:0030968//endoplasmic reticulum unfolded protein response	GO:0035497//cAMP response element binding;GO:0043565//sequence-specific DNA binding;GO:0003700//sequence-specific DNA binding transcription factor activity	K09048//Huntington's disease;Dopaminergic synapse;Cocaine addiction;Amphetamine addiction;Alcoholism;Cholinergic synapse;Prostate cancer;Melanogenesis;Vasopressin-regulated water reabsorption
100144501	36.1337	1.45388	2.40224e-05	0.000100102	Up	EFNA1	GO:0046658//anchored component of plasma membrane;GO:0070062//extracellular vesicular exosome	GO:0050731//positive regulation of peptidyl-tyrosine phosphorylation;GO:0048013//ephrin receptor signaling pathway;GO:0043535//regulation of blood vessel endothelial cell migration;GO:0050770//regulation of axonogenesis;GO:0003180//aortic valve morphogenesis;GO:0010719//negative regulation of epithelial to mesenchymal transition;GO:0034446//substrate adhesion-dependent cell spreading;GO:0000187//…	GO:0046875//ephrin receptor binding	K05462//Axon guidance
397156	77.8731	-1.26403	3.63988e-05	0.000146974	Down	IL2RG	GO:0016021//integral component of membrane	GO:0019221//cytokine-mediated signaling pathway	GO:0004896//cytokine receptor activity	K05070//Measles;HTLV-I infection;Endocytosis;Cytokine-cytokine receptor interaction;Jak-STAT signaling pathway;Primary immunodeficiency
100622520	16.8241	2.12002	4.32082e-05	0.000172275	Up	GNG8	GO:0005834//heterotrimeric G-protein complex	GO:0035176//social behavior;GO:0044281//small molecule metabolic process;GO:0043584//nose development;GO:0007602//phototransduction;GO:0071444//cellular response to pheromone;GO:0071377//cellular response to glucagon stimulus;GO:0007399//nervous system development;GO:0006112//energy reserve metabolic process;GO:0007268//synaptic transmission;GO:0007186//G-protein coupled receptor signaling pathway	GO:0003924//GTPase activity;GO:0004871//signal transducer activity;GO:0005515//protein binding	K04544//Serotonergic synapse;Cholinergic synapse;Alcoholism;Retrograde endocannabinoid signaling;GABAergic synapse;Glutamatergic synapse;Dopaminergic synapse;Morphine addiction;Chemokine signaling pathway
100034246	58.4732	1.19996	4.783e-05	0.000188713	Up	PIK3R6	GO:0005829//cytosol;GO:0005944//phosphatidylinositol 3-kinase complex, class IB	GO:0042269//regulation of natural killer cell mediated cytotoxicity;GO:0046854//phosphatidylinositol phosphorylation;GO:0044281//small molecule metabolic process;GO:0006661//phosphatidylinositol biosynthetic process;GO:0043551//regulation of phosphatidylinositol 3-kinase activity;GO:0043406//positive regulation of MAP kinase activity;GO:0045582//positive regulation of T cell differentiation;GO:00…	GO:0046935//1-phosphatidylinositol-3-kinase regulator activity;GO:0046934//phosphatidylinositol-4,5-bisphosphate 3-kinase activity;GO:0005515//protein binding	K02649//Non-small cell lung cancer;Epstein-Barr virus infection;Phosphatidylinositol signaling system;Glioma;Amoebiasis;Cholinergic synapse;Jak-STAT signaling pathway;Endometrial cancer;Pathways in cancer;Melanoma;Focal adhesion;Small cell lung cancer;Type II diabetes mellitus;Aldosterone-regulated sodium reabsorption;mTOR signaling pathway;Progesterone-mediated oocyte maturation;T cell receptor …
100623546	16.4017	2.05248	5.01401e-05	0.00019723	Up	CFAP74	-	-	-	K04536//Serotonergic synapse;Cholinergic synapse;Alcoholism;Dopaminergic synapse;Glutamatergic synapse;Retrograde endocannabinoid signaling;GABAergic synapse;Morphine addiction;Phototransduction;Taste transduction;Chemokine signaling pathway
100153190	24	1.80375	5.45941e-05	0.000213213	Up	FRMPD1	GO:0005856//cytoskeleton;GO:0070062//extracellular vesicular exosome	-	-	K05725//Axon guidance;Amoebiasis;Regulation of actin cytoskeleton;Bacterial invasion of epithelial cells;Leukocyte transendothelial migration;VEGF signaling pathway;Chemokine signaling pathway;Pathways in cancer;Transcriptional misregulation in cancer;ErbB signaling pathway;Small cell lung cancer;Focal adhesion;K00948//Purine metabolism;Oxidative phosphorylation;Biosynthesis of secondary metaboli…
100144531	7.46292	2.89774	5.98209e-05	0.000231887	Up	PCK1	GO:0005829//cytosol;GO:0070062//extracellular vesicular exosome	GO:0006094//gluconeogenesis;GO:0046327//glycerol biosynthetic process from pyruvate;GO:0061402//positive regulation of transcription from RNA polymerase II promoter in response to acidic pH;GO:0051365//cellular response to potassium ion starvation;GO:0016310//phosphorylation;GO:0032868//response to insulin;GO:0006475//internal protein amino acid acetylation	GO:0016301//kinase activity;GO:0004613//phosphoenolpyruvate carboxykinase (GTP) activity;GO:0030145//manganese ion binding;GO:0005525//GTP binding;GO:0000287//magnesium ion binding;GO:0031406//carboxylic acid binding	K01596//Proximal tubule bicarbonate reclamation;Glycolysis / Gluconeogenesis;PPAR signaling pathway;Microbial metabolism in diverse environments;Biosynthesis of secondary metabolites;Metabolic pathways;Adipocytokine signaling pathway;Citrate cycle (TCA cycle);Pyruvate metabolism;Insulin signaling pathway
397063	4868.59	1.31595	0.000111164	0.000413091	Up	ITGB3	GO:0071133//alpha9-beta1 integrin-ADAM8 complex;GO:0031092//platelet alpha granule membrane;GO:0034683//integrin alphav-beta3 complex;GO:0009897//external side of plasma membrane;GO:0005925//focal adhesion;GO:0031258//lamellipodium membrane;GO:0070062//extracellular vesicular exosome;GO:0005634//nucleus;GO:0031528//microvillus membrane;GO:0031527//filopodium membrane;GO:0071062//alphav-beta3 inte…	GO:0007160//cell-matrix adhesion;GO:0007229//integrin-mediated signaling pathway;GO:0045715//negative regulation of low-density lipoprotein particle receptor biosynthetic process;GO:0070527//platelet aggregation;GO:0016049//cell growth;GO:0030198//extracellular matrix organization;GO:0032369//negative regulation of lipid transport;GO:0002576//platelet degranulation;GO:0033690//positive regulation…	GO:0005161//platelet-derived growth factor receptor binding;GO:0050840//extracellular matrix binding;GO:0042802//identical protein binding;GO:0005178//integrin binding;GO:0004872//receptor activity;GO:0043184//vascular endothelial growth factor receptor 2 binding;GO:0003756//protein disulfide isomerase activity;GO:0002020//protease binding;GO:0001968//fibronectin binding	K06493//Dilated cardiomyopathy;Phagosome;Regulation of actin cytoskeleton;Arrhythmogenic right ventricular cardiomyopathy (ARVC);Osteoclast differentiation;Hypertrophic cardiomyopathy (HCM);ECM-receptor interaction;Hematopoietic cell lineage;Focal adhesion
100524883	26.9407	-1.68435	0.000216747	0.000764497	Down	LOC100524883	-	-	-	K12230//B cell receptor signaling pathway
100525607	4.13937	3.15436	0.000273924	0.000949885	Up	NGFR	GO:0005635//nuclear envelope;GO:0043204//perikaryon;GO:0005768//endosome;GO:0005576//extracellular region;GO:0005794//Golgi apparatus;GO:0032590//dendrite membrane;GO:0009897//external side of plasma membrane;GO:0032809//neuronal cell body membrane;GO:0005654//nucleoplasm;GO:0045121//membrane raft;GO:0005887//integral component of plasma membrane;GO:0045334//clathrin-coated endocytic vesicle;GO:0…	GO:0007411//axon guidance;GO:0032224//positive regulation of synaptic transmission, cholinergic;GO:0043410//positive regulation of MAPK cascade;GO:0043281//regulation of cysteine-type endopeptidase activity involved in apoptotic process;GO:0043524//negative regulation of neuron apoptotic process;GO:0031293//membrane protein intracellular domain proteolysis;GO:0048146//positive regulation of fibro…	GO:0048406//nerve growth factor binding;GO:0070678//preprotein binding;GO:0017137//Rab GTPase binding;GO:0005035//death receptor activity;GO:0001540//beta-amyloid binding;GO:0031625//ubiquitin protein ligase binding;GO:0005168//neurotrophin TRKA receptor binding	K02583//Cytokine-cytokine receptor interaction;Neurotrophin signaling pathway;Transcriptional misregulation in cancer
100525013	19.4106	-1.72634	0.000290015	0.00100095	Down	FGF18	GO:0005730//nucleolus;GO:0005737//cytoplasm;GO:0005615//extracellular space	GO:2000546//positive regulation of endothelial cell chemotaxis to fibroblast growth factor;GO:0030949//positive regulation of vascular endothelial growth factor receptor signaling pathway;GO:0007411//axon guidance;GO:0038095//Fc-epsilon receptor signaling pathway;GO:0008543//fibroblast growth factor receptor signaling pathway;GO:0008284//positive regulation of cell proliferation;GO:0007267//cell-…	GO:0005111//type 2 fibroblast growth factor receptor binding;GO:0005105//type 1 fibroblast growth factor receptor binding;GO:0008083//growth factor activity	K04358//Regulation of actin cytoskeleton;MAPK signaling pathway;Pathways in cancer;Melanoma
100739745	192.685	-1.66401	0.000309321	0.0010618	Down	MET	GO:0009986//cell surface;GO:0009925//basal plasma membrane;GO:0016021//integral component of membrane	GO:0001889//liver development;GO:0007519//skeletal muscle tissue development;GO:1901299//negative regulation of hydrogen peroxide-mediated programmed cell death;GO:0042593//glucose homeostasis;GO:0000187//activation of MAPK activity;GO:0071526//semaphorin-plexin signaling pathway;GO:0045944//positive regulation of transcription from RNA polymerase II promoter;GO:0018108//peptidyl-tyrosine phospho…	GO:0005008//hepatocyte growth factor-activated receptor activity;GO:0019903//protein phosphatase binding;GO:0005524//ATP binding;GO:0017154//semaphorin receptor activity	K05099//Transcriptional misregulation in cancer;Pathways in cancer;Melanoma;Malaria;Endocytosis;Renal cell carcinoma;Adherens junction;Cytokine-cytokine receptor interaction;Focal adhesion;Axon guidance;Epithelial cell signaling in Helicobacter pylori infection;Bacterial invasion of epithelial cells
100736905	26.9445	1.61729	0.000444542	0.00148425	Up	LOC100736905	-	-	-	K05637//Arrhythmogenic right ventricular cardiomyopathy (ARVC);Toxoplasmosis;Amoebiasis;Dilated cardiomyopathy;Focal adhesion;Small cell lung cancer;ECM-receptor interaction;Viral myocarditis;Hypertrophic cardiomyopathy (HCM);Pathways in cancer
100152001	3110.04	1.16331	0.000480446	0.00159257	Up	COL3A1	GO:0005615//extracellular space;GO:0005788//endoplasmic reticulum lumen;GO:0005586//collagen type III trimer	GO:0050777//negative regulation of immune response;GO:0007568//aging;GO:0071230//cellular response to amino acid stimulus;GO:0048565//digestive tract development;GO:0007507//heart development;GO:0007411//axon guidance;GO:0043588//skin development;GO:0009612//response to mechanical stimulus;GO:0006898//receptor-mediated endocytosis;GO:0035025//positive regulation of Rho protein signal transduction…	GO:0005178//integrin binding;GO:0005201//extracellular matrix structural constituent;GO:0046332//SMAD binding;GO:0046872//metal ion binding;GO:0048407//platelet-derived growth factor binding	K06236//Amoebiasis;Focal adhesion;Protein digestion and absorption;ECM-receptor interaction
100739227	21.7587	-1.4527	0.00060048	0.00195862	Down	LOC100739227	GO:0005813//centrosome;GO:0000806//Y chromosome;GO:0005768//endosome;GO:0005667//transcription factor complex;GO:0000781//chromosome, telomeric region;GO:0000805//X chromosome;GO:0005829//cytosol;GO:0000793//condensed chromosome;GO:0015030//Cajal body;GO:0000307//cyclin-dependent protein kinase holoenzyme complex	GO:0051301//cell division;GO:0007067//mitotic nuclear division;GO:0031145//anaphase-promoting complex-dependent proteasomal ubiquitin-dependent protein catabolic process;GO:0006977//DNA damage response, signal transduction by p53 class mediator resulting in cell cycle arrest;GO:0000085//mitotic G2 phase;GO:0032355//response to estradiol;GO:0051602//response to electrical stimulus;GO:0000084//mito…	GO:0004693//cyclin-dependent protein serine/threonine kinase activity;GO:0005524//ATP binding;GO:0046872//metal ion binding;GO:0030332//cyclin binding;GO:0032403//protein complex binding;GO:0035173//histone kinase activity	K02206//Prostate cancer;Measles;p53 signaling pathway;Herpes simplex infection;Progesterone-mediated oocyte maturation;Cell cycle;Small cell lung cancer;Oocyte meiosis;Epstein-Barr virus infection;Pathways in cancer
100153119	3.67628	2.95068	0.000833373	0.00264398	Up	BCL2L10	-	-	-	K04539//Cholinergic synapse;Alcoholism;Serotonergic synapse;Chemokine signaling pathway;Morphine addiction;GABAergic synapse;Retrograde endocannabinoid signaling;Dopaminergic synapse;Glutamatergic synapse
100625564	27.5317	-1.25286	0.00189932	0.00559864	Down	LOC100625564	-	-	-	K01110//Tight junction;Phosphatidylinositol signaling system;Small cell lung cancer;Focal adhesion;Melanoma;Pathways in cancer;Endometrial cancer;Inositol phosphate metabolism;Prostate cancer;p53 signaling pathway;Glioma
100736738	19.4764	-1.45075	0.00196282	0.00577059	Down	LOC100736738	GO:0005576//extracellular region	-	-	K05096//Endocytosis;Transcriptional misregulation in cancer;Rheumatoid arthritis;Cytokine-cytokine receptor interaction;Focal adhesion;K05098//Endocytosis;VEGF signaling pathway;Focal adhesion;Cytokine-cytokine receptor interaction
100520803	5.50588	2.35967	0.00218365	0.00635844	Up	TEKT1	GO:0005929//cilium;GO:0005874//microtubule;GO:0005737//cytoplasm;GO:0005634//nucleus	-	GO:0005515//protein binding	K04688//TGF-beta signaling pathway;Acute myeloid leukemia;Fc gamma R-mediated phagocytosis;ErbB signaling pathway;Insulin signaling pathway;mTOR signaling pathway
100126165	26.4391	-1.1158	0.00275901	0.00786297	Down	ANGPTL1	GO:0070062//extracellular vesicular exosome;GO:0005615//extracellular space	GO:0007169//transmembrane receptor protein tyrosine kinase signaling pathway	GO:0005102//receptor binding	K05465//Rheumatoid arthritis
100519777	30.1761	1.10839	0.00282701	0.0080382	Up	CPNE8	GO:0070062//extracellular vesicular exosome	-	-	K02677//Wnt signaling pathway;Pancreatic secretion;Leishmaniasis;Non-small cell lung cancer;Glutamatergic synapse;Tight junction;Phosphatidylinositol signaling system;Morphine addiction;Cholinergic synapse;Glioma;Amoebiasis;Gastric acid secretion;MAPK signaling pathway - yeast;Pathogenic Escherichia coli infection;Vibrio cholerae infection;Pathways in cancer;Aldosterone-regulated sodium reabsorpt…
100514091	3.3804	2.70902	0.00285077	0.00809889	Up	OTOG	-	-	-	K03900//Complement and coagulation cascades;Focal adhesion;ECM-receptor interaction
100126233	13.9726	1.52806	0.00309909	0.00873977	Up	ANGPTL6	GO:0030141//secretory granule;GO:0070062//extracellular vesicular exosome	-	-	K05465//Rheumatoid arthritis
397643	18.855	-1.29515	0.0034261	0.00956421	Down	FGF2	GO:0005737//cytoplasm;GO:0005634//nucleus;GO:0005615//extracellular space	GO:0010863//positive regulation of phospholipase C activity;GO:0060978//angiogenesis involved in coronary vascular morphogenesis;GO:0043406//positive regulation of MAP kinase activity;GO:0060129//thyroid-stimulating hormone-secreting cell differentiation;GO:0043536//positive regulation of blood vessel endothelial cell migration;GO:0001938//positive regulation of endothelial cell proliferation;GO:…	GO:0042056//chemoattractant activity;GO:0008083//growth factor activity;GO:0005125//cytokine activity;GO:0030374//ligand-dependent nuclear receptor transcription coactivator activity;GO:0005104//fibroblast growth factor receptor binding	K04358//Melanoma;Pathways in cancer;Regulation of actin cytoskeleton;MAPK signaling pathway
100511642	12.6976	1.62279	0.00353592	0.00983683	Up	LOC100511642	-	-	-	K06240//Small cell lung cancer;Focal adhesion;Toxoplasmosis;ECM-receptor interaction;Amoebiasis;Pathways in cancer

## Sheet: ko04261
GeneID	baseMean	log2Fold	pvalue	qvalue	Diff	Symble	Cellular_Component	Biological_Process	Molecular_Function	Pathway
100519976	356.312	4.306	2.74979e-71	6.64826e-69	Up	AGTR1	GO:0005829//cytosol;GO:0005887//integral component of plasma membrane	GO:0051482//positive regulation of cytosolic calcium ion concentration involved in phospholipase C-activating G-protein coupled signaling pathway;GO:0010744//positive regulation of macrophage derived foam cell differentiation;GO:0002034//regulation of blood vessel size by renin-angiotensin;GO:0007266//Rho protein signal transduction;GO:0001822//kidney development;GO:0002018//renin-angiotensin reg…	GO:0004945//angiotensin type II receptor activity;GO:0031711//bradykinin receptor binding;GO:0046982//protein heterodimerization activity;GO:0001596//angiotensin type I receptor activity	K04166//Neuroactive ligand-receptor interaction;Renin-angiotensin system;Vascular smooth muscle contraction;Calcium signaling pathway
396898	1509.77	-1.95508	3.21665e-58	5.09709e-56	Down	ATP1B1	GO:0005622//intracellular;GO:0016323//basolateral plasma membrane;GO:0005890//sodium:potassium-exchanging ATPase complex;GO:0042383//sarcolemma;GO:0016324//apical plasma membrane;GO:0014704//intercalated disc;GO:0043209//myelin sheath;GO:0070062//extracellular vesicular exosome	GO:0010468//regulation of gene expression;GO:0006883//cellular sodium ion homeostasis;GO:0006874//cellular calcium ion homeostasis;GO:0032781//positive regulation of ATPase activity;GO:0010882//regulation of cardiac muscle contraction by calcium ion signaling;GO:1901018//positive regulation of potassium ion transmembrane transporter activity;GO:1903278//positive regulation of sodium ion export fr…	GO:0005391//sodium:potassium-exchanging ATPase activity;GO:0051117//ATPase binding;GO:0023026//MHC class II protein complex binding;GO:0001671//ATPase activator activity;GO:0008022//protein C-terminus binding	K01540//Mineral absorption;Carbohydrate digestion and absorption;Salivary secretion;Protein digestion and absorption;Endocrine and other factor-regulated calcium reabsorption;Proximal tubule bicarbonate reclamation;Bile secretion;Gastric acid secretion;Aldosterone-regulated sodium reabsorption;Cardiac muscle contraction;Pancreatic secretion
100516581	953.27	1.43163	1.20198e-44	1.05973e-42	Up	PLCB4	GO:0005829//cytosol;GO:0030425//dendrite;GO:0014069//postsynaptic density;GO:0005634//nucleus;GO:0005790//smooth endoplasmic reticulum	GO:0043267//negative regulation of potassium ion transport;GO:0035556//intracellular signal transduction;GO:0043647//inositol phosphate metabolic process;GO:0016042//lipid catabolic process;GO:0007602//phototransduction	GO:0004435//phosphatidylinositol phospholipase C activity;GO:0004871//signal transducer activity;GO:0051019//mitogen-activated protein kinase binding;GO:0005509//calcium ion binding	K05858//Gastric acid secretion;African trypanosomiasis;Cholinergic synapse;Amoebiasis;Vascular smooth muscle contraction;Phototransduction - fly;Carbohydrate digestion and absorption;Salivary secretion;GnRH signaling pathway;Pancreatic secretion;Wnt signaling pathway;Long-term potentiation;Taste transduction;Phosphatidylinositol signaling system;Glutamatergic synapse;Gap junction;Chagas disease (…
100518571	8481.78	-1.2129	5.64149e-41	4.22697e-39	Down	ARHGAP21	GO:0005886//plasma membrane;GO:0005794//Golgi apparatus	GO:0030100//regulation of endocytosis;GO:0043547//positive regulation of GTPase activity;GO:0072384//organelle transport along microtubule;GO:0051684//maintenance of Golgi location;GO:0007165//signal transduction;GO:0051683//establishment of Golgi localization;GO:0007030//Golgi organization	GO:0005096//GTPase activator activity	K04450//Influenza A;Alcoholism;MAPK signaling pathway;HTLV-I infection;Amphetamine addiction;Cocaine addiction;Epstein-Barr virus infection;Dopaminergic synapse;K08878//Pathways in cancer;Chronic myeloid leukemia
100624075	1379.26	1.89163	1.43721e-37	8.75469e-36	Up	AIF1L	GO:0070062//extracellular vesicular exosome;GO:0005737//cytoplasm;GO:0005925//focal adhesion;GO:0032587//ruffle membrane;GO:0005884//actin filament	-	GO:0005509//calcium ion binding;GO:0051015//actin filament binding	K02183//Tuberculosis;Neurotrophin signaling pathway;Long-term potentiation;Plant-pathogen interaction;Olfactory transduction;Oocyte meiosis;Phosphatidylinositol signaling system;Glioma;Alcoholism;Gastric acid secretion;GnRH signaling pathway;Salivary secretion;Phototransduction - fly;Vascular smooth muscle contraction;Phototransduction;Dopaminergic synapse;Calcium signaling pathway;Amphetamine ad…
106510095	146.578	-2.85749	8.319e-33	3.87097e-31	Down	LOC106510095	GO:0043209//myelin sheath;GO:0070062//extracellular vesicular exosome;GO:0014704//intercalated disc;GO:0005890//sodium:potassium-exchanging ATPase complex;GO:0042383//sarcolemma;GO:0016324//apical plasma membrane;GO:0005622//intracellular;GO:0016323//basolateral plasma membrane	GO:1901018//positive regulation of potassium ion transmembrane transporter activity;GO:1903278//positive regulation of sodium ion export from cell;GO:0006883//cellular sodium ion homeostasis;GO:0010468//regulation of gene expression;GO:0006874//cellular calcium ion homeostasis;GO:0032781//positive regulation of ATPase activity;GO:0010882//regulation of cardiac muscle contraction by calcium ion si…	GO:0005391//sodium:potassium-exchanging ATPase activity;GO:0051117//ATPase binding;GO:0008022//protein C-terminus binding;GO:0001671//ATPase activator activity;GO:0023026//MHC class II protein complex binding	K01540//Gastric acid secretion;Bile secretion;Proximal tubule bicarbonate reclamation;Endocrine and other factor-regulated calcium reabsorption;Carbohydrate digestion and absorption;Mineral absorption;Salivary secretion;Protein digestion and absorption;Pancreatic secretion;Aldosterone-regulated sodium reabsorption;Cardiac muscle contraction
100514933	990.377	-1.40461	7.22367e-30	2.85682e-28	Down	CHN2	GO:0016020//membrane;GO:0005829//cytosol	GO:0051056//regulation of small GTPase mediated signal transduction;GO:0009967//positive regulation of signal transduction;GO:0043547//positive regulation of GTPase activity	GO:0046872//metal ion binding;GO:0005070//SH3/SH2 adaptor activity;GO:0005096//GTPase activator activity	K04450//Amphetamine addiction;Dopaminergic synapse;Epstein-Barr virus infection;Cocaine addiction;HTLV-I infection;MAPK signaling pathway;Alcoholism;Influenza A;K13736//Bacterial invasion of epithelial cells;K02649//Cholinergic synapse;Amoebiasis;Glioma;Jak-STAT signaling pathway;Phosphatidylinositol signaling system;Epstein-Barr virus infection;Non-small cell lung cancer;Chronic myeloid leukemia…
100514368	909.024	1.21335	1.40474e-25	4.28401e-24	Up	LOC100514368	GO:0005829//cytosol;GO:0070062//extracellular vesicular exosome	GO:0051056//regulation of small GTPase mediated signal transduction;GO:0043547//positive regulation of GTPase activity	GO:0005096//GTPase activator activity	K04450//HTLV-I infection;Epstein-Barr virus infection;Dopaminergic synapse;Cocaine addiction;Amphetamine addiction;Alcoholism;Influenza A;MAPK signaling pathway;K07526//Axon guidance;K08878//Pathways in cancer;Chronic myeloid leukemia
100514402	627.149	1.48366	3.40232e-22	8.06786e-21	Up	ADCY3	GO:0005737//cytoplasm;GO:0005886//plasma membrane;GO:0005929//cilium	GO:0007189//adenylate cyclase-activating G-protein coupled receptor signaling pathway;GO:0019933//cAMP-mediated signaling;GO:0006171//cAMP biosynthetic process;GO:0007193//adenylate cyclase-inhibiting G-protein coupled receptor signaling pathway;GO:0007608//sensory perception of smell	GO:0000166//nucleotide binding;GO:0004016//adenylate cyclase activity	K08043//Retrograde endocannabinoid signaling;Purine metabolism;GABAergic synapse;Calcium signaling pathway;Progesterone-mediated oocyte maturation;Chemokine signaling pathway;Vibrio cholerae infection;Melanogenesis;Gap junction;Bile secretion;Olfactory transduction;Oocyte meiosis;Glutamatergic synapse;Morphine addiction;Pancreatic secretion;HTLV-I infection;Vasopressin-regulated water reabsorptio…
397656	916.049	-1.07231	5.53123e-21	1.21345e-19	Down	PPP2CA	GO:0014069//postsynaptic density;GO:0005886//plasma membrane;GO:0005739//mitochondrion;GO:0043195//terminal bouton;GO:0005829//cytosol;GO:0000159//protein phosphatase type 2A complex;GO:0000775//chromosome, centromeric region;GO:0005634//nucleus;GO:0070062//extracellular vesicular exosome;GO:0000922//spindle pole	GO:0071361//cellular response to ethanol;GO:0071333//cellular response to glucose stimulus;GO:0008637//apoptotic mitochondrial changes;GO:0042992//negative regulation of transcription factor import into nucleus;GO:0071345//cellular response to cytokine stimulus;GO:1901020//negative regulation of calcium ion transmembrane transporter activity;GO:0030111//regulation of Wnt signaling pathway;GO:0019…	GO:0043422//protein kinase B binding;GO:0019904//protein domain specific binding;GO:1990405//protein antigen binding;GO:0050811//GABA receptor binding;GO:0051721//protein phosphatase 2A binding;GO:0044325//ion channel binding;GO:0008022//protein C-terminus binding;GO:0046982//protein heterodimerization activity;GO:0005524//ATP binding;GO:0004722//protein serine/threonine phosphatase activity;GO:0…	K04382//Chagas disease (American trypanosomiasis);Hepatitis C;Cell cycle - yeast;mRNA surveillance pathway;Long-term depression;Meiosis - yeast;TGF-beta signaling pathway;Wnt signaling pathway;Dopaminergic synapse;Oocyte meiosis;Tight junction
100522480	346.177	1.85234	8.58967e-21	1.85152e-19	Up	MCTP1	-	-	-	K02677//GABAergic synapse;Aldosterone-regulated sodium reabsorption;Calcium signaling pathway;Focal adhesion;Dopaminergic synapse;Vibrio cholerae infection;Pathways in cancer;Serotonergic synapse;Melanogenesis;Leukocyte transendothelial migration;VEGF signaling pathway;Endocrine and other factor-regulated calcium reabsorption;Leishmaniasis;Glutamatergic synapse;Non-small cell lung cancer;Tight ju…
100738700	1000.54	-1.28008	3.50016e-19	6.67908e-18	Down	LOC100738700	GO:0009898//cytoplasmic side of plasma membrane;GO:0016021//integral component of membrane;GO:0016323//basolateral plasma membrane;GO:0005886//plasma membrane;GO:0016324//apical plasma membrane;GO:0030054//cell junction;GO:0032591//dendritic spine membrane;GO:0005887//integral component of plasma membrane;GO:0045121//membrane raft;GO:0005634//nucleus;GO:0070062//extracellular vesicular exosome;GO…	GO:0007420//brain development;GO:0007596//blood coagulation;GO:0071305//cellular response to vitamin D;GO:1901660//calcium ion export;GO:0071386//cellular response to corticosterone stimulus;GO:0008152//metabolic process;GO:0007568//aging;GO:0009409//response to cold;GO:0006874//cellular calcium ion homeostasis;GO:0070588//calcium ion transmembrane transport;GO:0003407//neural retina development	GO:0030165//PDZ domain binding;GO:0046872//metal ion binding;GO:0005388//calcium-transporting ATPase activity;GO:0005524//ATP binding;GO:0005516//calmodulin binding	K05850//Pancreatic secretion;Calcium signaling pathway;Mineral absorption;Salivary secretion;Endocrine and other factor-regulated calcium reabsorption
100621502	213.701	1.87332	6.56518e-17	1.04384e-15	Up	KCNE1	GO:0016324//apical plasma membrane;GO:0008076//voltage-gated potassium channel complex	GO:0006493//protein O-linked glycosylation;GO:0060306//regulation of membrane repolarization;GO:0006487//protein N-linked glycosylation;GO:0086011//membrane repolarization during action potential;GO:0002070//epithelial cell maturation;GO:1902260//negative regulation of delayed rectifier potassium channel activity;GO:0086091//regulation of heart rate by cardiac conduction	GO:0005249//voltage-gated potassium channel activity;GO:0015459//potassium channel regulator activity	-
397505	107.494	1.78349	4.78755e-16	7.04819e-15	Up	LOC397505	GO:0005765//lysosomal membrane;GO:0045121//membrane raft;GO:0030496//midbody;GO:0005813//centrosome;GO:0005834//heterotrimeric G-protein complex;GO:0005634//nucleus;GO:0070062//extracellular vesicular exosome	GO:0050805//negative regulation of synaptic transmission;GO:0007193//adenylate cyclase-inhibiting G-protein coupled receptor signaling pathway;GO:0008152//metabolic process;GO:0030168//platelet activation;GO:0043434//response to peptide hormone;GO:0007049//cell cycle;GO:0051301//cell division	GO:0046872//metal ion binding;GO:0032794//GTPase activating protein binding;GO:0004871//signal transducer activity;GO:0019003//GDP binding;GO:0003924//GTPase activity;GO:0031821//G-protein coupled serotonin receptor binding;GO:0005525//GTP binding;GO:0031683//G-protein beta/gamma-subunit complex binding	K04630//Gap junction;Pertussis;Chagas disease (American trypanosomiasis);Toxoplasmosis;Melanogenesis;Serotonergic synapse;Leukocyte transendothelial migration;Chemokine signaling pathway;Long-term depression;Progesterone-mediated oocyte maturation;GABAergic synapse;Retrograde endocannabinoid signaling;Dopaminergic synapse;Gastric acid secretion;Alcoholism;Axon guidance;Cholinergic synapse;Tight j…
100514493	2082.63	-1.01999	8.97277e-16	1.28782e-14	Down	ATP1B3	GO:0005901//caveola;GO:0042470//melanosome;GO:0005890//sodium:potassium-exchanging ATPase complex;GO:0070062//extracellular vesicular exosome	GO:0006883//cellular sodium ion homeostasis;GO:0032781//positive regulation of ATPase activity;GO:0072659//protein localization to plasma membrane;GO:0030007//cellular potassium ion homeostasis;GO:1903288//positive regulation of potassium ion import;GO:0050821//protein stabilization;GO:0050900//leukocyte migration;GO:0007596//blood coagulation;GO:0086009//membrane repolarization;GO:1903278//posit…	GO:0001671//ATPase activator activity;GO:0005391//sodium:potassium-exchanging ATPase activity;GO:0051117//ATPase binding	K01540//Cardiac muscle contraction;Aldosterone-regulated sodium reabsorption;Pancreatic secretion;Endocrine and other factor-regulated calcium reabsorption;Protein digestion and absorption;Carbohydrate digestion and absorption;Mineral absorption;Salivary secretion;Gastric acid secretion;Bile secretion;Proximal tubule bicarbonate reclamation
100515635	100.61	-2.0343	9.34094e-16	1.33575e-14	Down	CREB5	-	-	-	K09047//Vasopressin-regulated water reabsorption;Cholinergic synapse;Alcoholism;Prostate cancer;Dopaminergic synapse;Cocaine addiction;Amphetamine addiction;Huntington's disease
100627587	42.1532	2.86026	1.58647e-14	2.03089e-13	Up	LOC100627587	GO:0044424//intracellular part	GO:0006468//protein phosphorylation;GO:0044763//single-organism cellular process	GO:0043167//ion binding;GO:0000166//nucleotide binding;GO:0004674//protein serine/threonine kinase activity	K04441//Retrograde endocannabinoid signaling;Dopaminergic synapse;Progesterone-mediated oocyte maturation;T cell receptor signaling pathway;Osteoclast differentiation;Shigellosis;VEGF signaling pathway;Leukocyte transendothelial migration;Toxoplasmosis;Toll-like receptor signaling pathway;Hepatitis C;Epithelial cell signaling in Helicobacter pylori infection;Chagas disease (American trypanosomias…
100049696	88.3821	1.92684	1.35087e-13	1.57537e-12	Up	TNNI3	GO:0005861//troponin complex	GO:0006874//cellular calcium ion homeostasis;GO:0006937//regulation of muscle contraction;GO:0003009//skeletal muscle contraction;GO:0055010//ventricular cardiac muscle tissue morphogenesis;GO:0001980//regulation of systemic arterial blood pressure by ischemic conditions;GO:0032780//negative regulation of ATPase activity;GO:0001570//vasculogenesis;GO:0060048//cardiac muscle contraction	GO:0019855//calcium channel inhibitor activity;GO:0019904//protein domain specific binding;GO:0030172//troponin C binding;GO:0003779//actin binding;GO:0031014//troponin T binding;GO:0019901//protein kinase binding;GO:0048306//calcium-dependent protein binding;GO:0046872//metal ion binding	K12044//Cardiac muscle contraction;Hypertrophic cardiomyopathy (HCM);Dilated cardiomyopathy
445013	342.414	-1.01113	4.70266e-13	5.16807e-12	Down	MAPK3	GO:0031143//pseudopodium;GO:0015630//microtubule cytoskeleton;GO:0005654//nucleoplasm;GO:0005737//cytoplasm;GO:0005635//nuclear envelope;GO:0070062//extracellular vesicular exosome	GO:0038083//peptidyl-tyrosine autophosphorylation;GO:0060440//trachea formation;GO:0070374//positive regulation of ERK1 and ERK2 cascade;GO:0051216//cartilage development;GO:0071260//cellular response to mechanical stimulus;GO:0035066//positive regulation of histone acetylation;GO:0030509//BMP signaling pathway;GO:0051090//regulation of sequence-specific DNA binding transcription factor activity;…	GO:0001784//phosphotyrosine binding;GO:0005524//ATP binding;GO:0019902//phosphatase binding;GO:0004707//MAP kinase activity	K04371//Aldosterone-regulated sodium reabsorption;Type II diabetes mellitus;Progesterone-mediated oocyte maturation;T cell receptor signaling pathway;Adherens junction;mTOR signaling pathway;Endometrial cancer;Bladder cancer;Thyroid cancer;Pathways in cancer;Serotonergic synapse;Prion diseases;Pertussis;Leishmaniasis;Glutamatergic synapse;Non-small cell lung cancer;MAPK signaling pathway - fly;Tu…
100739678	47.4651	-2.11493	3.99812e-11	3.58014e-10	Down	LOC100739678	GO:0005737//cytoplasm;GO:0000159//protein phosphatase type 2A complex	GO:0034047//regulation of protein phosphatase type 2A activity;GO:0007165//signal transduction	GO:0008601//protein phosphatase type 2A regulator activity	K11584//Oocyte meiosis;Dopaminergic synapse;Meiosis - yeast;Wnt signaling pathway;mRNA surveillance pathway
100522413	479.079	-1.27892	3.4215e-10	2.78905e-09	Down	CACHD1	-	-	-	K04859//Dilated cardiomyopathy;Hypertrophic cardiomyopathy (HCM);Arrhythmogenic right ventricular cardiomyopathy (ARVC);MAPK signaling pathway;Cardiac muscle contraction;K04858//Hypertrophic cardiomyopathy (HCM);Dilated cardiomyopathy;Arrhythmogenic right ventricular cardiomyopathy (ARVC);Cardiac muscle contraction;MAPK signaling pathway
100737793	65.5378	2.1314	4.53478e-10	3.65087e-09	Up	CALN1	GO:0005886//plasma membrane;GO:0048471//perinuclear region of cytoplasm;GO:0032588//trans-Golgi network membrane;GO:0016021//integral component of membrane	-	GO:0005509//calcium ion binding	K02183//Dopaminergic synapse;Calcium signaling pathway;Amphetamine addiction;Insulin signaling pathway;Phototransduction;Melanogenesis;Alzheimer's disease;Pertussis;Oocyte meiosis;Olfactory transduction;Phosphatidylinositol signaling system;Tuberculosis;Neurotrophin signaling pathway;Plant-pathogen interaction;Long-term potentiation;Salivary secretion;GnRH signaling pathway;Vascular smooth muscle…
102160080	50.1959	-2.25794	2.36819e-09	1.75367e-08	Down	PPP2R3A	GO:0000159//protein phosphatase type 2A complex	GO:0090244//Wnt signaling pathway involved in somitogenesis;GO:0045732//positive regulation of protein catabolic process;GO:0001754//eye photoreceptor cell differentiation;GO:0090249//regulation of cell motility involved in somitogenic axis elongation;GO:0090090//negative regulation of canonical Wnt signaling pathway;GO:0034047//regulation of protein phosphatase type 2A activity;GO:0007525//somat…	GO:0005515//protein binding;GO:0008601//protein phosphatase type 2A regulator activity;GO:0005509//calcium ion binding	K11583//Dopaminergic synapse;mRNA surveillance pathway
100519779	58.0097	1.69437	3.64594e-09	2.63578e-08	Up	CACNG6	GO:0016020//membrane	GO:0006816//calcium ion transport;GO:0034220//ion transmembrane transport	GO:0005216//ion channel activity	K04871//Dilated cardiomyopathy;Hypertrophic cardiomyopathy (HCM);MAPK signaling pathway;Arrhythmogenic right ventricular cardiomyopathy (ARVC);Cardiac muscle contraction
100518131	102.588	1.34693	1.02526e-08	6.97345e-08	Up	PIK3CD	GO:0005942//phosphatidylinositol 3-kinase complex;GO:0005886//plasma membrane;GO:0005737//cytoplasm	GO:0045087//innate immune response;GO:0014065//phosphatidylinositol 3-kinase signaling;GO:0030168//platelet activation;GO:0001782//B cell homeostasis;GO:0060326//cell chemotaxis;GO:0050832//defense response to fungus;GO:0006954//inflammatory response;GO:0002250//adaptive immune response;GO:0042113//B cell activation;GO:0006468//protein phosphorylation;GO:0046854//phosphatidylinositol phosphorylat…	GO:0046934//phosphatidylinositol-4,5-bisphosphate 3-kinase activity;GO:0005524//ATP binding;GO:0016303//1-phosphatidylinositol-3-kinase activity;GO:0035005//1-phosphatidylinositol-4-phosphate 3-kinase activity	K00922//Renal cell carcinoma;Colorectal cancer;Osteoclast differentiation;Apoptosis;Chemokine signaling pathway;Insulin signaling pathway;Chagas disease (American trypanosomiasis);Acute myeloid leukemia;Hepatitis C;Toll-like receptor signaling pathway;Fc gamma R-mediated phagocytosis;Natural killer cell mediated cytotoxicity;B cell receptor signaling pathway;Fc epsilon RI signaling pathway;Pancre…
100155970	296.629	2.80937	1.56264e-08	1.03786e-07	Up	ADCY5	GO:0005886//plasma membrane;GO:0072372//primary cilium;GO:0005829//cytosol;GO:0016021//integral component of membrane	GO:0045087//innate immune response;GO:0061178//regulation of insulin secretion involved in cellular response to glucose stimulus;GO:0006833//water transport;GO:0055085//transmembrane transport;GO:0071377//cellular response to glucagon stimulus;GO:0048011//neurotrophin TRK receptor signaling pathway;GO:0019933//cAMP-mediated signaling;GO:0007173//epidermal growth factor receptor signaling pathway;…	GO:0004016//adenylate cyclase activity;GO:0008179//adenylate cyclase binding;GO:0005524//ATP binding;GO:0046982//protein heterodimerization activity;GO:0046872//metal ion binding	K08045//Morphine addiction;Cocaine addiction;Glutamatergic synapse;Oocyte meiosis;HTLV-I infection;Pancreatic secretion;Vascular smooth muscle contraction;GnRH signaling pathway;Salivary secretion;Dilated cardiomyopathy;Gastric acid secretion;Cholinergic synapse;Alcoholism;Amphetamine addiction;Progesterone-mediated oocyte maturation;Dopaminergic synapse;GABAergic synapse;Purine metabolism;Retrog…
100519931	43.1579	2.41514	2.57232e-08	1.65959e-07	Up	ADRA1B	GO:0031965//nuclear membrane;GO:0005887//integral component of plasma membrane;GO:0005829//cytosol	GO:0055117//regulation of cardiac muscle contraction;GO:0008542//visual learning;GO:0007512//adult heart development;GO:0045987//positive regulation of smooth muscle contraction;GO:0007267//cell-cell signaling;GO:0007626//locomotory behavior;GO:0001975//response to amphetamine;GO:0042593//glucose homeostasis;GO:0035265//organ growth;GO:0045907//positive regulation of vasoconstriction;GO:0043278//…	GO:0046982//protein heterodimerization activity;GO:0004937//alpha1-adrenergic receptor activity	K04136//Neuroactive ligand-receptor interaction;Calcium signaling pathway;Salivary secretion;Vascular smooth muscle contraction
100524434	28.0635	2.1668	4.99189e-08	3.10283e-07	Up	EFCAB6	-	-	GO:0005509//calcium ion binding	K02183//Insulin signaling pathway;Amphetamine addiction;Calcium signaling pathway;Dopaminergic synapse;Phototransduction;Alzheimer's disease;Melanogenesis;Pertussis;Phosphatidylinositol signaling system;Oocyte meiosis;Olfactory transduction;Long-term potentiation;Plant-pathogen interaction;Tuberculosis;Neurotrophin signaling pathway;Phototransduction - fly;Vascular smooth muscle contraction;GnRH …
100516166	55.7022	1.5907	1.3705e-07	7.97742e-07	Up	CAMK2B	GO:0043204//perikaryon;GO:0005886//plasma membrane;GO:0030425//dendrite;GO:0005815//microtubule organizing center;GO:0051233//spindle midzone;GO:0030666//endocytic vesicle membrane;GO:0033017//sarcoplasmic reticulum membrane;GO:0005654//nucleoplasm;GO:0097481//neuronal postsynaptic density;GO:0005829//cytosol	GO:2001235//positive regulation of apoptotic signaling pathway;GO:0032430//positive regulation of phospholipase A2 activity;GO:0061003//positive regulation of dendritic spine morphogenesis;GO:0046777//protein autophosphorylation;GO:0048011//neurotrophin TRK receptor signaling pathway;GO:0000186//activation of MAPKK activity;GO:0007265//Ras protein signal transduction;GO:0032222//regulation of syn…	GO:0043274//phospholipase binding;GO:0004683//calmodulin-dependent protein kinase activity;GO:0005516//calmodulin binding;GO:0005524//ATP binding;GO:0003779//actin binding;GO:0042803//protein homodimerization activity	K04515//Amphetamine addiction;Dopaminergic synapse;Calcium signaling pathway;Melanogenesis;Long-term potentiation;Wnt signaling pathway;Tuberculosis;Neurotrophin signaling pathway;ErbB signaling pathway;Oocyte meiosis;Olfactory transduction;Gastric acid secretion;Glioma;Cholinergic synapse;Phototransduction - fly;GnRH signaling pathway
100511937	89.3957	1.35158	1.47296e-07	8.54833e-07	Up	LOC100511937	GO:0005942//phosphatidylinositol 3-kinase complex	GO:2001275//positive regulation of glucose import in response to insulin stimulus;GO:0008286//insulin receptor signaling pathway;GO:0046854//phosphatidylinositol phosphorylation;GO:0043551//regulation of phosphatidylinositol 3-kinase activity	GO:0046935//1-phosphatidylinositol-3-kinase regulator activity	K02649//Endometrial cancer;Pathways in cancer;Melanoma;Focal adhesion;Small cell lung cancer;Aldosterone-regulated sodium reabsorption;Type II diabetes mellitus;mTOR signaling pathway;T cell receptor signaling pathway;Progesterone-mediated oocyte maturation;VEGF signaling pathway;Leukocyte transendothelial migration;Chronic myeloid leukemia;Non-small cell lung cancer;Epstein-Barr virus infection;…
100525075	32.6221	1.94205	2.07838e-07	1.18048e-06	Up	RAPGEFL1	-	-	-	K04351//Leukocyte transendothelial migration
102168137	120.811	-1.14688	1.15067e-06	5.91009e-06	Down	LOC102168137	-	-	-	K05849//Dilated cardiomyopathy;Endocrine and other factor-regulated calcium reabsorption;Arrhythmogenic right ventricular cardiomyopathy (ARVC);Protein digestion and absorption;Mineral absorption;Hypertrophic cardiomyopathy (HCM);Calcium signaling pathway;Cardiac muscle contraction
100520061	28.0332	1.9337	1.82861e-06	9.10113e-06	Up	ATP2B3	GO:0005887//integral component of plasma membrane;GO:0005794//Golgi apparatus	GO:0008152//metabolic process;GO:0006874//cellular calcium ion homeostasis;GO:0070588//calcium ion transmembrane transport	GO:0030165//PDZ domain binding;GO:0005388//calcium-transporting ATPase activity;GO:0046872//metal ion binding;GO:0005524//ATP binding	K05850//Endocrine and other factor-regulated calcium reabsorption;Calcium signaling pathway;Mineral absorption;Salivary secretion;Pancreatic secretion
100153150	79.5893	-1.11493	2.80591e-06	1.35791e-05	Down	LOC100153150	-	GO:0032259//methylation	GO:0008757//S-adenosylmethionine-dependent methyltransferase activity	K11583//mRNA surveillance pathway;Dopaminergic synapse
100525250	31.7077	1.68005	7.71144e-06	3.47853e-05	Up	CACNG5	GO:0014069//postsynaptic density;GO:0045211//postsynaptic membrane;GO:0030054//cell junction;GO:0032281//alpha-amino-3-hydroxy-5-methyl-4-isoxazolepropionic acid selective glutamate receptor complex	GO:0070588//calcium ion transmembrane transport;GO:0019226//transmission of nerve impulse;GO:2000311//regulation of alpha-amino-3-hydroxy-5-methyl-4-isoxazole propionate selective glutamate receptor activity	GO:0005245//voltage-gated calcium channel activity;GO:0016247//channel regulator activity;GO:0005515//protein binding	K04870//Arrhythmogenic right ventricular cardiomyopathy (ARVC);Cardiac muscle contraction;MAPK signaling pathway;Dilated cardiomyopathy;Hypertrophic cardiomyopathy (HCM)
100519605	8.50037	3.07335	1.18245e-05	5.18332e-05	Up	CACNG7	GO:0032281//alpha-amino-3-hydroxy-5-methyl-4-isoxazolepropionic acid selective glutamate receptor complex;GO:0005891//voltage-gated calcium channel complex	GO:0070588//calcium ion transmembrane transport;GO:2000311//regulation of alpha-amino-3-hydroxy-5-methyl-4-isoxazole propionate selective glutamate receptor activity;GO:0019226//transmission of nerve impulse	GO:0016247//channel regulator activity;GO:0005245//voltage-gated calcium channel activity	K04872//Dilated cardiomyopathy;Hypertrophic cardiomyopathy (HCM);MAPK signaling pathway;Arrhythmogenic right ventricular cardiomyopathy (ARVC);Cardiac muscle contraction
100516663	1138.17	1.32045	2.10273e-05	8.84631e-05	Up	CREB3L1	GO:0005634//nucleus;GO:0005783//endoplasmic reticulum	GO:0045944//positive regulation of transcription from RNA polymerase II promoter;GO:0030968//endoplasmic reticulum unfolded protein response	GO:0035497//cAMP response element binding;GO:0043565//sequence-specific DNA binding;GO:0003700//sequence-specific DNA binding transcription factor activity	K09048//Huntington's disease;Dopaminergic synapse;Cocaine addiction;Amphetamine addiction;Alcoholism;Cholinergic synapse;Prostate cancer;Melanogenesis;Vasopressin-regulated water reabsorption
102160479	78.2711	1.05291	3.22956e-05	0.000131538	Up	LOC102160479	-	-	-	K04345//Gastric acid secretion;Amoebiasis;Cholinergic synapse;Alcoholism;Morphine addiction;Glutamatergic synapse;Epstein-Barr virus infection;Oocyte meiosis;Wnt signaling pathway;Endocrine and other factor-regulated calcium reabsorption;Hedgehog signaling pathway;Prion diseases;Serotonergic synapse;Melanogenesis;Bile secretion;Progesterone-mediated oocyte maturation;Calcium signaling pathway;Dop…
100034246	58.4732	1.19996	4.783e-05	0.000188713	Up	PIK3R6	GO:0005829//cytosol;GO:0005944//phosphatidylinositol 3-kinase complex, class IB	GO:0042269//regulation of natural killer cell mediated cytotoxicity;GO:0046854//phosphatidylinositol phosphorylation;GO:0044281//small molecule metabolic process;GO:0006661//phosphatidylinositol biosynthetic process;GO:0043551//regulation of phosphatidylinositol 3-kinase activity;GO:0043406//positive regulation of MAP kinase activity;GO:0045582//positive regulation of T cell differentiation;GO:00…	GO:0046935//1-phosphatidylinositol-3-kinase regulator activity;GO:0046934//phosphatidylinositol-4,5-bisphosphate 3-kinase activity;GO:0005515//protein binding	K02649//Non-small cell lung cancer;Epstein-Barr virus infection;Phosphatidylinositol signaling system;Glioma;Amoebiasis;Cholinergic synapse;Jak-STAT signaling pathway;Endometrial cancer;Pathways in cancer;Melanoma;Focal adhesion;Small cell lung cancer;Type II diabetes mellitus;Aldosterone-regulated sodium reabsorption;mTOR signaling pathway;Progesterone-mediated oocyte maturation;T cell receptor …
100512800	14.8968	2.09821	8.17357e-05	0.000311028	Up	SCN4B	GO:0014704//intercalated disc;GO:0001518//voltage-gated sodium channel complex	GO:2000649//regulation of sodium ion transmembrane transporter activity;GO:0060307//regulation of ventricular cardiac muscle cell membrane repolarization;GO:0086091//regulation of heart rate by cardiac conduction;GO:0061337//cardiac conduction;GO:0086002//cardiac muscle cell action potential involved in contraction;GO:0086016//AV node cell action potential;GO:0086012//membrane depolarization duri…	GO:0086006//voltage-gated sodium channel activity involved in cardiac muscle cell action potential;GO:0005248//voltage-gated sodium channel activity;GO:0017080//sodium channel regulator activity;GO:0044325//ion channel binding	-
100516639	16.6374	-1.90745	0.000120232	0.000444255	Down	LOC100516639	GO:0070062//extracellular vesicular exosome	-	GO:0005509//calcium ion binding	K02183//Phosphatidylinositol signaling system;Olfactory transduction;Oocyte meiosis;Long-term potentiation;Plant-pathogen interaction;Neurotrophin signaling pathway;Tuberculosis;Phototransduction - fly;Vascular smooth muscle contraction;GnRH signaling pathway;Salivary secretion;Gastric acid secretion;Glioma;Alcoholism;Amphetamine addiction;Insulin signaling pathway;Calcium signaling pathway;Dopam…
100622999	16.816	2.09605	0.000139506	0.000510087	Up	LOC100622999	GO:0005622//intracellular;GO:0016021//integral component of membrane;GO:0005886//plasma membrane	GO:0006171//cAMP biosynthetic process;GO:0007202//activation of phospholipase C activity;GO:0007268//synaptic transmission;GO:0008543//fibroblast growth factor receptor signaling pathway;GO:0007189//adenylate cyclase-activating G-protein coupled receptor signaling pathway;GO:0006112//energy reserve metabolic process;GO:0003091//renal water homeostasis;GO:0007173//epidermal growth factor receptor …	GO:0008294//calcium- and calmodulin-responsive adenylate cyclase activity;GO:0005524//ATP binding;GO:0046872//metal ion binding	K08048//Gap junction;Bile secretion;Melanogenesis;Chemokine signaling pathway;Purine metabolism;Retrograde endocannabinoid signaling;GABAergic synapse;Calcium signaling pathway;Progesterone-mediated oocyte maturation;Cholinergic synapse;Gastric acid secretion;Dilated cardiomyopathy;Salivary secretion;GnRH signaling pathway;Vascular smooth muscle contraction;Taste transduction;Pancreatic secretion…
100621808	20.8577	-1.63928	0.000187686	0.000670773	Down	PPP1R1A	-	-	-	K08050//Long-term potentiation
102162583	17.6102	1.7158	0.000340584	0.00116079	Up	LOC102162583	-	-	-	K08043//Olfactory transduction;Oocyte meiosis;Glutamatergic synapse;Morphine addiction;Pancreatic secretion;HTLV-I infection;Salivary secretion;Vasopressin-regulated water reabsorption;GnRH signaling pathway;Vascular smooth muscle contraction;Cholinergic synapse;Gastric acid secretion;Dilated cardiomyopathy;Retrograde endocannabinoid signaling;Purine metabolism;GABAergic synapse;Calcium signaling…
100157711	19.0768	1.71106	0.000451266	0.00150456	Up	ATP1A4	GO:0005887//integral component of plasma membrane;GO:0043231//intracellular membrane-bounded organelle	GO:0007283//spermatogenesis;GO:0015991//ATP hydrolysis coupled proton transport;GO:0036376//sodium ion export from cell;GO:0030007//cellular potassium ion homeostasis;GO:0030641//regulation of cellular pH;GO:0042391//regulation of membrane potential;GO:0010107//potassium ion import;GO:0006883//cellular sodium ion homeostasis;GO:0009566//fertilization;GO:0030317//sperm motility;GO:0008152//metabol…	GO:0005391//sodium:potassium-exchanging ATPase activity;GO:0005524//ATP binding;GO:0046872//metal ion binding	K01539//Pancreatic secretion;Oxidative phosphorylation;Cardiac muscle contraction;Aldosterone-regulated sodium reabsorption;Gastric acid secretion;Proximal tubule bicarbonate reclamation;Bile secretion;Endocrine and other factor-regulated calcium reabsorption;Protein digestion and absorption;Mineral absorption;Salivary secretion;Carbohydrate digestion and absorption
100516881	2.97967	3.27374	0.00050608	0.0016714	Up	SCN7A	-	-	-	-
100623661	5.78921	2.54688	0.000775442	0.00247458	Up	CALML6	GO:0005634//nucleus;GO:0005737//cytoplasm	-	GO:0005509//calcium ion binding	K02183//Pertussis;Melanogenesis;Alzheimer's disease;Phototransduction;Dopaminergic synapse;Calcium signaling pathway;Insulin signaling pathway;Amphetamine addiction;Alcoholism;Glioma;Gastric acid secretion;Salivary secretion;GnRH signaling pathway;Vascular smooth muscle contraction;Phototransduction - fly;Tuberculosis;Neurotrophin signaling pathway;Plant-pathogen interaction;Long-term potentiatio…
397421	74.4508	-1.96007	0.00107694	0.00334745	Down	PLN	-	-	-	K05852//Calcium signaling pathway;Dilated cardiomyopathy
100623235	30.5381	1.23854	0.00116844	0.00360888	Up	CAPSL	-	-	GO:0005509//calcium ion binding	K02183//Calcium signaling pathway;Dopaminergic synapse;Amphetamine addiction;Insulin signaling pathway;Phototransduction;Melanogenesis;Alzheimer's disease;Pertussis;Oocyte meiosis;Olfactory transduction;Phosphatidylinositol signaling system;Neurotrophin signaling pathway;Tuberculosis;Plant-pathogen interaction;Long-term potentiation;Salivary secretion;GnRH signaling pathway;Vascular smooth muscle…
100525111	15.7435	-1.77604	0.00122458	0.00376295	Down	SPATA21	-	-	-	K02183//Alcoholism;Glioma;Gastric acid secretion;Salivary secretion;GnRH signaling pathway;Vascular smooth muscle contraction;Phototransduction - fly;Tuberculosis;Neurotrophin signaling pathway;Plant-pathogen interaction;Long-term potentiation;Olfactory transduction;Oocyte meiosis;Phosphatidylinositol signaling system;Pertussis;Melanogenesis;Alzheimer's disease;Phototransduction;Calcium signaling…
100519889	12.0444	1.87186	0.00156026	0.00468877	Up	ADGRV1	-	-	-	K05849//Dilated cardiomyopathy;Mineral absorption;Arrhythmogenic right ventricular cardiomyopathy (ARVC);Protein digestion and absorption;Endocrine and other factor-regulated calcium reabsorption;Hypertrophic cardiomyopathy (HCM);Cardiac muscle contraction;Calcium signaling pathway
100519777	30.1761	1.10839	0.00282701	0.0080382	Up	CPNE8	GO:0070062//extracellular vesicular exosome	-	-	K02677//Wnt signaling pathway;Pancreatic secretion;Leishmaniasis;Non-small cell lung cancer;Glutamatergic synapse;Tight junction;Phosphatidylinositol signaling system;Morphine addiction;Cholinergic synapse;Glioma;Amoebiasis;Gastric acid secretion;MAPK signaling pathway - yeast;Pathogenic Escherichia coli infection;Vibrio cholerae infection;Pathways in cancer;Aldosterone-regulated sodium reabsorpt…
100623628	12.4707	1.60418	0.00283427	0.0080569	Up	LOC100623628	-	-	-	K04345//Dopaminergic synapse;Calcium signaling pathway;GABAergic synapse;Progesterone-mediated oocyte maturation;Vibrio cholerae infection;Serotonergic synapse;Melanogenesis;Endocrine and other factor-regulated calcium reabsorption;Prion diseases;Hedgehog signaling pathway;Bile secretion;Epstein-Barr virus infection;Glutamatergic synapse;Oocyte meiosis;Morphine addiction;Wnt signaling pathway;Amo…

## Sheet: ko04510
GeneID	baseMean	log2Fold	pvalue	qvalue	Diff	Symble	Cellular_Component	Biological_Process	Molecular_Function	Pathway
100738213	2312.8	4.20734	2.86863e-141	3.95736e-138	Up	LOC100738213	GO:0030141//secretory granule;GO:0005615//extracellular space;GO:0005788//endoplasmic reticulum lumen;GO:0005794//Golgi apparatus;GO:0005584//collagen type I trimer	GO:0071356//cellular response to tumor necrosis factor;GO:0030335//positive regulation of cell migration;GO:0007601//visual perception;GO:0034504//protein localization to nucleus;GO:0044691//tooth eruption;GO:0071306//cellular response to vitamin E;GO:0050900//leukocyte migration;GO:0060351//cartilage development involved in endochondral bone morphogenesis;GO:0007605//sensory perception of sound;…	GO:0048407//platelet-derived growth factor binding;GO:0042802//identical protein binding;GO:0046872//metal ion binding;GO:0005201//extracellular matrix structural constituent	K06236//Protein digestion and absorption;Focal adhesion;ECM-receptor interaction;Amoebiasis
100737434	644.569	5.4972	4.32451e-125	4.22576e-122	Up	LOC100737434	GO:0005788//endoplasmic reticulum lumen;GO:0005588//collagen type V trimer;GO:0070062//extracellular vesicular exosome	GO:0030199//collagen fibril organization;GO:0030574//collagen catabolic process;GO:0032964//collagen biosynthetic process;GO:0048592//eye morphogenesis;GO:0043588//skin development;GO:0007155//cell adhesion;GO:0045112//integrin biosynthetic process;GO:0035313//wound healing, spreading of epidermal cells;GO:0007411//axon guidance;GO:0043206//extracellular fibril organization;GO:0072358//cardiovasc…	GO:0008201//heparin binding;GO:0005178//integrin binding;GO:0043394//proteoglycan binding;GO:0048407//platelet-derived growth factor binding	K06236//ECM-receptor interaction;Focal adhesion;Protein digestion and absorption;Amoebiasis
397571	722.639	4.08429	7.91796e-121	6.63186e-118	Up	LOC397571	-	GO:0001501//skeletal system development;GO:0050794//regulation of cellular process;GO:0044763//single-organism cellular process;GO:0009887//organ morphogenesis	-	K06236//Protein digestion and absorption;Focal adhesion;ECM-receptor interaction;Amoebiasis
100737091	4118.27	3.12961	1.05383e-92	4.9429e-90	Up	LOC100737091	-	-	-	K06237//Small cell lung cancer;Protein digestion and absorption;Focal adhesion;ECM-receptor interaction;Amoebiasis;Pathways in cancer
100519180	3519.08	2.59701	1.45837e-82	5.34401e-80	Up	LOC100519180	-	-	-	K06237//Pathways in cancer;Amoebiasis;ECM-receptor interaction;Small cell lung cancer;Protein digestion and absorption;Focal adhesion
106508241	573.657	2.98812	1.57107e-76	4.66389e-74	Up	LOC106508241	-	-	-	K06237//Small cell lung cancer;Focal adhesion;Protein digestion and absorption;ECM-receptor interaction;Amoebiasis;Pathways in cancer
100620724	2376.53	2.82604	1.5334e-71	3.78539e-69	Up	COL4A6	GO:0005587//collagen type IV trimer	GO:0071230//cellular response to amino acid stimulus;GO:0030198//extracellular matrix organization	GO:0005201//extracellular matrix structural constituent	K06237//Protein digestion and absorption;Focal adhesion;Small cell lung cancer;ECM-receptor interaction;Amoebiasis;Pathways in cancer
100524161	681.646	2.80024	2.81562e-71	6.73796e-69	Up	PDGFD	-	-	-	K05450//Melanoma;Prostate cancer;Gap junction;Cytokine-cytokine receptor interaction;Regulation of actin cytoskeleton;Focal adhesion
100037284	2434.2	-1.42115	1.10552e-63	2.16055e-61	Down	ITGB8	GO:0034686//integrin alphav-beta8 complex;GO:0070062//extracellular vesicular exosome;GO:0009986//cell surface	GO:0007229//integrin-mediated signaling pathway;GO:0007160//cell-matrix adhesion;GO:0010628//positive regulation of gene expression;GO:0051216//cartilage development;GO:0010629//negative regulation of gene expression;GO:0001573//ganglioside metabolic process	GO:0004872//receptor activity;GO:1990430//extracellular matrix protein binding	K06591//Regulation of actin cytoskeleton;ECM-receptor interaction;Arrhythmogenic right ventricular cardiomyopathy (ARVC);Focal adhesion;Cell adhesion molecules (CAMs);Dilated cardiomyopathy;Hypertrophic cardiomyopathy (HCM)
397190	1782.12	-1.35304	1.26011e-59	2.12604e-57	Down	PPP1R12A	GO:0072357//PTW/PP1 phosphatase complex;GO:0005813//centrosome;GO:0030017//sarcomere;GO:0005829//cytosol;GO:0005654//nucleoplasm;GO:0015629//actin cytoskeleton;GO:0000776//kinetochore;GO:0005925//focal adhesion	GO:0000086//G2/M transition of mitotic cell cycle;GO:0035508//positive regulation of myosin-light-chain-phosphatase activity;GO:0043086//negative regulation of catalytic activity;GO:0045944//positive regulation of transcription from RNA polymerase II promoter;GO:0051297//centrosome organization;GO:0007264//small GTPase mediated signal transduction;GO:0007067//mitotic nuclear division;GO:1903140//…	GO:0019208//phosphatase regulator activity;GO:0004857//enzyme inhibitor activity;GO:0019901//protein kinase binding;GO:0071889//14-3-3 protein binding	K06270//Long-term potentiation;Focal adhesion;Regulation of actin cytoskeleton;Vascular smooth muscle contraction
100737939	177.551	5.09959	3.7485e-54	4.99487e-52	Up	LOC100737939	-	-	-	K06236//Amoebiasis;ECM-receptor interaction;Focal adhesion;Protein digestion and absorption
100737280	1724.71	-1.59792	1.25389e-52	1.54769e-50	Down	LOC100737280	GO:0031143//pseudopodium;GO:0005741//mitochondrial outer membrane;GO:0005794//Golgi apparatus;GO:0005829//cytosol;GO:0005886//plasma membrane;GO:0005634//nucleus	GO:0045595//regulation of cell differentiation;GO:0035023//regulation of Rho protein signal transduction;GO:0048010//vascular endothelial growth factor receptor signaling pathway;GO:0090305//nucleic acid phosphodiester bond hydrolysis;GO:0002223//stimulatory C-type lectin receptor signaling pathway;GO:2000145//regulation of cell motility;GO:0007268//synaptic transmission;GO:0008543//fibroblast gr…	GO:0017016//Ras GTPase binding;GO:0004709//MAP kinase kinase kinase activity;GO:0004519//endonuclease activity;GO:0042802//identical protein binding;GO:0003676//nucleic acid binding;GO:0046982//protein heterodimerization activity;GO:0005524//ATP binding;GO:0031434//mitogen-activated protein kinase kinase binding;GO:0046872//metal ion binding	K04366//Glioma;Alcoholism;Tuberculosis;Non-small cell lung cancer;Chronic myeloid leukemia;VEGF signaling pathway;Serotonergic synapse;Melanogenesis;Pathways in cancer;Melanoma;Endometrial cancer;Bladder cancer;T cell receptor signaling pathway;Progesterone-mediated oocyte maturation;Focal adhesion;Prostate cancer;Influenza A;Vascular smooth muscle contraction;Regulation of actin cytoskeleton;MAP…
100520235	459.543	-2.35294	2.95853e-47	2.89098e-45	Down	PDLIM4	-	-	GO:0005515//protein binding;GO:0008270//zinc ion binding	K05760//Leukocyte transendothelial migration;VEGF signaling pathway;Focal adhesion;Regulation of actin cytoskeleton;Bacterial invasion of epithelial cells;Chemokine signaling pathway;K03426//Peroxisome;Nicotinate and nicotinamide metabolism;K05743//Axon guidance;Fc gamma R-mediated phagocytosis;Regulation of actin cytoskeleton
397175	1030.18	4.21462	3.08139e-37	1.8388e-35	Up	COL11A1	-	-	-	K06236//Amoebiasis;Protein digestion and absorption;Focal adhesion;ECM-receptor interaction
100736703	683.233	1.63772	4.59071e-35	2.43629e-33	Up	LOC100736703	GO:0034686//integrin alphav-beta8 complex;GO:0034684//integrin alphav-beta5 complex;GO:0034683//integrin alphav-beta3 complex;GO:0035867//alphav-beta3 integrin-IGF-1-IGF1R complex;GO:0005925//focal adhesion;GO:0009897//external side of plasma membrane;GO:0031258//lamellipodium membrane;GO:0070062//extracellular vesicular exosome;GO:0031528//microvillus membrane;GO:0031527//filopodium membrane;GO:…	GO:0050748//negative regulation of lipoprotein metabolic process;GO:0001525//angiogenesis;GO:0097192//extrinsic apoptotic signaling pathway in absence of ligand;GO:0045785//positive regulation of cell adhesion;GO:0010745//negative regulation of macrophage derived foam cell differentiation;GO:0046718//viral entry into host cell;GO:0070371//ERK1 and ERK2 cascade;GO:0010888//negative regulation of l…	GO:0001618//virus receptor activity;GO:0050431//transforming growth factor beta binding;GO:0046872//metal ion binding;GO:0001968//fibronectin binding;GO:0031994//insulin-like growth factor I binding;GO:0002020//protease binding;GO:0005245//voltage-gated calcium channel activity;GO:0001846//opsonin binding;GO:1990430//extracellular matrix protein binding;GO:0050840//extracellular matrix binding;GO…	K06487//Phagosome;Dilated cardiomyopathy;Arrhythmogenic right ventricular cardiomyopathy (ARVC);Regulation of actin cytoskeleton;Hypertrophic cardiomyopathy (HCM);Pathways in cancer;Cell adhesion molecules (CAMs);Focal adhesion;Small cell lung cancer;ECM-receptor interaction
396848	560.044	1.8519	6.3715e-33	2.98849e-31	Up	MYLK	GO:0001725//stress fiber;GO:0005737//cytoplasm;GO:0005911//cell-cell junction;GO:0070062//extracellular vesicular exosome;GO:0032154//cleavage furrow;GO:0030027//lamellipodium	GO:0032060//bleb assembly;GO:0002230//positive regulation of defense response to virus by host;GO:0090303//positive regulation of wound healing;GO:0051928//positive regulation of calcium ion transport;GO:0030335//positive regulation of cell migration;GO:0007015//actin filament organization;GO:0006468//protein phosphorylation;GO:0071476//cellular hypotonic response;GO:0006939//smooth muscle contra…	GO:0046872//metal ion binding;GO:0003779//actin binding;GO:0004687//myosin light chain kinase activity;GO:0004683//calmodulin-dependent protein kinase activity;GO:0005516//calmodulin binding;GO:0005524//ATP binding	K00907//Gastric acid secretion;Calcium signaling pathway;Focal adhesion;Vascular smooth muscle contraction;Regulation of actin cytoskeleton
100739291	380.538	1.99368	1.71117e-31	7.487e-30	Up	LOC100739291	-	-	-	K00907//Gastric acid secretion;Calcium signaling pathway;Focal adhesion;Regulation of actin cytoskeleton;Vascular smooth muscle contraction
100624783	511.037	-1.58523	3.52668e-31	1.51479e-29	Down	CEP83	-	-	-	K04437//Salmonella infection;Focal adhesion;MAPK signaling pathway
100739704	964.554	1.60865	3.09623e-30	1.24764e-28	Up	LOC100739704	GO:0030018//Z disc;GO:0005829//cytosol;GO:0031672//A band;GO:0005654//nucleoplasm	GO:0007264//small GTPase mediated signal transduction;GO:0000086//G2/M transition of mitotic cell cycle;GO:0043085//positive regulation of catalytic activity;GO:0006937//regulation of muscle contraction	GO:0008047//enzyme activator activity;GO:0005515//protein binding;GO:0019208//phosphatase regulator activity	K12329//Vascular smooth muscle contraction
100514933	990.377	-1.40461	7.22367e-30	2.85682e-28	Down	CHN2	GO:0016020//membrane;GO:0005829//cytosol	GO:0051056//regulation of small GTPase mediated signal transduction;GO:0009967//positive regulation of signal transduction;GO:0043547//positive regulation of GTPase activity	GO:0046872//metal ion binding;GO:0005070//SH3/SH2 adaptor activity;GO:0005096//GTPase activator activity	K04450//Amphetamine addiction;Dopaminergic synapse;Epstein-Barr virus infection;Cocaine addiction;HTLV-I infection;MAPK signaling pathway;Alcoholism;Influenza A;K13736//Bacterial invasion of epithelial cells;K02649//Cholinergic synapse;Amoebiasis;Glioma;Jak-STAT signaling pathway;Phosphatidylinositol signaling system;Epstein-Barr virus infection;Non-small cell lung cancer;Chronic myeloid leukemia…
100154581	89.0084	4.48869	1.90921e-29	7.38857e-28	Up	LAMA4	-	-	-	K06241//Amoebiasis;Pathways in cancer;African trypanosomiasis;Focal adhesion;Small cell lung cancer;ECM-receptor interaction;Toxoplasmosis
100152091	4483.95	1.6265	1.85294e-28	6.86496e-27	Up	LOC100152091	-	-	-	K00907//Gastric acid secretion;Calcium signaling pathway;Focal adhesion;Vascular smooth muscle contraction;Regulation of actin cytoskeleton
100520350	432.659	1.93746	1.81215e-26	5.86996e-25	Up	ITGA11	-	-	-	K06587//Focal adhesion;Arrhythmogenic right ventricular cardiomyopathy (ARVC);ECM-receptor interaction;Regulation of actin cytoskeleton;Hypertrophic cardiomyopathy (HCM);Dilated cardiomyopathy
100155943	245.304	1.83337	4.33506e-26	1.37264e-24	Up	SCARF2	GO:0016020//membrane;GO:0005925//focal adhesion	GO:0007155//cell adhesion	GO:0005515//protein binding	K06240//Amoebiasis;Pathways in cancer;Small cell lung cancer;Focal adhesion;Toxoplasmosis;ECM-receptor interaction;K05637//Toxoplasmosis;Arrhythmogenic right ventricular cardiomyopathy (ARVC);Dilated cardiomyopathy;Amoebiasis;ECM-receptor interaction;Small cell lung cancer;Focal adhesion;Pathways in cancer;Hypertrophic cardiomyopathy (HCM);Viral myocarditis
100737448	1390.96	-1.0691	6.3287e-26	1.98159e-24	Down	LOC100737448	GO:0031143//pseudopodium;GO:0005794//Golgi apparatus;GO:0005829//cytosol;GO:0005886//plasma membrane	GO:0033138//positive regulation of peptidyl-serine phosphorylation;GO:0035019//somatic stem cell maintenance;GO:1902042//negative regulation of extrinsic apoptotic signaling pathway via death domain receptors;GO:0035994//response to muscle stretch;GO:0031333//negative regulation of protein complex assembly;GO:0045944//positive regulation of transcription from RNA polymerase II promoter;GO:0008285…	GO:0042802//identical protein binding;GO:0046872//metal ion binding;GO:0017016//Ras GTPase binding;GO:0005524//ATP binding;GO:0004674//protein serine/threonine kinase activity;GO:0005057//receptor signaling protein activity	K04366//Endometrial cancer;Bladder cancer;Melanoma;Pathways in cancer;Focal adhesion;T cell receptor signaling pathway;Progesterone-mediated oocyte maturation;Serotonergic synapse;Melanogenesis;VEGF signaling pathway;Chronic myeloid leukemia;Tuberculosis;Non-small cell lung cancer;Alcoholism;Glioma;Long-term depression;Renal cell carcinoma;Chemokine signaling pathway;Colorectal cancer;Insulin sig…
780426	414.781	1.62343	5.85656e-25	1.69985e-23	Up	CCND3	GO:0005737//cytoplasm;GO:0000307//cyclin-dependent protein kinase holoenzyme complex;GO:0016020//membrane;GO:0005654//nucleoplasm	GO:0045737//positive regulation of cyclin-dependent protein serine/threonine kinase activity;GO:0007165//signal transduction;GO:0042098//T cell proliferation	GO:0004693//cyclin-dependent protein serine/threonine kinase activity;GO:0019901//protein kinase binding	K10152//Focal adhesion;Cell cycle;Jak-STAT signaling pathway;p53 signaling pathway;HTLV-I infection;Measles;Wnt signaling pathway
100738123	55.4171	5.22452	1.9084e-24	5.28404e-23	Up	LOC100738123	GO:0005794//Golgi apparatus;GO:0005788//endoplasmic reticulum lumen;GO:0005615//extracellular space;GO:0030141//secretory granule;GO:0005584//collagen type I trimer	GO:0042542//response to hydrogen peroxide;GO:1902618//cellular response to fluoride;GO:0045893//positive regulation of transcription, DNA-templated;GO:0071364//cellular response to epidermal growth factor stimulus;GO:0071230//cellular response to amino acid stimulus;GO:0060325//face morphogenesis;GO:0043434//response to peptide hormone;GO:0071560//cellular response to transforming growth factor b…	GO:0005201//extracellular matrix structural constituent;GO:0046872//metal ion binding;GO:0042802//identical protein binding;GO:0048407//platelet-derived growth factor binding	K06236//Amoebiasis;ECM-receptor interaction;Protein digestion and absorption;Focal adhesion
100627123	325.788	-1.70125	1.16077e-23	3.01465e-22	Down	LOC100627123	GO:0009897//external side of plasma membrane;GO:0005634//nucleus;GO:0043234//protein complex;GO:0005887//integral component of plasma membrane;GO:0005902//microvillus;GO:0005829//cytosol	GO:0008210//estrogen metabolic process;GO:0030325//adrenal gland development;GO:0060021//palate development;GO:0046777//protein autophosphorylation;GO:0050920//regulation of chemotaxis;GO:0002244//hematopoietic progenitor cell differentiation;GO:0010544//negative regulation of platelet activation;GO:0070527//platelet aggregation;GO:0007265//Ras protein signal transduction;GO:0061298//retina vascu…	GO:0042803//protein homodimerization activity;GO:0038085//vascular endothelial growth factor binding;GO:0005021//vascular endothelial growth factor-activated receptor activity;GO:0005161//platelet-derived growth factor receptor binding;GO:0005018//platelet-derived growth factor alpha-receptor activity;GO:0005524//ATP binding;GO:0032403//protein complex binding;GO:0048407//platelet-derived growth …	K04363//Prostate cancer;Gap junction;Glioma;Regulation of actin cytoskeleton;MAPK signaling pathway;Endocytosis;Melanoma;HTLV-I infection;Pathways in cancer;Cytokine-cytokine receptor interaction;Calcium signaling pathway;Focal adhesion
100152256	1307.17	1.15889	3.65828e-22	8.65731e-21	Up	CRELD1	GO:0016020//membrane;GO:0016021//integral component of membrane	-	GO:0005509//calcium ion binding	K04357//Non-small cell lung cancer;ErbB signaling pathway;Endocytosis;MAPK signaling pathway;Regulation of actin cytoskeleton;Glioma;Prostate cancer;Focal adhesion;Cytokine-cytokine receptor interaction;Endometrial cancer;Bladder cancer;Melanoma;Pathways in cancer;Pancreatic cancer;Hepatitis C;Gap junction;K14616//Vitamin digestion and absorption;K08023//TGF-beta signaling pathway
100513862	2338.7	1.27398	2.73739e-21	6.16096e-20	Up	MEGF8	GO:0005634//nucleus;GO:0070062//extracellular vesicular exosome;GO:0016021//integral component of membrane	GO:0030326//embryonic limb morphogenesis;GO:0003143//embryonic heart tube morphogenesis;GO:0055113//epiboly involved in gastrulation with mouth forming second;GO:0097094//craniofacial suture morphogenesis;GO:0061371//determination of heart left/right asymmetry;GO:0060971//embryonic heart tube left/right pattern formation;GO:0048704//embryonic skeletal system morphogenesis;GO:0042074//cell migrati…	GO:0005509//calcium ion binding	K05637//Arrhythmogenic right ventricular cardiomyopathy (ARVC);Toxoplasmosis;Amoebiasis;Dilated cardiomyopathy;Focal adhesion;Small cell lung cancer;ECM-receptor interaction;Viral myocarditis;Hypertrophic cardiomyopathy (HCM);Pathways in cancer
100627936	517.037	1.17513	4.82628e-21	1.06178e-19	Up	LOC100627936	GO:0005925//focal adhesion;GO:0005794//Golgi apparatus	GO:0016477//cell migration;GO:0032147//activation of protein kinase activity;GO:0007266//Rho protein signal transduction;GO:0008283//cell proliferation;GO:0043408//regulation of MAPK cascade;GO:0030036//actin cytoskeleton organization;GO:0016049//cell growth;GO:0031098//stress-activated protein kinase signaling cascade;GO:0042981//regulation of apoptotic process;GO:0007346//regulation of mitotic …	GO:0004674//protein serine/threonine kinase activity;GO:0005524//ATP binding;GO:0048365//Rac GTPase binding	K05734//T cell receptor signaling pathway;ErbB signaling pathway;Regulation of actin cytoskeleton;Focal adhesion;Renal cell carcinoma;Axon guidance
100522480	346.177	1.85234	8.58967e-21	1.85152e-19	Up	MCTP1	-	-	-	K02677//GABAergic synapse;Aldosterone-regulated sodium reabsorption;Calcium signaling pathway;Focal adhesion;Dopaminergic synapse;Vibrio cholerae infection;Pathways in cancer;Serotonergic synapse;Melanogenesis;Leukocyte transendothelial migration;VEGF signaling pathway;Endocrine and other factor-regulated calcium reabsorption;Leishmaniasis;Glutamatergic synapse;Non-small cell lung cancer;Tight ju…
396610	541.918	-1.45775	3.06839e-20	6.35128e-19	Down	MAPK8	GO:0005739//mitochondrion;GO:0005829//cytosol;GO:0005654//nucleoplasm	GO:0034162//toll-like receptor 9 signaling pathway;GO:1900740//positive regulation of protein insertion into mitochondrial membrane involved in apoptotic signaling pathway;GO:0038123//toll-like receptor TLR1:TLR2 signaling pathway;GO:0071260//cellular response to mechanical stimulus;GO:0048813//dendrite morphogenesis;GO:0097300//programmed necrotic cell death;GO:0032091//negative regulation of pr…	GO:0005524//ATP binding;GO:0004705//JUN kinase activity;GO:0042826//histone deacetylase binding;GO:0035033//histone deacetylase regulator activity	K04440//Osteoclast differentiation;Colorectal cancer;Insulin signaling pathway;Retrograde endocannabinoid signaling;Fc epsilon RI signaling pathway;Chagas disease (American trypanosomiasis);Toll-like receptor signaling pathway;Hepatitis C;Epithelial cell signaling in Helicobacter pylori infection;Toxoplasmosis;Pancreatic cancer;Shigellosis;HTLV-I infection;Neurotrophin signaling pathway;ErbB sign…
100627149	1347.99	-1.13349	6.04418e-20	1.21672e-18	Down	RAC3	GO:0019897//extrinsic component of plasma membrane;GO:0005802//trans-Golgi network;GO:0000139//Golgi membrane;GO:0042470//melanosome;GO:0005884//actin filament;GO:0032587//ruffle membrane;GO:0031901//early endosome membrane;GO:0005925//focal adhesion;GO:0005634//nucleus;GO:0001891//phagocytic cup;GO:0030027//lamellipodium;GO:0070062//extracellular vesicular exosome;GO:0005789//endoplasmic reticul…	GO:0021831//embryonic olfactory bulb interneuron precursor migration;GO:0010762//regulation of fibroblast migration;GO:0060263//regulation of respiratory burst;GO:0043065//positive regulation of apoptotic process;GO:0007411//axon guidance;GO:0090023//positive regulation of neutrophil chemotaxis;GO:0045740//positive regulation of DNA replication;GO:0006972//hyperosmotic response;GO:0048010//vascul…	GO:0004522//pancreatic ribonuclease activity;GO:0003924//GTPase activity;GO:0031996//thioesterase binding;GO:0051022//Rho GDP-dissociation inhibitor binding;GO:0019901//protein kinase binding;GO:0003676//nucleic acid binding;GO:0005525//GTP binding;GO:0017137//Rab GTPase binding;GO:0042826//histone deacetylase binding;GO:0030742//GTP-dependent protein binding	K04392//Axon guidance;Regulation of actin cytoskeleton;MAPK signaling pathway;Wnt signaling pathway;Salmonella infection;Pancreatic secretion;Neurotrophin signaling pathway;Amyotrophic lateral sclerosis (ALS);B cell receptor signaling pathway;Natural killer cell mediated cytotoxicity;Fc epsilon RI signaling pathway;Phagosome;Epithelial cell signaling in Helicobacter pylori infection;Fc gamma R-me…
100524633	261.964	-1.35974	9.85508e-20	1.95039e-18	Down	LOC100524633	GO:0016021//integral component of membrane;GO:0005902//microvillus;GO:0009897//external side of plasma membrane	GO:0035790//platelet-derived growth factor receptor-alpha signaling pathway;GO:0055003//cardiac myofibril assembly;GO:0042475//odontogenesis of dentin-containing tooth;GO:0060325//face morphogenesis;GO:0018108//peptidyl-tyrosine phosphorylation;GO:0030539//male genitalia development;GO:0071230//cellular response to amino acid stimulus;GO:0001701//in utero embryonic development;GO:0061298//retina …	GO:0032403//protein complex binding;GO:0005018//platelet-derived growth factor alpha-receptor activity;GO:0005524//ATP binding	K04363//Glioma;Gap junction;Prostate cancer;MAPK signaling pathway;Regulation of actin cytoskeleton;Pathways in cancer;HTLV-I infection;Endocytosis;Melanoma;Focal adhesion;Calcium signaling pathway;Cytokine-cytokine receptor interaction
100518251	1977.76	-1.02795	1.7603e-19	3.40896e-18	Down	KRAS	GO:0005739//mitochondrion;GO:0005925//focal adhesion;GO:0031234//extrinsic component of cytoplasmic side of plasma membrane;GO:0045121//membrane raft;GO:0005829//cytosol	GO:0008286//insulin receptor signaling pathway;GO:0043406//positive regulation of MAP kinase activity;GO:0008542//visual learning;GO:0060441//epithelial tube branching involved in lung morphogenesis;GO:0007173//epidermal growth factor receptor signaling pathway;GO:0051092//positive regulation of NF-kappaB transcription factor activity;GO:0007411//axon guidance;GO:0048010//vascular endothelial gro…	GO:0019003//GDP binding;GO:0003924//GTPase activity;GO:0030275//LRR domain binding;GO:0005525//GTP binding;GO:0032403//protein complex binding;GO:0019002//GMP binding;GO:0046872//metal ion binding	K02833//Tight junction;Non-small cell lung cancer;Endocytosis;Glioma;Axon guidance;Alcoholism;Cholinergic synapse;T cell receptor signaling pathway;Focal adhesion;Pathways in cancer;Melanoma;Thyroid cancer;Endometrial cancer;Bladder cancer;Chronic myeloid leukemia;VEGF signaling pathway;Melanogenesis;Serotonergic synapse;ErbB signaling pathway;Long-term potentiation;HTLV-I infection;Neurotrophin …
100155651	623.804	1.59481	1.84389e-18	3.32127e-17	Up	STARD13	-	GO:0007165//signal transduction	GO:0008289//lipid binding	K08773//Pancreatic cancer;Pathways in cancer;K05732//Regulation of actin cytoskeleton;Focal adhesion;Leukocyte transendothelial migration
397491	915.165	4.59189	3.7113e-18	6.48565e-17	Up	IGF1	GO:0005615//extracellular space;GO:0042567//insulin-like growth factor ternary complex;GO:0005622//intracellular;GO:0031093//platelet alpha granule lumen;GO:0005829//cytosol;GO:0005886//plasma membrane	GO:0032878//regulation of establishment or maintenance of cell polarity;GO:0034392//negative regulation of smooth muscle cell apoptotic process;GO:0010613//positive regulation of cardiac muscle hypertrophy;GO:0002576//platelet degranulation;GO:0060463//lung lobe morphogenesis;GO:0043568//positive regulation of insulin-like growth factor receptor signaling pathway;GO:0030104//water homeostasis;GO:…	GO:0005178//integrin binding;GO:0005159//insulin-like growth factor receptor binding;GO:0008083//growth factor activity;GO:0005158//insulin receptor binding;GO:0005179//hormone activity	K05459//Dilated cardiomyopathy;Prostate cancer;Glioma;p53 signaling pathway;Pathways in cancer;Transcriptional misregulation in cancer;Melanoma;Long-term depression;Hypertrophic cardiomyopathy (HCM);Progesterone-mediated oocyte maturation;mTOR signaling pathway;Focal adhesion;Oocyte meiosis;Aldosterone-regulated sodium reabsorption
100521362	160.234	1.90328	5.13111e-18	8.86771e-17	Up	PIP5K1C	GO:0005829//cytosol;GO:0044459//plasma membrane part;GO:0005925//focal adhesion;GO:0001931//uropod	GO:0006661//phosphatidylinositol biosynthetic process;GO:0072583//clathrin-mediated endocytosis;GO:0030036//actin cytoskeleton organization;GO:0016337//single organismal cell-cell adhesion;GO:0034333//adherens junction assembly;GO:0044281//small molecule metabolic process;GO:0016079//synaptic vesicle exocytosis;GO:0007411//axon guidance;GO:0016310//phosphorylation;GO:0030593//neutrophil chemotaxi…	GO:0005515//protein binding;GO:0016307//phosphatidylinositol phosphate kinase activity;GO:0000166//nucleotide binding	K00889//Regulation of actin cytoskeleton;Phosphatidylinositol signaling system;Inositol phosphate metabolism;Focal adhesion;Endocytosis;Fc gamma R-mediated phagocytosis;Metabolic pathways
397620	19260.4	1.37175	5.52458e-18	9.51266e-17	Up	FN1	GO:0016324//apical plasma membrane;GO:0072562//blood microparticle;GO:0070062//extracellular vesicular exosome;GO:0005577//fibrinogen complex;GO:0005793//endoplasmic reticulum-Golgi intermediate compartment;GO:0005605//basal lamina	GO:0045773//positive regulation of axon extension;GO:0001525//angiogenesis;GO:0018149//peptide cross-linking;GO:0007044//cell-substrate junction assembly;GO:0042060//wound healing;GO:0006953//acute-phase response;GO:0070372//regulation of ERK1 and ERK2 cascade;GO:0010628//positive regulation of gene expression;GO:2001202//negative regulation of transforming growth factor-beta secretion;GO:0035987…	GO:0002020//protease binding;GO:0005178//integrin binding;GO:0008201//heparin binding;GO:0016504//peptidase activator activity	K05717//ECM-receptor interaction;Regulation of actin cytoskeleton;Bacterial invasion of epithelial cells;Focal adhesion;Small cell lung cancer;Pathways in cancer;Amoebiasis
397533	4168.72	2.9018	5.31635e-17	8.49313e-16	Up	COL5A1	GO:0005578//proteinaceous extracellular matrix	GO:0048513//organ development;GO:0009888//tissue development;GO:0016043//cellular component organization;GO:0044763//single-organism cellular process;GO:0009653//anatomical structure morphogenesis	GO:0005488//binding	K06236//Protein digestion and absorption;Focal adhesion;ECM-receptor interaction;Amoebiasis
100157961	284.279	-1.88836	8.62598e-17	1.36227e-15	Down	FERMT1	GO:0031941//filamentous actin;GO:0005829//cytosol;GO:0005925//focal adhesion	GO:0007155//cell adhesion;GO:0043616//keratinocyte proliferation;GO:0090162//establishment of epithelial cell polarity;GO:0051546//keratinocyte migration	-	K06271//HTLV-I infection;Focal adhesion
100512817	391.721	1.23764	1.18702e-16	1.84358e-15	Up	TENM3	-	-	-	K06252//Focal adhesion;ECM-receptor interaction
100626716	497.481	3.40132	6.47231e-16	9.42202e-15	Up	COL1A2	GO:0031012//extracellular matrix;GO:0044421//extracellular region part	GO:0048731//system development;GO:0044763//single-organism cellular process;GO:0065007//biological regulation;GO:0051716//cellular response to stimulus	GO:0005515//protein binding	K06236//Amoebiasis;Focal adhesion;Protein digestion and absorption;ECM-receptor interaction
414394	8911.08	-1.18883	9.74865e-16	1.39067e-14	Down	LOC414394	-	-	-	K04437//Focal adhesion;MAPK signaling pathway;Salmonella infection
100515267	1840.04	-1.20428	7.24215e-15	9.60107e-14	Down	PDGFC	GO:0005737//cytoplasm;GO:0005886//plasma membrane;GO:0070062//extracellular vesicular exosome;GO:0009986//cell surface;GO:0005615//extracellular space	GO:0048565//digestive tract development;GO:0071230//cellular response to amino acid stimulus;GO:0009887//organ morphogenesis;GO:0060348//bone development;GO:0050730//regulation of peptidyl-tyrosine phosphorylation;GO:0048146//positive regulation of fibroblast proliferation;GO:0048008//platelet-derived growth factor receptor signaling pathway;GO:0045740//positive regulation of DNA replication;GO:0…	GO:0005161//platelet-derived growth factor receptor binding;GO:0008083//growth factor activity;GO:0042803//protein homodimerization activity	K05450//Focal adhesion;Regulation of actin cytoskeleton;Cytokine-cytokine receptor interaction;Gap junction;Prostate cancer;Melanoma
100151931	426.83	1.24252	1.07955e-14	1.40888e-13	Up	VAV2	GO:0005622//intracellular	GO:0035023//regulation of Rho protein signal transduction;GO:0043547//positive regulation of GTPase activity	GO:0046872//metal ion binding;GO:0005089//Rho guanyl-nucleotide exchange factor activity	K05730//Regulation of actin cytoskeleton;Leukocyte transendothelial migration;Fc epsilon RI signaling pathway;B cell receptor signaling pathway;Natural killer cell mediated cytotoxicity;Fc gamma R-mediated phagocytosis;T cell receptor signaling pathway;Focal adhesion;Chemokine signaling pathway
100101552	55.6928	2.55303	1.15702e-14	1.50424e-13	Up	COL6A2	GO:0043234//protein complex;GO:0005615//extracellular space;GO:0005578//proteinaceous extracellular matrix;GO:0042383//sarcolemma;GO:0070062//extracellular vesicular exosome	GO:0070208//protein heterotrimerization	-	K06238//Protein digestion and absorption;Focal adhesion;ECM-receptor interaction
100523303	37.0811	3.23637	1.21139e-14	1.57306e-13	Up	SHD	-	-	-	K04364//Chemokine signaling pathway;Osteoclast differentiation;Pathways in cancer;Endometrial cancer;Renal cell carcinoma;Dorso-ventral axis formation;T cell receptor signaling pathway;Insulin signaling pathway;Focal adhesion;Fc epsilon RI signaling pathway;B cell receptor signaling pathway;Natural killer cell mediated cytotoxicity;Hepatitis C;Acute myeloid leukemia;Gap junction;Chronic myeloid l…
397531	31.4811	3.31013	1.68855e-14	2.14983e-13	Up	COL5A3	GO:0044421//extracellular region part	-	-	K06236//Amoebiasis;ECM-receptor interaction;Protein digestion and absorption;Focal adhesion
397483	2938.27	-1.20999	1.93686e-14	2.4487e-13	Down	ITGA2	GO:0045178//basal part of cell;GO:0034666//integrin alpha2-beta1 complex;GO:0009897//external side of plasma membrane;GO:0005925//focal adhesion	GO:0006929//substrate-dependent cell migration;GO:0038065//collagen-activated signaling pathway;GO:0007229//integrin-mediated signaling pathway;GO:0007160//cell-matrix adhesion;GO:0033627//cell adhesion mediated by integrin;GO:0048333//mesodermal cell differentiation	GO:0038064//collagen receptor activity;GO:0046872//metal ion binding;GO:0098639//collagen binding involved in cell-matrix adhesion	K06481//Dilated cardiomyopathy;Phagosome;Regulation of actin cytoskeleton;Arrhythmogenic right ventricular cardiomyopathy (ARVC);Pathways in cancer;Hypertrophic cardiomyopathy (HCM);ECM-receptor interaction;Small cell lung cancer;Hematopoietic cell lineage;Focal adhesion
106509238	164.77	-1.3893	2.62893e-13	2.96412e-12	Down	LOC106509238	-	-	-	K06236//Amoebiasis;ECM-receptor interaction;Protein digestion and absorption;Focal adhesion
445013	342.414	-1.01113	4.70266e-13	5.16807e-12	Down	MAPK3	GO:0031143//pseudopodium;GO:0015630//microtubule cytoskeleton;GO:0005654//nucleoplasm;GO:0005737//cytoplasm;GO:0005635//nuclear envelope;GO:0070062//extracellular vesicular exosome	GO:0038083//peptidyl-tyrosine autophosphorylation;GO:0060440//trachea formation;GO:0070374//positive regulation of ERK1 and ERK2 cascade;GO:0051216//cartilage development;GO:0071260//cellular response to mechanical stimulus;GO:0035066//positive regulation of histone acetylation;GO:0030509//BMP signaling pathway;GO:0051090//regulation of sequence-specific DNA binding transcription factor activity;…	GO:0001784//phosphotyrosine binding;GO:0005524//ATP binding;GO:0019902//phosphatase binding;GO:0004707//MAP kinase activity	K04371//Aldosterone-regulated sodium reabsorption;Type II diabetes mellitus;Progesterone-mediated oocyte maturation;T cell receptor signaling pathway;Adherens junction;mTOR signaling pathway;Endometrial cancer;Bladder cancer;Thyroid cancer;Pathways in cancer;Serotonergic synapse;Prion diseases;Pertussis;Leishmaniasis;Glutamatergic synapse;Non-small cell lung cancer;MAPK signaling pathway - fly;Tu…
100623720	29.1549	2.96661	1.56726e-12	1.6416e-11	Up	COL6A1	-	-	-	K06238//Focal adhesion;Protein digestion and absorption;ECM-receptor interaction
100155473	280.334	-1.20277	4.09394e-12	4.12773e-11	Down	LOC100155473	-	-	-	K13708//Regulation of actin cytoskeleton;Bacterial invasion of epithelial cells;Focal adhesion;Shigellosis
100520977	82.0964	2.01532	8.50903e-12	8.26652e-11	Up	ARHGAP44	GO:0044464//cell part;GO:0031256//leading edge membrane;GO:0005737//cytoplasm	GO:0050789//regulation of biological process;GO:0044763//single-organism cellular process	GO:0005543//phospholipid binding	K05732//Focal adhesion;Leukocyte transendothelial migration;Regulation of actin cytoskeleton;K13709//Leukocyte transendothelial migration;Focal adhesion;K07526//Axon guidance
397157	1141.26	1.13085	9.42287e-12	9.0903e-11	Up	VEGFA	GO:0009986//cell surface;GO:0016020//membrane;GO:0005615//extracellular space;GO:0030141//secretory granule	GO:0060426//lung vasculature development;GO:0043406//positive regulation of MAP kinase activity;GO:0030949//positive regulation of vascular endothelial growth factor receptor signaling pathway;GO:0001938//positive regulation of endothelial cell proliferation;GO:0040007//growth;GO:0032147//activation of protein kinase activity;GO:0042462//eye photoreceptor cell development;GO:0003007//heart morpho…	GO:0042056//chemoattractant activity;GO:0008083//growth factor activity;GO:0005161//platelet-derived growth factor receptor binding;GO:0048018//receptor agonist activity;GO:0050840//extracellular matrix binding;GO:0043184//vascular endothelial growth factor receptor 2 binding;GO:0042803//protein homodimerization activity;GO:0005125//cytokine activity;GO:0043183//vascular endothelial growth factor…	K05448//Rheumatoid arthritis;Pancreatic cancer;VEGF signaling pathway;Bladder cancer;Renal cell carcinoma;Pathways in cancer;Focal adhesion;mTOR signaling pathway;Cytokine-cytokine receptor interaction
100512281	40.0623	2.61126	1.11613e-11	1.06839e-10	Up	PPFIA2	-	-	-	K04437//Salmonella infection;Focal adhesion;MAPK signaling pathway;K02936//Ribosome
100622334	115.62	-1.37514	1.40262e-11	1.32799e-10	Down	LOC100622334	GO:0005886//plasma membrane;GO:0005768//endosome;GO:0005829//cytosol	GO:0016477//cell migration;GO:0031295//T cell costimulation;GO:0061003//positive regulation of dendritic spine morphogenesis;GO:0031098//stress-activated protein kinase signaling cascade;GO:0007346//regulation of mitotic cell cycle;GO:0048013//ephrin receptor signaling pathway;GO:0007266//Rho protein signal transduction;GO:0002223//stimulatory C-type lectin receptor signaling pathway;GO:0048010//…	GO:0046872//metal ion binding;GO:0048365//Rac GTPase binding;GO:0004674//protein serine/threonine kinase activity;GO:0004708//MAP kinase kinase activity;GO:0017124//SH3 domain binding;GO:0005524//ATP binding	K05733//Axon guidance;Renal cell carcinoma;Focal adhesion;Regulation of actin cytoskeleton;ErbB signaling pathway;T cell receptor signaling pathway
100156660	846.49	1.00583	2.17155e-11	2.01293e-10	Up	TLN2	GO:0001726//ruffle;GO:0005925//focal adhesion;GO:0045202//synapse;GO:0005916//fascia adherens;GO:0005856//cytoskeleton	GO:0007155//cell adhesion;GO:0007016//cytoskeletal anchoring at plasma membrane	GO:0051015//actin filament binding;GO:0005200//structural constituent of cytoskeleton	K06271//HTLV-I infection;Focal adhesion
396763	1041.71	-3.14112	3.04413e-11	2.7757e-10	Down	FLT1	GO:0005925//focal adhesion;GO:0005768//endosome;GO:0043235//receptor complex;GO:0005615//extracellular space;GO:0005887//integral component of plasma membrane	GO:0036323//vascular endothelial growth factor receptor-1 signaling pathway;GO:0045766//positive regulation of angiogenesis;GO:0018108//peptidyl-tyrosine phosphorylation;GO:0030949//positive regulation of vascular endothelial growth factor receptor signaling pathway;GO:0010863//positive regulation of phospholipase C activity;GO:0038084//vascular endothelial growth factor signaling pathway;GO:0043…	GO:0019838//growth factor binding;GO:0036326//VEGF-A-activated receptor activity;GO:0036327//VEGF-B-activated receptor activity;GO:0036332//placental growth factor-activated receptor activity;GO:0005524//ATP binding	K05096//Cytokine-cytokine receptor interaction;Focal adhesion;Endocytosis;Transcriptional misregulation in cancer;Rheumatoid arthritis
100738669	128.529	1.29973	4.99481e-11	4.43538e-10	Up	LOC100738669	GO:0005634//nucleus;GO:0000922//spindle pole	-	-	K05726//Chemokine signaling pathway;Focal adhesion;Leukocyte transendothelial migration;Regulation of actin cytoskeleton;Bacterial invasion of epithelial cells
100738989	18.6408	4.42479	1.22637e-10	1.04357e-09	Up	LOC100738989	-	-	-	K06236//Amoebiasis;ECM-receptor interaction;Focal adhesion;Protein digestion and absorption
100512676	272.73	3.82318	5.67901e-10	4.51497e-09	Up	ITGA8	-	-	-	K06584//Regulation of actin cytoskeleton;ECM-receptor interaction;Arrhythmogenic right ventricular cardiomyopathy (ARVC);Cell adhesion molecules (CAMs);Focal adhesion;Dilated cardiomyopathy;Hypertrophic cardiomyopathy (HCM)
100512987	23.7963	2.86752	6.44125e-10	5.09822e-09	Up	MST1	GO:0005829//cytosol;GO:0005654//nucleoplasm;GO:0043234//protein complex;GO:0005615//extracellular space;GO:0070062//extracellular vesicular exosome	GO:0008285//negative regulation of cell proliferation;GO:0001841//neural tube formation;GO:0090090//negative regulation of canonical Wnt signaling pathway;GO:0007346//regulation of mitotic cell cycle;GO:0030317//sperm motility;GO:0035329//hippo signaling;GO:0033138//positive regulation of peptidyl-serine phosphorylation;GO:0031098//stress-activated protein kinase signaling cascade;GO:0046777//pro…	GO:0005524//ATP binding;GO:0000287//magnesium ion binding;GO:0004709//MAP kinase kinase kinase activity;GO:0042803//protein homodimerization activity;GO:0043539//protein serine/threonine kinase activator activity;GO:0008134//transcription factor binding;GO:0004252//serine-type endopeptidase activity	K01315//Staphylococcus aureus infection;Influenza A;Complement and coagulation cascades;Neuroactive ligand-receptor interaction;K05460//Focal adhesion;Cytokine-cytokine receptor interaction;Renal cell carcinoma;Malaria;Melanoma;Pathways in cancer
106504066	131.401	-1.30064	1.78501e-09	1.34044e-08	Down	SCLT1	-	-	-	K04437//Salmonella infection;Focal adhesion;MAPK signaling pathway
100523684	226.745	1.19462	2.90128e-09	2.12894e-08	Up	TECTA	GO:0070062//extracellular vesicular exosome	-	-	K03900//Focal adhesion;ECM-receptor interaction;Complement and coagulation cascades;K10955//Vibrio cholerae infection;Amoebiasis
100518131	102.588	1.34693	1.02526e-08	6.97345e-08	Up	PIK3CD	GO:0005942//phosphatidylinositol 3-kinase complex;GO:0005886//plasma membrane;GO:0005737//cytoplasm	GO:0045087//innate immune response;GO:0014065//phosphatidylinositol 3-kinase signaling;GO:0030168//platelet activation;GO:0001782//B cell homeostasis;GO:0060326//cell chemotaxis;GO:0050832//defense response to fungus;GO:0006954//inflammatory response;GO:0002250//adaptive immune response;GO:0042113//B cell activation;GO:0006468//protein phosphorylation;GO:0046854//phosphatidylinositol phosphorylat…	GO:0046934//phosphatidylinositol-4,5-bisphosphate 3-kinase activity;GO:0005524//ATP binding;GO:0016303//1-phosphatidylinositol-3-kinase activity;GO:0035005//1-phosphatidylinositol-4-phosphate 3-kinase activity	K00922//Renal cell carcinoma;Colorectal cancer;Osteoclast differentiation;Apoptosis;Chemokine signaling pathway;Insulin signaling pathway;Chagas disease (American trypanosomiasis);Acute myeloid leukemia;Hepatitis C;Toll-like receptor signaling pathway;Fc gamma R-mediated phagocytosis;Natural killer cell mediated cytotoxicity;B cell receptor signaling pathway;Fc epsilon RI signaling pathway;Pancre…
102165673	75.3015	-1.59768	2.19496e-08	1.4291e-07	Down	LOC102165673	GO:0070062//extracellular vesicular exosome;GO:0005634//nucleus;GO:0005925//focal adhesion;GO:0016324//apical plasma membrane;GO:0031410//cytoplasmic vesicle;GO:0005764//lysosome;GO:0031226//intrinsic component of plasma membrane	GO:0008543//fibroblast growth factor receptor signaling pathway;GO:0018108//peptidyl-tyrosine phosphorylation;GO:0038095//Fc-epsilon receptor signaling pathway;GO:0032956//regulation of actin cytoskeleton organization;GO:0072262//metanephric glomerular mesangial cell proliferation involved in metanephros development;GO:0038091//positive regulation of cell proliferation by VEGF-activated platelet …	GO:0038085//vascular endothelial growth factor binding;GO:0004992//platelet activating factor receptor activity;GO:0000166//nucleotide binding;GO:0019901//protein kinase binding;GO:0005019//platelet-derived growth factor beta-receptor activity;GO:0048407//platelet-derived growth factor binding;GO:0005161//platelet-derived growth factor receptor binding	K05089//Melanoma;Pathways in cancer;HTLV-I infection;Cytokine-cytokine receptor interaction;Focal adhesion;Calcium signaling pathway;Prostate cancer;Gap junction;Glioma;Regulation of actin cytoskeleton;MAPK signaling pathway
100512142	182.969	1.29941	4.56573e-08	2.85535e-07	Up	ITGA1	GO:0045178//basal part of cell;GO:0034665//integrin alpha1-beta1 complex;GO:0005925//focal adhesion;GO:0009897//external side of plasma membrane;GO:0070062//extracellular vesicular exosome	GO:0045123//cellular extravasation;GO:0042059//negative regulation of epidermal growth factor receptor signaling pathway;GO:0032516//positive regulation of phosphoprotein phosphatase activity;GO:0007160//cell-matrix adhesion;GO:0030593//neutrophil chemotaxis;GO:0007229//integrin-mediated signaling pathway;GO:0008285//negative regulation of cell proliferation	GO:0098639//collagen binding involved in cell-matrix adhesion;GO:0019903//protein phosphatase binding	K06480//Dilated cardiomyopathy;Hypertrophic cardiomyopathy (HCM);ECM-receptor interaction;Regulation of actin cytoskeleton;Arrhythmogenic right ventricular cardiomyopathy (ARVC);Focal adhesion;Hematopoietic cell lineage
100625124	116.215	1.27974	8.36929e-08	5.02757e-07	Up	LOC100625124	GO:0055038//recycling endosome membrane;GO:0005769//early endosome;GO:0005802//trans-Golgi network;GO:0005770//late endosome;GO:0019898//extrinsic component of membrane	GO:0032458//slow endocytic recycling;GO:0006898//receptor-mediated endocytosis;GO:1990126//retrograde transport, endosome to plasma membrane;GO:0006612//protein targeting to membrane;GO:0097320//membrane tubulation;GO:0036010//protein localization to endosome	GO:0017137//Rab GTPase binding;GO:0042802//identical protein binding;GO:0070300//phosphatidic acid binding	K05699//Tight junction;Adherens junction;Focal adhesion;Amoebiasis;Systemic lupus erythematosus;Regulation of actin cytoskeleton;Arrhythmogenic right ventricular cardiomyopathy (ARVC);Leukocyte transendothelial migration
102159413	38.8052	2.43974	9.18464e-08	5.48366e-07	Up	LOC102159413	-	-	-	K06252//Focal adhesion;ECM-receptor interaction
100511937	89.3957	1.35158	1.47296e-07	8.54833e-07	Up	LOC100511937	GO:0005942//phosphatidylinositol 3-kinase complex	GO:2001275//positive regulation of glucose import in response to insulin stimulus;GO:0008286//insulin receptor signaling pathway;GO:0046854//phosphatidylinositol phosphorylation;GO:0043551//regulation of phosphatidylinositol 3-kinase activity	GO:0046935//1-phosphatidylinositol-3-kinase regulator activity	K02649//Endometrial cancer;Pathways in cancer;Melanoma;Focal adhesion;Small cell lung cancer;Aldosterone-regulated sodium reabsorption;Type II diabetes mellitus;mTOR signaling pathway;T cell receptor signaling pathway;Progesterone-mediated oocyte maturation;VEGF signaling pathway;Leukocyte transendothelial migration;Chronic myeloid leukemia;Non-small cell lung cancer;Epstein-Barr virus infection;…
100736594	37.4743	1.81691	2.21368e-07	1.25248e-06	Up	LOC100736594	GO:0005615//extracellular space;GO:0005583//fibrillar collagen trimer	GO:0030199//collagen fibril organization;GO:0016337//single organismal cell-cell adhesion;GO:0030198//extracellular matrix organization;GO:0006641//triglyceride metabolic process;GO:0006629//lipid metabolic process;GO:0030036//actin cytoskeleton organization;GO:0007160//cell-matrix adhesion;GO:0044237//cellular metabolic process;GO:0043170//macromolecule metabolic process;GO:0007155//cell adhesio…	GO:0005518//collagen binding;GO:0008201//heparin binding;GO:0005178//integrin binding	K06252//ECM-receptor interaction;Focal adhesion
102159686	83.0298	-1.27825	2.55778e-07	1.43402e-06	Down	LOC102159686	-	-	-	K06236//Focal adhesion;Protein digestion and absorption;ECM-receptor interaction;Amoebiasis
399543	14.4124	2.93369	4.31739e-07	2.34922e-06	Up	VWF	GO:0005578//proteinaceous extracellular matrix;GO:0070062//extracellular vesicular exosome;GO:0033093//Weibel-Palade body;GO:0005783//endoplasmic reticulum	GO:0051260//protein homooligomerization;GO:0031589//cell-substrate adhesion;GO:0030168//platelet activation	GO:0005178//integrin binding;GO:0042803//protein homodimerization activity;GO:0005518//collagen binding;GO:0001948//glycoprotein binding;GO:0051087//chaperone binding;GO:0002020//protease binding;GO:0019865//immunoglobulin binding;GO:0047485//protein N-terminus binding	K03900//Focal adhesion;ECM-receptor interaction;Complement and coagulation cascades
100514494	411.642	-1.85963	4.65887e-07	2.52449e-06	Down	LOC100514494	GO:0005737//cytoplasm	GO:0048008//platelet-derived growth factor receptor signaling pathway;GO:0001822//kidney development;GO:0048745//smooth muscle tissue development;GO:0010761//fibroblast migration;GO:0009791//post-embryonic development;GO:0048705//skeletal system morphogenesis;GO:0006807//nitrogen compound metabolic process;GO:0060021//palate development;GO:0001553//luteinization;GO:0008210//estrogen metabolic pro…	GO:0042803//protein homodimerization activity;GO:0042802//identical protein binding	K04514//TGF-beta signaling pathway;Salmonella infection;Wnt signaling pathway;Chemokine signaling pathway;Focal adhesion;Axon guidance;Leukocyte transendothelial migration;Shigellosis;Pathogenic Escherichia coli infection;Regulation of actin cytoskeleton;Vascular smooth muscle contraction
397311	107.694	-1.72851	1.02015e-06	5.28368e-06	Down	KDR	GO:0030054//cell junction;GO:0005887//integral component of plasma membrane;GO:0045121//membrane raft;GO:0005634//nucleus;GO:0005769//early endosome;GO:0009897//external side of plasma membrane;GO:0097443//sorting endosome;GO:0005794//Golgi apparatus;GO:0005576//extracellular region;GO:0016023//cytoplasmic membrane-bounded vesicle;GO:0005768//endosome;GO:0005783//endoplasmic reticulum	GO:0035162//embryonic hemopoiesis;GO:0045601//regulation of endothelial cell differentiation;GO:0048010//vascular endothelial growth factor receptor signaling pathway;GO:2001214//positive regulation of vasculogenesis;GO:0001938//positive regulation of endothelial cell proliferation;GO:0014068//positive regulation of phosphatidylinositol 3-kinase signaling;GO:0001570//vasculogenesis;GO:0038084//va…	GO:0005021//vascular endothelial growth factor-activated receptor activity;GO:0051879//Hsp90 protein binding;GO:0038085//vascular endothelial growth factor binding;GO:0005178//integrin binding;GO:0005524//ATP binding;GO:0004716//receptor signaling protein tyrosine kinase activity	K05098//Cytokine-cytokine receptor interaction;Focal adhesion;VEGF signaling pathway;Endocytosis
100517009	131.332	1.42235	4.36308e-06	2.04483e-05	Up	LIMS2	GO:0005829//cytosol;GO:0005634//nucleus;GO:0005886//plasma membrane;GO:0005925//focal adhesion	GO:2001046//positive regulation of integrin-mediated signaling pathway;GO:0043066//negative regulation of apoptotic process;GO:0034329//cell junction assembly;GO:2000346//negative regulation of hepatocyte proliferation;GO:2000178//negative regulation of neural precursor cell proliferation;GO:0016337//single organismal cell-cell adhesion;GO:0045216//cell-cell junction organization	GO:0008270//zinc ion binding;GO:0005515//protein binding	K05760//Chemokine signaling pathway;VEGF signaling pathway;Leukocyte transendothelial migration;Focal adhesion;Bacterial invasion of epithelial cells;Regulation of actin cytoskeleton
100157958	20.6446	2.05239	7.28498e-06	3.29376e-05	Up	LOC100157958	-	-	-	K06247//Amoebiasis;Pathways in cancer;Focal adhesion;Small cell lung cancer;ECM-receptor interaction;Toxoplasmosis
102159598	7.29847	3.45257	1.10362e-05	4.85775e-05	Up	LOC102159598	-	-	-	K06241//Pathways in cancer;African trypanosomiasis;Amoebiasis;ECM-receptor interaction;Toxoplasmosis;Small cell lung cancer;Focal adhesion
100034246	58.4732	1.19996	4.783e-05	0.000188713	Up	PIK3R6	GO:0005829//cytosol;GO:0005944//phosphatidylinositol 3-kinase complex, class IB	GO:0042269//regulation of natural killer cell mediated cytotoxicity;GO:0046854//phosphatidylinositol phosphorylation;GO:0044281//small molecule metabolic process;GO:0006661//phosphatidylinositol biosynthetic process;GO:0043551//regulation of phosphatidylinositol 3-kinase activity;GO:0043406//positive regulation of MAP kinase activity;GO:0045582//positive regulation of T cell differentiation;GO:00…	GO:0046935//1-phosphatidylinositol-3-kinase regulator activity;GO:0046934//phosphatidylinositol-4,5-bisphosphate 3-kinase activity;GO:0005515//protein binding	K02649//Non-small cell lung cancer;Epstein-Barr virus infection;Phosphatidylinositol signaling system;Glioma;Amoebiasis;Cholinergic synapse;Jak-STAT signaling pathway;Endometrial cancer;Pathways in cancer;Melanoma;Focal adhesion;Small cell lung cancer;Type II diabetes mellitus;Aldosterone-regulated sodium reabsorption;mTOR signaling pathway;Progesterone-mediated oocyte maturation;T cell receptor …
100153190	24	1.80375	5.45941e-05	0.000213213	Up	FRMPD1	GO:0005856//cytoskeleton;GO:0070062//extracellular vesicular exosome	-	-	K05725//Axon guidance;Amoebiasis;Regulation of actin cytoskeleton;Bacterial invasion of epithelial cells;Leukocyte transendothelial migration;VEGF signaling pathway;Chemokine signaling pathway;Pathways in cancer;Transcriptional misregulation in cancer;ErbB signaling pathway;Small cell lung cancer;Focal adhesion;K00948//Purine metabolism;Oxidative phosphorylation;Biosynthesis of secondary metaboli…
100152316	13.7478	2.12224	7.50244e-05	0.000286951	Up	PAK7	GO:0005739//mitochondrion	GO:0007346//regulation of mitotic cell cycle;GO:0007626//locomotory behavior;GO:0007613//memory;GO:0031098//stress-activated protein kinase signaling cascade;GO:0007612//learning;GO:0030036//actin cytoskeleton organization;GO:0043408//regulation of MAPK cascade;GO:0016049//cell growth;GO:0016477//cell migration;GO:0032147//activation of protein kinase activity;GO:0007266//Rho protein signal trans…	GO:0048365//Rac GTPase binding;GO:0005524//ATP binding;GO:0004674//protein serine/threonine kinase activity	K05736//Regulation of actin cytoskeleton;T cell receptor signaling pathway;ErbB signaling pathway;Focal adhesion;Axon guidance;Renal cell carcinoma
397063	4868.59	1.31595	0.000111164	0.000413091	Up	ITGB3	GO:0071133//alpha9-beta1 integrin-ADAM8 complex;GO:0031092//platelet alpha granule membrane;GO:0034683//integrin alphav-beta3 complex;GO:0009897//external side of plasma membrane;GO:0005925//focal adhesion;GO:0031258//lamellipodium membrane;GO:0070062//extracellular vesicular exosome;GO:0005634//nucleus;GO:0031528//microvillus membrane;GO:0031527//filopodium membrane;GO:0071062//alphav-beta3 inte…	GO:0007160//cell-matrix adhesion;GO:0007229//integrin-mediated signaling pathway;GO:0045715//negative regulation of low-density lipoprotein particle receptor biosynthetic process;GO:0070527//platelet aggregation;GO:0016049//cell growth;GO:0030198//extracellular matrix organization;GO:0032369//negative regulation of lipid transport;GO:0002576//platelet degranulation;GO:0033690//positive regulation…	GO:0005161//platelet-derived growth factor receptor binding;GO:0050840//extracellular matrix binding;GO:0042802//identical protein binding;GO:0005178//integrin binding;GO:0004872//receptor activity;GO:0043184//vascular endothelial growth factor receptor 2 binding;GO:0003756//protein disulfide isomerase activity;GO:0002020//protease binding;GO:0001968//fibronectin binding	K06493//Dilated cardiomyopathy;Phagosome;Regulation of actin cytoskeleton;Arrhythmogenic right ventricular cardiomyopathy (ARVC);Osteoclast differentiation;Hypertrophic cardiomyopathy (HCM);ECM-receptor interaction;Hematopoietic cell lineage;Focal adhesion
100739745	192.685	-1.66401	0.000309321	0.0010618	Down	MET	GO:0009986//cell surface;GO:0009925//basal plasma membrane;GO:0016021//integral component of membrane	GO:0001889//liver development;GO:0007519//skeletal muscle tissue development;GO:1901299//negative regulation of hydrogen peroxide-mediated programmed cell death;GO:0042593//glucose homeostasis;GO:0000187//activation of MAPK activity;GO:0071526//semaphorin-plexin signaling pathway;GO:0045944//positive regulation of transcription from RNA polymerase II promoter;GO:0018108//peptidyl-tyrosine phospho…	GO:0005008//hepatocyte growth factor-activated receptor activity;GO:0019903//protein phosphatase binding;GO:0005524//ATP binding;GO:0017154//semaphorin receptor activity	K05099//Transcriptional misregulation in cancer;Pathways in cancer;Melanoma;Malaria;Endocytosis;Renal cell carcinoma;Adherens junction;Cytokine-cytokine receptor interaction;Focal adhesion;Axon guidance;Epithelial cell signaling in Helicobacter pylori infection;Bacterial invasion of epithelial cells
100736905	26.9445	1.61729	0.000444542	0.00148425	Up	LOC100736905	-	-	-	K05637//Arrhythmogenic right ventricular cardiomyopathy (ARVC);Toxoplasmosis;Amoebiasis;Dilated cardiomyopathy;Focal adhesion;Small cell lung cancer;ECM-receptor interaction;Viral myocarditis;Hypertrophic cardiomyopathy (HCM);Pathways in cancer
100152001	3110.04	1.16331	0.000480446	0.00159257	Up	COL3A1	GO:0005615//extracellular space;GO:0005788//endoplasmic reticulum lumen;GO:0005586//collagen type III trimer	GO:0050777//negative regulation of immune response;GO:0007568//aging;GO:0071230//cellular response to amino acid stimulus;GO:0048565//digestive tract development;GO:0007507//heart development;GO:0007411//axon guidance;GO:0043588//skin development;GO:0009612//response to mechanical stimulus;GO:0006898//receptor-mediated endocytosis;GO:0035025//positive regulation of Rho protein signal transduction…	GO:0005178//integrin binding;GO:0005201//extracellular matrix structural constituent;GO:0046332//SMAD binding;GO:0046872//metal ion binding;GO:0048407//platelet-derived growth factor binding	K06236//Amoebiasis;Focal adhesion;Protein digestion and absorption;ECM-receptor interaction
100153650	16.6945	1.4656	0.00153436	0.00461864	Up	LOC100153650	GO:0005886//plasma membrane;GO:0005634//nucleus;GO:0005739//mitochondrion;GO:0005794//Golgi apparatus;GO:0005615//extracellular space	GO:0007049//cell cycle	-	K04437//Focal adhesion;MAPK signaling pathway;Salmonella infection
100625564	27.5317	-1.25286	0.00189932	0.00559864	Down	LOC100625564	-	-	-	K01110//Tight junction;Phosphatidylinositol signaling system;Small cell lung cancer;Focal adhesion;Melanoma;Pathways in cancer;Endometrial cancer;Inositol phosphate metabolism;Prostate cancer;p53 signaling pathway;Glioma
100736738	19.4764	-1.45075	0.00196282	0.00577059	Down	LOC100736738	GO:0005576//extracellular region	-	-	K05096//Endocytosis;Transcriptional misregulation in cancer;Rheumatoid arthritis;Cytokine-cytokine receptor interaction;Focal adhesion;K05098//Endocytosis;VEGF signaling pathway;Focal adhesion;Cytokine-cytokine receptor interaction
102167387	27.3587	1.20556	0.00223844	0.00650104	Up	PIP5K1B	GO:0016020//membrane;GO:0012505//endomembrane system;GO:0005829//cytosol;GO:0001931//uropod	GO:0006661//phosphatidylinositol biosynthetic process;GO:0044281//small molecule metabolic process;GO:0046854//phosphatidylinositol phosphorylation	GO:0005524//ATP binding;GO:0016308//1-phosphatidylinositol-4-phosphate 5-kinase activity;GO:0005515//protein binding	K00889//Focal adhesion;Inositol phosphate metabolism;Regulation of actin cytoskeleton;Phosphatidylinositol signaling system;Fc gamma R-mediated phagocytosis;Metabolic pathways;Endocytosis
100510913	547.882	-1.21154	0.00275422	0.00785216	Down	NEXN	-	-	-	K00907//Gastric acid secretion;Focal adhesion;Calcium signaling pathway;Regulation of actin cytoskeleton;Vascular smooth muscle contraction
100519777	30.1761	1.10839	0.00282701	0.0080382	Up	CPNE8	GO:0070062//extracellular vesicular exosome	-	-	K02677//Wnt signaling pathway;Pancreatic secretion;Leishmaniasis;Non-small cell lung cancer;Glutamatergic synapse;Tight junction;Phosphatidylinositol signaling system;Morphine addiction;Cholinergic synapse;Glioma;Amoebiasis;Gastric acid secretion;MAPK signaling pathway - yeast;Pathogenic Escherichia coli infection;Vibrio cholerae infection;Pathways in cancer;Aldosterone-regulated sodium reabsorpt…
100514091	3.3804	2.70902	0.00285077	0.00809889	Up	OTOG	-	-	-	K03900//Complement and coagulation cascades;Focal adhesion;ECM-receptor interaction
100511642	12.6976	1.62279	0.00353592	0.00983683	Up	LOC100511642	-	-	-	K06240//Small cell lung cancer;Focal adhesion;Toxoplasmosis;ECM-receptor interaction;Amoebiasis;Pathways in cancer

## Sheet: ko04611
GeneID	baseMean	log2Fold	pvalue	qvalue	Diff	Symble	Cellular_Component	Biological_Process	Molecular_Function	Pathway
100738213	2312.8	4.20734	2.86863e-141	3.95736e-138	Up	LOC100738213	GO:0030141//secretory granule;GO:0005615//extracellular space;GO:0005788//endoplasmic reticulum lumen;GO:0005794//Golgi apparatus;GO:0005584//collagen type I trimer	GO:0071356//cellular response to tumor necrosis factor;GO:0030335//positive regulation of cell migration;GO:0007601//visual perception;GO:0034504//protein localization to nucleus;GO:0044691//tooth eruption;GO:0071306//cellular response to vitamin E;GO:0050900//leukocyte migration;GO:0060351//cartilage development involved in endochondral bone morphogenesis;GO:0007605//sensory perception of sound;…	GO:0048407//platelet-derived growth factor binding;GO:0042802//identical protein binding;GO:0046872//metal ion binding;GO:0005201//extracellular matrix structural constituent	K06236//Protein digestion and absorption;Focal adhesion;ECM-receptor interaction;Amoebiasis
100737434	644.569	5.4972	4.32451e-125	4.22576e-122	Up	LOC100737434	GO:0005788//endoplasmic reticulum lumen;GO:0005588//collagen type V trimer;GO:0070062//extracellular vesicular exosome	GO:0030199//collagen fibril organization;GO:0030574//collagen catabolic process;GO:0032964//collagen biosynthetic process;GO:0048592//eye morphogenesis;GO:0043588//skin development;GO:0007155//cell adhesion;GO:0045112//integrin biosynthetic process;GO:0035313//wound healing, spreading of epidermal cells;GO:0007411//axon guidance;GO:0043206//extracellular fibril organization;GO:0072358//cardiovasc…	GO:0008201//heparin binding;GO:0005178//integrin binding;GO:0043394//proteoglycan binding;GO:0048407//platelet-derived growth factor binding	K06236//ECM-receptor interaction;Focal adhesion;Protein digestion and absorption;Amoebiasis
397571	722.639	4.08429	7.91796e-121	6.63186e-118	Up	LOC397571	-	GO:0001501//skeletal system development;GO:0050794//regulation of cellular process;GO:0044763//single-organism cellular process;GO:0009887//organ morphogenesis	-	K06236//Protein digestion and absorption;Focal adhesion;ECM-receptor interaction;Amoebiasis
397190	1782.12	-1.35304	1.26011e-59	2.12604e-57	Down	PPP1R12A	GO:0072357//PTW/PP1 phosphatase complex;GO:0005813//centrosome;GO:0030017//sarcomere;GO:0005829//cytosol;GO:0005654//nucleoplasm;GO:0015629//actin cytoskeleton;GO:0000776//kinetochore;GO:0005925//focal adhesion	GO:0000086//G2/M transition of mitotic cell cycle;GO:0035508//positive regulation of myosin-light-chain-phosphatase activity;GO:0043086//negative regulation of catalytic activity;GO:0045944//positive regulation of transcription from RNA polymerase II promoter;GO:0051297//centrosome organization;GO:0007264//small GTPase mediated signal transduction;GO:0007067//mitotic nuclear division;GO:1903140//…	GO:0019208//phosphatase regulator activity;GO:0004857//enzyme inhibitor activity;GO:0019901//protein kinase binding;GO:0071889//14-3-3 protein binding	K06270//Long-term potentiation;Focal adhesion;Regulation of actin cytoskeleton;Vascular smooth muscle contraction
100737939	177.551	5.09959	3.7485e-54	4.99487e-52	Up	LOC100737939	-	-	-	K06236//Amoebiasis;ECM-receptor interaction;Focal adhesion;Protein digestion and absorption
100516581	953.27	1.43163	1.20198e-44	1.05973e-42	Up	PLCB4	GO:0005829//cytosol;GO:0030425//dendrite;GO:0014069//postsynaptic density;GO:0005634//nucleus;GO:0005790//smooth endoplasmic reticulum	GO:0043267//negative regulation of potassium ion transport;GO:0035556//intracellular signal transduction;GO:0043647//inositol phosphate metabolic process;GO:0016042//lipid catabolic process;GO:0007602//phototransduction	GO:0004435//phosphatidylinositol phospholipase C activity;GO:0004871//signal transducer activity;GO:0051019//mitogen-activated protein kinase binding;GO:0005509//calcium ion binding	K05858//Gastric acid secretion;African trypanosomiasis;Cholinergic synapse;Amoebiasis;Vascular smooth muscle contraction;Phototransduction - fly;Carbohydrate digestion and absorption;Salivary secretion;GnRH signaling pathway;Pancreatic secretion;Wnt signaling pathway;Long-term potentiation;Taste transduction;Phosphatidylinositol signaling system;Glutamatergic synapse;Gap junction;Chagas disease (…
397175	1030.18	4.21462	3.08139e-37	1.8388e-35	Up	COL11A1	-	-	-	K06236//Amoebiasis;Protein digestion and absorption;Focal adhesion;ECM-receptor interaction
396848	560.044	1.8519	6.3715e-33	2.98849e-31	Up	MYLK	GO:0001725//stress fiber;GO:0005737//cytoplasm;GO:0005911//cell-cell junction;GO:0070062//extracellular vesicular exosome;GO:0032154//cleavage furrow;GO:0030027//lamellipodium	GO:0032060//bleb assembly;GO:0002230//positive regulation of defense response to virus by host;GO:0090303//positive regulation of wound healing;GO:0051928//positive regulation of calcium ion transport;GO:0030335//positive regulation of cell migration;GO:0007015//actin filament organization;GO:0006468//protein phosphorylation;GO:0071476//cellular hypotonic response;GO:0006939//smooth muscle contra…	GO:0046872//metal ion binding;GO:0003779//actin binding;GO:0004687//myosin light chain kinase activity;GO:0004683//calmodulin-dependent protein kinase activity;GO:0005516//calmodulin binding;GO:0005524//ATP binding	K00907//Gastric acid secretion;Calcium signaling pathway;Focal adhesion;Vascular smooth muscle contraction;Regulation of actin cytoskeleton
100739291	380.538	1.99368	1.71117e-31	7.487e-30	Up	LOC100739291	-	-	-	K00907//Gastric acid secretion;Calcium signaling pathway;Focal adhesion;Regulation of actin cytoskeleton;Vascular smooth muscle contraction
100514933	990.377	-1.40461	7.22367e-30	2.85682e-28	Down	CHN2	GO:0016020//membrane;GO:0005829//cytosol	GO:0051056//regulation of small GTPase mediated signal transduction;GO:0009967//positive regulation of signal transduction;GO:0043547//positive regulation of GTPase activity	GO:0046872//metal ion binding;GO:0005070//SH3/SH2 adaptor activity;GO:0005096//GTPase activator activity	K04450//Amphetamine addiction;Dopaminergic synapse;Epstein-Barr virus infection;Cocaine addiction;HTLV-I infection;MAPK signaling pathway;Alcoholism;Influenza A;K13736//Bacterial invasion of epithelial cells;K02649//Cholinergic synapse;Amoebiasis;Glioma;Jak-STAT signaling pathway;Phosphatidylinositol signaling system;Epstein-Barr virus infection;Non-small cell lung cancer;Chronic myeloid leukemia…
100152091	4483.95	1.6265	1.85294e-28	6.86496e-27	Up	LOC100152091	-	-	-	K00907//Gastric acid secretion;Calcium signaling pathway;Focal adhesion;Vascular smooth muscle contraction;Regulation of actin cytoskeleton
100738123	55.4171	5.22452	1.9084e-24	5.28404e-23	Up	LOC100738123	GO:0005794//Golgi apparatus;GO:0005788//endoplasmic reticulum lumen;GO:0005615//extracellular space;GO:0030141//secretory granule;GO:0005584//collagen type I trimer	GO:0042542//response to hydrogen peroxide;GO:1902618//cellular response to fluoride;GO:0045893//positive regulation of transcription, DNA-templated;GO:0071364//cellular response to epidermal growth factor stimulus;GO:0071230//cellular response to amino acid stimulus;GO:0060325//face morphogenesis;GO:0043434//response to peptide hormone;GO:0071560//cellular response to transforming growth factor b…	GO:0005201//extracellular matrix structural constituent;GO:0046872//metal ion binding;GO:0042802//identical protein binding;GO:0048407//platelet-derived growth factor binding	K06236//Amoebiasis;ECM-receptor interaction;Protein digestion and absorption;Focal adhesion
100514402	627.149	1.48366	3.40232e-22	8.06786e-21	Up	ADCY3	GO:0005737//cytoplasm;GO:0005886//plasma membrane;GO:0005929//cilium	GO:0007189//adenylate cyclase-activating G-protein coupled receptor signaling pathway;GO:0019933//cAMP-mediated signaling;GO:0006171//cAMP biosynthetic process;GO:0007193//adenylate cyclase-inhibiting G-protein coupled receptor signaling pathway;GO:0007608//sensory perception of smell	GO:0000166//nucleotide binding;GO:0004016//adenylate cyclase activity	K08043//Retrograde endocannabinoid signaling;Purine metabolism;GABAergic synapse;Calcium signaling pathway;Progesterone-mediated oocyte maturation;Chemokine signaling pathway;Vibrio cholerae infection;Melanogenesis;Gap junction;Bile secretion;Olfactory transduction;Oocyte meiosis;Glutamatergic synapse;Morphine addiction;Pancreatic secretion;HTLV-I infection;Vasopressin-regulated water reabsorptio…
100171399	963.519	1.38775	2.23611e-20	4.66975e-19	Up	STIM1	GO:0030176//integral component of endoplasmic reticulum membrane;GO:0030426//growth cone;GO:0032541//cortical endoplasmic reticulum;GO:0043234//protein complex;GO:0005887//integral component of plasma membrane;GO:0005874//microtubule	GO:0014902//myotube differentiation;GO:0002115//store-operated calcium entry;GO:0032237//activation of store-operated calcium channel activity;GO:2001256//regulation of store-operated calcium entry;GO:0070166//enamel mineralization;GO:0005513//detection of calcium ion	GO:0015279//store-operated calcium channel activity;GO:0005509//calcium ion binding;GO:0002020//protease binding;GO:0051010//microtubule plus-end binding;GO:0042802//identical protein binding;GO:0005246//calcium channel regulator activity	K16059//Calcium signaling pathway
100155651	623.804	1.59481	1.84389e-18	3.32127e-17	Up	STARD13	-	GO:0007165//signal transduction	GO:0008289//lipid binding	K08773//Pancreatic cancer;Pathways in cancer;K05732//Regulation of actin cytoskeleton;Focal adhesion;Leukocyte transendothelial migration
396858	150.319	1.54839	4.26372e-17	6.85351e-16	Up	LOC396858	GO:0005789//endoplasmic reticulum membrane;GO:0031095//platelet dense tubular network membrane;GO:0005829//cytosol;GO:0016529//sarcoplasmic reticulum;GO:0005955//calcineurin complex;GO:0031088//platelet dense granule membrane;GO:0016021//integral component of membrane;GO:0005637//nuclear inner membrane;GO:0014069//postsynaptic density;GO:0005730//nucleolus	GO:0007202//activation of phospholipase C activity;GO:0050796//regulation of insulin secretion;GO:0038095//Fc-epsilon receptor signaling pathway;GO:0008543//fibroblast growth factor receptor signaling pathway;GO:0006112//energy reserve metabolic process;GO:0007173//epidermal growth factor receptor signaling pathway;GO:0070588//calcium ion transmembrane transport;GO:0038096//Fc-gamma receptor sign…	GO:0005515//protein binding;GO:0005220//inositol 1,4,5-trisphosphate-sensitive calcium-release channel activity;GO:0019855//calcium channel inhibitor activity;GO:0005218//intracellular ligand-gated calcium channel activity;GO:0035091//phosphatidylinositol binding	K04958//Alzheimer's disease;Serotonergic synapse;Gap junction;Dopaminergic synapse;Calcium signaling pathway;Retrograde endocannabinoid signaling;Long-term depression;Huntington's disease;GnRH signaling pathway;Salivary secretion;Vascular smooth muscle contraction;Cholinergic synapse;Gastric acid secretion;Glutamatergic synapse;Oocyte meiosis;Phosphatidylinositol signaling system;Long-term potent…
397533	4168.72	2.9018	5.31635e-17	8.49313e-16	Up	COL5A1	GO:0005578//proteinaceous extracellular matrix	GO:0048513//organ development;GO:0009888//tissue development;GO:0016043//cellular component organization;GO:0044763//single-organism cellular process;GO:0009653//anatomical structure morphogenesis	GO:0005488//binding	K06236//Protein digestion and absorption;Focal adhesion;ECM-receptor interaction;Amoebiasis
100157961	284.279	-1.88836	8.62598e-17	1.36227e-15	Down	FERMT1	GO:0031941//filamentous actin;GO:0005829//cytosol;GO:0005925//focal adhesion	GO:0007155//cell adhesion;GO:0043616//keratinocyte proliferation;GO:0090162//establishment of epithelial cell polarity;GO:0051546//keratinocyte migration	-	K06271//HTLV-I infection;Focal adhesion
397505	107.494	1.78349	4.78755e-16	7.04819e-15	Up	LOC397505	GO:0005765//lysosomal membrane;GO:0045121//membrane raft;GO:0030496//midbody;GO:0005813//centrosome;GO:0005834//heterotrimeric G-protein complex;GO:0005634//nucleus;GO:0070062//extracellular vesicular exosome	GO:0050805//negative regulation of synaptic transmission;GO:0007193//adenylate cyclase-inhibiting G-protein coupled receptor signaling pathway;GO:0008152//metabolic process;GO:0030168//platelet activation;GO:0043434//response to peptide hormone;GO:0007049//cell cycle;GO:0051301//cell division	GO:0046872//metal ion binding;GO:0032794//GTPase activating protein binding;GO:0004871//signal transducer activity;GO:0019003//GDP binding;GO:0003924//GTPase activity;GO:0031821//G-protein coupled serotonin receptor binding;GO:0005525//GTP binding;GO:0031683//G-protein beta/gamma-subunit complex binding	K04630//Gap junction;Pertussis;Chagas disease (American trypanosomiasis);Toxoplasmosis;Melanogenesis;Serotonergic synapse;Leukocyte transendothelial migration;Chemokine signaling pathway;Long-term depression;Progesterone-mediated oocyte maturation;GABAergic synapse;Retrograde endocannabinoid signaling;Dopaminergic synapse;Gastric acid secretion;Alcoholism;Axon guidance;Cholinergic synapse;Tight j…
100626716	497.481	3.40132	6.47231e-16	9.42202e-15	Up	COL1A2	GO:0031012//extracellular matrix;GO:0044421//extracellular region part	GO:0048731//system development;GO:0044763//single-organism cellular process;GO:0065007//biological regulation;GO:0051716//cellular response to stimulus	GO:0005515//protein binding	K06236//Amoebiasis;Focal adhesion;Protein digestion and absorption;ECM-receptor interaction
100627587	42.1532	2.86026	1.58647e-14	2.03089e-13	Up	LOC100627587	GO:0044424//intracellular part	GO:0006468//protein phosphorylation;GO:0044763//single-organism cellular process	GO:0043167//ion binding;GO:0000166//nucleotide binding;GO:0004674//protein serine/threonine kinase activity	K04441//Retrograde endocannabinoid signaling;Dopaminergic synapse;Progesterone-mediated oocyte maturation;T cell receptor signaling pathway;Osteoclast differentiation;Shigellosis;VEGF signaling pathway;Leukocyte transendothelial migration;Toxoplasmosis;Toll-like receptor signaling pathway;Hepatitis C;Epithelial cell signaling in Helicobacter pylori infection;Chagas disease (American trypanosomias…
397531	31.4811	3.31013	1.68855e-14	2.14983e-13	Up	COL5A3	GO:0044421//extracellular region part	-	-	K06236//Amoebiasis;ECM-receptor interaction;Protein digestion and absorption;Focal adhesion
397483	2938.27	-1.20999	1.93686e-14	2.4487e-13	Down	ITGA2	GO:0045178//basal part of cell;GO:0034666//integrin alpha2-beta1 complex;GO:0009897//external side of plasma membrane;GO:0005925//focal adhesion	GO:0006929//substrate-dependent cell migration;GO:0038065//collagen-activated signaling pathway;GO:0007229//integrin-mediated signaling pathway;GO:0007160//cell-matrix adhesion;GO:0033627//cell adhesion mediated by integrin;GO:0048333//mesodermal cell differentiation	GO:0038064//collagen receptor activity;GO:0046872//metal ion binding;GO:0098639//collagen binding involved in cell-matrix adhesion	K06481//Dilated cardiomyopathy;Phagosome;Regulation of actin cytoskeleton;Arrhythmogenic right ventricular cardiomyopathy (ARVC);Pathways in cancer;Hypertrophic cardiomyopathy (HCM);ECM-receptor interaction;Small cell lung cancer;Hematopoietic cell lineage;Focal adhesion
106509238	164.77	-1.3893	2.62893e-13	2.96412e-12	Down	LOC106509238	-	-	-	K06236//Amoebiasis;ECM-receptor interaction;Protein digestion and absorption;Focal adhesion
445013	342.414	-1.01113	4.70266e-13	5.16807e-12	Down	MAPK3	GO:0031143//pseudopodium;GO:0015630//microtubule cytoskeleton;GO:0005654//nucleoplasm;GO:0005737//cytoplasm;GO:0005635//nuclear envelope;GO:0070062//extracellular vesicular exosome	GO:0038083//peptidyl-tyrosine autophosphorylation;GO:0060440//trachea formation;GO:0070374//positive regulation of ERK1 and ERK2 cascade;GO:0051216//cartilage development;GO:0071260//cellular response to mechanical stimulus;GO:0035066//positive regulation of histone acetylation;GO:0030509//BMP signaling pathway;GO:0051090//regulation of sequence-specific DNA binding transcription factor activity;…	GO:0001784//phosphotyrosine binding;GO:0005524//ATP binding;GO:0019902//phosphatase binding;GO:0004707//MAP kinase activity	K04371//Aldosterone-regulated sodium reabsorption;Type II diabetes mellitus;Progesterone-mediated oocyte maturation;T cell receptor signaling pathway;Adherens junction;mTOR signaling pathway;Endometrial cancer;Bladder cancer;Thyroid cancer;Pathways in cancer;Serotonergic synapse;Prion diseases;Pertussis;Leishmaniasis;Glutamatergic synapse;Non-small cell lung cancer;MAPK signaling pathway - fly;Tu…
100520977	82.0964	2.01532	8.50903e-12	8.26652e-11	Up	ARHGAP44	GO:0044464//cell part;GO:0031256//leading edge membrane;GO:0005737//cytoplasm	GO:0050789//regulation of biological process;GO:0044763//single-organism cellular process	GO:0005543//phospholipid binding	K05732//Focal adhesion;Leukocyte transendothelial migration;Regulation of actin cytoskeleton;K13709//Leukocyte transendothelial migration;Focal adhesion;K07526//Axon guidance
100216312	31.1533	2.90959	1.03193e-11	9.91751e-11	Up	GP9	-	-	-	K06263//Hematopoietic cell lineage;ECM-receptor interaction
100620588	19.624	3.91753	1.52733e-11	1.43909e-10	Up	SNAP25	GO:0070033//synaptobrevin 2-SNAP-25-syntaxin-1a-complexin II complex;GO:0048471//perinuclear region of cytoplasm;GO:0008076//voltage-gated potassium channel complex;GO:0043209//myelin sheath;GO:0070044//synaptobrevin 2-SNAP-25-syntaxin-1a complex;GO:0015629//actin cytoskeleton;GO:0005768//endosome;GO:0031083//BLOC-1 complex;GO:0031982//vesicle;GO:0005802//trans-Golgi network;GO:0030175//filopodiu…	GO:0007409//axonogenesis;GO:0030431//sleep;GO:0031629//synaptic vesicle fusion to presynaptic membrane;GO:0032024//positive regulation of insulin secretion;GO:0030252//growth hormone secretion;GO:0014047//glutamate secretion;GO:0016081//synaptic vesicle docking involved in exocytosis;GO:0044281//small molecule metabolic process;GO:0010975//regulation of neuron projection development;GO:0007616//l…	GO:0005249//voltage-gated potassium channel activity;GO:0048306//calcium-dependent protein binding;GO:0047485//protein N-terminus binding;GO:0044325//ion channel binding;GO:0017075//syntaxin-1 binding;GO:0017022//myosin binding;GO:0019904//protein domain specific binding;GO:0005484//SNAP receptor activity	K08508//SNARE interactions in vesicular transport;Synaptic vesicle cycle
100156660	846.49	1.00583	2.17155e-11	2.01293e-10	Up	TLN2	GO:0001726//ruffle;GO:0005925//focal adhesion;GO:0045202//synapse;GO:0005916//fascia adherens;GO:0005856//cytoskeleton	GO:0007155//cell adhesion;GO:0007016//cytoskeletal anchoring at plasma membrane	GO:0051015//actin filament binding;GO:0005200//structural constituent of cytoskeleton	K06271//HTLV-I infection;Focal adhesion
100738989	18.6408	4.42479	1.22637e-10	1.04357e-09	Up	LOC100738989	-	-	-	K06236//Amoebiasis;ECM-receptor interaction;Focal adhesion;Protein digestion and absorption
100520565	70.4308	1.96467	2.24819e-10	1.86503e-09	Up	PLEKHG6	-	GO:0043547//positive regulation of GTPase activity;GO:0035023//regulation of Rho protein signal transduction	GO:0005089//Rho guanyl-nucleotide exchange factor activity	K12791//Pathogenic Escherichia coli infection;K12330//Regulation of actin cytoskeleton;Vascular smooth muscle contraction
100516377	235.766	1.1037	4.33907e-10	3.49811e-09	Up	PLEKHG5	-	-	-	K07532//Axon guidance;Tuberculosis;Regulation of actin cytoskeleton;Vascular smooth muscle contraction;K12331//Vascular smooth muscle contraction;K12330//Regulation of actin cytoskeleton;Vascular smooth muscle contraction
100523684	226.745	1.19462	2.90128e-09	2.12894e-08	Up	TECTA	GO:0070062//extracellular vesicular exosome	-	-	K03900//Focal adhesion;ECM-receptor interaction;Complement and coagulation cascades;K10955//Vibrio cholerae infection;Amoebiasis
100518131	102.588	1.34693	1.02526e-08	6.97345e-08	Up	PIK3CD	GO:0005942//phosphatidylinositol 3-kinase complex;GO:0005886//plasma membrane;GO:0005737//cytoplasm	GO:0045087//innate immune response;GO:0014065//phosphatidylinositol 3-kinase signaling;GO:0030168//platelet activation;GO:0001782//B cell homeostasis;GO:0060326//cell chemotaxis;GO:0050832//defense response to fungus;GO:0006954//inflammatory response;GO:0002250//adaptive immune response;GO:0042113//B cell activation;GO:0006468//protein phosphorylation;GO:0046854//phosphatidylinositol phosphorylat…	GO:0046934//phosphatidylinositol-4,5-bisphosphate 3-kinase activity;GO:0005524//ATP binding;GO:0016303//1-phosphatidylinositol-3-kinase activity;GO:0035005//1-phosphatidylinositol-4-phosphate 3-kinase activity	K00922//Renal cell carcinoma;Colorectal cancer;Osteoclast differentiation;Apoptosis;Chemokine signaling pathway;Insulin signaling pathway;Chagas disease (American trypanosomiasis);Acute myeloid leukemia;Hepatitis C;Toll-like receptor signaling pathway;Fc gamma R-mediated phagocytosis;Natural killer cell mediated cytotoxicity;B cell receptor signaling pathway;Fc epsilon RI signaling pathway;Pancre…
100155970	296.629	2.80937	1.56264e-08	1.03786e-07	Up	ADCY5	GO:0005886//plasma membrane;GO:0072372//primary cilium;GO:0005829//cytosol;GO:0016021//integral component of membrane	GO:0045087//innate immune response;GO:0061178//regulation of insulin secretion involved in cellular response to glucose stimulus;GO:0006833//water transport;GO:0055085//transmembrane transport;GO:0071377//cellular response to glucagon stimulus;GO:0048011//neurotrophin TRK receptor signaling pathway;GO:0019933//cAMP-mediated signaling;GO:0007173//epidermal growth factor receptor signaling pathway;…	GO:0004016//adenylate cyclase activity;GO:0008179//adenylate cyclase binding;GO:0005524//ATP binding;GO:0046982//protein heterodimerization activity;GO:0046872//metal ion binding	K08045//Morphine addiction;Cocaine addiction;Glutamatergic synapse;Oocyte meiosis;HTLV-I infection;Pancreatic secretion;Vascular smooth muscle contraction;GnRH signaling pathway;Salivary secretion;Dilated cardiomyopathy;Gastric acid secretion;Cholinergic synapse;Alcoholism;Amphetamine addiction;Progesterone-mediated oocyte maturation;Dopaminergic synapse;GABAergic synapse;Purine metabolism;Retrog…
100511937	89.3957	1.35158	1.47296e-07	8.54833e-07	Up	LOC100511937	GO:0005942//phosphatidylinositol 3-kinase complex	GO:2001275//positive regulation of glucose import in response to insulin stimulus;GO:0008286//insulin receptor signaling pathway;GO:0046854//phosphatidylinositol phosphorylation;GO:0043551//regulation of phosphatidylinositol 3-kinase activity	GO:0046935//1-phosphatidylinositol-3-kinase regulator activity	K02649//Endometrial cancer;Pathways in cancer;Melanoma;Focal adhesion;Small cell lung cancer;Aldosterone-regulated sodium reabsorption;Type II diabetes mellitus;mTOR signaling pathway;T cell receptor signaling pathway;Progesterone-mediated oocyte maturation;VEGF signaling pathway;Leukocyte transendothelial migration;Chronic myeloid leukemia;Non-small cell lung cancer;Epstein-Barr virus infection;…
397557	70.7321	1.42154	1.51671e-07	8.78054e-07	Up	NOS3	GO:0005856//cytoskeleton;GO:0005829//cytosol;GO:0005794//Golgi apparatus;GO:0005901//caveola;GO:0005634//nucleus	GO:0030324//lung development;GO:1902042//negative regulation of extrinsic apoptotic signaling pathway via death domain receptors;GO:0003100//regulation of systemic arterial blood pressure by endothelin;GO:0031284//positive regulation of guanylate cyclase activity;GO:0001542//ovulation from ovarian follicle;GO:0008285//negative regulation of cell proliferation;GO:0006809//nitric oxide biosynthetic…	GO:0020037//heme binding;GO:0050660//flavin adenine dinucleotide binding;GO:0097110//scaffold protein binding;GO:0050661//NADP binding;GO:0034617//tetrahydrobiopterin binding;GO:0003958//NADPH-hemoprotein reductase activity;GO:0004517//nitric-oxide synthase activity;GO:0003785//actin monomer binding;GO:0005506//iron ion binding;GO:0010181//FMN binding;GO:0034618//arginine binding;GO:0005516//calm…	K13242//Arginine and proline metabolism;Metabolic pathways;Calcium signaling pathway;VEGF signaling pathway
102159686	83.0298	-1.27825	2.55778e-07	1.43402e-06	Down	LOC102159686	-	-	-	K06236//Focal adhesion;Protein digestion and absorption;ECM-receptor interaction;Amoebiasis
100738348	35.9202	2.08018	2.73917e-07	1.52877e-06	Up	LOC100738348	-	-	-	K12330//Vascular smooth muscle contraction;Regulation of actin cytoskeleton;K07532//Regulation of actin cytoskeleton;Vascular smooth muscle contraction;Tuberculosis;Axon guidance
399543	14.4124	2.93369	4.31739e-07	2.34922e-06	Up	VWF	GO:0005578//proteinaceous extracellular matrix;GO:0070062//extracellular vesicular exosome;GO:0033093//Weibel-Palade body;GO:0005783//endoplasmic reticulum	GO:0051260//protein homooligomerization;GO:0031589//cell-substrate adhesion;GO:0030168//platelet activation	GO:0005178//integrin binding;GO:0042803//protein homodimerization activity;GO:0005518//collagen binding;GO:0001948//glycoprotein binding;GO:0051087//chaperone binding;GO:0002020//protease binding;GO:0019865//immunoglobulin binding;GO:0047485//protein N-terminus binding	K03900//Focal adhesion;ECM-receptor interaction;Complement and coagulation cascades
100514494	411.642	-1.85963	4.65887e-07	2.52449e-06	Down	LOC100514494	GO:0005737//cytoplasm	GO:0048008//platelet-derived growth factor receptor signaling pathway;GO:0001822//kidney development;GO:0048745//smooth muscle tissue development;GO:0010761//fibroblast migration;GO:0009791//post-embryonic development;GO:0048705//skeletal system morphogenesis;GO:0006807//nitrogen compound metabolic process;GO:0060021//palate development;GO:0001553//luteinization;GO:0008210//estrogen metabolic pro…	GO:0042803//protein homodimerization activity;GO:0042802//identical protein binding	K04514//TGF-beta signaling pathway;Salmonella infection;Wnt signaling pathway;Chemokine signaling pathway;Focal adhesion;Axon guidance;Leukocyte transendothelial migration;Shigellosis;Pathogenic Escherichia coli infection;Regulation of actin cytoskeleton;Vascular smooth muscle contraction
100533200	16.9354	2.50631	2.13841e-06	1.05335e-05	Up	PRKCZ	GO:0035748//myelin sheath abaxonal region;GO:0005635//nuclear envelope;GO:0016324//apical plasma membrane;GO:0045179//apical cortex;GO:0005768//endosome;GO:0016363//nuclear matrix;GO:0043203//axon hillock;GO:0031941//filamentous actin;GO:0005923//tight junction;GO:0031252//cell leading edge;GO:0005815//microtubule organizing center;GO:0048471//perinuclear region of cytoplasm;GO:0070062//extracell…	GO:0047496//vesicle transport along microtubule;GO:0051899//membrane depolarization;GO:0030010//establishment of cell polarity;GO:0050732//negative regulation of peptidyl-tyrosine phosphorylation;GO:2001181//positive regulation of interleukin-10 secretion;GO:0006954//inflammatory response;GO:0018105//peptidyl-serine phosphorylation;GO:0045630//positive regulation of T-helper 2 cell differentiatio…	GO:0046872//metal ion binding;GO:0019901//protein kinase binding;GO:0005524//ATP binding;GO:0071889//14-3-3 protein binding;GO:0043560//insulin receptor substrate binding;GO:0043274//phospholipase binding;GO:0015459//potassium channel regulator activity;GO:0004697//protein kinase C activity;GO:0019904//protein domain specific binding	K06069//Chemokine signaling pathway;Endocytosis;Insulin signaling pathway;Tight junction;Type II diabetes mellitus
100512796	100.735	-1.36625	7.7241e-06	3.48223e-05	Down	PRKG2	GO:0005829//cytosol;GO:0031965//nuclear membrane;GO:0016324//apical plasma membrane	GO:0007165//signal transduction;GO:0050999//regulation of nitric-oxide synthase activity;GO:0072661//protein targeting to plasma membrane;GO:0032922//circadian regulation of gene expression;GO:0006468//protein phosphorylation;GO:0046209//nitric oxide metabolic process;GO:0007596//blood coagulation;GO:0044281//small molecule metabolic process;GO:0036289//peptidyl-serine autophosphorylation	GO:0042803//protein homodimerization activity;GO:0005524//ATP binding;GO:0030553//cGMP binding;GO:0004692//cGMP-dependent protein kinase activity	K07376//Vascular smooth muscle contraction;Olfactory transduction;Salivary secretion;Gap junction;Long-term depression
102160479	78.2711	1.05291	3.22956e-05	0.000131538	Up	LOC102160479	-	-	-	K04345//Gastric acid secretion;Amoebiasis;Cholinergic synapse;Alcoholism;Morphine addiction;Glutamatergic synapse;Epstein-Barr virus infection;Oocyte meiosis;Wnt signaling pathway;Endocrine and other factor-regulated calcium reabsorption;Hedgehog signaling pathway;Prion diseases;Serotonergic synapse;Melanogenesis;Bile secretion;Progesterone-mediated oocyte maturation;Calcium signaling pathway;Dop…
100034246	58.4732	1.19996	4.783e-05	0.000188713	Up	PIK3R6	GO:0005829//cytosol;GO:0005944//phosphatidylinositol 3-kinase complex, class IB	GO:0042269//regulation of natural killer cell mediated cytotoxicity;GO:0046854//phosphatidylinositol phosphorylation;GO:0044281//small molecule metabolic process;GO:0006661//phosphatidylinositol biosynthetic process;GO:0043551//regulation of phosphatidylinositol 3-kinase activity;GO:0043406//positive regulation of MAP kinase activity;GO:0045582//positive regulation of T cell differentiation;GO:00…	GO:0046935//1-phosphatidylinositol-3-kinase regulator activity;GO:0046934//phosphatidylinositol-4,5-bisphosphate 3-kinase activity;GO:0005515//protein binding	K02649//Non-small cell lung cancer;Epstein-Barr virus infection;Phosphatidylinositol signaling system;Glioma;Amoebiasis;Cholinergic synapse;Jak-STAT signaling pathway;Endometrial cancer;Pathways in cancer;Melanoma;Focal adhesion;Small cell lung cancer;Type II diabetes mellitus;Aldosterone-regulated sodium reabsorption;mTOR signaling pathway;Progesterone-mediated oocyte maturation;T cell receptor …
397063	4868.59	1.31595	0.000111164	0.000413091	Up	ITGB3	GO:0071133//alpha9-beta1 integrin-ADAM8 complex;GO:0031092//platelet alpha granule membrane;GO:0034683//integrin alphav-beta3 complex;GO:0009897//external side of plasma membrane;GO:0005925//focal adhesion;GO:0031258//lamellipodium membrane;GO:0070062//extracellular vesicular exosome;GO:0005634//nucleus;GO:0031528//microvillus membrane;GO:0031527//filopodium membrane;GO:0071062//alphav-beta3 inte…	GO:0007160//cell-matrix adhesion;GO:0007229//integrin-mediated signaling pathway;GO:0045715//negative regulation of low-density lipoprotein particle receptor biosynthetic process;GO:0070527//platelet aggregation;GO:0016049//cell growth;GO:0030198//extracellular matrix organization;GO:0032369//negative regulation of lipid transport;GO:0002576//platelet degranulation;GO:0033690//positive regulation…	GO:0005161//platelet-derived growth factor receptor binding;GO:0050840//extracellular matrix binding;GO:0042802//identical protein binding;GO:0005178//integrin binding;GO:0004872//receptor activity;GO:0043184//vascular endothelial growth factor receptor 2 binding;GO:0003756//protein disulfide isomerase activity;GO:0002020//protease binding;GO:0001968//fibronectin binding	K06493//Dilated cardiomyopathy;Phagosome;Regulation of actin cytoskeleton;Arrhythmogenic right ventricular cardiomyopathy (ARVC);Osteoclast differentiation;Hypertrophic cardiomyopathy (HCM);ECM-receptor interaction;Hematopoietic cell lineage;Focal adhesion
100622999	16.816	2.09605	0.000139506	0.000510087	Up	LOC100622999	GO:0005622//intracellular;GO:0016021//integral component of membrane;GO:0005886//plasma membrane	GO:0006171//cAMP biosynthetic process;GO:0007202//activation of phospholipase C activity;GO:0007268//synaptic transmission;GO:0008543//fibroblast growth factor receptor signaling pathway;GO:0007189//adenylate cyclase-activating G-protein coupled receptor signaling pathway;GO:0006112//energy reserve metabolic process;GO:0003091//renal water homeostasis;GO:0007173//epidermal growth factor receptor …	GO:0008294//calcium- and calmodulin-responsive adenylate cyclase activity;GO:0005524//ATP binding;GO:0046872//metal ion binding	K08048//Gap junction;Bile secretion;Melanogenesis;Chemokine signaling pathway;Purine metabolism;Retrograde endocannabinoid signaling;GABAergic synapse;Calcium signaling pathway;Progesterone-mediated oocyte maturation;Cholinergic synapse;Gastric acid secretion;Dilated cardiomyopathy;Salivary secretion;GnRH signaling pathway;Vascular smooth muscle contraction;Taste transduction;Pancreatic secretion…
102162583	17.6102	1.7158	0.000340584	0.00116079	Up	LOC102162583	-	-	-	K08043//Olfactory transduction;Oocyte meiosis;Glutamatergic synapse;Morphine addiction;Pancreatic secretion;HTLV-I infection;Salivary secretion;Vasopressin-regulated water reabsorption;GnRH signaling pathway;Vascular smooth muscle contraction;Cholinergic synapse;Gastric acid secretion;Dilated cardiomyopathy;Retrograde endocannabinoid signaling;Purine metabolism;GABAergic synapse;Calcium signaling…
100152001	3110.04	1.16331	0.000480446	0.00159257	Up	COL3A1	GO:0005615//extracellular space;GO:0005788//endoplasmic reticulum lumen;GO:0005586//collagen type III trimer	GO:0050777//negative regulation of immune response;GO:0007568//aging;GO:0071230//cellular response to amino acid stimulus;GO:0048565//digestive tract development;GO:0007507//heart development;GO:0007411//axon guidance;GO:0043588//skin development;GO:0009612//response to mechanical stimulus;GO:0006898//receptor-mediated endocytosis;GO:0035025//positive regulation of Rho protein signal transduction…	GO:0005178//integrin binding;GO:0005201//extracellular matrix structural constituent;GO:0046332//SMAD binding;GO:0046872//metal ion binding;GO:0048407//platelet-derived growth factor binding	K06236//Amoebiasis;Focal adhesion;Protein digestion and absorption;ECM-receptor interaction
100518360	7.1107	-2.08324	0.00227964	0.00660923	Down	RASGEF1C	GO:0005622//intracellular	GO:0007264//small GTPase mediated signal transduction;GO:0043547//positive regulation of GTPase activity	GO:0005085//guanyl-nucleotide exchange factor activity	K07376//Long-term depression;Gap junction;Vascular smooth muscle contraction;Olfactory transduction;Salivary secretion;K08018//MAPK signaling pathway
100510913	547.882	-1.21154	0.00275422	0.00785216	Down	NEXN	-	-	-	K00907//Gastric acid secretion;Focal adhesion;Calcium signaling pathway;Regulation of actin cytoskeleton;Vascular smooth muscle contraction
100623628	12.4707	1.60418	0.00283427	0.0080569	Up	LOC100623628	-	-	-	K04345//Dopaminergic synapse;Calcium signaling pathway;GABAergic synapse;Progesterone-mediated oocyte maturation;Vibrio cholerae infection;Serotonergic synapse;Melanogenesis;Endocrine and other factor-regulated calcium reabsorption;Prion diseases;Hedgehog signaling pathway;Bile secretion;Epstein-Barr virus infection;Glutamatergic synapse;Oocyte meiosis;Morphine addiction;Wnt signaling pathway;Amo…
100514091	3.3804	2.70902	0.00285077	0.00809889	Up	OTOG	-	-	-	K03900//Complement and coagulation cascades;Focal adhesion;ECM-receptor interaction

## Sheet: ko04916
GeneID	baseMean	log2Fold	pvalue	qvalue	Diff	Symble	Cellular_Component	Biological_Process	Molecular_Function	Pathway
100737280	1724.71	-1.59792	1.25389e-52	1.54769e-50	Down	LOC100737280	GO:0031143//pseudopodium;GO:0005741//mitochondrial outer membrane;GO:0005794//Golgi apparatus;GO:0005829//cytosol;GO:0005886//plasma membrane;GO:0005634//nucleus	GO:0045595//regulation of cell differentiation;GO:0035023//regulation of Rho protein signal transduction;GO:0048010//vascular endothelial growth factor receptor signaling pathway;GO:0090305//nucleic acid phosphodiester bond hydrolysis;GO:0002223//stimulatory C-type lectin receptor signaling pathway;GO:2000145//regulation of cell motility;GO:0007268//synaptic transmission;GO:0008543//fibroblast gr…	GO:0017016//Ras GTPase binding;GO:0004709//MAP kinase kinase kinase activity;GO:0004519//endonuclease activity;GO:0042802//identical protein binding;GO:0003676//nucleic acid binding;GO:0046982//protein heterodimerization activity;GO:0005524//ATP binding;GO:0031434//mitogen-activated protein kinase kinase binding;GO:0046872//metal ion binding	K04366//Glioma;Alcoholism;Tuberculosis;Non-small cell lung cancer;Chronic myeloid leukemia;VEGF signaling pathway;Serotonergic synapse;Melanogenesis;Pathways in cancer;Melanoma;Endometrial cancer;Bladder cancer;T cell receptor signaling pathway;Progesterone-mediated oocyte maturation;Focal adhesion;Prostate cancer;Influenza A;Vascular smooth muscle contraction;Regulation of actin cytoskeleton;MAP…
100516581	953.27	1.43163	1.20198e-44	1.05973e-42	Up	PLCB4	GO:0005829//cytosol;GO:0030425//dendrite;GO:0014069//postsynaptic density;GO:0005634//nucleus;GO:0005790//smooth endoplasmic reticulum	GO:0043267//negative regulation of potassium ion transport;GO:0035556//intracellular signal transduction;GO:0043647//inositol phosphate metabolic process;GO:0016042//lipid catabolic process;GO:0007602//phototransduction	GO:0004435//phosphatidylinositol phospholipase C activity;GO:0004871//signal transducer activity;GO:0051019//mitogen-activated protein kinase binding;GO:0005509//calcium ion binding	K05858//Gastric acid secretion;African trypanosomiasis;Cholinergic synapse;Amoebiasis;Vascular smooth muscle contraction;Phototransduction - fly;Carbohydrate digestion and absorption;Salivary secretion;GnRH signaling pathway;Pancreatic secretion;Wnt signaling pathway;Long-term potentiation;Taste transduction;Phosphatidylinositol signaling system;Glutamatergic synapse;Gap junction;Chagas disease (…
100624075	1379.26	1.89163	1.43721e-37	8.75469e-36	Up	AIF1L	GO:0070062//extracellular vesicular exosome;GO:0005737//cytoplasm;GO:0005925//focal adhesion;GO:0032587//ruffle membrane;GO:0005884//actin filament	-	GO:0005509//calcium ion binding;GO:0051015//actin filament binding	K02183//Tuberculosis;Neurotrophin signaling pathway;Long-term potentiation;Plant-pathogen interaction;Olfactory transduction;Oocyte meiosis;Phosphatidylinositol signaling system;Glioma;Alcoholism;Gastric acid secretion;GnRH signaling pathway;Salivary secretion;Phototransduction - fly;Vascular smooth muscle contraction;Phototransduction;Dopaminergic synapse;Calcium signaling pathway;Amphetamine ad…
100512951	796.419	-1.71351	2.38332e-37	1.44055e-35	Down	TCF7	GO:0005634//nucleus;GO:0005667//transcription factor complex;GO:0005719//nuclear euchromatin	GO:0060070//canonical Wnt signaling pathway;GO:0048699//generation of neurons;GO:0071353//cellular response to interleukin-4;GO:0048557//embryonic digestive tract morphogenesis;GO:0044336//canonical Wnt signaling pathway involved in negative regulation of apoptotic process;GO:0042127//regulation of cell proliferation;GO:0000122//negative regulation of transcription from RNA polymerase II promoter…	GO:0001227//RNA polymerase II transcription regulatory region sequence-specific DNA binding transcription factor activity involved in negative regulation of transcription;GO:0043565//sequence-specific DNA binding;GO:0001047//core promoter binding;GO:0003682//chromatin binding;GO:0008013//beta-catenin binding	K02620//Endometrial cancer;Thyroid cancer;Wnt signaling pathway;Pathways in cancer;Colorectal cancer;Basal cell carcinoma;Adherens junction;Acute myeloid leukemia;Prostate cancer;Melanogenesis;Arrhythmogenic right ventricular cardiomyopathy (ARVC)
100737448	1390.96	-1.0691	6.3287e-26	1.98159e-24	Down	LOC100737448	GO:0031143//pseudopodium;GO:0005794//Golgi apparatus;GO:0005829//cytosol;GO:0005886//plasma membrane	GO:0033138//positive regulation of peptidyl-serine phosphorylation;GO:0035019//somatic stem cell maintenance;GO:1902042//negative regulation of extrinsic apoptotic signaling pathway via death domain receptors;GO:0035994//response to muscle stretch;GO:0031333//negative regulation of protein complex assembly;GO:0045944//positive regulation of transcription from RNA polymerase II promoter;GO:0008285…	GO:0042802//identical protein binding;GO:0046872//metal ion binding;GO:0017016//Ras GTPase binding;GO:0005524//ATP binding;GO:0004674//protein serine/threonine kinase activity;GO:0005057//receptor signaling protein activity	K04366//Endometrial cancer;Bladder cancer;Melanoma;Pathways in cancer;Focal adhesion;T cell receptor signaling pathway;Progesterone-mediated oocyte maturation;Serotonergic synapse;Melanogenesis;VEGF signaling pathway;Chronic myeloid leukemia;Tuberculosis;Non-small cell lung cancer;Alcoholism;Glioma;Long-term depression;Renal cell carcinoma;Chemokine signaling pathway;Colorectal cancer;Insulin sig…
100514402	627.149	1.48366	3.40232e-22	8.06786e-21	Up	ADCY3	GO:0005737//cytoplasm;GO:0005886//plasma membrane;GO:0005929//cilium	GO:0007189//adenylate cyclase-activating G-protein coupled receptor signaling pathway;GO:0019933//cAMP-mediated signaling;GO:0006171//cAMP biosynthetic process;GO:0007193//adenylate cyclase-inhibiting G-protein coupled receptor signaling pathway;GO:0007608//sensory perception of smell	GO:0000166//nucleotide binding;GO:0004016//adenylate cyclase activity	K08043//Retrograde endocannabinoid signaling;Purine metabolism;GABAergic synapse;Calcium signaling pathway;Progesterone-mediated oocyte maturation;Chemokine signaling pathway;Vibrio cholerae infection;Melanogenesis;Gap junction;Bile secretion;Olfactory transduction;Oocyte meiosis;Glutamatergic synapse;Morphine addiction;Pancreatic secretion;HTLV-I infection;Vasopressin-regulated water reabsorptio…
100522480	346.177	1.85234	8.58967e-21	1.85152e-19	Up	MCTP1	-	-	-	K02677//GABAergic synapse;Aldosterone-regulated sodium reabsorption;Calcium signaling pathway;Focal adhesion;Dopaminergic synapse;Vibrio cholerae infection;Pathways in cancer;Serotonergic synapse;Melanogenesis;Leukocyte transendothelial migration;VEGF signaling pathway;Endocrine and other factor-regulated calcium reabsorption;Leishmaniasis;Glutamatergic synapse;Non-small cell lung cancer;Tight ju…
100518251	1977.76	-1.02795	1.7603e-19	3.40896e-18	Down	KRAS	GO:0005739//mitochondrion;GO:0005925//focal adhesion;GO:0031234//extrinsic component of cytoplasmic side of plasma membrane;GO:0045121//membrane raft;GO:0005829//cytosol	GO:0008286//insulin receptor signaling pathway;GO:0043406//positive regulation of MAP kinase activity;GO:0008542//visual learning;GO:0060441//epithelial tube branching involved in lung morphogenesis;GO:0007173//epidermal growth factor receptor signaling pathway;GO:0051092//positive regulation of NF-kappaB transcription factor activity;GO:0007411//axon guidance;GO:0048010//vascular endothelial gro…	GO:0019003//GDP binding;GO:0003924//GTPase activity;GO:0030275//LRR domain binding;GO:0005525//GTP binding;GO:0032403//protein complex binding;GO:0019002//GMP binding;GO:0046872//metal ion binding	K02833//Tight junction;Non-small cell lung cancer;Endocytosis;Glioma;Axon guidance;Alcoholism;Cholinergic synapse;T cell receptor signaling pathway;Focal adhesion;Pathways in cancer;Melanoma;Thyroid cancer;Endometrial cancer;Bladder cancer;Chronic myeloid leukemia;VEGF signaling pathway;Melanogenesis;Serotonergic synapse;ErbB signaling pathway;Long-term potentiation;HTLV-I infection;Neurotrophin …
396863	74.311	2.40521	1.60866e-17	2.70052e-16	Up	POMC	GO:0005737//cytoplasm	GO:0050794//regulation of cellular process;GO:0050896//response to stimulus;GO:0044237//cellular metabolic process;GO:0043400//cortisol secretion	GO:0005179//hormone activity;GO:0031779//melanocortin receptor binding	K05228//Melanogenesis;Adipocytokine signaling pathway
100625452	945.61	1.16643	1.5129e-16	2.33117e-15	Up	DVL2	-	-	-	K02353//Melanogenesis;Basal cell carcinoma;Notch signaling pathway;Wnt signaling pathway;HTLV-I infection;Pathways in cancer
397505	107.494	1.78349	4.78755e-16	7.04819e-15	Up	LOC397505	GO:0005765//lysosomal membrane;GO:0045121//membrane raft;GO:0030496//midbody;GO:0005813//centrosome;GO:0005834//heterotrimeric G-protein complex;GO:0005634//nucleus;GO:0070062//extracellular vesicular exosome	GO:0050805//negative regulation of synaptic transmission;GO:0007193//adenylate cyclase-inhibiting G-protein coupled receptor signaling pathway;GO:0008152//metabolic process;GO:0030168//platelet activation;GO:0043434//response to peptide hormone;GO:0007049//cell cycle;GO:0051301//cell division	GO:0046872//metal ion binding;GO:0032794//GTPase activating protein binding;GO:0004871//signal transducer activity;GO:0019003//GDP binding;GO:0003924//GTPase activity;GO:0031821//G-protein coupled serotonin receptor binding;GO:0005525//GTP binding;GO:0031683//G-protein beta/gamma-subunit complex binding	K04630//Gap junction;Pertussis;Chagas disease (American trypanosomiasis);Toxoplasmosis;Melanogenesis;Serotonergic synapse;Leukocyte transendothelial migration;Chemokine signaling pathway;Long-term depression;Progesterone-mediated oocyte maturation;GABAergic synapse;Retrograde endocannabinoid signaling;Dopaminergic synapse;Gastric acid secretion;Alcoholism;Axon guidance;Cholinergic synapse;Tight j…
100337669	89.0731	1.97429	3.65731e-15	4.96075e-14	Up	FZD2	GO:0005925//focal adhesion;GO:0005886//plasma membrane;GO:0030669//clathrin-coated endocytic vesicle membrane;GO:0016021//integral component of membrane;GO:0005829//cytosol	GO:0003150//muscular septum morphogenesis;GO:0007608//sensory perception of smell;GO:0090263//positive regulation of canonical Wnt signaling pathway;GO:0007223//Wnt signaling pathway, calcium modulating pathway;GO:0003149//membranous septum morphogenesis;GO:0090103//cochlea morphogenesis;GO:0090179//planar cell polarity pathway involved in neural tube closure;GO:0030825//positive regulation of cG…	GO:0046982//protein heterodimerization activity;GO:0017147//Wnt-protein binding;GO:0004930//G-protein coupled receptor activity;GO:0042813//Wnt-activated receptor activity;GO:0030165//PDZ domain binding;GO:0042802//identical protein binding	K02235//Basal cell carcinoma;Melanogenesis;Pathways in cancer;HTLV-I infection;Wnt signaling pathway
574066	63.8439	2.1729	2.45276e-13	2.77618e-12	Up	DCT	GO:0033162//melanosome membrane;GO:0005829//cytosol;GO:0016021//integral component of membrane	GO:0002052//positive regulation of neuroblast proliferation;GO:0021847//ventricular zone neuroblast division;GO:0006583//melanin biosynthetic process from tyrosine;GO:0048066//developmental pigmentation;GO:0055114//oxidation-reduction process	GO:0004167//dopachrome isomerase activity;GO:0046872//metal ion binding;GO:0016491//oxidoreductase activity	K01827//Melanogenesis;Tyrosine metabolism;Metabolic pathways
445013	342.414	-1.01113	4.70266e-13	5.16807e-12	Down	MAPK3	GO:0031143//pseudopodium;GO:0015630//microtubule cytoskeleton;GO:0005654//nucleoplasm;GO:0005737//cytoplasm;GO:0005635//nuclear envelope;GO:0070062//extracellular vesicular exosome	GO:0038083//peptidyl-tyrosine autophosphorylation;GO:0060440//trachea formation;GO:0070374//positive regulation of ERK1 and ERK2 cascade;GO:0051216//cartilage development;GO:0071260//cellular response to mechanical stimulus;GO:0035066//positive regulation of histone acetylation;GO:0030509//BMP signaling pathway;GO:0051090//regulation of sequence-specific DNA binding transcription factor activity;…	GO:0001784//phosphotyrosine binding;GO:0005524//ATP binding;GO:0019902//phosphatase binding;GO:0004707//MAP kinase activity	K04371//Aldosterone-regulated sodium reabsorption;Type II diabetes mellitus;Progesterone-mediated oocyte maturation;T cell receptor signaling pathway;Adherens junction;mTOR signaling pathway;Endometrial cancer;Bladder cancer;Thyroid cancer;Pathways in cancer;Serotonergic synapse;Prion diseases;Pertussis;Leishmaniasis;Glutamatergic synapse;Non-small cell lung cancer;MAPK signaling pathway - fly;Tu…
100170126	52.0727	-2.42737	1.35659e-10	1.14689e-09	Down	LEF1	GO:0032993//protein-DNA complex;GO:0005667//transcription factor complex;GO:0005634//nucleus;GO:0005737//cytoplasm	GO:0048747//muscle fiber development;GO:0000122//negative regulation of transcription from RNA polymerase II promoter;GO:0021861//forebrain radial glial cell differentiation;GO:0032713//negative regulation of interleukin-4 production;GO:0021542//dentate gyrus development;GO:0060033//anatomical structure regression;GO:0022408//negative regulation of cell-cell adhesion;GO:0021879//forebrain neuron …	GO:0030284//estrogen receptor activity;GO:0030331//estrogen receptor binding;GO:0001077//RNA polymerase II core promoter proximal region sequence-specific DNA binding transcription factor activity involved in positive regulation of transcription;GO:0008013//beta-catenin binding;GO:0008134//transcription factor binding;GO:0043027//cysteine-type endopeptidase inhibitor activity involved in apoptoti…	K04492//Melanogenesis;Arrhythmogenic right ventricular cardiomyopathy (ARVC);Acute myeloid leukemia;Prostate cancer;Adherens junction;Basal cell carcinoma;Endometrial cancer;Thyroid cancer;Wnt signaling pathway;Pathways in cancer;Colorectal cancer
100737793	65.5378	2.1314	4.53478e-10	3.65087e-09	Up	CALN1	GO:0005886//plasma membrane;GO:0048471//perinuclear region of cytoplasm;GO:0032588//trans-Golgi network membrane;GO:0016021//integral component of membrane	-	GO:0005509//calcium ion binding	K02183//Dopaminergic synapse;Calcium signaling pathway;Amphetamine addiction;Insulin signaling pathway;Phototransduction;Melanogenesis;Alzheimer's disease;Pertussis;Oocyte meiosis;Olfactory transduction;Phosphatidylinositol signaling system;Tuberculosis;Neurotrophin signaling pathway;Plant-pathogen interaction;Long-term potentiation;Salivary secretion;GnRH signaling pathway;Vascular smooth muscle…
396810	3139.35	-1.70839	4.78143e-10	3.83748e-09	Down	KIT	GO:0005615//extracellular space;GO:0016021//integral component of membrane;GO:0042629//mast cell granule;GO:0009897//external side of plasma membrane;GO:0005911//cell-cell junction	GO:0043303//mast cell degranulation;GO:0032762//mast cell cytokine production;GO:0030218//erythrocyte differentiation;GO:0002327//immature B cell differentiation;GO:0042511//positive regulation of tyrosine phosphorylation of Stat1 protein;GO:0042523//positive regulation of tyrosine phosphorylation of Stat5 protein;GO:0038162//erythropoietin-mediated signaling pathway;GO:0035162//embryonic hemopoi…	GO:0002020//protease binding;GO:0042803//protein homodimerization activity;GO:0019955//cytokine binding;GO:0005524//ATP binding;GO:0004716//receptor signaling protein tyrosine kinase activity;GO:0046872//metal ion binding;GO:0005020//stem cell factor receptor activity	K05091//Melanogenesis;Hematopoietic cell lineage;Cytokine-cytokine receptor interaction;Acute myeloid leukemia;Endocytosis;Pathways in cancer
100155970	296.629	2.80937	1.56264e-08	1.03786e-07	Up	ADCY5	GO:0005886//plasma membrane;GO:0072372//primary cilium;GO:0005829//cytosol;GO:0016021//integral component of membrane	GO:0045087//innate immune response;GO:0061178//regulation of insulin secretion involved in cellular response to glucose stimulus;GO:0006833//water transport;GO:0055085//transmembrane transport;GO:0071377//cellular response to glucagon stimulus;GO:0048011//neurotrophin TRK receptor signaling pathway;GO:0019933//cAMP-mediated signaling;GO:0007173//epidermal growth factor receptor signaling pathway;…	GO:0004016//adenylate cyclase activity;GO:0008179//adenylate cyclase binding;GO:0005524//ATP binding;GO:0046982//protein heterodimerization activity;GO:0046872//metal ion binding	K08045//Morphine addiction;Cocaine addiction;Glutamatergic synapse;Oocyte meiosis;HTLV-I infection;Pancreatic secretion;Vascular smooth muscle contraction;GnRH signaling pathway;Salivary secretion;Dilated cardiomyopathy;Gastric acid secretion;Cholinergic synapse;Alcoholism;Amphetamine addiction;Progesterone-mediated oocyte maturation;Dopaminergic synapse;GABAergic synapse;Purine metabolism;Retrog…
100512949	34.7868	2.05377	4.21757e-08	2.64963e-07	Up	WNT9A	GO:0005615//extracellular space;GO:0005578//proteinaceous extracellular matrix;GO:0070062//extracellular vesicular exosome	GO:0032331//negative regulation of chondrocyte differentiation;GO:0061072//iris morphogenesis;GO:0030182//neuron differentiation;GO:0045597//positive regulation of cell differentiation;GO:0048704//embryonic skeletal system morphogenesis;GO:0071300//cellular response to retinoic acid;GO:0061303//cornea development in camera-type eye;GO:0008285//negative regulation of cell proliferation;GO:0035115/…	GO:0005109//frizzled binding	K01064//HTLV-I infection;Pathways in cancer;Wnt signaling pathway;Melanogenesis;Basal cell carcinoma;Hedgehog signaling pathway
100524434	28.0635	2.1668	4.99189e-08	3.10283e-07	Up	EFCAB6	-	-	GO:0005509//calcium ion binding	K02183//Insulin signaling pathway;Amphetamine addiction;Calcium signaling pathway;Dopaminergic synapse;Phototransduction;Alzheimer's disease;Melanogenesis;Pertussis;Phosphatidylinositol signaling system;Oocyte meiosis;Olfactory transduction;Long-term potentiation;Plant-pathogen interaction;Tuberculosis;Neurotrophin signaling pathway;Phototransduction - fly;Vascular smooth muscle contraction;GnRH …
100523899	1232.94	-1.50865	7.5265e-08	4.55631e-07	Down	TCF7L1	-	-	-	K04490//Melanogenesis;Arrhythmogenic right ventricular cardiomyopathy (ARVC);Prostate cancer;Acute myeloid leukemia;Basal cell carcinoma;Adherens junction;Wnt signaling pathway;Colorectal cancer;Pathways in cancer;Endometrial cancer;Thyroid cancer
100516166	55.7022	1.5907	1.3705e-07	7.97742e-07	Up	CAMK2B	GO:0043204//perikaryon;GO:0005886//plasma membrane;GO:0030425//dendrite;GO:0005815//microtubule organizing center;GO:0051233//spindle midzone;GO:0030666//endocytic vesicle membrane;GO:0033017//sarcoplasmic reticulum membrane;GO:0005654//nucleoplasm;GO:0097481//neuronal postsynaptic density;GO:0005829//cytosol	GO:2001235//positive regulation of apoptotic signaling pathway;GO:0032430//positive regulation of phospholipase A2 activity;GO:0061003//positive regulation of dendritic spine morphogenesis;GO:0046777//protein autophosphorylation;GO:0048011//neurotrophin TRK receptor signaling pathway;GO:0000186//activation of MAPKK activity;GO:0007265//Ras protein signal transduction;GO:0032222//regulation of syn…	GO:0043274//phospholipase binding;GO:0004683//calmodulin-dependent protein kinase activity;GO:0005516//calmodulin binding;GO:0005524//ATP binding;GO:0003779//actin binding;GO:0042803//protein homodimerization activity	K04515//Amphetamine addiction;Dopaminergic synapse;Calcium signaling pathway;Melanogenesis;Long-term potentiation;Wnt signaling pathway;Tuberculosis;Neurotrophin signaling pathway;ErbB signaling pathway;Oocyte meiosis;Olfactory transduction;Gastric acid secretion;Glioma;Cholinergic synapse;Phototransduction - fly;GnRH signaling pathway
100626805	60.3742	-1.3344	2.46031e-06	1.20057e-05	Down	LOC100626805	GO:0005886//plasma membrane;GO:0005737//cytoplasm;GO:0016021//integral component of membrane;GO:0005856//cytoskeleton;GO:0005615//extracellular space	GO:0045636//positive regulation of melanocyte differentiation;GO:0002687//positive regulation of leukocyte migration;GO:0050731//positive regulation of peptidyl-tyrosine phosphorylation;GO:0070668//positive regulation of mast cell proliferation;GO:0001755//neural crest cell migration;GO:0035162//embryonic hemopoiesis;GO:0002763//positive regulation of myeloid leukocyte differentiation;GO:0045740/…	GO:0005173//stem cell factor receptor binding;GO:0008083//growth factor activity;GO:0005125//cytokine activity	K05461//Hematopoietic cell lineage;Melanogenesis;Cytokine-cytokine receptor interaction;Pathways in cancer
100626947	325.086	-2.51303	3.57254e-06	1.70291e-05	Down	WNT7B	GO:0005796//Golgi lumen;GO:0005615//extracellular space;GO:0005788//endoplasmic reticulum lumen;GO:0005578//proteinaceous extracellular matrix;GO:0030666//endocytic vesicle membrane;GO:0070062//extracellular vesicular exosome;GO:0005886//plasma membrane	GO:0060482//lobar bronchus development;GO:0003338//metanephros morphogenesis;GO:0048144//fibroblast proliferation;GO:0060070//canonical Wnt signaling pathway;GO:0060425//lung morphogenesis;GO:0032364//oxygen homeostasis;GO:0072054//renal outer medulla development;GO:0060033//anatomical structure regression;GO:0016332//establishment or maintenance of polarity of embryonic epithelium;GO:0030182//ne…	GO:0005109//frizzled binding	K00572//Wnt signaling pathway;HTLV-I infection;Pathways in cancer;Hedgehog signaling pathway;Basal cell carcinoma;Melanogenesis
100627056	29.6055	1.71347	4.16188e-06	1.95996e-05	Up	WNT5A	GO:0005622//intracellular;GO:0030669//clathrin-coated endocytic vesicle membrane;GO:0005796//Golgi lumen;GO:0005788//endoplasmic reticulum lumen;GO:0009986//cell surface;GO:0005886//plasma membrane;GO:0005578//proteinaceous extracellular matrix;GO:0005615//extracellular space;GO:0070062//extracellular vesicular exosome	GO:0048570//notochord morphogenesis;GO:0060775//planar cell polarity pathway involved in gastrula mediolateral intercalation;GO:0071300//cellular response to retinoic acid;GO:0045732//positive regulation of protein catabolic process;GO:0003323//type B pancreatic cell development;GO:0060068//vagina development;GO:0060750//epithelial cell proliferation involved in mammary gland duct elongation;GO:0…	GO:0019904//protein domain specific binding;GO:0048018//receptor agonist activity;GO:0044212//transcription regulatory region DNA binding;GO:0005110//frizzled-2 binding;GO:0005115//receptor tyrosine kinase-like orphan receptor binding;GO:0005125//cytokine activity;GO:0003700//sequence-specific DNA binding transcription factor activity	K00444//Pathways in cancer;HTLV-I infection;Wnt signaling pathway;Melanogenesis;Basal cell carcinoma;Hedgehog signaling pathway
100516663	1138.17	1.32045	2.10273e-05	8.84631e-05	Up	CREB3L1	GO:0005634//nucleus;GO:0005783//endoplasmic reticulum	GO:0045944//positive regulation of transcription from RNA polymerase II promoter;GO:0030968//endoplasmic reticulum unfolded protein response	GO:0035497//cAMP response element binding;GO:0043565//sequence-specific DNA binding;GO:0003700//sequence-specific DNA binding transcription factor activity	K09048//Huntington's disease;Dopaminergic synapse;Cocaine addiction;Amphetamine addiction;Alcoholism;Cholinergic synapse;Prostate cancer;Melanogenesis;Vasopressin-regulated water reabsorption
102167244	81.934	1.15017	2.75699e-05	0.000113692	Up	LOC102167244	GO:0005634//nucleus;GO:0005737//cytoplasm;GO:0043234//protein complex	GO:0044336//canonical Wnt signaling pathway involved in negative regulation of apoptotic process;GO:0045165//cell fate commitment;GO:0045670//regulation of osteoclast differentiation;GO:2000144//positive regulation of DNA-templated transcription, initiation;GO:0043010//camera-type eye development;GO:0045944//positive regulation of transcription from RNA polymerase II promoter;GO:0030318//melanocy…	GO:0000979//RNA polymerase II core promoter sequence-specific DNA binding;GO:0001077//RNA polymerase II core promoter proximal region sequence-specific DNA binding transcription factor activity involved in positive regulation of transcription;GO:0000978//RNA polymerase II core promoter proximal region sequence-specific DNA binding;GO:0003705//RNA polymerase II distal enhancer sequence-specific DN…	K09455//Pathways in cancer;Osteoclast differentiation;Melanoma;Melanogenesis
102160479	78.2711	1.05291	3.22956e-05	0.000131538	Up	LOC102160479	-	-	-	K04345//Gastric acid secretion;Amoebiasis;Cholinergic synapse;Alcoholism;Morphine addiction;Glutamatergic synapse;Epstein-Barr virus infection;Oocyte meiosis;Wnt signaling pathway;Endocrine and other factor-regulated calcium reabsorption;Hedgehog signaling pathway;Prion diseases;Serotonergic synapse;Melanogenesis;Bile secretion;Progesterone-mediated oocyte maturation;Calcium signaling pathway;Dop…
100516639	16.6374	-1.90745	0.000120232	0.000444255	Down	LOC100516639	GO:0070062//extracellular vesicular exosome	-	GO:0005509//calcium ion binding	K02183//Phosphatidylinositol signaling system;Olfactory transduction;Oocyte meiosis;Long-term potentiation;Plant-pathogen interaction;Neurotrophin signaling pathway;Tuberculosis;Phototransduction - fly;Vascular smooth muscle contraction;GnRH signaling pathway;Salivary secretion;Gastric acid secretion;Glioma;Alcoholism;Amphetamine addiction;Insulin signaling pathway;Calcium signaling pathway;Dopam…
100622999	16.816	2.09605	0.000139506	0.000510087	Up	LOC100622999	GO:0005622//intracellular;GO:0016021//integral component of membrane;GO:0005886//plasma membrane	GO:0006171//cAMP biosynthetic process;GO:0007202//activation of phospholipase C activity;GO:0007268//synaptic transmission;GO:0008543//fibroblast growth factor receptor signaling pathway;GO:0007189//adenylate cyclase-activating G-protein coupled receptor signaling pathway;GO:0006112//energy reserve metabolic process;GO:0003091//renal water homeostasis;GO:0007173//epidermal growth factor receptor …	GO:0008294//calcium- and calmodulin-responsive adenylate cyclase activity;GO:0005524//ATP binding;GO:0046872//metal ion binding	K08048//Gap junction;Bile secretion;Melanogenesis;Chemokine signaling pathway;Purine metabolism;Retrograde endocannabinoid signaling;GABAergic synapse;Calcium signaling pathway;Progesterone-mediated oocyte maturation;Cholinergic synapse;Gastric acid secretion;Dilated cardiomyopathy;Salivary secretion;GnRH signaling pathway;Vascular smooth muscle contraction;Taste transduction;Pancreatic secretion…
102162583	17.6102	1.7158	0.000340584	0.00116079	Up	LOC102162583	-	-	-	K08043//Olfactory transduction;Oocyte meiosis;Glutamatergic synapse;Morphine addiction;Pancreatic secretion;HTLV-I infection;Salivary secretion;Vasopressin-regulated water reabsorption;GnRH signaling pathway;Vascular smooth muscle contraction;Cholinergic synapse;Gastric acid secretion;Dilated cardiomyopathy;Retrograde endocannabinoid signaling;Purine metabolism;GABAergic synapse;Calcium signaling…
100623661	5.78921	2.54688	0.000775442	0.00247458	Up	CALML6	GO:0005634//nucleus;GO:0005737//cytoplasm	-	GO:0005509//calcium ion binding	K02183//Pertussis;Melanogenesis;Alzheimer's disease;Phototransduction;Dopaminergic synapse;Calcium signaling pathway;Insulin signaling pathway;Amphetamine addiction;Alcoholism;Glioma;Gastric acid secretion;Salivary secretion;GnRH signaling pathway;Vascular smooth muscle contraction;Phototransduction - fly;Tuberculosis;Neurotrophin signaling pathway;Plant-pathogen interaction;Long-term potentiatio…
100516268	28.6695	-1.21326	0.00116072	0.0035855	Down	WNT5B	GO:0070062//extracellular vesicular exosome;GO:0009986//cell surface;GO:0005578//proteinaceous extracellular matrix	GO:0045600//positive regulation of fat cell differentiation;GO:0030335//positive regulation of cell migration;GO:0090090//negative regulation of canonical Wnt signaling pathway;GO:0002062//chondrocyte differentiation	GO:0005102//receptor binding	K00444//HTLV-I infection;Pathways in cancer;Wnt signaling pathway;Basal cell carcinoma;Hedgehog signaling pathway;Melanogenesis
100623235	30.5381	1.23854	0.00116844	0.00360888	Up	CAPSL	-	-	GO:0005509//calcium ion binding	K02183//Calcium signaling pathway;Dopaminergic synapse;Amphetamine addiction;Insulin signaling pathway;Phototransduction;Melanogenesis;Alzheimer's disease;Pertussis;Oocyte meiosis;Olfactory transduction;Phosphatidylinositol signaling system;Neurotrophin signaling pathway;Tuberculosis;Plant-pathogen interaction;Long-term potentiation;Salivary secretion;GnRH signaling pathway;Vascular smooth muscle…
100525111	15.7435	-1.77604	0.00122458	0.00376295	Down	SPATA21	-	-	-	K02183//Alcoholism;Glioma;Gastric acid secretion;Salivary secretion;GnRH signaling pathway;Vascular smooth muscle contraction;Phototransduction - fly;Tuberculosis;Neurotrophin signaling pathway;Plant-pathogen interaction;Long-term potentiation;Olfactory transduction;Oocyte meiosis;Phosphatidylinositol signaling system;Pertussis;Melanogenesis;Alzheimer's disease;Phototransduction;Calcium signaling…
100519777	30.1761	1.10839	0.00282701	0.0080382	Up	CPNE8	GO:0070062//extracellular vesicular exosome	-	-	K02677//Wnt signaling pathway;Pancreatic secretion;Leishmaniasis;Non-small cell lung cancer;Glutamatergic synapse;Tight junction;Phosphatidylinositol signaling system;Morphine addiction;Cholinergic synapse;Glioma;Amoebiasis;Gastric acid secretion;MAPK signaling pathway - yeast;Pathogenic Escherichia coli infection;Vibrio cholerae infection;Pathways in cancer;Aldosterone-regulated sodium reabsorpt…
100623628	12.4707	1.60418	0.00283427	0.0080569	Up	LOC100623628	-	-	-	K04345//Dopaminergic synapse;Calcium signaling pathway;GABAergic synapse;Progesterone-mediated oocyte maturation;Vibrio cholerae infection;Serotonergic synapse;Melanogenesis;Endocrine and other factor-regulated calcium reabsorption;Prion diseases;Hedgehog signaling pathway;Bile secretion;Epstein-Barr virus infection;Glutamatergic synapse;Oocyte meiosis;Morphine addiction;Wnt signaling pathway;Amo…

## Sheet: ko04920
GeneID	baseMean	log2Fold	pvalue	qvalue	Diff	Symble	Cellular_Component	Biological_Process	Molecular_Function	Pathway
100217379	1095.01	2.6307	9.34152e-72	2.33061e-69	Up	C1QTNF6	GO:0005581//collagen trimer;GO:0005615//extracellular space	GO:0070208//protein heterotrimerization	GO:0042802//identical protein binding	K01227//Other glycan degradation;K07296//Adipocytokine signaling pathway;Type II diabetes mellitus;PPAR signaling pathway
100329222	2466.72	-1.41099	3.73387e-51	4.27155e-49	Down	PPRC1	GO:0005634//nucleus	GO:0045893//positive regulation of transcription, DNA-templated	GO:0097159//organic cyclic compound binding;GO:1901363//heterocyclic compound binding;GO:0003712//transcription cofactor activity	K07202//Insulin signaling pathway;Adipocytokine signaling pathway;Huntington's disease
406188	565.101	-1.5628	4.44864e-40	3.13302e-38	Down	NFKBIA	GO:0005886//plasma membrane;GO:0005634//nucleus;GO:0005829//cytosol	GO:0032495//response to muramyl dipeptide;GO:0045944//positive regulation of transcription from RNA polymerase II promoter;GO:0070427//nucleotide-binding oligomerization domain containing 1 signaling pathway;GO:0032088//negative regulation of NF-kappaB transcription factor activity;GO:0000060//protein import into nucleus, translocation;GO:0034142//toll-like receptor 4 signaling pathway;GO:0043330…	GO:0042802//identical protein binding;GO:0008139//nuclear localization sequence binding;GO:0051059//NF-kappaB binding;GO:0031625//ubiquitin protein ligase binding	K04734//Epstein-Barr virus infection;Leishmaniasis;Adipocytokine signaling pathway;HTLV-I infection;RIG-I-like receptor signaling pathway;Neurotrophin signaling pathway;NOD-like receptor signaling pathway;Measles;Prostate cancer;Legionellosis;Influenza A;T cell receptor signaling pathway;Small cell lung cancer;Apoptosis;Pathways in cancer;Osteoclast differentiation;Chemokine signaling pathway;Tox…
100525585	70.9522	3.38134	3.42897e-25	1.01922e-23	Up	COL8A2	GO:0005581//collagen trimer;GO:0005604//basement membrane;GO:0005788//endoplasmic reticulum lumen	GO:0016337//single organismal cell-cell adhesion;GO:0030574//collagen catabolic process;GO:0050673//epithelial cell proliferation;GO:0048593//camera-type eye morphogenesis;GO:0022617//extracellular matrix disassembly;GO:0001525//angiogenesis	GO:0030674//protein binding, bridging;GO:0005201//extracellular matrix structural constituent	K07296//Type II diabetes mellitus;PPAR signaling pathway;Adipocytokine signaling pathway
397404	1777.74	-1.10827	2.16565e-22	5.18784e-21	Down	SLC2A1	GO:0042470//melanosome;GO:0030496//midbody;GO:0016323//basolateral plasma membrane;GO:0001939//female pronucleus;GO:0005829//cytosol;GO:0030864//cortical actin cytoskeleton;GO:0005887//integral component of plasma membrane;GO:0045121//membrane raft;GO:0070062//extracellular vesicular exosome;GO:0072562//blood microparticle	GO:0046323//glucose import;GO:0042149//cellular response to glucose starvation;GO:0015992//proton transport;GO:0070837//dehydroascorbic acid transport;GO:0006461//protein complex assembly	GO:0005351//sugar:proton symporter activity;GO:0042802//identical protein binding;GO:0043621//protein self-association;GO:0033300//dehydroascorbic acid transporter activity;GO:0055056//D-glucose transmembrane transporter activity	K07299//Bile secretion;Renal cell carcinoma;Pathways in cancer;Adipocytokine signaling pathway;HTLV-I infection
396610	541.918	-1.45775	3.06839e-20	6.35128e-19	Down	MAPK8	GO:0005739//mitochondrion;GO:0005829//cytosol;GO:0005654//nucleoplasm	GO:0034162//toll-like receptor 9 signaling pathway;GO:1900740//positive regulation of protein insertion into mitochondrial membrane involved in apoptotic signaling pathway;GO:0038123//toll-like receptor TLR1:TLR2 signaling pathway;GO:0071260//cellular response to mechanical stimulus;GO:0048813//dendrite morphogenesis;GO:0097300//programmed necrotic cell death;GO:0032091//negative regulation of pr…	GO:0005524//ATP binding;GO:0004705//JUN kinase activity;GO:0042826//histone deacetylase binding;GO:0035033//histone deacetylase regulator activity	K04440//Osteoclast differentiation;Colorectal cancer;Insulin signaling pathway;Retrograde endocannabinoid signaling;Fc epsilon RI signaling pathway;Chagas disease (American trypanosomiasis);Toll-like receptor signaling pathway;Hepatitis C;Epithelial cell signaling in Helicobacter pylori infection;Toxoplasmosis;Pancreatic cancer;Shigellosis;HTLV-I infection;Neurotrophin signaling pathway;ErbB sign…
100217377	175.872	1.68862	2.51695e-19	4.84229e-18	Up	C1QTNF1	GO:0005581//collagen trimer;GO:0044464//cell part;GO:0005576//extracellular region	GO:0044710//single-organism metabolic process;GO:0031323//regulation of cellular metabolic process;GO:1902533//positive regulation of intracellular signal transduction;GO:0080090//regulation of primary metabolic process;GO:0051259//protein oligomerization;GO:0010604//positive regulation of macromolecule metabolic process;GO:0010544//negative regulation of platelet activation	-	K07296//Adipocytokine signaling pathway;PPAR signaling pathway;Type II diabetes mellitus;K01227//Other glycan degradation
100217378	178.374	1.67112	4.91923e-18	8.51409e-17	Up	C1QTNF2	-	GO:0080090//regulation of primary metabolic process;GO:0051259//protein oligomerization;GO:0071704//organic substance metabolic process;GO:0031325//positive regulation of cellular metabolic process;GO:0044710//single-organism metabolic process;GO:0044763//single-organism cellular process	-	K07296//Adipocytokine signaling pathway;Type II diabetes mellitus;PPAR signaling pathway
396863	74.311	2.40521	1.60866e-17	2.70052e-16	Up	POMC	GO:0005737//cytoplasm	GO:0050794//regulation of cellular process;GO:0050896//response to stimulus;GO:0044237//cellular metabolic process;GO:0043400//cortisol secretion	GO:0005179//hormone activity;GO:0031779//melanocortin receptor binding	K05228//Melanogenesis;Adipocytokine signaling pathway
100270814	25.4854	4.48138	1.75996e-14	2.23589e-13	Up	C1QTNF3	GO:0005581//collagen trimer;GO:0005615//extracellular space	GO:0070374//positive regulation of ERK1 and ERK2 cascade;GO:0051897//positive regulation of protein kinase B signaling;GO:0051259//protein oligomerization;GO:0042593//glucose homeostasis	GO:0042802//identical protein binding	K07296//PPAR signaling pathway;Type II diabetes mellitus;Adipocytokine signaling pathway
100233173	216.264	1.70569	2.7768e-14	3.4676e-13	Up	C1QTNF7	GO:0005576//extracellular region	-	-	K07296//Adipocytokine signaling pathway;PPAR signaling pathway;Type II diabetes mellitus
100737708	268.126	-1.16021	2.63915e-13	2.97422e-12	Down	PRKAA1	GO:0005654//nucleoplasm;GO:0031588//AMP-activated protein kinase complex;GO:0005737//cytoplasm	GO:0010628//positive regulation of gene expression;GO:0006355//regulation of transcription, DNA-templated;GO:0055089//fatty acid homeostasis;GO:0032007//negative regulation of TOR signaling;GO:0048643//positive regulation of skeletal muscle tissue development;GO:0006695//cholesterol biosynthetic process;GO:0050995//negative regulation of lipid catabolic process;GO:0009411//response to UV;GO:00160…	GO:0050405//[acetyl-CoA carboxylase] kinase activity;GO:0047322//[hydroxymethylglutaryl-CoA reductase (NADPH)] kinase activity;GO:0050321//tau-protein kinase activity;GO:0005524//ATP binding;GO:0004679//AMP-activated protein kinase activity;GO:0003682//chromatin binding;GO:0035174//histone serine kinase activity;GO:0046872//metal ion binding	K07198//Hypertrophic cardiomyopathy (HCM);Regulation of autophagy;Adipocytokine signaling pathway;Insulin signaling pathway;mTOR signaling pathway
100627080	51.1993	2.10486	1.05135e-10	9.0184e-10	Up	PAQR4	GO:0016021//integral component of membrane	-	GO:0004872//receptor activity	K07297//Adipocytokine signaling pathway
100520210	16.5199	4.30014	2.01499e-10	1.67573e-09	Up	C1QTNF5	GO:0070062//extracellular vesicular exosome	-	-	K07296//PPAR signaling pathway;Type II diabetes mellitus;Adipocytokine signaling pathway
100519258	265.255	1.06075	4.91891e-10	3.93983e-09	Up	CPT1C	GO:0030425//dendrite;GO:0005789//endoplasmic reticulum membrane;GO:0030054//cell junction;GO:0005741//mitochondrial outer membrane;GO:0030424//axon;GO:0032281//alpha-amino-3-hydroxy-5-methyl-4-isoxazolepropionic acid selective glutamate receptor complex;GO:0045202//synapse	GO:0009437//carnitine metabolic process;GO:0006635//fatty acid beta-oxidation	GO:0004095//carnitine O-palmitoyltransferase activity;GO:0005515//protein binding	K08765//Adipocytokine signaling pathway;Fatty acid metabolism;PPAR signaling pathway
397660	9.41469	4.23754	1.18793e-07	6.99455e-07	Up	ADIPOQ	GO:0070062//extracellular vesicular exosome;GO:0009986//cell surface;GO:0048471//perinuclear region of cytoplasm;GO:0071944//cell periphery;GO:0005783//endoplasmic reticulum;GO:0005581//collagen trimer;GO:0005615//extracellular space	GO:2000481//positive regulation of cAMP-dependent protein kinase activity;GO:0043124//negative regulation of I-kappaB kinase/NF-kappaB signaling;GO:0050805//negative regulation of synaptic transmission;GO:0043407//negative regulation of MAP kinase activity;GO:0046326//positive regulation of glucose import;GO:0043123//positive regulation of I-kappaB kinase/NF-kappaB signaling;GO:0032757//positive …	GO:0033691//sialic acid binding;GO:0005179//hormone activity;GO:0042803//protein homodimerization activity	K07296//PPAR signaling pathway;Type II diabetes mellitus;Adipocytokine signaling pathway
397239	47.8201	1.72737	1.31576e-07	7.68168e-07	Up	PPARA	GO:0005654//nucleoplasm	GO:0007507//heart development;GO:1901215//negative regulation of neuron death;GO:0035095//behavioral response to nicotine;GO:0030522//intracellular receptor signaling pathway;GO:0015908//fatty acid transport;GO:0010887//negative regulation of cholesterol storage;GO:0070166//enamel mineralization;GO:0032922//circadian regulation of gene expression;GO:0043401//steroid hormone mediated signaling pat…	GO:0008144//drug binding;GO:0001103//RNA polymerase II repressing transcription factor binding;GO:0001190//RNA polymerase II transcription factor binding transcription factor activity involved in positive regulation of transcription;GO:0008289//lipid binding;GO:0031624//ubiquitin conjugating enzyme binding;GO:0001077//RNA polymerase II core promoter proximal region sequence-specific DNA binding t…	K07294//Hepatitis C;Adipocytokine signaling pathway;PPAR signaling pathway
397430	83.0216	1.97182	2.81562e-07	1.56771e-06	Up	COL8A1	GO:0005581//collagen trimer;GO:0070062//extracellular vesicular exosome;GO:0031012//extracellular matrix;GO:0043231//intracellular membrane-bounded organelle	GO:0050673//epithelial cell proliferation;GO:0035987//endodermal cell differentiation;GO:0010811//positive regulation of cell-substrate adhesion;GO:0048593//camera-type eye morphogenesis	-	K07296//Adipocytokine signaling pathway;PPAR signaling pathway;Type II diabetes mellitus
100515824	24.0797	2.12539	4.65612e-06	2.17218e-05	Up	LOC100515824	-	-	-	K07187//Aldosterone-regulated sodium reabsorption;Type II diabetes mellitus;Insulin signaling pathway;Neurotrophin signaling pathway;Adipocytokine signaling pathway
396559	21.3893	2.10225	7.37442e-06	3.33292e-05	Up	PAQR8	GO:0005886//plasma membrane;GO:0016021//integral component of membrane	GO:0048477//oogenesis;GO:0043401//steroid hormone mediated signaling pathway;GO:0007275//multicellular organismal development	GO:0003707//steroid hormone receptor activity;GO:0005496//steroid binding	K07297//Adipocytokine signaling pathway
100622674	35.4078	2.12068	2.11767e-05	8.90507e-05	Up	IRS4	GO:0005829//cytosol;GO:0005886//plasma membrane	GO:0019216//regulation of lipid metabolic process;GO:0009967//positive regulation of signal transduction;GO:0008286//insulin receptor signaling pathway	GO:0005158//insulin receptor binding;GO:0005070//SH3/SH2 adaptor activity;GO:0043548//phosphatidylinositol 3-kinase binding;GO:0004871//signal transducer activity	K07187//Adipocytokine signaling pathway;Neurotrophin signaling pathway;Insulin signaling pathway;Type II diabetes mellitus;Aldosterone-regulated sodium reabsorption
100622966	10.6553	2.57758	4.87282e-05	0.000192095	Up	LOC100622966	-	-	-	K07200//Insulin signaling pathway;Hypertrophic cardiomyopathy (HCM);Adipocytokine signaling pathway
396836	14.3477	-2.26679	4.91575e-05	0.00019369	Down	LEPR	GO:0016021//integral component of membrane;GO:0000139//Golgi membrane;GO:0043235//receptor complex;GO:0010008//endosome membrane	GO:0051346//negative regulation of hydrolase activity;GO:0019221//cytokine-mediated signaling pathway;GO:0008203//cholesterol metabolic process;GO:0045721//negative regulation of gluconeogenesis	GO:0004896//cytokine receptor activity;GO:0042802//identical protein binding	K05062//Adipocytokine signaling pathway;Neuroactive ligand-receptor interaction;Cytokine-cytokine receptor interaction;Jak-STAT signaling pathway
397304	4.24501	3.69551	5.92111e-05	0.000229828	Up	NPY	GO:0005615//extracellular space;GO:0005794//Golgi apparatus	GO:0008217//regulation of blood pressure;GO:0090275//negative regulation of somatostatin secretion;GO:0031175//neuron projection development;GO:0090274//positive regulation of somatostatin secretion;GO:0021987//cerebral cortex development;GO:0008343//adult feeding behavior;GO:0007218//neuropeptide signaling pathway;GO:0021954//central nervous system neuron development;GO:0032100//positive regulat…	GO:0031841//neuropeptide Y receptor binding;GO:0005184//neuropeptide hormone activity	K05232//Alcoholism;Adipocytokine signaling pathway
100144531	7.46292	2.89774	5.98209e-05	0.000231887	Up	PCK1	GO:0005829//cytosol;GO:0070062//extracellular vesicular exosome	GO:0006094//gluconeogenesis;GO:0046327//glycerol biosynthetic process from pyruvate;GO:0061402//positive regulation of transcription from RNA polymerase II promoter in response to acidic pH;GO:0051365//cellular response to potassium ion starvation;GO:0016310//phosphorylation;GO:0032868//response to insulin;GO:0006475//internal protein amino acid acetylation	GO:0016301//kinase activity;GO:0004613//phosphoenolpyruvate carboxykinase (GTP) activity;GO:0030145//manganese ion binding;GO:0005525//GTP binding;GO:0000287//magnesium ion binding;GO:0031406//carboxylic acid binding	K01596//Proximal tubule bicarbonate reclamation;Glycolysis / Gluconeogenesis;PPAR signaling pathway;Microbial metabolism in diverse environments;Biosynthesis of secondary metabolites;Metabolic pathways;Adipocytokine signaling pathway;Citrate cycle (TCA cycle);Pyruvate metabolism;Insulin signaling pathway
397149	15.8549	1.65213	0.000494059	0.00163469	Up	PRKAG3	GO:0005615//extracellular space	GO:0015758//glucose transport;GO:0006633//fatty acid biosynthetic process;GO:0016310//phosphorylation;GO:0005978//glycogen biosynthetic process	GO:0005524//ATP binding;GO:0019901//protein kinase binding;GO:0016301//kinase activity	K07200//Insulin signaling pathway;Hypertrophic cardiomyopathy (HCM);Adipocytokine signaling pathway
100157521	41.9736	-1.36922	0.00100692	0.00315152	Down	ACSL5	GO:0005743//mitochondrial inner membrane;GO:0005783//endoplasmic reticulum;GO:0005730//nucleolus	GO:0008152//metabolic process;GO:2001236//regulation of extrinsic apoptotic signaling pathway	GO:0003824//catalytic activity	K01897//Ribosome;PPAR signaling pathway;Adipocytokine signaling pathway;Peroxisome;Fatty acid metabolism;Metabolic pathways
100512604	6.00452	2.3399	0.00103078	0.00321716	Up	C1QL4	GO:0005615//extracellular space;GO:0005581//collagen trimer	GO:0048147//negative regulation of fibroblast proliferation;GO:0045599//negative regulation of fat cell differentiation;GO:0070373//negative regulation of ERK1 and ERK2 cascade	GO:0042802//identical protein binding	K03987//Chagas disease (American trypanosomiasis);Pertussis;Complement and coagulation cascades;Systemic lupus erythematosus;Prion diseases;Staphylococcus aureus infection;K07296//PPAR signaling pathway;Type II diabetes mellitus;Adipocytokine signaling pathway
100156446	42.7417	1.10597	0.00110159	0.00341685	Up	ACSBG1	GO:0016023//cytoplasmic membrane-bounded vesicle;GO:0005783//endoplasmic reticulum	GO:0001676//long-chain fatty acid metabolic process;GO:0051384//response to glucocorticoid;GO:0000038//very long-chain fatty acid metabolic process	GO:0031957//very long-chain fatty acid-CoA ligase activity;GO:0005524//ATP binding;GO:0004467//long-chain fatty acid-CoA ligase activity	K15013//PPAR signaling pathway;Fatty acid metabolism;Adipocytokine signaling pathway;Metabolic pathways

[truncated: 10 more sheets: ko04930, ko04974, ko05020, ko05200, ko05205, ko05230, ko04923, ko05146, ko04024, ko04512]
